# Supplementary material for: Unraveling regulatory divergence, heterotic malleability, and allelic imbalance switching in rice due to drought stress
Source: Sci Rep. 2021 Jun 29;11:13489. doi: 10.1038/s41598-021-92938-x (PMC8241847; doi:10.1038/s41598-021-92938-x)
Supplement: Supplementary file 12 — Supplementary Information 12. [file 41598_2021_92938_MOESM12_ESM.txt]

Model:
glm(formula = COUNT ~ REG + HET + ENV + REG * HET + REG * ENV + 
    HET * ENV, family = poisson(link = "log"), data = data)


Likelihood Ratio Test analysis (using drop1)

Single term deletions

Model:
COUNT ~ REG + HET + ENV + REG * HET + REG * ENV + HET * ENV
        Df Deviance    AIC    LRT  Pr(>Chi)    
<none>        6.355 108.73                     
REG:HET  6   39.014 129.39 32.659 1.220e-05 ***
REG:ENV  3   35.419 131.80 29.063 2.172e-06 ***
HET:ENV  2   17.011 115.39 10.655  0.004855 ** 
---
Signif. codes:  0 ‘***’ 0.001 ‘**’ 0.01 ‘*’ 0.05 ‘.’ 0.1 ‘ ’ 1
############################################################################################

Analysis of Deviance Table

Model: poisson, link: log

Response: COUNT

Terms added sequentially (first to last)


        Df Deviance Resid. Df Resid. Dev
NULL                       23     376.43
REG      3   72.498        20     303.93
HET      2  198.339        18     105.59
ENV      1   25.383        17      80.21
REG:HET  6   33.398        11      46.81
REG:ENV  3   29.802         8      17.01
HET:ENV  2   10.655         6       6.36

############################################################################################

Summary

Call:
glm(formula = COUNT ~ REG + HET + ENV + REG * HET + REG * ENV + 
    HET * ENV, family = poisson(link = "log"), data = data)

Deviance Residuals: 
     Min        1Q    Median        3Q       Max  
-1.17699  -0.25007  -0.00006   0.25584   0.98705  

Coefficients:
                                  Estimate Std. Error z value Pr(>|z|)    
(Intercept)                         2.4942     0.2720   9.170  < 2e-16 ***
REGcis - trans                    -24.2405  9737.4872  -0.002 0.998014    
REGcis + trans                     -1.1949     0.4766  -2.507 0.012166 *  
REGtrans                           -2.2945     0.6735  -3.407 0.000657 ***
HETDominance                        1.0037     0.3110   3.228 0.001247 ** 
HETTransgressive                   -0.5714     0.4605  -1.241 0.214672    
ENVstress                          -0.9074     0.4281  -2.120 0.034047 *  
REGcis - trans:HETDominance        19.5628  9737.4871   0.002 0.998397    
REGcis + trans:HETDominance        -0.6291     0.4880  -1.289 0.197324    
REGtrans :HETDominance              1.0278     0.6702   1.533 0.125176    
REGcis - trans:HETTransgressive    21.9505  9737.4871   0.002 0.998201    
REGcis + trans:HETTransgressive   -21.1874 10962.1878  -0.002 0.998458    
REGtrans :HETTransgressive         -0.3891     1.2493  -0.311 0.755451    
REGcis - trans:ENVstress            3.1890     1.1516   2.769 0.005618 ** 
REGcis + trans:ENVstress            1.4539     0.4440   3.275 0.001058 ** 
REGtrans :ENVstress                 1.2837     0.3992   3.216 0.001301 ** 
HETDominance:ENVstress              1.1696     0.4413   2.651 0.008035 ** 
HETTransgressive:ENVstress         -0.2453     0.8087  -0.303 0.761682    
---
Signif. codes:  0 ‘***’ 0.001 ‘**’ 0.01 ‘*’ 0.05 ‘.’ 0.1 ‘ ’ 1

(Dispersion parameter for poisson family taken to be 1)

    Null deviance: 376.4311  on 23  degrees of freedom
Residual deviance:   6.3555  on  6  degrees of freedom
AIC: 108.73

Number of Fisher Scoring iterations: 18
