# Supplementary material for: Unraveling regulatory divergence, heterotic malleability, and allelic imbalance switching in rice due to drought stress
Source: Sci Rep. 2021 Jun 29;11:13489. doi: 10.1038/s41598-021-92938-x (PMC8241847; doi:10.1038/s41598-021-92938-x)
Supplement: Supplementary file 13 — Supplementary Information 13. [file 41598_2021_92938_MOESM13_ESM.xlsx]

## Sheet: Table S1
ID	raw_APO_1c_e	raw_APO_2c_e	raw_IR64_1c_e	raw_IR64_2c_e	raw_from_apo_1c	raw_from_apo_2c	raw_from_ir64_1c	raw_from_ir64_2c	raw_APO_1s_e	raw_APO_2s_e	raw_IR64_1s_e	raw_IR64_2s_e	raw_from_apo_1s	raw_from_apo_2s	raw_from_ir64_1s	raw_from_ir64_2s	AvgNorm_APOCtrl	AvgNorm_F1AStress	AvgNorm_F1ACtrl	AvgNorm_APOStress	AvgNorm_IR64Ctrl	AvgNorm_F1IStress	AvgNorm_F1ICtrl	AvgNorm_IR64Stress
LOC_Os12g19381.1	6061	97124	8695	21679	2749	28352	3724	22584	4388	85569	1208	17354	2294	25494	3102	22131	17774.2	11574.3	13306	15034.8	8357.83	11892.1	13193.8	3802.93
LOC_Os06g16640.1	209	3952	86	107	43	495	11	169	89	1266	0	3	18	123	4	29	696.326	69.0321	223.127	241.852	67.6055	15.4617	67.4655	0.455701
LOC_Os12g19470.1	1296	34414	2291	3674	839	8590	1202	6945	827	20747	467	3540	605	7698	1063	6849	5688.79	3328.06	4042.66	3454.36	1916.44	3873.5	4162.63	988.82
LOC_Os11g41710.1	179	2654	44	82	99	705	16	151	213	3977	23	327	66	686	20	107	495.267	319.573	387.21	706.078	38.4099	66.8778	71.7198	71.888
LOC_Os12g17600.1	2	2263	0	324	0	392	0	446	2	1366	0	41	0	396	0	390	314.554	111.985	114.087	185.156	45.4221	107.051	124.235	6.22792
LOC_Os12g19470.2	1303	34129	2386	3540	912	8539	1200	7086	838	20711	509	3404	672	7829	1019	6782	5654.37	3492.59	4162.04	3458.39	1955.76	3772.59	4198.2	1008.73
LOC_Os05g11320.1	3	38	160	41442	1	243	7	5749	81	1062	159	14129	6	1307	43	9338	7.40388	381.023	72.5612	207.993	5907.69	2643.84	1614.38	2299.79
LOC_Os04g38410.1	279	6908	832	3490	61	1814	296	3418	173	4540	279	1376	90	1920	422	3473	1155.41	714.201	640.104	749.481	998.192	1744.71	1500.77	478.511
LOC_Os12g14440.1	28	42	4	10	121	1	4	0	49	677	7	50	33	154	0	10	25.8404	106.339	222.768	130.466	3.84866	2.74491	7.41456	14.3566
LOC_Os12g43600.1	44	1391	47	541	13	248	17	158	32	854	26	612	12	176	8	121	223.942	72.6037	96.0803	140.545	104.593	48.2163	75.5233	118.077
LOC_Os08g10300.1	132	693	26	103	39	229	12	147	154	641	16	37	28	126	26	105	190.31	88.9077	138.356	210.271	30.3436	77.581	63.191	21.0753
LOC_Os12g43430.1	42	41	23	174	2	1	18	9	27	23	55	262	0	3	17	32	35.7165	0.84837	3.96835	24.8557	38.4621	40.6649	35.8725	92.9244
LOC_Os03g28170.1	3	137	9	3	3	8	2	6	6	276	1	6	1	2	2	0	21.1021	2.4683	7.84428	41.9218	5.92575	3.75073	5.3786	1.87734
LOC_Os01g10400.1	25	226	76	402	12	282	18	292	39	502	100	520	22	430	52	457	49.1538	163.46	104.137	98.8905	102.845	222.961	114.703	175.582
LOC_Os01g24710.1	170	809	12	3	59	101	3	0	34	393	3	91	6	91	0	2	233.543	37.1502	137.876	80.214	7.76081	0.548982	5.56092	16.7207
LOC_Os01g24710.4	99	804	8	0	28	101	1	2	11	380	3	80	2	100	0	0	182.063	32.0844	80.8773	59.9264	4.89349	0	2.41075	15.0498
LOC_Os01g24710.3	58	685	4	4	13	94	3	3	8	375	1	82	6	77	0	0	136.27	33.1911	51.2602	56.8363	3.00751	0	6.39658	13.4218
LOC_Os12g35630.1	1191	3622	579	1384	323	1499	214	802	553	2574	140	710	175	1366	122	785	1353.11	719.267	1030.15	791.643	548.192	444.27	620.078	243.08
LOC_Os01g24710.2	79	740	11	2	31	111	2	0	26	387	4	87	5	90	0	2	158.901	34.9647	89.3037	72.9588	7.00893	0.548982	3.70728	17.0791
LOC_Os01g28450.1	19	118	0	45	4	165	0	1	12	296	0	25	3	372	0	8	29.9183	110.906	55.3761	49.4458	6.30863	2.19593	0.278553	3.79751
LOC_Os06g18670.1	3	109	7	16	1	15	2	74	0	200	0	112	0	3	1	11	17.2279	0.84837	6.20425	26.8732	6.52487	4.89477	24.3202	17.0129
LOC_Os09g11480.1	107	1188	14	128	22	937	5	112	89	1102	16	111	43	807	6	79	240.919	310.028	313.154	219.816	26.5081	32.937	40.4662	32.3159
LOC_Os04g11970.1	37	402	37	15	19	43	20	27	38	374	5	43	17	31	13	8	82.0901	41.1127	47.4491	80.8855	24.7353	26.5757	44.5937	11.3614
LOC_Os12g02340.2	0	471	0	0	0	99	0	0	0	474	0	0	0	122	0	0	65.1705	34.5004	28.8129	63.6895	0	0	0	0
LOC_Os12g02340.1	0	470	0	0	0	105	0	0	1	440	0	1	0	106	0	0	65.0322	29.9757	30.5591	59.9272	0	0	0	0.1519
LOC_Os05g06920.1	62	318	4	19	74	131	7	15	101	549	8	33	62	184	6	24	88.3504	170.002	174.187	155.185	5.11039	17.84	17.1538	12.7402
LOC_Os08g27840.1	561	2173	589	2608	171	1163	131	1065	181	959	106	1274	91	974	99	1105	701.965	448.585	652.889	274.765	725.903	488.974	539.486	295.91
LOC_Os02g13510.1	649	2178	76	374	114	947	16	157	321	1413	45	243	107	984	31	168	765.605	481.856	485.221	448.624	98.9198	104.251	73.3911	80.3789
LOC_Os09g11480.2	101	597	22	67	39	478	2	32	98	543	14	51	51	421	10	29	154.852	216.093	210.824	151.961	22.8499	26.7139	12.621	21.27
LOC_Os11g46900.1	3	321	0	68	0	305	0	23	5	389	0	10	2	297	0	15	46.5615	87.794	88.767	56.299	9.53304	4.11736	6.40673	1.519
LOC_Os08g27840.2	387	1344	450	2449	138	732	136	883	124	664	109	1278	65	641	95	981	462.794	304.945	466.775	189.178	618.588	447.435	498.057	299.416
LOC_Os05g12410.1	4	129	1	17	1	6	0	5	0	118	0	250	0	11	0	95	20.7105	3.11069	3.58489	15.8552	2.99495	26.0766	1.39277	37.9751
LOC_Os07g49110.1	155	399	149	84	105	112	84	70	155	345	142	170	100	122	65	70	166.083	224.772	225.655	171.305	102.917	141.113	175.204	162.986
LOC_Os01g22900.1	33	133	35	230	14	114	10	112	30	94	11	110	27	112	15	127	42.0083	83.0459	58.9197	36.8141	53.6531	62.9908	49.7344	27.3343
LOC_Os08g14940.1	234	659	337	435	59	306	132	383	218	572	243	591	52	345	184	435	258.569	196.504	197.539	252.592	267.122	464.471	351.366	324.496
LOC_Os01g12710.2	56	188	53	69	37	89	23	77	75	251	52	76	54	156	47	81	66.0708	146.862	93.9328	94.185	42.0926	110.376	64.0823	61.7731
LOC_Os02g12890.1	3	115	25	91	0	73	3	102	11	337	6	20	0	24	5	50	18.0581	6.78696	21.2459	54.1487	28.0496	23.1014	33.9734	8.83362
LOC_Os08g15149.1	82	275	3	27	27	131	1	16	66	331	5	16	10	94	1	11	96.7071	45.6095	87.7699	97.6792	5.62023	4.89477	6.31049	7.26009
LOC_Os11g45090.1	355	371	37	574	97	117	4	128	280	228	8	27	109	85	3	82	305.273	231.434	212.401	256.349	103.102	28.1344	43.0694	11.8288
LOC_Os09g19510.1	31	116	58	148	7	35	15	76	52	206	59	162	7	73	29	161	38.2254	33.9627	23.057	69.5977	56.2262	98.5786	48.9746	81.5981
LOC_Os02g52770.1	67	155	51	140	11	52	17	62	56	155	23	100	15	64	7	47	69.3733	46.6394	35.3593	65.9695	50.8228	26.0286	48.7822	37.4066
LOC_Os11g02400.2	6	132	5	146	1	16	4	28	20	280	40	405	6	87	11	122	22.5563	36.019	6.49529	53.7449	23.5264	54.1169	15.214	100.157
LOC_Os11g02400.1	8	128	8	135	2	13	3	31	14	278	51	384	5	69	8	102	23.4335	29.0261	7.46082	48.6395	23.8194	43.001	14.1961	107.592
LOC_Os03g44150.1	22	100	43	206	14	58	7	68	12	85	21	154	14	83	11	52	29.5737	50.1097	42.6215	21.0946	55.182	34.9025	31.9171	43.6773
LOC_Os07g04840.1	76	1952	60	333	22	529	22	540	89	1060	21	254	49	480	26	441	324.455	228.972	194.41	214.173	83.385	169.81	191.199	58.8674
LOC_Os09g19910.1	3	287	7	306	1	197	2	124	3	254	2	204	4	222	0	130	41.8571	70.3902	59.1734	36.5474	47.1805	35.6838	38.2479	32.9196
LOC_Os08g13920.1	14	190	10	79	2	22	7	36	4	157	8	38	5	27	4	38	36.3041	17.1489	10.0802	24.32	17.192	17.9321	23.0034	13.4997
LOC_Os02g30630.1	27	849	30	422	8	339	13	349	27	1047	14	671	9	321	12	303	136.787	107.9	113.372	162.447	77.5115	105.675	121.312	115.448
LOC_Os02g52450.3	23	101	16	51	7	26	1	24	25	70	4	5	1	24	6	25	30.4274	8.68968	20.4376	29.5587	16.9368	18.1145	8.53892	4.62324
LOC_Os12g33130.1	0	77	0	708	0	72	0	144	0	77	0	98	0	105	0	211	10.6542	29.6929	20.9548	10.3462	99.2557	57.9176	40.1117	14.8862
LOC_Os04g30420.1	7	142	5	298	1	128	0	64	4	128	0	33	0	157	1	77	24.6553	44.398	39.0917	20.4233	44.8356	23.0112	17.8274	5.01272
LOC_Os08g32930.1	2	205	2	85	3	230	1	123	1	108	1	47	0	81	0	48	29.7957	22.906	72.455	15.3177	13.1397	13.1756	36.1157	8.10526
LOC_Os04g10460.1	50	186	34	87	12	81	7	41	45	290	17	89	10	79	11	49	61.5022	41.3676	45.6381	75.2416	32.994	34.0791	24.3962	29.94
LOC_Os02g12130.1	33	15	7	6	3	6	6	5	17	26	0	2	3	11	3	8	25.6811	8.81885	7.2622	17.1976	5.12295	7.82202	12.5146	0.303801
LOC_Os01g64960.1	0	124	0	12	1	20	1	15	1	186	0	0	0	30	0	12	17.1574	8.4837	7.65944	25.7982	1.6823	3.29389	6.03194	0
LOC_Os06g04020.1	6	261	0	10	4	63	0	2	8	431	1	22	5	88	0	9	40.4055	34.3991	25.6901	64.3608	1.40192	2.47042	0.557107	4.30775
LOC_Os05g01950.1	9	420	2	69	4	72	0	2	6	288	4	181	6	90	0	4	64.5517	36.8674	28.3095	43.5342	10.8966	1.09796	0.557107	31.3577
LOC_Os11g06290.1	28	90	46	216	7	32	22	88	36	94	35	126	2	46	11	69	32.482	16.8138	22.1838	41.6508	58.419	39.5689	65.2927	52.9472
LOC_Os11g31900.1	42	240	29	98	9	90	8	28	29	247	12	37	7	68	8	41	63.2514	32.5488	42.7414	56.5659	31.4777	26.257	22.6286	17.2115
LOC_Os02g30630.2	25	843	28	396	9	331	11	349	27	998	7	638	9	317	9	291	134.526	106.769	112.882	155.863	72.6431	96.7552	117.605	103.674
LOC_Os09g11170.1	9	31	6	19	0	6	1	6	9	24	4	29	0	8	0	7	10.7272	2.26232	1.74624	10.4799	6.33376	1.92144	3.52496	8.26886
LOC_Os04g29680.1	29	27	55	126	2	11	12	45	15	40	15	31	3	12	5	21	24.4802	9.10164	6.87874	17.4665	51.3069	15.1411	34.7786	19.1979
LOC_Os03g25600.1	16	39	8	34	0	15	0	13	5	43	4	13	0	11	2	12	16.8414	3.11069	4.36559	9.80835	9.66001	7.04462	3.62119	5.83845
LOC_Os01g25010.1	25	32	4	49	0	11	5	18	18	28	2	13	4	30	3	29	22.3107	16.0946	3.20143	18.2724	9.31614	13.5863	14.2822	3.90658
LOC_Os04g54830.1	20	69	20	175	22	39	14	31	21	40	31	221	7	67	4	55	23.8537	32.266	51.801	22.3032	36.7673	22.5985	34.5861	63.514
LOC_Os05g11260.2	5	25	12	28	8	0	4	10	4	15	2	9	9	8	4	9	7.03576	19.3868	14.7092	5.23998	11.2656	9.97188	10.2001	3.29898
LOC_Os11g40140.1	342	1238	629	1241	196	650	209	601	361	1314	532	1762	147	657	172	600	415.937	465.493	549.552	467.567	558.728	487.257	554.821	781.526
LOC_Os12g35340.1	4	45	15	48	2	56	5	73	5	15	29	270	4	38	8	65	9.08777	18.3569	19.9755	6.0461	15.9045	32.8448	29.6026	69.0253
LOC_Os11g34940.1	24	2307	1	12	12	1607	1	10	42	2610	1	2	12	1181	1	1	336.379	356.808	489.764	384.553	2.29399	2.14986	4.63917	1.26974
LOC_Os08g07100.1	4	16	1	11	11	2	1	0	1	31	0	2	0	38	0	5	5.07515	10.746	20.8073	4.97147	2.15379	1.37245	1.85364	0.303801
LOC_Os08g01380.1	304	2363	191	199	159	600	124	457	275	2956	62	686	180	777	138	527	544.417	562.217	466.97	618.87	144.73	403.457	357.15	164.092
LOC_Os06g01850.1	1	422	4	163	0	147	0	151	1	395	3	16	0	107	1	112	59.1059	30.2585	42.7828	53.8807	25.298	32.6184	42.0615	5.32821
LOC_Os09g12660.1	23	135	38	175	5	44	9	189	11	228	54	770	5	37	9	125	35.1318	19.9768	21.999	39.5028	47.7776	51.1897	69.3293	169.124
LOC_Os01g64960.2	1	139	0	8	0	43	0	17	2	196	4	0	0	32	2	22	19.9482	9.04928	12.5147	27.948	1.12153	9.78953	4.73541	3.86374
LOC_Os02g50240.2	21	321	21	188	10	111	2	111	8	336	16	325	4	58	7	38	59.4373	24.0127	50.6919	51.596	39.2014	23.5582	34.6267	64.8226
LOC_Os08g32540.1	5	25	10	44	12	8	5	52	2	19	1	17	4	10	7	43	7.03576	10.4388	24.3922	4.1652	12.2853	24.9307	23.753	3.54824
LOC_Os02g15520.1	8	26	23	51	8	23	3	9	7	29	6	36	7	32	1	3	9.32009	22.3683	21.4032	9.53947	21.2186	2.69884	8.0679	11.264
LOC_Os01g10400.2	15	162	43	296	3	139	11	181	19	270	57	127	15	200	27	226	33.1452	85.0988	45.9704	51.5952	67.7992	112.67	70.8082	74.3497
LOC_Os12g33150.1	36	11	15	21	1	10	1	5	32	4	8	9	14	10	4	5	27.2736	29.466	4.74905	26.3334	12.1193	8.87391	3.24641	9.09459
LOC_Os06g16070.1	68	110	59	124	8	37	7	51	30	104	13	60	12	53	12	64	63.8621	37.8205	25.4777	38.1577	53.4733	40.0718	27.1817	21.6712
LOC_Os03g45280.1	0	22	0	73	0	31	0	29	0	13	0	12	1	36	2	23	3.04406	12.0832	9.02222	1.74676	10.234	10.064	8.07805	1.82281
LOC_Os02g39795.1	6	157	21	849	6	145	10	174	10	231	9	238	8	116	6	192	26.0154	48.0254	53.2326	39.0998	131.868	63.9545	67.0047	44.8457
LOC_Os10g10170.1	5	18	3	8	0	4	1	7	9	32	2	5	0	7	5	1	6.0672	1.97953	1.16416	11.5548	2.95659	9.65131	3.80351	2.69137
LOC_Os09g17740.1	198	5302	180	3702	42	2703	34	2903	348	6854	104	2351	167	2487	148	2891	875.252	1021.05	863.903	1201.48	629.093	1071.11	871.664	457.575
LOC_Os11g34910.1	25	17	23	13	3	3	1	1	30	16	10	9	9	2	4	2	20.2353	17.6901	6.38908	26.3335	15.8913	8.05044	2.13219	11.0265
LOC_Os01g66150.1	2	82	0	4	1	18	0	6	2	113	0	6	0	15	0	6	12.7767	4.24185	7.07737	16.7956	0.560767	1.64695	1.67132	0.911403
LOC_Os03g22270.3	9	158	24	268	1	89	2	191	9	98	6	174	9	141	4	155	28.2998	56.9979	27.7412	20.423	52.2518	50.0476	56.911	32.2263
LOC_Os02g13100.1	31	451	45	114	15	147	8	98	21	431	6	86	3	143	9	65	84.5782	46.1471	70.3626	74.8403	43.5077	34.7202	42.1273	18.8591
LOC_Os04g07890.1	15	197	68	239	9	92	14	65	10	151	12	121	17	99	14	91	37.988	60.3425	43.3235	28.3505	75.1005	51.2338	44.0569	29.9712
LOC_Os05g02260.2	129	437	27	213	31	204	6	111	85	370	13	136	24	170	8	91	152.742	93.7396	116.37	118.236	46.3764	39.9816	42.0412	33.2156
LOC_Os01g02570.1	66	283	32	235	18	140	4	65	46	217	2	42	3	114	2	61	86.3689	37.9462	73.8413	66.239	52.519	20.4947	25.5205	8.31169
LOC_Os08g07080.1	6	51	1	1	9	3	2	0	2	327	0	0	1	13	1	4	11.3486	5.57899	17.421	45.55	0.751878	2.97333	3.70728	0
LOC_Os08g07540.1	8	143	4	100	2	48	3	95	18	235	4	119	3	58	4	117	25.509	22.11	17.6472	46.0862	16.4659	39.6169	32.0235	21.9399
LOC_Os11g31540.1	11	23	1	4	1	1	5	6	7	5	2	2	0	4	0	2	11.051	1.13116	2.12969	6.31468	1.17245	0.548982	10.9395	2.23567
LOC_Os08g10020.3	0	427	1	129	0	136	0	143	0	475	0	16	0	154	0	144	59.0824	43.5496	39.5814	63.8239	18.6964	39.5267	39.8331	2.43041
LOC_Os01g73514.1	274	617	300	441	62	257	96	260	137	420	153	378	55	232	82	237	281.37	170.257	188.794	166.872	245.33	218.834	250.373	205.207
LOC_Os06g01250.1	5	52	5	2	1	7	2	6	5	59	2	8	1	3	0	4	10.7717	2.75109	3.87593	11.9582	3.33881	1.09796	5.3786	3.14707
LOC_Os08g39840.1	5	52	5	828	2	41	1	45	1	7	3	43	0	46	1	37	10.7717	13.0083	15.6099	1.74668	119.137	12.0315	14.3885	9.42953
LOC_Os06g12455.1	7	2	6	3	7	1	7	2	4	3	4	4	7	0	4	2	5.28398	13.319	13.1616	3.62758	4.09069	8.05044	13.5326	4.47134
LOC_Os11g31480.1	12	19	2	5	2	0	0	2	8	9	0	1	0	3	0	0	11.2128	0.84837	3.67731	7.65827	1.92433	0	0.557107	0.1519
LOC_Os11g34370.1	11	7	6	2	8	4	2	2	3	10	0	4	7	6	5	3	8.8371	15.0158	15.8734	3.76203	3.9505	10.2003	4.26438	0.607602
LOC_Os02g11110.2	64	188	14	27	12	84	7	26	67	212	18	66	22	82	16	38	71.7934	65.0486	46.5112	82.4957	12.3488	40.4365	20.2179	27.4123
LOC_Os03g01360.3	13	29	69	155	9	14	19	73	10	27	44	129	12	18	17	54	13.3118	27.9229	20.6225	11.6891	63.9361	46.7037	55.5535	62.0963
LOC_Os10g20600.1	3	8	1	22	6	7	3	5	10	15	3	20	8	8	2	7	3.25289	17.4841	13.0692	10.0767	3.6959	5.67217	6.95368	5.93582
LOC_Os07g09800.1	34	378	17	41	10	126	4	37	25	412	6	24	15	97	6	35	76.6234	55.9714	55.0575	75.5119	16.1465	20.8594	17.721	9.44122
LOC_Os08g09340.1	6	171	9	174	6	100	2	83	2	148	2	97	4	106	1	109	27.9526	37.5866	40.1359	21.4984	29.8985	31.7949	26.8272	16.6662
LOC_Os11g24570.1	109	284	185	318	30	109	51	145	81	287	78	188	25	128	51	126	117.266	83.7651	86.883	103.859	157.743	130.229	134.926	103.9
LOC_Os08g32930.2	0	212	1	96	0	215	1	126	3	139	1	45	0	89	2	54	29.3337	25.1683	62.5735	21.0953	14.0701	18.5732	36.9514	7.80146
LOC_Os07g38170.1	0	66	0	82	0	42	0	41	0	55	0	0	0	93	0	85	9.13218	26.2995	12.2237	7.39013	11.4957	23.3317	11.4207	0
LOC_Os02g38780.2	26	21	18	15	4	4	4	15	15	16	13	19	3	5	10	7	21.504	7.12211	8.51878	14.2417	13.1132	20.6751	11.5929	15.4433
LOC_Os11g40200.1	21	162	43	186	6	53	16	104	23	164	44	395	5	47	25	106	37.4371	22.8047	26.457	40.5768	52.3782	75.9802	58.6278	102.502
LOC_Os07g30300.1	85	502	120	596	51	252	34	333	76	556	113	662	44	265	31	280	130.262	158.659	167.113	135.973	156.957	134.994	155.782	209.709
LOC_Os08g43230.1	48	64	52	33	28	47	34	40	83	100	58	36	42	64	33	37	43.1909	98.0128	65.1612	80.3447	36.434	72.0432	74.1658	61.4927
LOC_Os01g05490.1	373	1583	397	1652	175	803	125	949	301	1280	134	2044	124	771	82	1047	485.849	453.968	555.469	414.631	474.436	441.172	496.052	439.92
LOC_Os01g12710.1	56	145	54	61	24	78	24	75	64	247	45	77	47	153	32	92	60.1211	132.695	66.8288	84.7802	41.5827	85.2648	65.3788	55.1634
LOC_Os09g16280.1	3	259	8	20	2	65	1	23	8	223	6	35	1	76	2	16	37.9828	23.3948	22.5949	36.4126	7.69732	8.14258	8.26036	11.1121
LOC_Os02g47510.1	7	996	11	476	2	627	2	419	15	1183	3	294	5	642	2	540	142.82	191.065	186.159	171.047	73.4598	151.976	120.421	47.5565
LOC_Os08g04500.2	0	35	0	5	2	4	1	0	8	89	0	0	0	4	0	0	4.84282	1.13116	4.84147	18.4076	0.700959	0	1.85364	0
LOC_Os01g02700.1	14	149	21	165	5	137	6	108	14	132	7	54	6	109	4	73	30.6311	42.2404	49.0657	29.022	35.977	27.5393	41.2056	14.9642
LOC_Os08g39694.2	19	141	9	53	5	57	2	31	12	160	4	77	2	37	3	46	33.1007	14.2687	25.7825	31.172	12.9353	18.2527	12.3424	15.5601
LOC_Os01g27210.1	45	71	83	308	10	36	18	103	21	50	22	91	3	23	11	107	42.0135	12.2123	28.864	23.6469	93.949	49.9995	62.0565	35.0735
LOC_Os05g36320.1	7	71	1	14	1	8	0	9	3	62	1	10	2	9	0	7	14.8313	6.35055	4.16697	10.7491	2.57437	1.92144	2.50698	2.48494
LOC_Os02g57290.1	10	65	16	27	3	19	6	53	13	93	1	2	1	22	2	21	16.147	8.1241	11.0457	22.9756	13.5722	9.51504	25.8852	1.26974
LOC_Os11g09310.1	25	245	35	316	7	84	13	126	31	177	21	181	4	85	8	150	51.7828	31.648	37.3179	48.7726	65.7096	56.1766	59.195	47.7786
LOC_Os06g43140.1	7	61	26	90	2	110	7	89	12	80	5	32	7	30	3	57	13.4476	21.8027	35.6916	20.4227	28.5211	21.2721	37.7667	9.69049
LOC_Os11g28990.1	27	265	89	310	16	150	40	142	24	334	90	333	25	144	40	120	55.9807	88.2898	73.0744	64.2252	97.8995	107.953	113.7	137.517
LOC_Os05g04510.2	38	265	37	348	7	105	13	109	32	292	32	322	8	122	6	101	63.8493	49.7221	43.4297	65.0308	71.4191	38.9758	54.4596	79.8219
LOC_Os03g17070.1	41	1904	95	940	18	1459	18	1069	35	1719	14	586	17	661	23	888	292.778	219.27	457.722	259.19	189.89	286.881	331.139	102.537
LOC_Os03g48920.1	5	346	8	182	1	142	0	174	20	495	2	610	3	160	1	223	51.4513	50.9545	43.1663	82.6336	30.4084	63.0869	48.4683	94.5912
LOC_Os01g62230.1	11	474	14	277	5	146	6	127	16	501	18	956	6	178	8	179	73.4542	61.7529	51.685	80.2154	47.3967	64.1368	46.4981	162.604
LOC_Os07g30670.3	34	291	33	83	6	114	2	149	22	277	3	87	2	130	7	207	64.5855	40.5681	44.2104	54.9541	31.8216	69.9472	45.2117	16.1131
LOC_Os07g30970.2	32	680	37	874	13	467	14	414	37	951	34	1100	29	407	19	475	116.979	170.274	159.818	157.609	145.16	166.015	141.272	199.932
LOC_Os04g30030.1	40	110	19	79	9	53	0	13	17	72	6	7	5	6	1	4	43.8331	11.2103	31.973	23.3784	22.6972	2.97333	3.62119	6.85892
LOC_Os05g02220.4	6	24	7	18	0	5	2	17	4	13	7	24	0	5	2	10	7.61272	1.41395	1.4552	4.97125	6.80525	6.49564	8.44268	10.4072
LOC_Os01g41800.1	269	520	158	328	100	216	48	130	262	429	124	402	84	191	51	93	264.372	213.841	246.73	268.847	142.629	121.171	125.187	180.84
LOC_Os04g05080.1	110	465	156	395	64	230	71	152	130	532	290	852	68	230	77	179	143.026	194.427	184.613	176.279	150.799	193.537	173.948	409.541
LOC_Os09g19160.1	153	254	15	24	83	180	8	2	179	449	43	24	83	162	3	4	144.589	203.738	204.995	204.626	12.5399	6.72406	15.3862	45.1808
LOC_Os08g41990.1	130	712	192	789	46	269	74	284	108	717	64	542	38	279	52	395	191.509	151.202	162.868	183.402	228.055	205.943	216.278	144.15
LOC_Os01g57340.1	32	162	34	380	5	83	8	157	33	192	5	272	6	76	9	110	45.3056	32.9084	33.3495	52.4003	74.0702	47.0723	58.562	46.1466
LOC_Os12g21700.1	6	168	3	77	1	49	0	73	5	182	5	95	3	39	4	64	27.5375	16.737	16.0996	28.4852	12.6298	25.0689	20.3344	19.2602
LOC_Os11g44430.1	49	293	18	196	9	108	4	13	39	154	4	32	9	90	1	29	75.5921	42.5756	47.9802	52.1311	38.4879	9.8356	11.0357	8.72456
LOC_Os03g25750.1	5	27	12	16	9	8	2	6	8	34	16	42	7	14	3	12	7.3125	17.2781	18.8762	11.0174	9.5833	8.91998	5.3786	21.8348
LOC_Os06g03930.1	12	135	5	38	2	35	0	19	9	81	3	63	1	29	3	23	27.2633	10.1036	13.8637	18.1387	8.38572	11.9394	5.29251	12.4675
LOC_Os01g02870.1	4	209	14	65	3	45	3	62	5	111	6	185	1	30	7	60	31.7798	10.3864	18.6127	18.9452	17.6761	29.597	22.8312	33.8972
LOC_Os03g45970.1	0	4	29	36	3	7	7	17	1	6	31	104	3	2	12	14	0.553465	6.27374	7.55324	1.61232	22.7858	26.3472	17.7109	45.7417
LOC_Os01g03549.1	13	247	16	112	2	120	3	90	31	531	11	216	6	158	7	99	43.4757	56.0971	38.602	96.3382	25.4884	40.3022	30.6307	43.4358
LOC_Os02g52260.1	5	357	9	243	1	138	1	225	6	534	1	133	1	177	1	256	52.9734	51.9565	42.0021	76.5882	39.5718	72.1451	64.5281	21.1687
LOC_Os09g19500.1	39	352	20	69	14	139	9	71	48	510	4	52	12	184	4	85	76.6025	74.866	66.1957	107.221	21.9069	30.8332	36.46	11.7626
LOC_Os02g17360.1	105	337	79	151	27	107	20	78	37	229	8	38	14	97	16	59	121.738	54.0687	80.7849	60.5963	69.4921	46.2008	58.7999	13.4997
LOC_Os03g22270.1	13	239	42	339	6	109	5	214	16	140	17	287	10	156	12	197	42.3687	63.1424	42.7552	31.7092	73.2158	76.5791	68.8786	60.0163
LOC_Os10g36250.1	117	312	68	135	64	180	15	98	106	479	63	144	60	167	28	108	126.863	161.389	170.061	149.81	60.5205	82.1552	55.1028	82.7276
LOC_Os07g49114.1	0	53	4	35	0	6	0	7	1	81	0	36	1	6	1	8	7.33341	3.59946	1.74624	11.6898	7.35345	4.07129	1.94987	5.46842
LOC_Os06g04230.1	0	31	5	106	10	10	6	6	1	70	1	37	1	29	0	12	4.28936	10.1036	21.2969	10.2117	17.9188	3.29389	12.7932	6.58625
LOC_Os04g53230.1	0	245	0	46	0	78	0	76	1	200	1	3	0	57	0	49	33.8997	16.119	22.7011	27.6793	6.44882	13.4501	21.1701	1.42164
LOC_Os05g02260.4	128	370	36	185	30	188	8	97	77	412	13	148	29	163	6	103	142.757	101.274	109.875	117.43	47.9562	39.5248	41.8488	35.0384
LOC_Os01g05490.2	427	1609	362	1722	173	810	149	937	260	1332	122	2039	125	756	96	1010	528.073	451.629	553.829	388.567	462.84	457.271	537.197	427.569
LOC_Os02g38210.1	38	207	34	162	8	83	8	102	29	304	7	67	12	93	10	110	55.824	49.1321	38.8655	64.2248	43.5084	48.9477	43.2415	16.9389
LOC_Os02g16620.1	30	173	123	274	8	82	43	183	41	252	112	416	7	94	53	217	45.397	39.9013	38.5745	66.9112	113.65	158.959	130.682	171.375
LOC_Os05g04000.1	80	855	8	255	19	268	2	77	23	465	4	50	8	236	1	47	175.529	81.9602	112.933	81.021	40.6424	14.7764	25.1559	11.4588
LOC_Os04g23040.1	48	1162	54	425	14	432	14	507	31	961	10	393	17	385	13	415	195.117	141.22	151.47	154.116	92.6125	138.293	167.177	69.3562
LOC_Os10g12050.1	3	32	4	2	0	4	0	2	4	40	1	6	1	8	1	0	6.57368	4.16504	1.16416	8.59913	2.72713	1.87536	0.557107	1.87734
LOC_Os01g22900.3	32	138	33	217	16	87	16	96	34	97	11	89	16	99	13	108	41.9848	58.4397	54.7389	40.4416	50.6072	54.0248	56.3993	24.1444
LOC_Os11g42790.1	574	1709	1071	1524	198	734	316	1243	477	1642	760	1564	180	803	380	1138	647.062	569.57	577.677	605.149	868.768	1025.01	931.992	971.683
LOC_Os10g02880.1	9	49	262	232	14	4	83	93	2	74	35	354	9	3	29	158	13.2178	17.9729	26.9053	11.5553	192.786	97.7551	179.757	87.5805
LOC_Os02g52390.1	41	160	45	111	5	66	21	90	24	119	2	19	8	54	10	83	51.4668	30.4924	28.4019	35.3365	43.0872	41.5364	63.9962	4.81798
LOC_Os08g30060.2	12	67	12	110	11	42	6	32	8	76	26	97	4	62	2	21	17.8544	25.1439	32.4489	16.6608	22.7613	9.51504	20.0355	39.8487
LOC_Os11g09280.1	20	260	21	490	1	160	7	145	5	262	32	680	5	231	8	229	50.2817	74.8381	48.405	39.2345	81.5393	77.8613	53.3657	134.202
LOC_Os05g25260.1	12	14	8	33	1	2	0	9	5	33	2	4	2	5	5	8	10.521	5.21939	2.42073	8.46469	9.51981	11.5727	2.50698	2.53947
LOC_Os08g14950.1	51	276	35	190	8	78	5	167	24	161	6	147	7	108	4	130	74.6705	43.8604	37.4103	40.9799	48.0454	43.1853	55.7866	28.125
LOC_Os05g04510.1	50	258	43	379	11	106	5	120	34	274	30	304	10	112	17	113	71.4646	50.6997	51.0754	64.2244	79.4352	62.8987	42.6946	75.1558
LOC_Os07g04180.2	52	618	43	639	12	260	7	359	28	321	8	90	7	135	11	200	122.707	51.4957	97.7341	65.7029	115.885	75.5272	112.976	21.3985
LOC_Os02g37060.1	1	164	0	21	0	32	0	27	0	95	1	3	0	32	0	23	23.4074	9.04928	9.31326	12.7648	2.94403	6.31329	7.52094	1.42164
LOC_Os03g17570.1	6	76	17	130	5	68	8	57	12	141	23	72	10	59	5	48	14.8078	35.7118	28.984	28.6191	28.6236	22.5524	30.7066	33.1534
LOC_Os02g57270.2	13	6	5	10	0	3	3	18	5	10	1	18	0	9	1	8	10.1294	2.54511	0.873118	5.37427	4.46035	4.07129	10.5749	3.70014
LOC_Os04g01810.1	137	203	3	30	31	47	1	0	19	82	3	1	11	214	0	1	126.087	81.447	70.6772	26.3343	6.04081	0.274491	1.85364	3.04971
LOC_Os02g01340.2	20	206	41	239	6	74	11	191	26	180	9	120	7	56	27	190	42.8099	29.1553	32.5689	45.1451	58.5849	102.788	73.5937	26.9215
LOC_Os03g22270.2	6	183	17	184	5	78	1	161	5	123	5	204	2	140	4	153	29.613	43.396	31.8944	20.5576	36.1939	49.4986	46.7007	35.8174
LOC_Os01g07390.1	3	5	7	123	4	2	10	75	6	14	32	587	8	4	10	79	2.83779	16.3529	7.9367	6.71785	21.5254	40.4384	39.4279	120.076
LOC_Os12g26290.3	1	10	0	28	2	4	1	3	0	11	2	17	4	3	0	8	2.09898	8.45925	4.84147	1.47803	3.92537	2.19593	2.6893	4.51418
LOC_Os12g41715.1	94	387	138	359	54	212	43	178	141	443	145	690	55	266	55	191	120.788	179.872	160.988	173.187	134.742	155.573	129.289	244.872
LOC_Os09g19390.1	10	27	7	1	1	41	0	1	8	16	5	0	1	78	2	2	10.8891	23.9603	13.7713	8.59883	4.42199	4.29971	0.278553	4.82968
LOC_Os02g06360.1	3	29	6	3	1	5	0	7	2	51	2	36	0	5	1	9	6.15859	1.41395	3.29385	8.46491	4.09069	4.34578	1.94987	7.40029
LOC_Os03g29770.1	4	39	8	48	0	9	5	36	3	23	16	209	0	4	7	39	8.25757	1.13116	2.61935	5.50878	11.6227	23.8327	19.2961	47.2022
LOC_Os08g27720.1	7	53	7	47	4	54	1	14	13	81	3	32	7	56	0	16	12.3407	29.1553	23.0708	21.3632	10.8708	4.39186	5.75338	7.75862
LOC_Os01g24980.1	4	16	4	23	0	4	2	12	4	19	7	36	0	4	2	17	5.07515	1.13116	1.16416	5.77744	5.67115	8.41708	7.04992	12.23
LOC_Os04g35770.1	2	32	1	6	0	4	1	3	4	16	2	6	0	5	0	2	5.85836	1.41395	1.16416	5.37434	1.45284	0.548982	2.6893	2.84327
LOC_Os05g33280.1	16	142	19	31	6	39	7	36	10	123	0	17	2	35	4	49	31.0932	13.7031	22.3825	24.5882	15.968	20.9515	23.0034	2.58231
LOC_Os04g23550.1	0	22	2	503	1	28	1	19	0	34	1	41	0	35	0	30	3.04406	9.89765	9.98776	4.56845	71.7398	8.23473	7.14615	7.19385
LOC_Os07g11000.1	9	23	10	13	1	12	4	13	7	36	5	28	1	4	1	20	9.62031	3.03388	5.33113	10.48	7.93935	7.36518	11.0357	9.08289
LOC_Os12g27994.2	33	148	32	193	8	113	4	83	28	172	21	110	0	74	8	69	44.0838	20.9265	47.5967	45.6824	46.631	33.9428	30.5345	36.9937
LOC_Os02g05530.1	54	315	5	26	16	90	6	41	35	258	1	38	14	102	0	57	82.2127	55.4827	55.612	62.8807	6.70341	15.646	22.5425	6.73815
LOC_Os02g39790.2	16	167	15	858	6	128	8	136	8	222	6	226	7	130	7	207	34.5523	50.0817	48.285	36.2782	129.46	69.9472	52.7124	40.1251
LOC_Os06g18820.1	14	67	15	166	9	49	8	55	13	119	27	162	9	65	5	47	19.285	35.5058	30.8088	26.4691	32.4471	22.2779	30.1495	50.6881
LOC_Os12g21500.1	66	221	88	247	41	123	22	128	55	190	79	201	23	118	31	132	77.7901	77.1318	111.183	69.8662	88.4557	94.3691	76.4349	106.841
LOC_Os08g43320.1	26	101	23	27	15	49	23	54	23	68	22	195	17	41	16	73	32.5733	43.9406	41.8408	27.6777	17.854	50.0437	57.6756	50.8712
LOC_Os02g57160.1	13	110	12	106	7	106	3	99	18	195	7	52	12	83	8	101	24.5195	46.3042	43.7208	40.7116	22.2006	42.7265	33.1377	14.6604
LOC_Os02g51470.2	0	77	1	24	0	17	0	20	0	64	0	3	0	11	0	37	10.6542	3.11069	4.94767	8.59943	3.97629	10.1562	5.57107	0.455701
LOC_Os12g43440.1	18	168	28	237	5	33	12	80	8	125	12	270	3	45	7	180	36.1213	18.4337	18.7976	23.2447	50.3526	62.5359	44.5279	52.6044
LOC_Os03g12990.1	3	123	27	902	1	103	7	372	1	84	11	408	2	55	3	190	19.165	19.3589	31.8157	12.0929	142.968	57.7794	116.597	72.6007
LOC_Os05g33100.1	3	167	5	55	0	42	1	34	2	101	3	84	0	34	1	26	25.2531	9.61486	12.2237	15.1832	10.769	9.01213	11.3245	15.6574
LOC_Os07g38290.1	0	9	2	64	1	17	0	17	1	41	1	116	1	30	1	32	1.2453	10.3864	6.78633	6.31513	10.1956	10.6591	4.73541	18.5864
LOC_Os03g30830.1	3	30	4	17	1	8	3	18	5	38	5	44	0	3	5	7	6.29695	0.84837	4.16697	9.13652	4.83	11.2983	10.5749	11.5133
LOC_Os10g34400.2	2	34	2	21	0	5	0	7	8	16	3	28	1	9	1	10	6.1351	4.44783	1.4552	8.59883	4.1674	4.62027	1.94987	7.15102
LOC_Os02g12890.2	6	75	26	56	3	48	9	73	11	238	12	8	3	23	5	26	14.6694	12.2123	19.4859	40.8465	23.7546	16.5136	37.0171	12.8064
LOC_Os04g52970.1	25	82	19	61	7	14	4	11	8	39	9	40	1	16	1	11	29.2291	6.42736	16.9451	11.6892	20.1737	4.89477	10.4786	14.7694
LOC_Os05g34650.1	0	139	0	70	0	48	0	43	0	123	1	51	0	25	0	31	19.2329	7.06975	13.9699	16.527	9.81342	8.50922	11.9778	8.71286
LOC_Os01g27360.1	6	34	41	488	0	6	20	213	8	47	65	635	3	11	28	222	8.99638	8.81885	1.74624	12.7642	93.4927	113.447	96.4046	159.243
LOC_Os01g25720.2	7	110	1	8	0	42	1	6	6	59	2	10	1	16	0	5	20.2275	6.42736	12.2237	12.7643	1.73322	1.37245	3.52496	3.45088
LOC_Os11g11050.1	19	80	37	35	5	39	4	32	47	107	17	27	10	36	14	26	24.6604	29.2076	20.5438	52.2649	27.5391	33.3919	16.3283	20.5222
LOC_Os05g09724.1	11	196	16	2	8	8	6	3	2	71	0	1	3	4	4	3	34.9883	6.83932	17.0376	11.1522	10.0674	8.32493	11.9575	0.1519
LOC_Os03g44210.2	34	112	22	24	7	29	4	17	20	123	6	16	10	38	2	17	39.8179	29.7732	21.3107	32.6495	16.8217	8.41708	12.15	8.22602
LOC_Os07g47510.1	7	127	6	209	2	52	1	75	11	195	4	220	0	64	4	105	22.5798	18.0986	18.8114	35.0687	32.9702	36.323	22.7451	37.2818
LOC_Os10g16974.1	11	28	5	18	2	4	2	6	0	39	3	29	0	3	0	8	11.7428	0.84837	4.84147	5.24028	5.58188	2.19593	5.3786	7.30292
LOC_Os11g28300.3	9	37	11	136	7	22	8	47	10	61	19	153	9	35	7	59	11.5574	27.0221	19.2735	16.2575	25.7946	29.3225	27.9211	41.5935
LOC_Os11g38650.1	9	94	23	115	6	70	4	46	19	109	12	13	13	49	8	18	19.4443	38.5921	31.4047	29.9622	30.1908	19.9438	20.228	13.5659
LOC_Os03g52490.1	12	158	13	182	7	110	2	88	6	193	25	490	7	96	4	101	30.4457	40.4669	44.8849	30.7694	33.4668	35.225	28.22	98.5796
LOC_Os04g08310.1	20	145	10	94	13	102	5	52	22	143	9	76	6	112	3	44	34.3695	43.0888	53.5885	36.949	19.2949	17.7037	23.753	20.2379
LOC_Os02g50560.1	7	22	13	14	0	10	10	13	14	36	15	28	3	9	5	12	8.05131	8.25327	2.91039	16.1229	9.9146	12.6707	22.1576	18.7422
LOC_Os05g07632.1	54	346	227	490	44	163	94	384	75	367	118	866	38	127	100	387	86.5021	108.218	128.34	109.771	207.547	293.764	281.207	245.526
LOC_Os02g37030.1	5	64	10	27	0	17	0	8	4	42	6	6	1	8	2	14	12.432	4.16504	4.94767	8.86786	9.90204	7.5936	2.22843	6.70702
LOC_Os12g16280.1	3	19	22	12	1	2	2	1	6	13	5	6	0	2	1	7	4.77492	0.56558	2.42073	6.58349	15.1394	3.7968	3.98583	5.74108
LOC_Os01g02080.1	43	368	98	303	11	102	34	454	20	258	34	188	14	81	46	506	81.6776	49.5441	49.9112	50.7889	102.423	225.159	189.487	61.3991
LOC_Os02g39570.4	3	37	7	3	9	8	6	5	7	17	2	3	4	11	2	4	7.26552	10.7216	18.8762	7.92707	4.70238	4.84869	12.5146	2.38757
LOC_Os10g14011.1	1	69	6	19	1	65	1	33	3	80	5	38	3	44	6	32	10.2626	18.1509	20.7562	13.1677	6.33376	20.0359	11.0459	10.6019
LOC_Os01g57930.1	9	9	17	17	3	5	4	5	9	11	9	18	0	5	9	7	7.68319	1.41395	6.97116	8.73312	12.7819	18.7997	8.80732	11.4276
LOC_Os08g42700.1	257	754	64	101	61	433	24	29	132	333	11	29	59	433	19	31	288.166	234.709	238.178	151.152	53.3073	44.1411	52.5654	15.0304
LOC_Os06g09390.2	26	162	16	113	10	61	7	89	36	144	28	129	7	56	18	74	41.0137	29.1553	36.14	48.3691	25.6286	54.0689	37.7667	46.6414
LOC_Os08g44860.2	14	10	9	8	6	7	4	5	8	8	12	5	11	5	4	5	11.3982	22.3439	13.0692	7.5239	6.62671	8.87391	8.80732	12.3507
LOC_Os08g14460.1	32	136	38	242	4	71	11	230	27	136	29	367	7	61	21	241	41.7081	30.5692	28.0184	40.0391	57.1705	105.535	84.4573	83.7596
LOC_Os11g46000.1	5	23	0	12	1	5	0	1	1	39	1	4	0	2	0	0	6.75903	0.56558	3.29385	6.0464	1.6823	0	0.278553	1.57354
LOC_Os10g33170.1	14	258	9	176	4	89	2	67	13	247	10	222	6	76	1	60	45.713	32.9084	33.2571	43.668	30.1789	18.3448	22.3703	43.3813
LOC_Os02g17190.1	32	93	73	215	7	37	20	113	31	130	48	288	11	40	26	111	35.7583	32.2415	23.639	42.4574	74.7943	79.228	68.5493	90.1122
LOC_Os12g06250.1	3	73	0	11	2	15	1	21	12	52	2	17	2	13	0	11	12.2467	7.48171	8.0429	16.6605	1.54211	3.0194	7.70326	4.51418
LOC_Os04g53170.1	112	1182	137	376	44	581	42	260	95	1083	39	222	60	560	47	262	243.665	272.526	249.995	222.1	136.513	160.059	150.277	71.3934
LOC_Os08g39860.2	4	53	5	23	1	13	3	30	4	47	1	20	0	10	2	15	10.1947	2.8279	5.62217	9.53969	6.28284	7.86809	13.9175	4.00394
LOC_Os11g24450.1	17	131	34	53	22	41	28	65	24	158	20	146	16	45	18	69	30.2864	43.1691	52.383	40.5768	28.2275	52.6964	70.0078	41.4962
LOC_Os05g01110.1	12	662	9	242	2	285	2	170	3	785	14	256	6	260	6	166	100.182	84.9417	86.6235	107.896	39.4316	56.8177	51.0613	52.4096
LOC_Os02g09140.1	27	147	13	222	5	40	0	31	15	143	11	82	5	70	3	71	39.6535	29.3089	20.8349	31.3062	39.0745	25.115	8.63515	23.0811
LOC_Os02g17534.1	3	45	18	312	0	18	1	72	5	35	2	107	0	6	4	64	8.37245	1.69674	5.23871	8.73342	54.7502	25.0689	21.9095	18.1852
LOC_Os03g03070.1	3	28	2	7	1	8	1	8	4	32	3	15	0	3	0	5	6.02022	0.84837	4.16697	7.5242	2.20471	1.37245	4.08207	5.17631
LOC_Os11g44800.1	19	43	3	13	6	24	0	11	15	110	6	112	3	23	1	13	19.5409	12.2123	18.0169	26.8721	3.65755	5.44375	3.06409	22.8085
LOC_Os05g09728.1	8	214	10	74	2	91	3	169	8	187	9	135	1	58	4	129	35.333	18.3045	30.1619	31.5754	16.491	42.9108	52.6364	29.2
LOC_Os08g44860.5	12	10	12	10	4	2	7	5	19	8	9	4	2	4	8	6	9.96752	4.9366	7.9367	16.3912	8.74215	16.6499	14.3682	9.30102
LOC_Os01g02830.1	7	8	3	5	2	3	3	3	9	10	3	7	0	4	1	3	6.11418	1.13116	4.55043	8.59875	2.53602	2.69884	6.39658	3.96111
LOC_Os04g53470.1	32	135	28	128	6	61	12	81	29	112	8	113	7	54	5	52	41.5697	28.5897	28.7853	38.4265	35.0717	23.6504	44.8065	24.8922
LOC_Os01g22430.1	5	23	13	29	0	8	3	17	4	20	4	53	0	7	7	36	6.75903	1.97953	2.32832	5.91181	12.0175	23.0092	10.2963	11.9145
LOC_Os04g54500.1	10	41	4	20	0	19	0	18	3	53	1	7	0	17	0	17	12.8262	4.80743	5.52975	9.53977	5.25058	4.66635	5.01396	2.02924
LOC_Os12g34990.1	3	40	6	45	0	14	0	18	5	51	3	40	0	14	0	16	7.68062	3.95906	4.07455	10.8833	9.97874	4.39186	5.01396	8.97383
LOC_Os08g14620.1	40	171	51	204	5	81	13	94	29	135	44	97	10	63	13	66	52.2735	36.843	32.7675	41.5169	59.7951	42.4961	50.2813	57.2355
LOC_Os11g31900.3	10	33	20	28	11	10	3	12	13	28	4	8	8	12	4	8	11.7193	18.6152	23.1356	14.2418	16.1591	9.69738	8.90356	5.07895
LOC_Os01g32864.1	2	18	2	18	0	4	0	15	3	23	5	67	0	2	0	4	3.92124	0.56558	1.16416	5.50878	3.74682	1.09796	4.1783	15.007
LOC_Os10g21970.1	4	7	0	0	0	2	0	3	6	10	4	0	0	5	0	0	3.82985	1.41395	0.582079	6.18039	0	0	0.83566	3.86374
LOC_Os03g29410.1	8	31	9	167	0	4	0	29	2	19	9	55	1	4	2	9	10.0119	3.03388	1.16416	4.1652	28.9172	6.22115	8.07805	17.0479
LOC_Os10g01080.1	0	30	0	12	0	10	0	13	0	78	0	5	0	3	0	20	4.15099	0.84837	2.91039	10.4806	1.6823	5.48982	3.62119	0.759502
LOC_Os02g05440.1	16	40	105	333	7	47	19	145	10	38	44	207	4	44	29	142	16.9798	20.0536	26.5494	13.1671	110.911	93.3633	75.6094	73.9446
LOC_Os11g44560.1	11	29	25	202	2	9	10	38	7	18	7	54	0	9	3	28	11.8812	2.54511	6.29667	8.06144	43.6109	13.3118	29.1214	14.9642
LOC_Os05g12260.1	157	459	215	856	81	307	67	341	236	557	204	856	87	289	90	351	175.816	247.263	238.28	265.087	251.517	265.129	219.18	327.078
LOC_Os11g11950.1	13	69	61	704	8	70	7	75	7	45	15	200	2	42	6	74	18.8464	15.6826	35.082	11.6893	136.008	31.5645	33.867	44.8691
LOC_Os07g04180.1	69	727	52	668	14	317	10	424	12	392	19	100	3	167	9	187	149.949	52.9341	118.001	62.345	125.456	68.2081	136.643	33.5428
LOC_Os01g02750.1	3	16	3	8	3	11	0	1	3	18	8	20	3	18	1	6	4.35982	10.7984	8.7174	4.83695	2.95659	3.52231	0.278553	10.7655
LOC_Os12g22030.1	27	223	48	183	19	114	17	140	44	262	49	286	19	157	19	176	50.1694	80.5497	68.1129	70.6733	55.016	83.9423	70.5093	90.7744
LOC_Os04g54564.1	30	52	35	84	7	15	9	9	26	69	19	92	9	23	23	34	28.6547	23.6287	17.2362	30.2304	33.1851	52.4661	19.1897	32.3276
LOC_Os07g31450.1	13	153	15	137	3	59	5	67	13	132	4	68	0	61	5	59	30.4692	17.2502	22.6873	28.2159	28.3816	25.5718	27.9313	14.193
LOC_Os05g03550.1	24	113	38	91	12	52	10	61	7	56	2	20	7	40	7	39	32.8031	24.6306	37.1979	13.1674	36.0015	23.8327	35.5281	4.96988
LOC_Os11g04409.1	8	53	7	37	8	24	5	35	6	31	11	32	5	18	2	28	13.056	14.6038	21.6942	9.00208	9.4689	11.4365	19.0176	15.4861
LOC_Os10g03570.1	57	108	12	71	14	63	0	6	40	99	0	18	12	38	0	5	55.7169	33.5787	44.0767	45.5471	17.2938	1.37245	1.67132	2.73421
LOC_Os02g27760.1	14	39	21	73	12	28	13	27	20	70	40	208	10	31	12	35	15.4108	27.7937	30.213	25.5281	23.0794	32.1116	31.6182	70.2327
LOC_Os03g15900.2	15	67	22	86	10	43	7	45	18	88	45	124	11	47	14	26	20.0004	34.2211	30.9012	26.3344	25.5136	33.3919	25.5104	62.3028
LOC_Os01g05470.1	24	82	3	83	1	28	1	45	3	64	2	24	2	25	0	24	28.5137	10.8752	9.98776	11.0178	13.471	6.58778	14.3885	5.57748
LOC_Os12g42220.1	1	33	3	11	0	5	1	10	7	23	0	33	1	7	0	10	5.28141	3.88225	1.4552	8.73327	3.37717	2.74491	4.63917	5.01272
LOC_Os02g29340.1	2	14	8	16	3	10	2	10	2	15	5	6	3	10	1	9	3.36777	8.53606	8.42636	3.62773	7.13656	4.34578	6.49281	5.74108
LOC_Os04g10940.1	13	82	62	158	2	32	9	78	22	94	26	76	8	19	20	88	20.6452	20.5948	12.9906	30.3651	60.0748	61.6625	38.4099	36.6588
LOC_Os09g17870.2	12	22	11	22	9	4	3	7	12	12	4	14	0	3	4	12	11.6279	0.84837	17.7121	11.2859	9.81276	10.7953	7.51079	5.99035
LOC_Os03g45220.1	33	118	159	125	5	45	52	163	36	142	84	159	16	62	69	105	39.9328	47.9765	22.2901	48.1004	114.782	158.222	141.793	105.291
LOC_Os05g42424.1	66	360	63	554	18	153	16	193	40	273	23	195	17	88	13	143	97.0231	57.2318	77.6248	68.9268	116.202	63.6319	83.419	51.8371
LOC_Os01g73250.1	17	15	11	35	1	9	2	8	18	13	23	29	7	9	4	16	14.236	15.8642	4.45801	16.2569	11.6353	11.8933	5.9357	26.6216
LOC_Os02g57010.1	2	29	0	7	0	8	0	4	0	46	0	0	0	4	1	7	5.44326	1.13116	2.32832	6.18084	0.981342	3.7968	1.11421	0
LOC_Os10g40740.1	1	67	23	262	0	33	3	128	8	88	6	42	0	19	4	66	9.98586	5.37301	9.6043	18.2732	50.799	25.6179	41.2157	12.1754
LOC_Os02g39840.3	13	21	16	20	5	8	5	9	11	13	6	9	15	6	6	6	12.2049	30.2376	11.5216	10.6141	12.5908	12.8991	11.7752	7.16272
LOC_Os08g30020.4	61	456	130	422	28	176	43	239	47	350	128	611	16	107	36	126	106.73	60.7021	102.705	84.9158	138.68	102.099	146.281	216.451
LOC_Os08g13930.2	5	7	6	6	4	3	1	4	2	7	5	6	4	7	2	3	4.54517	9.59041	8.22774	2.55281	4.51127	4.5742	2.96785	5.74108
LOC_Os02g07490.1	11	37	2	28	1	21	0	8	6	35	1	31	1	6	1	9	12.9881	3.59946	7.95048	9.53954	5.14874	4.34578	2.22843	5.67485
LOC_Os11g43404.4	0	21	1	46	2	7	0	22	0	11	2	38	2	9	1	25	2.90569	6.35055	5.71459	1.47803	7.0605	8.73764	6.12817	7.70409
LOC_Os09g36080.1	2	57	5	68	2	58	1	24	8	64	6	160	2	47	5	26	9.31752	17.0966	20.5576	15.0484	12.5915	16.5136	8.53892	30.0997
LOC_Os09g12710.1	7	97	10	64	8	61	7	33	2	114	13	102	5	39	5	31	18.4288	20.5424	32.4626	16.93	15.0891	17.886	22.1677	28.051
LOC_Os02g57305.1	18	32	13	16	7	12	3	16	35	23	6	10	6	8	8	8	17.3035	13.6786	16.3631	31.3047	10.195	17.1988	10.0178	7.31462
LOC_Os08g43180.1	19	244	29	508	11	116	2	136	23	186	21	200	15	120	9	124	47.3525	62.4756	53.9858	43.5329	88.9563	50.9152	41.5905	50.6647
LOC_Os06g03930.2	9	98	6	39	1	24	6	15	7	69	7	73	1	34	1	17	19.9978	11.5176	8.8236	14.9141	9.13759	6.54171	15.3001	17.8503
LOC_Os02g58790.1	7	96	12	37	3	46	6	41	4	123	5	36	0	26	2	32	18.2904	7.35254	18.9038	19.7515	12.5273	12.5344	22.5425	10.2981
LOC_Os01g02400.1	17	158	9	159	8	127	1	29	14	126	9	50	3	95	1	24	34.0223	32.5732	51.6713	28.2158	27.7957	8.46315	9.93168	16.2884
LOC_Os01g09570.1	9	26	14	117	5	7	6	13	5	23	19	84	8	18	5	13	10.0354	20.312	11.2306	7.12103	24.966	12.9452	14.743	31.1124
LOC_Os08g09840.1	12	28	209	1267	7	27	31	260	4	30	43	225	2	28	36	148	12.4581	11.7236	20.7287	7.25547	305.465	108.138	129.887	75.7128
LOC_Os09g12770.2	10	46	8	49	0	15	3	12	6	38	0	28	1	26	1	27	13.5181	9.25526	4.36559	9.94264	11.7629	9.28662	8.90356	4.25321
LOC_Os07g25730.1	9	45	4	19	1	9	0	11	5	38	4	19	2	12	3	9	12.6644	7.19892	4.45801	9.13652	5.11039	8.09651	3.06409	6.74985
LOC_Os01g20110.1	35	509	85	698	16	227	29	379	47	701	68	927	13	249	24	335	95.4647	95.1501	95.4844	132.078	149.847	136.963	159.327	206.495
LOC_Os03g15920.3	32	34	25	91	17	20	14	50	27	48	24	90	16	32	18	83	27.5947	39.4928	37.0779	28.2149	28.0496	56.5393	39.8786	36.8535
LOC_Os03g52840.2	84	996	179	366	63	307	75	313	123	1076	114	694	57	281	98	331	197.9	187.919	205.184	243.731	160.802	274.642	226.21	215.536
LOC_Os08g32610.1	4	45	5	37	3	21	1	14	4	47	1	15	0	3	0	7	9.08777	0.84837	11.6278	9.53969	8.24552	1.92144	5.75338	3.24444
LOC_Os08g43170.1	110	495	108	808	52	326	38	200	115	582	67	466	50	265	20	247	147.177	170.075	190.489	170.905	179.337	105.307	126.149	135.503
LOC_Os04g45834.2	5	5	3	0	4	2	0	0	5	3	1	3	5	3	0	0	4.26844	10.362	7.9367	4.43371	1.83506	0	0	1.42164
LOC_Os06g03920.1	16	30	11	31	4	7	4	12	16	25	5	17	4	8	2	17	15.5961	9.8732	9.3919	16.2571	11.0745	8.41708	10.7572	7.41199
LOC_Os06g50310.1	8	23	6	42	1	12	2	5	5	22	0	12	0	6	1	11	8.90499	1.69674	5.33113	6.98666	9.55817	4.89477	5.10004	1.82281
LOC_Os08g06200.1	16	93	23	73	6	38	10	45	6	49	7	49	9	34	7	39	24.3132	26.7393	22.0914	11.4207	24.3028	23.8327	31.0713	14.2047
LOC_Os01g73580.1	203	654	157	309	88	258	54	185	126	493	71	186	72	254	56	193	235.702	208.825	236.89	167.814	139.354	157.997	151.629	96.8349
LOC_Os07g05000.1	16	81	11	99	2	35	6	74	19	111	5	34	6	40	11	51	22.6528	22.7279	13.8637	30.2309	20.6075	34.628	31.7348	9.99429
LOC_Os02g39630.1	35	274	57	179	11	107	12	82	66	355	117	609	21	157	27	112	62.9486	84.3551	51.3664	100.904	59.9604	81.3778	45.085	205.522
LOC_Os04g09530.2	22	46	10	43	1	18	4	29	11	41	4	26	4	30	3	27	22.1019	16.0946	7.07737	14.3763	12.1451	13.0373	15.4926	7.81315
LOC_Os04g54630.1	0	54	0	34	1	62	0	66	1	90	0	26	0	45	1	27	7.47178	12.7255	19.8831	12.8991	4.76652	9.28662	18.3845	3.94941
LOC_Os08g06230.1	121	231	378	594	48	125	144	268	118	278	176	354	31	120	86	334	118.516	92.9191	124.635	132.476	314.491	252.961	341.576	223.777
LOC_Os10g12050.2	38	125	21	9	16	48	2	24	25	181	5	15	9	33	8	14	44.478	26.4566	43.3884	44.4733	14.1071	18.8458	10.3926	7.10819
LOC_Os01g20120.1	3	51	3	32	3	38	1	31	3	66	8	48	3	37	1	21	9.20264	16.1714	16.5755	11.2865	6.32119	7.63967	10.4888	15.0187
LOC_Os04g20424.1	5	131	0	10	1	51	0	12	4	94	1	8	0	30	1	10	21.7026	8.4837	16.6817	15.8549	1.40192	4.62027	3.34264	2.18114
LOC_Os08g42720.1	169	271	109	189	55	145	43	94	125	270	30	75	43	118	38	103	158.387	115.186	143.327	137.044	93.17	99.5364	105.89	40.3706
LOC_Os11g12530.1	3	31	4	26	0	8	1	24	12	48	11	74	4	6	2	23	6.43532	9.30762	2.32832	16.123	6.09173	10.064	8.53892	21.8659
LOC_Os11g43950.1	4	27	10	22	0	7	4	9	7	33	6	30	1	15	3	15	6.59717	6.14457	2.03728	10.0769	9.20108	9.74346	9.92153	10.3526
LOC_Os01g36294.1	17	24	1	79	0	37	0	17	6	40	0	29	1	118	0	31	15.4812	35.2719	10.7685	10.2114	11.6868	8.50922	4.73541	4.40511
LOC_Os11g16480.1	4	6	9	17	5	2	5	11	5	5	13	46	4	4	3	15	3.69148	8.74204	9.77536	4.70244	7.88843	9.74346	12.3323	19.5446
LOC_Os11g33270.1	1	43	1	4	0	3	0	11	1	20	0	0	0	2	0	11	6.66507	0.56558	0.873118	3.49344	1.17245	3.0194	3.06409	0
LOC_Os08g30490.1	53	62	17	55	21	14	3	8	52	89	15	124	17	10	6	11	46.4907	35.1742	42.6863	53.8769	18.1092	14.2716	7.78934	33.3247
LOC_Os03g38000.1	49	149	68	340	20	85	21	153	27	170	25	221	20	89	10	150	55.6673	63.2227	61.5115	44.6075	89.2598	59.9273	81.5451	57.7184
LOC_Os03g44200.1	12	64	14	70	0	25	2	35	10	51	12	39	2	31	3	38	17.4393	12.5719	7.27599	14.9139	18.377	16.0567	13.4566	17.5153
LOC_Os04g35790.2	0	8	2	11	2	5	0	15	0	5	0	3	1	9	1	11	1.10693	4.44783	5.13251	0.67183	2.76548	4.89477	4.1783	0.455701
LOC_Os09g39350.1	6	6	2	13	0	3	1	8	5	3	6	8	0	4	3	5	5.12212	1.13116	0.873118	4.43371	3.04586	6.99855	4.08207	7.01082
LOC_Os11g31620.1	3	18	2	26	0	2	0	7	2	16	3	63	0	3	0	8	4.63656	0.84837	0.582079	3.7621	4.86836	2.19593	1.94987	12.4675
LOC_Os04g30490.1	25	36	51	209	8	13	8	90	47	45	94	401	13	14	34	126	22.8642	28.6944	18.4928	43.9342	60.4961	98.3482	39.8989	151.71
LOC_Os02g34810.1	0	149	0	74	0	47	0	62	1	134	0	29	0	42	0	71	20.6166	11.8772	13.6789	18.8112	10.3742	19.4889	17.2703	4.40511
LOC_Os01g02170.2	12	45	12	50	1	22	3	41	8	57	17	80	2	20	4	38	14.8103	9.46124	8.24152	14.1078	14.3498	17.9321	16.9816	28.5729
LOC_Os04g08749.1	4	61	4	46	0	21	0	16	2	55	0	14	0	15	0	16	11.3016	4.24185	6.11183	9.00238	8.89556	4.39186	4.45685	2.12661
LOC_Os06g43900.1	0	78	0	14	0	13	0	6	0	68	0	9	0	22	0	10	10.7926	6.22138	3.78351	9.13689	1.96268	2.74491	1.67132	1.3671
LOC_Os01g61640.1	18	113	26	134	4	62	5	68	11	152	19	122	2	47	6	50	28.5112	17.0966	25.3991	29.291	34.6895	24.9767	28.2098	36.8846
LOC_Os12g44030.1	2	127	2	39	0	35	0	21	0	89	1	43	0	29	0	8	19.0032	8.20091	10.1864	11.9586	6.69085	2.19593	5.84962	7.49766
LOC_Os01g73000.1	80	289	43	139	28	125	20	100	120	317	34	155	40	130	17	85	97.2135	112.872	87.8623	139.329	45.7891	55.2129	64.9281	56.3864
LOC_Os07g48970.1	0	23	3	13	3	7	0	3	1	24	3	3	1	21	0	3	3.18243	7.84131	7.55324	4.03091	3.65755	0.823473	0.83566	3.35351
LOC_Os07g42310.1	16	64	34	131	0	33	7	28	13	104	35	124	6	35	6	28	20.3006	21.314	9.6043	24.4537	39.1624	18.9379	20.775	52.6434
LOC_Os01g24950.2	9	23	4	28	1	10	0	11	6	10	1	12	0	7	1	8	9.62031	1.97953	4.74905	6.18039	6.37211	4.07129	3.06409	2.78874
LOC_Os04g38390.1	58	1102	103	1058	41	444	41	575	65	1207	98	1683	32	360	50	590	193.968	162.691	204.606	214.578	211.326	255.718	236.167	350.31
LOC_Os01g64790.1	0	16	1	75	2	13	3	12	1	10	5	85	0	17	0	17	2.21386	4.80743	7.46082	2.14978	11.1261	4.66635	8.90356	17.7412
LOC_Os02g58730.1	3	189	0	22	0	142	0	38	0	201	0	21	0	115	0	21	28.2972	32.5208	41.3276	27.0076	3.08422	5.76431	10.585	3.18991
LOC_Os12g17600.2	0	98	0	22	0	16	0	13	0	68	0	0	1	18	0	9	13.5599	6.99294	4.65663	9.13689	3.08422	2.47042	3.62119	0
LOC_Os11g15570.1	7	69	12	241	9	33	1	21	5	29	7	47	1	35	3	24	14.5545	11.8004	26.1522	7.92722	41.1264	12.2139	7.70326	13.9009
LOC_Os12g17910.1	58	667	65	539	23	291	14	334	40	723	23	412	14	271	11	371	133.779	103.274	126.982	129.392	115.323	122.465	118.988	84.7995
LOC_Os08g14580.1	56	526	122	523	29	206	46	289	70	563	72	575	20	215	49	285	112.839	98.8542	113.275	132.077	147.946	170.123	165.769	156.89
LOC_Os02g39570.6	6	36	6	5	7	11	4	4	8	21	3	6	6	8	7	4	9.27311	13.6786	16.072	9.27066	4.37107	14.2255	8.52877	3.80921
LOC_Os12g21710.1	6	9	9	6	7	7	5	2	11	19	3	6	6	4	1	3	5.53722	12.5475	14.9079	11.4203	6.34632	2.69884	9.8253	3.80921
LOC_Os02g15520.2	8	39	27	65	5	35	2	16	8	38	10	40	5	28	4	7	11.1189	17.4317	19.3797	11.5549	25.628	9.42289	8.16413	15.7354
LOC_Os07g49010.1	16	53	14	18	4	17	4	21	12	53	7	41	4	11	2	12	18.7786	10.7216	12.3023	16.7949	11.0871	7.04462	13.2642	12.9895
LOC_Os12g13174.1	1	23	1	28	0	10	0	4	6	25	1	24	0	4	1	13	3.89775	1.13116	2.91039	8.19588	4.53705	5.44375	1.11421	4.61155
LOC_Os06g47800.1	9	36	159	289	0	6	36	91	4	22	38	77	2	7	39	71	11.4191	5.78497	1.74624	6.18054	137.773	92.6281	92.0793	48.4019
LOC_Os01g56220.1	2	50	1	39	5	28	1	5	6	43	3	67	3	31	0	9	8.34896	14.4746	17.3424	10.6145	6.07916	2.47042	3.24641	13.0751
LOC_Os06g43930.1	12	29	2	33	2	10	1	14	7	10	1	16	0	11	0	12	12.5965	3.11069	6.58771	6.98651	5.8497	3.29389	5.75338	3.39634
LOC_Os01g58444.1	4	31	10	30	1	3	0	18	3	30	6	57	1	2	0	23	7.15064	2.4683	2.71177	6.44935	10.3226	6.31329	5.01396	14.4539
LOC_Os05g27010.1	0	14	0	21	1	17	0	7	0	22	1	25	1	16	0	6	1.93713	6.42736	6.78633	2.95605	2.94403	1.64695	1.94987	4.76345
LOC_Os12g19040.1	7	16	1	18	1	5	2	14	4	20	0	15	0	7	0	9	7.22111	1.97953	3.29385	5.91181	3.13514	2.47042	7.60702	2.27851
LOC_Os10g12480.1	19	32	16	29	14	14	3	10	13	34	17	35	8	12	1	11	18.0188	18.6152	29.8157	15.048	13.8525	4.89477	8.34645	21.7374
LOC_Os08g15080.1	115	389	179	307	36	190	75	148	87	489	202	389	35	177	71	172	136.086	116.649	121.489	135.838	152.531	180.363	180.249	254.208
LOC_Os02g02424.3	1	2	2	8	2	4	1	1	1	7	0	5	2	3	0	1	0.992054	4.65381	4.84147	1.74668	2.34491	0.274491	2.13219	0.759502
LOC_Os06g03830.1	2	5	5	33	1	11	0	10	1	4	2	44	1	11	3	16	2.12247	5.01341	5.04009	1.34359	7.68476	10.0179	2.78553	8.61549
LOC_Os09g38960.2	29	180	69	195	8	73	18	101	22	206	103	301	8	70	27	86	45.6502	35.0171	35.9551	45.4141	69.5437	74.2411	61.4994	145.213
LOC_Os02g01150.3	35	154	42	55	20	59	11	49	25	212	24	36	25	58	13	43	46.3446	63.9698	53.9444	48.6386	33.4014	36.1828	34.0391	28.6509
LOC_Os05g41550.5	62	112	61	289	22	69	15	48	31	93	45	258	17	84	20	66	59.8469	56.1006	60.5321	37.4858	77.8283	55.6237	41.1751	82.6574
LOC_Os08g05750.1	14	19	38	74	13	13	5	20	12	28	11	53	5	15	11	26	12.6435	13.7555	27.686	13.4357	33.6183	27.7658	14.8393	18.676
LOC_Os06g09610.1	9	139	6	43	1	51	1	56	6	145	6	11	3	42	2	52	25.6708	17.5853	16.6817	24.3198	9.69836	18.0243	17.4526	7.46652
LOC_Os06g16430.1	48	95	47	103	27	52	27	72	46	124	15	100	21	67	12	58	47.4802	58.9041	64.7777	53.743	43.189	38.4248	70.1041	29.6791
LOC_Os08g07430.1	3	27	6	40	0	5	0	9	4	32	17	82	2	9	4	19	5.88185	6.35055	1.4552	7.5242	9.27778	12.7168	2.50698	28.8767
LOC_Os12g35060.1	1	5	6	7	3	3	2	9	5	14	2	12	4	2	0	2	1.40715	8.17646	6.38908	5.91173	4.65146	0.548982	6.21426	3.75468
LOC_Os02g42290.1	44	49	23	16	22	29	19	14	59	62	38	18	30	34	14	18	38.2541	66.6965	48.8906	55.8919	16.3118	31.1959	39.1189	39.4398
LOC_Os06g03860.3	3	25	4	47	2	16	0	17	0	12	1	25	3	8	0	21	5.60512	7.97048	8.33394	1.61239	9.03575	5.76431	4.73541	4.76345
LOC_Os02g39700.1	61	60	44	96	16	36	14	41	49	93	60	100	16	44	16	53	51.9366	42.8863	39.8959	51.996	40.3726	44.5538	37.3716	73.1462
LOC_Os01g26160.2	50	222	73	191	21	72	18	130	34	196	28	217	8	85	21	115	66.4834	39.2589	59.5666	53.7439	71.4297	70.9491	69.5774	60.0086
LOC_Os01g24060.2	32	102	21	53	9	52	5	27	19	83	10	24	3	38	5	26	37.0036	16.4542	31.6819	26.4687	20.2756	16.5136	16.7891	13.305
LOC_Os04g38480.1	53	197	54	605	7	150	8	101	15	140	17	224	14	99	13	69	65.1702	54.6343	56.5265	30.9031	117.847	43.3196	42.963	50.4466
LOC_Os01g65520.1	2	8	3	41	2	3	0	2	0	5	2	7	2	7	0	4	2.53757	5.78497	4.55043	0.67183	7.58292	1.09796	0.557107	2.99517
LOC_Os08g31830.1	5	54	3	6	4	27	1	5	4	66	5	13	7	27	1	5	11.0484	20.9544	15.2127	12.0926	2.67621	3.24782	3.24641	6.80438
LOC_Os02g49920.1	0	40	0	13	0	7	0	10	0	58	0	59	0	15	1	12	5.53465	4.24185	2.03728	7.79323	1.82249	5.16926	2.78553	8.96213
LOC_Os02g53770.1	5	59	4	20	1	22	1	26	3	45	0	2	0	10	0	16	11.7402	2.8279	8.24152	8.46484	5.25058	4.39186	9.09602	0.303801
LOC_Os07g04860.1	3	14	3	8	1	1	0	2	5	15	0	6	0	3	3	2	4.08309	0.84837	2.12969	6.0461	2.95659	6.17507	0.557107	0.911403
LOC_Os03g26210.3	4	90	0	20	2	4	2	7	1	18	1	44	0	3	1	1	15.3143	0.84837	4.84147	3.22471	2.80383	2.14986	5.65715	7.64956
LOC_Os05g31480.2	17	76	6	33	6	27	2	15	12	87	4	32	1	36	2	23	22.6763	12.0832	18.89	21.3633	8.29644	10.064	7.88558	8.72456
LOC_Os02g15540.1	2	14	3	45	2	5	0	5	1	11	0	4	2	15	0	12	3.36777	8.04729	5.13251	2.28415	8.14369	3.29389	1.39277	0.607602
LOC_Os03g25940.1	14	115	8	47	4	32	3	35	10	65	1	18	1	35	0	34	25.9266	11.8004	16.6679	16.795	11.4825	9.33269	15.3103	3.70014
LOC_Os01g03980.1	2	76	1	57	3	26	1	12	0	17	4	17	0	28	4	10	11.9465	7.91812	13.083	2.28422	8.60261	10.2464	5.19628	6.44605
LOC_Os02g38900.1	45	43	73	118	23	20	34	48	57	43	95	217	30	22	33	51	38.1392	63.303	48.1099	51.7267	61.1957	75.8861	76.3943	124.726
LOC_Os03g01360.2	9	27	47	130	2	15	13	52	0	23	54	145	4	21	17	54	10.1738	13.5495	8.0429	3.09042	46.9742	46.7037	38.5821	74.1861
LOC_Os01g12740.1	5	51	5	39	0	23	0	26	5	57	0	25	1	16	0	23	10.6333	6.42736	6.69391	11.6895	8.52591	6.31329	7.24239	3.79751
LOC_Os06g50679.1	3	12	6	42	4	8	0	14	3	21	1	9	3	9	0	18	3.80636	8.25327	9.68294	5.24005	9.55817	4.94084	3.89975	2.33304
LOC_Os02g27400.1	92	266	63	239	16	107	11	99	39	242	26	247	21	131	15	84	102.615	77.0026	60.5597	63.9553	72.042	51.1877	47.9668	62.6337
LOC_Os12g35060.3	9	8	7	11	1	1	4	8	3	9	5	9	1	1	2	7	7.54482	2.18551	2.12969	3.62766	5.82391	5.67217	9.64298	6.19678
LOC_Os11g04200.1	9	19	4	74	1	12	1	28	3	26	4	51	0	7	0	18	9.06685	1.97953	5.33113	5.91188	12.8209	4.94084	9.65313	11.6107
LOC_Os11g35870.2	18	84	30	108	12	40	10	63	32	92	18	162	16	52	9	48	24.4985	45.1486	33.7054	38.1576	33.4913	30.0538	36.0852	41.9947
LOC_Os02g46980.1	1	209	1	65	1	72	1	52	0	298	1	34	1	99	0	87	29.6339	29.8989	22.7935	40.0411	9.72415	23.8807	16.3384	6.13055
LOC_Os08g14760.1	21	86	34	83	6	24	14	29	7	85	17	45	5	8	5	18	26.9212	11.7759	18.0169	17.064	32.4332	14.3177	34.029	23.2564
LOC_Os03g51260.1	18	163	10	74	7	71	2	32	33	160	7	94	5	72	1	23	35.4295	29.8745	33.5344	48.1006	16.491	8.18866	12.621	21.0402
LOC_Os02g51470.3	0	71	0	18	0	15	0	25	0	72	0	2	0	24	0	35	9.82401	6.78696	4.36559	9.67436	2.52345	9.60718	6.96383	0.303801
LOC_Os02g38980.3	8	26	4	30	7	12	3	11	4	29	3	8	2	24	1	15	9.32009	10.5924	16.3631	7.1211	6.6525	5.99273	8.625	4.11301
LOC_Os01g25300.1	6	0	0	1	6	0	0	0	10	1	2	1	5	0	0	0	4.29193	9.5136	11.0319	8.19558	0.140192	0	0	2.08377
LOC_Os01g68700.2	5	44	2	17	5	20	0	7	0	18	1	3	0	21	0	10	9.66472	5.93859	15.0141	2.41859	3.60663	2.74491	1.94987	1.42164
LOC_Os11g05530.1	0	306	1	370	0	109	0	59	1	213	1	80	0	79	0	54	42.3401	22.3404	31.7233	29.4261	52.4826	14.8225	16.4346	13.118
LOC_Os03g15890.1	9	46	20	76	6	31	3	32	27	88	20	134	15	48	7	47	12.8027	42.1147	20.0542	33.5895	22.8883	26.0286	14.4746	39.6734
LOC_Os04g12390.1	5	113	9	26	2	75	2	33	7	80	2	20	1	73	0	38	19.212	22.5464	25.5053	16.3921	9.15016	10.4307	12.8995	4.96988
LOC_Os11g48090.4	2	2	3	1	2	1	1	1	5	3	3	3	6	1	1	1	1.70737	11.6991	3.96835	4.43371	1.97525	2.14986	2.13219	3.35351
LOC_Os11g06420.2	5	43	12	28	5	24	2	12	3	45	1	16	5	13	1	11	9.52636	13.1899	16.1782	8.46484	11.2656	4.89477	7.04992	3.39634
LOC_Os05g01540.2	16	54	7	46	2	31	3	40	3	66	5	42	0	20	4	31	18.9169	5.6558	12.6995	11.2865	10.7306	16.0107	16.703	11.2095
LOC_Os07g01060.3	11	26	5	29	0	15	1	23	8	21	4	15	2	11	1	17	11.4661	6.91613	4.36559	9.27066	7.12399	6.54171	8.26036	6.14225
LOC_Os12g17830.1	1	3	7	27	1	4	3	22	3	4	8	83	5	3	2	22	1.13042	10.362	3.00281	2.95583	8.06698	9.78953	11.6891	20.3352
LOC_Os06g02555.1	11	17	9	19	0	5	3	6	4	8	3	7	2	4	0	13	10.2208	4.9366	1.4552	4.29941	8.16882	3.56838	7.23224	3.96111
LOC_Os08g10020.2	0	366	0	139	0	150	0	134	0	465	1	9	0	170	0	153	50.6421	48.0743	43.6559	62.4802	19.4866	41.9971	37.3261	2.33304
LOC_Os11g15520.1	4	15	20	209	5	15	4	22	5	28	21	172	2	17	1	35	4.93678	8.61287	13.5589	7.79286	41.5338	11.4825	13.5427	46.4115
LOC_Os02g05500.1	2	115	1	76	1	82	1	72	0	147	0	38	0	89	0	72	17.3428	25.1683	25.7039	19.7518	11.2663	19.7634	21.9095	5.77222
LOC_Os01g19840.1	28	82	22	24	7	23	7	20	23	46	24	62	7	27	12	26	31.375	20.9544	19.5645	24.7216	16.8217	29.6411	18.5465	32.6003
LOC_Os12g35630.3	465	1750	189	712	124	591	68	420	100	1010	17	120	48	621	23	398	574.765	266.943	399.998	216.322	215.425	152.381	243.04	34.649
LOC_Os06g16420.3	19	150	38	141	10	78	13	69	27	177	17	151	20	73	19	88	34.346	58.6981	41.0876	45.5481	43.0111	59.7871	43.3175	39.3579
LOC_Os02g05370.1	2	14	5	28	3	8	1	6	2	17	0	33	1	18	1	5	3.36777	6.99294	7.84428	3.89647	6.9838	3.24782	3.52496	5.01272
LOC_Os04g33660.1	5	23	0	6	1	4	2	8	3	41	4	5	1	7	0	10	6.75903	3.88225	3.00281	7.92737	0.84115	2.74491	5.9357	4.62324
LOC_Os06g48350.1	25	110	62	101	17	59	16	46	41	89	69	158	17	55	27	46	33.1033	47.8997	48.4285	45.0096	52.0839	63.2614	42.4717	90.6498
LOC_Os03g44310.1	6	23	7	33	0	4	4	11	4	4	4	17	1	5	0	15	7.47435	3.31667	1.16416	3.76195	8.90813	4.11736	10.4786	6.44605
LOC_Os05g41460.1	60	493	82	1028	13	154	29	169	45	542	99	1408	22	321	20	428	111.134	132.635	68.7226	109.102	194.275	154.989	100.831	309.503
LOC_Os11g34860.2	3	20	0	16	0	7	0	8	3	24	0	16	0	7	0	9	4.91329	1.97953	2.03728	5.64315	2.24307	2.47042	2.22843	2.43041
LOC_Os11g38030.1	43	443	46	182	18	181	9	161	35	467	6	210	11	182	12	143	92.0551	72.3977	85.7739	90.9632	53.6525	61.7566	61.5298	37.6947
LOC_Os03g17570.6	15	64	11	136	5	67	6	61	17	117	14	75	10	58	6	52	19.5853	35.429	28.6929	29.4249	25.7946	25.5257	28.1136	24.9156
LOC_Os07g38270.1	118	627	134	792	37	341	36	398	93	693	126	610	28	302	30	298	171.164	138.679	167.275	168.085	192.998	138.059	177.595	214.367
LOC_Os01g57210.1	15	14	9	20	1	10	1	10	5	18	1	14	1	8	3	13	12.6669	4.16504	4.74905	6.4492	8.30901	9.19448	4.63917	3.09254
LOC_Os01g26160.1	47	267	74	242	15	99	16	141	34	221	31	280	12	95	13	133	70.5639	49.6977	56.3927	57.103	79.1912	60.887	68.9342	72.4761
LOC_Os11g02424.2	2	181	2	9	3	46	1	17	10	190	0	22	5	59	1	25	26.4749	26.1982	18.9038	33.5908	2.4851	8.73764	6.58904	3.34181
LOC_Os07g08030.1	1	54	0	36	0	12	1	26	0	56	0	3	0	17	0	19	8.1871	4.80743	3.49247	7.5245	5.0469	5.21533	9.09602	0.455701
LOC_Os08g14990.1	31	98	14	50	8	40	6	51	26	85	5	55	6	52	5	50	35.7349	26.1214	26.3508	32.3803	15.5732	23.1014	25.3281	13.1842
LOC_Os12g43000.1	4	31	44	85	3	23	3	65	7	17	7	66	5	11	4	75	7.15064	12.6243	12.2099	7.92707	38.8305	28.0883	23.6669	16.787
LOC_Os05g01360.1	0	10	0	21	1	6	0	4	0	11	1	4	0	15	1	5	1.38366	4.24185	3.58489	1.47803	2.94403	3.24782	1.11421	1.57354
LOC_Os05g51620.3	1	27	1	7	0	5	0	8	1	21	0	1	0	4	0	5	4.45121	1.13116	1.4552	3.62781	1.59303	1.37245	2.22843	0.1519
LOC_Os10g24004.1	97	1231	21	27	32	517	0	1	74	1132	18	146	31	509	1	7	239.715	202.924	209.304	211.755	16.6306	3.7968	0.278553	39.5643
LOC_Os03g03910.1	1	167	0	75	0	109	1	70	1	160	0	10	0	103	0	85	23.8225	29.1274	31.7233	22.3047	10.5144	23.3317	21.3524	1.519
LOC_Os05g11060.1	11	46	5	24	0	10	2	4	2	42	3	20	3	12	1	6	14.2334	9.10164	2.91039	7.25562	6.42303	3.52231	4.82149	5.93582
LOC_Os05g02400.1	24	82	24	92	13	36	10	28	21	70	12	97	12	51	10	35	28.5137	37.2549	34.3799	26.3342	27.5781	28.3608	26.3359	26.3256
LOC_Os02g34460.2	3	205	4	269	1	136	2	131	1	243	7	567	1	133	2	147	30.5111	39.5138	41.42	33.4571	40.1583	44.1009	40.1978	92.8891
LOC_Os04g26850.2	5	18	5	22	0	5	2	9	5	23	8	32	2	8	4	16	6.0672	6.06776	1.4552	7.12103	6.14265	11.8933	6.21426	12.5883
LOC_Os01g02100.1	1	20	7	20	1	24	1	18	3	16	0	21	0	24	1	11	3.48265	6.78696	8.8236	4.56822	7.08564	4.89477	6.8676	3.18991
LOC_Os12g07980.1	0	54	1	56	0	38	0	26	1	57	1	70	1	42	0	43	7.47178	13.7799	11.0595	8.46499	8.46242	11.8031	7.24239	11.599
LOC_Os02g15230.1	18	63	23	64	8	12	9	15	13	70	15	61	3	23	10	17	21.5929	12.2123	18.2017	19.8852	23.041	23.42	20.861	23.755
LOC_Os02g05370.2	6	8	9	65	4	11	2	19	6	15	5	69	4	8	7	14	5.39886	9.8732	10.5561	6.85222	14.6176	16.9704	8.99979	15.3108
LOC_Os07g10610.1	10	207	17	136	5	85	2	88	17	229	18	135	3	82	8	65	35.795	28.8969	33.9316	44.4739	29.4647	32.8448	28.22	37.8934
LOC_Os08g30020.6	48	200	27	198	13	79	10	82	9	118	10	145	4	38	4	41	62.0087	18.3569	46.8946	23.1103	44.2735	18.7556	41.3778	31.6849
LOC_Os09g24710.3	0	38	1	44	0	37	0	22	0	58	0	16	0	39	0	33	5.25792	11.0288	10.7685	7.79323	6.78012	9.0582	6.12817	2.43041
LOC_Os05g34630.1	6	188	9	67	5	69	3	45	20	225	21	200	4	77	4	62	30.3048	29.3857	29.275	46.3548	14.898	24.5199	18.0958	50.6647
LOC_Os01g12830.1	4	38	16	38	5	13	7	27	6	22	11	25	4	19	3	16	8.1192	12.9839	12.9768	7.79278	15.1143	10.0179	20.4964	14.4228
LOC_Os11g42800.1	35	145	34	26	20	57	9	25	17	123	2	22	4	25	5	16	45.0994	14.6806	53.3624	30.2311	24.4423	13.7687	23.6466	5.27368
LOC_Os06g03486.1	71	897	19	581	28	370	4	230	94	908	28	673	37	385	8	242	174.902	179.275	159.167	197.78	93.0734	81.4297	71.4818	129.275
LOC_Os05g02260.3	130	364	31	225	36	157	7	111	90	385	17	149	39	178	3	73	143.357	124.543	111.885	124.282	50.5054	25.6639	43.8949	39.0541
LOC_Os07g10480.1	5	40	10	233	0	38	6	145	1	33	9	119	2	28	4	109	9.11126	11.7236	11.0595	5.2402	38.7815	37.421	51.5121	26.7696
LOC_Os01g40860.1	31	195	53	116	12	84	21	74	25	306	5	99	13	65	11	87	49.1564	43.1167	46.5112	61.2691	48.6816	44.5097	59.5394	19.8678
LOC_Os11g11960.1	17	103	17	70	8	80	5	34	12	87	4	42	5	55	5	31	26.4122	25.067	37.9924	21.3633	20.2121	17.886	18.739	10.2436
LOC_Os09g19640.1	18	426	22	834	5	284	4	251	21	532	18	472	8	271	10	253	71.8198	91.8578	91.8485	88.4113	130.377	88.1999	77.3314	89.0839
LOC_Os10g07978.1	2	10	3	5	4	5	0	5	3	14	0	0	2	6	1	6	2.81431	5.50218	8.80982	4.29949	2.53602	3.52231	1.39277	0
LOC_Os11g35870.1	23	89	47	105	9	51	15	49	22	99	30	165	19	40	18	41	28.767	47.4633	31.3909	31.0369	43.4694	45.0107	41.4537	54.0416
LOC_Os02g39840.1	10	21	18	21	8	6	6	9	12	17	8	13	8	8	5	11	10.0589	17.4841	16.4555	11.9577	13.9544	12.3962	13.6288	9.70219
LOC_Os01g19740.1	170	2131	254	1968	79	789	64	806	199	2903	72	835	92	1299	84	1160	416.463	542.394	374.884	550.483	431.266	475.94	343.147	196.384
LOC_Os04g33830.1	1	197	0	40	0	38	0	31	1	100	0	8	0	59	1	57	27.9735	16.6846	11.0595	14.2427	5.60767	17.5214	8.63515	1.2152
LOC_Os03g44230.1	15	167	5	33	9	90	2	24	8	120	1	11	5	74	2	24	33.837	30.4401	42.7414	22.5729	7.68476	10.3385	10.3926	2.63684
LOC_Os08g03310.5	7	59	12	59	2	17	0	36	1	13	3	33	5	17	5	56	13.1709	14.321	8.62498	2.55288	15.6115	24.7483	10.0279	7.91052
LOC_Os01g18840.1	0	13	0	3	3	5	6	12	3	19	0	22	2	11	0	9	1.79876	6.91613	6.97116	4.97132	0.420575	2.47042	14.4645	3.34181
LOC_Os01g22900.2	0	39	0	44	0	25	0	16	0	17	0	0	0	25	0	32	5.39629	7.06975	7.27599	2.28422	6.16844	8.78371	4.45685	0
LOC_Os03g18200.1	30	231	20	106	13	113	5	60	36	445	6	70	6	170	11	69	53.4222	59.4906	56.79	88.8133	27.094	39.5689	25.9814	16.4286
LOC_Os07g48960.1	13	62	15	75	11	34	5	39	10	92	19	112	6	38	3	34	17.8779	22.1623	30.1206	20.4229	19.6897	14.9588	20.1318	35.3656
LOC_Os10g40780.1	12	68	16	71	1	28	4	29	6	71	6	54	2	27	5	38	17.9928	11.4408	9.98776	14.3767	19.7406	19.8075	15.4926	13.9982
LOC_Os02g11110.1	22	100	8	10	3	50	0	14	22	116	14	14	7	56	5	21	29.5737	29.1553	20.0679	33.3211	6.29541	15.1411	3.89975	15.6497
LOC_Os02g38980.1	5	31	7	28	5	20	2	17	3	19	0	10	2	14	1	15	7.86596	7.7645	15.0141	4.97132	8.20717	5.99273	8.44268	1.519
LOC_Os01g11230.2	4	42	1	20	0	18	0	21	9	76	3	15	2	24	3	20	8.67267	10.5924	5.23871	17.4669	3.41552	11.1159	5.84962	5.17631
LOC_Os08g13460.1	3	13	0	33	2	17	0	3	0	27	1	62	0	23	0	18	3.94473	6.50417	8.62498	3.62788	4.62633	4.94084	0.83566	10.3838
LOC_Os01g42280.1	16	39	18	28	8	16	8	43	10	49	6	31	11	19	8	35	16.8414	26.3029	19.3659	14.6452	14.9357	24.6101	26.8069	10.5045
LOC_Os04g54330.1	1	12	0	19	3	13	0	4	0	24	0	10	0	13	0	5	2.37572	3.67627	9.29948	3.22479	2.66364	1.37245	1.11421	1.519
LOC_Os07g38420.1	9	134	6	99	2	76	1	47	1	133	5	61	4	87	3	62	24.979	32.2136	25.7963	18.6768	17.5491	22.6445	14.9456	14.0956
LOC_Os08g03640.1	0	100	0	96	0	26	0	25	0	102	0	27	0	37	0	53	13.8366	10.4632	7.56703	13.7053	13.4584	14.548	6.96383	4.10131
LOC_Os05g02410.1	7	6	9	7	6	2	0	5	5	6	9	9	4	3	0	6	5.83745	8.45925	11.614	4.8368	6.48652	1.64695	1.39277	10.0605
LOC_Os08g30020.2	62	480	87	379	25	177	33	214	32	304	74	529	15	101	19	130	110.766	57.1026	97.4804	66.6432	106.349	71.3157	120.78	151.835
LOC_Os09g19274.1	1	6	10	23	1	12	2	4	3	7	1	5	2	10	1	8	1.54552	6.63334	5.33113	3.35893	9.34127	4.07129	4.82149	1.72544
LOC_Os12g22090.1	9	36	6	67	1	17	5	37	7	37	5	39	1	16	2	22	11.4191	6.42736	6.78633	10.6144	13.063	9.78953	19.5747	10.7538
LOC_Os03g55030.1	0	49	0	9	0	29	0	21	0	204	0	10	0	32	0	33	6.77995	9.04928	8.44014	27.4107	1.26173	9.0582	5.84962	1.519
LOC_Os05g35740.3	8	158	4	184	3	97	0	63	8	185	3	172	3	126	4	73	27.5844	41.3397	33.7468	31.3067	28.242	27.5393	17.5489	29.0247
LOC_Os01g66000.1	1	73	1	29	0	27	1	41	1	105	1	19	0	30	0	33	10.8161	8.4837	7.85806	14.9146	4.67725	9.0582	13.2743	3.85204
LOC_Os02g01230.2	0	10	2	12	2	4	0	7	0	8	0	6	0	9	0	8	1.38366	2.54511	4.84147	1.07493	2.90567	2.19593	1.94987	0.911403
LOC_Os10g41640.1	3	18	0	2	0	4	1	1	0	21	0	3	0	5	0	1	4.63656	1.41395	1.16416	2.82169	0.280383	0.274491	2.13219	0.455701
LOC_Os07g10490.1	20	186	38	122	13	127	3	107	31	239	7	47	11	116	12	80	40.0426	53.7336	60.8645	57.1033	40.3475	44.4636	35.3661	13.9009
LOC_Os03g49510.1	6	56	8	42	2	20	2	23	10	53	2	9	0	30	1	19	12.0404	8.4837	9.4981	15.1826	10.7815	7.09069	10.114	3.29898
LOC_Os02g06210.1	0	22	12	323	3	19	0	17	4	28	4	79	2	11	3	33	3.04406	6.91613	11.0457	6.98674	52.6222	14.6843	4.73541	15.8639
LOC_Os06g03910.1	34	85	24	64	11	49	6	38	31	99	23	109	7	41	4	42	36.0821	24.9134	34.4861	38.292	23.6527	19.0301	21.7069	38.7737
LOC_Os08g30020.5	46	247	48	170	16	87	18	78	12	99	19	125	1	52	3	49	67.0812	16.6078	54.7389	22.9757	53.1935	19.0762	55.0927	37.3403
LOC_Os04g52900.1	14	46	7	23	1	15	4	19	17	30	16	21	9	13	6	13	16.3793	20.8008	6.20425	17.735	7.50621	14.8206	12.7071	18.6449
LOC_Os06g01650.1	4	59	3	74	6	28	0	29	0	39	3	56	1	20	0	31	11.0249	7.55852	19.181	5.24028	12.2092	8.50922	8.07805	11.4042
LOC_Os08g09100.1	61	274	47	106	14	104	18	51	44	247	23	68	19	135	12	49	81.547	74.3283	56.0093	68.6578	43.6096	35.9544	47.5717	32.5458
LOC_Os01g62040.1	5	20	12	42	3	14	2	7	4	29	4	16	5	9	8	13	6.34393	12.0587	9.59052	7.1211	13.2283	18.5713	5.65715	6.29415
LOC_Os12g18650.6	7	60	6	43	2	30	0	22	1	50	9	42	7	23	0	18	13.3092	19.8232	12.4085	7.52443	9.69836	4.94084	6.12817	15.0732
LOC_Os01g49190.1	5	13	1	24	0	8	0	7	3	13	0	3	0	4	0	4	5.37537	1.13116	2.32832	4.16512	3.97629	1.09796	1.94987	0.455701
LOC_Os07g30100.1	0	16	0	8	1	6	0	4	0	8	0	0	2	5	0	3	2.21386	5.21939	3.58489	1.07493	1.12153	0.823473	1.11421	0
LOC_Os11g02540.1	2	24	1	8	0	4	1	0	1	36	0	4	1	7	0	1	4.75143	3.88225	1.16416	5.6433	1.73322	0.274491	1.85364	0.607602
LOC_Os02g01340.1	27	204	33	189	5	71	13	174	12	190	10	97	8	72	12	180	47.5404	35.5826	29.8571	35.203	46.6819	71.9127	72.5656	24.3937
LOC_Os01g63900.1	12	34	12	35	6	18	1	6	6	43	14	29	8	15	7	10	13.2883	19.4636	16.2706	10.6145	12.2469	15.8725	3.52496	17.9282
LOC_Os01g61670.2	5	51	3	75	3	32	1	39	3	70	8	133	3	48	2	43	10.6333	19.2821	14.8292	11.824	12.3494	15.5538	12.7172	27.9302
LOC_Os11g24560.1	10	182	24	347	1	122	4	99	8	185	6	333	8	96	5	112	32.3359	42.3696	37.3455	31.3067	63.327	40.1198	34.9913	56.3785
LOC_Os02g05930.1	75	160	75	252	23	67	24	146	49	150	17	172	17	74	25	151	75.7877	53.2727	61.7887	59.6549	81.2048	88.3322	85.1561	42.5478
LOC_Os06g02600.1	81	219	35	81	29	102	14	56	88	279	47	113	26	137	11	56	88.2432	88.213	83.007	108.427	32.7645	36.0005	41.5499	62.5637
LOC_Os06g09450.6	4	117	1	31	0	45	0	23	5	100	1	76	0	42	0	25	19.0501	11.8772	13.0968	17.4672	4.95763	6.86227	6.40673	12.5104
LOC_Os06g06980.3	11	481	20	396	9	232	5	215	20	665	31	480	5	213	9	171	74.4227	69.7478	84.069	105.476	67.7496	63.8162	69.1572	102.856
LOC_Os03g17570.3	13	73	15	131	4	76	2	41	16	118	8	78	9	53	6	53	19.3999	32.1124	29.4736	28.7531	27.5404	25.8002	15.128	19.5757
LOC_Os08g10020.1	0	365	0	143	0	150	0	143	0	474	1	16	0	183	0	162	50.5037	51.7505	43.6559	63.6895	20.0474	44.4675	39.8331	3.39634
LOC_Os08g27850.1	31	716	22	651	16	334	7	136	28	839	14	372	13	475	5	182	121.245	159.061	126.626	135.305	104.722	59.3342	50.8587	70.0301
LOC_Os01g65650.1	8	50	7	31	1	19	0	14	4	35	0	5	0	19	2	12	12.6409	5.37301	7.3684	7.9273	8.62775	7.04462	3.89975	0.759502
LOC_Os06g07130.1	2	9	9	19	3	3	2	4	2	9	4	9	2	12	1	3	2.67594	7.19892	6.38908	2.82154	8.16882	2.69884	4.82149	5.23085
LOC_Os10g18220.1	5	54	14	26	1	15	0	21	8	56	14	38	2	21	0	13	11.0484	9.74403	6.20425	13.9735	12.2086	3.56838	5.84962	19.2953
LOC_Os06g43860.2	181	558	137	499	82	245	38	206	139	647	28	196	65	336	48	230	206.682	218.694	222.074	198.986	153.757	153.15	127.82	56.8187
LOC_Os11g45790.1	8	123	3	133	4	68	2	43	3	90	0	34	4	55	2	32	22.7416	23.1643	27.1453	14.5113	20.4806	12.5344	15.6851	5.16462
LOC_Os07g30210.2	1	61	1	7	1	11	1	8	1	60	2	12	0	16	1	9	9.15567	4.52464	5.04009	8.86809	1.59303	4.34578	4.08207	3.75468
LOC_Os01g38480.1	53	387	33	278	22	177	11	155	55	398	16	243	36	198	16	187	91.4598	124.49	91.9644	97.8144	59.1589	81.3356	63.5658	52.3668
LOC_Os05g08820.1	11	24	8	22	7	12	4	8	16	18	12	33	8	20	6	16	11.1893	20.8776	16.3631	15.3165	7.97771	15.644	9.64298	16.6039
LOC_Os12g34874.2	13	42	13	14	5	14	2	10	14	40	15	51	3	12	6	9	15.1106	9.10164	13.2678	16.6603	9.9146	13.7226	6.49281	22.236
LOC_Os04g35840.1	20	82	40	47	9	13	9	25	20	91	20	54	9	12	14	13	25.6525	20.518	20.3314	28.3497	31.0565	29.8235	23.6466	27.5213
LOC_Os10g28050.1	4	60	1	83	2	28	1	23	4	33	2	35	6	21	1	14	11.1633	17.3549	11.8264	7.65857	12.2476	5.71824	8.26036	7.24839
LOC_Os08g42050.1	4	119	9	175	0	36	2	65	9	90	3	106	3	44	1	74	19.3269	18.1509	10.4774	19.348	30.0387	22.1877	21.8132	18.9993
LOC_Os11g04390.3	21	20	11	10	5	4	1	3	22	22	3	8	9	5	1	3	17.7891	18.5384	10.3574	20.6907	8.13046	2.69884	2.6893	4.11301
LOC_Os08g40450.1	4	32	8	20	3	19	0	17	7	44	13	27	7	18	3	20	7.28901	18.4093	11.0457	11.555	7.69732	11.1159	4.73541	16.6585
LOC_Os11g46970.1	9	34	7	130	2	7	3	10	5	15	1	17	0	10	1	19	11.1423	2.8279	5.71459	6.0461	22.5067	7.09069	8.34645	3.54824
LOC_Os02g12650.1	2	25	1	46	2	14	2	20	1	28	5	12	2	21	0	12	4.8898	9.74403	7.75186	4.56837	7.0605	3.29389	9.27834	6.65248
LOC_Os10g10170.6	8	50	3	14	2	13	1	6	7	37	4	13	2	16	3	12	12.6409	8.33008	7.46082	10.6144	3.79774	8.91998	3.52496	5.83845
LOC_Os12g42110.1	11	33	5	20	2	13	2	12	9	41	3	47	3	12	4	20	12.4346	9.10164	7.46082	12.7641	5.86226	12.9913	7.04992	10.0371
LOC_Os02g05920.1	57	120	33	192	20	52	7	49	23	84	9	63	14	74	8	47	57.3773	47.5645	51.9072	29.8275	47.1024	27.904	26.6246	18.2631
LOC_Os01g40310.1	57	218	44	154	15	82	17	98	44	271	7	64	19	134	15	128	70.9372	74.0455	51.4451	71.8826	48.5037	63.2653	58.8101	16.4832
LOC_Os04g06520.1	44	108	108	1236	14	29	45	160	36	74	149	669	11	51	30	123	46.4177	35.3522	34.1813	38.9635	239.339	90.0233	127.982	245.546
LOC_Os04g03796.1	13	55	4	1	2	9	5	10	8	34	2	0	5	14	0	7	16.9093	13.4727	6.29667	11.0174	2.58694	1.92144	12.0537	1.93187
LOC_Os03g15560.1	11	90	19	93	7	50	8	54	16	84	11	75	9	45	7	50	20.3215	29.85	27.4226	24.1847	24.6599	26.8521	29.871	22.0178
LOC_Os12g43450.1	7	105	96	651	2	16	26	247	3	79	431	12805	3	32	18	453	19.5357	14.7574	8.33394	13.0333	149.987	158.101	116.997	2361.4
LOC_Os06g09610.2	10	135	4	33	1	47	3	52	6	133	4	10	4	48	1	39	25.8327	21.1848	15.5175	22.7074	7.07307	12.5805	20.0457	5.38275
LOC_Os08g16010.2	13	128	49	64	14	56	20	43	17	147	19	28	12	35	21	31	27.0101	32.7303	42.0394	33.4559	38.9449	47.8919	49.0506	22.606
LOC_Os12g12934.1	5	9	8	8	3	6	2	2	6	5	13	7	6	4	3	13	4.8219	12.5475	7.2622	5.50856	6.01502	9.19448	4.26438	13.6205
LOC_Os11g30210.1	45	133	126	238	6	64	28	112	25	127	19	78	12	67	26	104	50.5922	41.7796	29.6585	37.2175	110.438	77.3065	83.0999	30.201
LOC_Os11g02660.2	5	37	3	61	1	17	3	59	2	51	0	32	0	11	1	32	8.69616	3.11069	6.78633	8.46491	10.3868	10.6591	21.9956	4.86081
LOC_Os02g57260.1	6	90	7	84	1	27	2	36	11	78	7	32	3	36	3	38	16.7449	15.8886	9.69672	19.3479	16.0579	16.0567	13.7352	11.6224
LOC_Os02g06180.1	30	82	6	35	5	29	5	41	12	80	8	35	8	22	2	38	32.8057	21.4431	17.6334	20.4227	8.57683	14.1814	20.6889	13.044
LOC_Os04g22360.1	11	82	26	63	6	40	9	35	9	72	12	70	7	40	9	46	19.2146	24.6306	22.6735	16.9295	24.7359	29.5049	26.4321	22.2243
LOC_Os11g38260.1	5	77	10	23	1	33	4	34	6	94	4	10	2	23	4	29	14.2308	10.3096	11.443	17.4671	9.34127	15.4617	16.8854	5.38275
LOC_Os04g11820.1	89	372	45	290	13	173	16	120	29	177	4	43	8	136	3	97	115.136	53.6812	74.2523	47.1603	68.1815	32.2517	63.0846	10.3955
LOC_Os01g22490.1	31	20	15	26	16	8	6	13	32	25	27	30	16	21	2	13	24.9423	36.3821	31.7468	29.155	12.8203	7.31911	14.743	30.6373
LOC_Os08g31940.1	16	22	4	4	1	10	1	4	9	41	3	11	6	13	3	1	14.4892	15.0926	4.74905	12.7641	3.00751	5.90058	2.96785	4.56871
LOC_Os01g63060.1	1	30	0	66	2	17	0	7	1	11	4	62	0	16	0	4	4.86631	4.52464	8.62498	2.28415	9.25265	1.09796	1.94987	13.2816
LOC_Os01g74180.1	0	33	1	40	1	20	1	16	0	26	0	22	0	23	0	11	4.56609	6.50417	7.65944	3.49352	6.21935	3.0194	6.31049	3.34181
LOC_Os10g17990.1	3	6	1	14	3	7	1	3	4	11	2	6	3	3	0	3	2.97616	6.55653	7.55324	4.70251	2.57437	0.823473	2.6893	2.84327
LOC_Os07g49300.1	9	104	17	119	4	45	6	52	6	91	2	29	0	32	0	45	20.828	9.04928	20.4514	17.064	27.0815	12.3521	25.6066	6.33698
LOC_Os04g32920.3	3	15	1	65	1	18	1	9	0	7	0	8	0	14	0	5	4.22146	3.95906	7.07737	0.940563	9.72415	1.37245	4.36062	1.2152
LOC_Os01g41820.1	40	188	53	376	8	108	13	96	48	196	36	237	9	136	15	128	54.6257	55.5839	46.1415	65.0296	85.1314	63.2653	50.8384	70.7741
LOC_Os08g39350.1	161	527	317	1289	46	269	63	402	70	336	30	472	27	324	40	392	188.086	142.997	162.868	101.576	374.612	182.615	228.758	100.675
LOC_Os01g22520.1	34	334	28	81	10	114	17	110	12	196	6	85	6	81	9	101	70.5353	34.3223	51.565	36.0092	28.4827	44.6019	62.1527	18.7072
LOC_Os05g41190.1	2	47	6	6	1	9	2	1	8	49	10	64	1	26	7	30	7.93386	9.25526	4.45801	13.0329	4.51127	21.3623	3.98583	19.381
LOC_Os09g11510.1	35	308	33	187	11	127	16	139	33	300	22	115	10	143	5	143	67.6531	59.4662	57.1872	66.9118	46.4015	48.629	68.3771	38.7191
LOC_Os12g26290.4	2	13	2	27	4	3	0	5	0	6	3	15	1	3	1	7	3.2294	2.75109	8.22774	0.806197	5.00855	3.7968	1.39277	5.17631
LOC_Os08g15050.1	13	174	20	303	1	50	5	81	9	152	8	162	7	77	6	93	33.3749	35.0939	16.3906	27.6787	54.7118	36.7798	31.831	32.3354
LOC_Os01g73024.1	5	14	1	64	1	4	2	8	8	8	6	36	1	7	0	9	5.51373	3.88225	3.00281	7.5239	9.58396	2.47042	5.9357	11.264
LOC_Os02g40030.1	2	10	9	15	3	3	1	4	4	9	6	1	3	7	0	2	2.81431	7.68769	6.38908	4.43378	7.60805	0.548982	2.96785	5.94751
LOC_Os03g22460.1	5	19	3	10	1	8	0	5	7	21	5	17	0	9	2	9	6.20556	2.54511	4.16697	8.46454	3.23698	6.22115	1.39277	7.41199
LOC_Os01g57550.1	7	51	5	40	4	28	1	14	5	52	3	20	5	25	1	9	12.0639	16.5834	15.5037	11.0176	8.6661	4.34578	5.75338	5.93582
LOC_Os07g32380.1	2	67	0	7	3	40	0	1	5	61	1	1	2	42	1	0	10.7012	15.6826	17.1575	12.2269	0.981342	1.87536	0.278553	1.11784
LOC_Os06g04150.1	2	144	1	76	0	60	0	56	0	157	0	11	0	51	0	53	21.3554	14.4223	17.4624	21.0955	11.2663	14.548	15.599	1.67091
LOC_Os08g27720.2	13	46	5	57	3	56	1	19	16	72	6	29	7	56	1	15	15.664	29.1553	21.8142	22.5723	11.0494	5.99273	7.14615	10.2007
LOC_Os01g24680.1	145	455	219	616	40	219	77	259	142	530	319	646	63	249	93	240	166.678	190.286	137.284	185.683	220.317	240.287	214.875	406.261
LOC_Os01g74180.2	0	25	0	41	1	12	0	10	0	23	0	17	2	14	0	14	3.45916	7.7645	5.33113	3.09042	5.74786	3.84287	2.78553	2.58231
LOC_Os05g07690.1	0	22	4	17	0	18	1	8	0	22	3	24	2	14	0	7	3.04406	7.7645	5.23871	2.95605	4.83	1.92144	4.08207	6.54342
LOC_Os10g20090.1	5	20	3	7	3	2	1	6	1	5	2	10	2	7	0	2	6.34393	5.78497	6.09805	1.47795	2.8164	0.548982	3.52496	3.45088
LOC_Os02g17360.2	111	284	72	143	37	130	27	63	39	241	9	61	14	99	12	66	118.697	54.6343	105.865	63.821	64.0888	40.6208	67.5971	17.9593
LOC_Os03g48190.1	2	37	0	22	0	9	0	21	7	27	5	30	1	16	0	13	6.5502	6.42736	2.61935	9.27073	3.08422	3.56838	5.84962	9.38669
LOC_Os04g11390.1	13	82	13	53	3	30	10	45	13	90	6	21	7	19	9	35	20.6452	18.6921	14.2471	22.5725	15.3821	26.4855	31.0713	8.98552
LOC_Os11g47320.1	22	51	18	100	5	28	6	47	11	68	5	53	4	19	2	34	22.7937	12.9839	17.3424	18.0042	25.0295	13.0834	24.2138	12.8804
LOC_Os04g30330.1	1	9	6	53	3	7	0	7	2	9	3	15	1	8	0	5	1.96062	4.16504	7.55324	2.82154	11.1003	1.37245	1.94987	5.17631
LOC_Os05g02650.1	4	1	6	4	4	1	1	2	2	3	7	12	2	2	1	5	2.99965	4.37102	7.64566	2.01534	4.23088	3.24782	2.41075	8.58435
LOC_Os06g09450.3	2	110	0	36	0	38	0	20	3	107	1	76	0	45	0	14	16.6509	12.7255	11.0595	16.7955	5.0469	3.84287	5.57107	12.5104
LOC_Os05g41460.2	35	456	35	963	14	127	14	169	25	461	60	1317	5	278	19	462	88.1313	88.1292	62.7032	82.0958	156.414	162.447	73.0264	258.009
LOC_Os08g32100.1	9	16	18	70	5	13	3	32	14	14	16	104	9	5	15	20	8.65175	18.5384	12.9768	13.1668	20.8238	33.6203	14.4746	31.2526
LOC_Os05g02530.1	1	91	5	69	0	29	1	64	1	100	3	52	0	35	1	72	13.3067	9.89765	8.44014	14.2427	12.7317	21.6387	19.681	10.7966
LOC_Os01g24750.1	8	65	13	123	5	44	4	43	5	84	10	166	3	47	3	53	14.7164	18.9993	21.999	15.3174	25.1955	20.1741	19.3923	34.8748
LOC_Os11g34950.1	11	109	19	53	4	42	5	30	14	120	22	60	3	44	5	34	22.9505	18.1509	19.5783	27.4096	19.0522	18.7095	17.6248	30.3646
LOC_Os03g22400.1	13	20	26	10	2	9	6	6	20	10	12	2	7	6	4	3	12.0665	15.0158	6.29667	17.4661	17.3058	8.32493	12.7932	11.895
LOC_Os02g39790.1	19	155	13	883	7	133	11	176	12	244	4	229	5	113	8	196	35.0379	41.4689	51.5788	42.4588	131.741	68.8031	69.4154	38.6489
LOC_Os11g27530.1	5	10	2	19	3	5	0	3	3	19	3	12	4	12	0	12	4.96027	11.0044	6.97116	4.97132	3.88701	3.29389	0.83566	4.72061
LOC_Os09g08160.1	5	73	7	75	1	26	2	40	5	65	4	52	0	31	0	28	13.6773	8.76649	9.40568	12.7644	14.7962	7.68575	14.8494	11.7626
LOC_Os03g01530.1	8	11	5	14	3	5	1	1	3	9	2	11	6	3	3	4	7.2446	12.2647	6.97116	3.62766	5.02111	6.72406	2.13219	3.60278
LOC_Os06g15760.1	193	566	86	98	87	280	38	105	132	963	55	302	59	247	22	66	216.372	182.11	241.454	235.803	66.3438	59.3744	99.6864	99.0004
LOC_Os05g02260.1	139	497	61	312	31	239	11	124	91	501	20	261	45	247	18	143	168.198	155.472	126.557	140.674	81.0527	73.0088	54.9306	58.9647
LOC_Os06g01390.1	4	66	5	74	0	28	2	29	9	99	9	103	2	41	3	39	11.9935	15.3998	8.1491	20.5573	13.4326	16.3312	11.7853	24.3392
LOC_Os02g01240.1	0	10	1	6	3	2	2	7	1	8	0	1	1	5	0	8	1.38366	3.31667	6.09805	1.88105	1.45284	2.19593	5.65715	0.1519
LOC_Os03g22050.3	29	146	44	92	11	72	12	108	33	143	15	175	23	75	12	100	40.9458	64.9718	41.18	45.8164	39.8118	49.9535	52.3274	41.0716
LOC_Os11g46000.3	0	26	0	11	2	7	0	0	2	55	0	2	0	4	0	0	3.59752	1.13116	5.71459	9.00238	1.54211	0	0	0.303801
LOC_Os11g23880.1	1	9	0	1	1	4	3	0	2	7	0	1	5	4	1	0	1.96062	10.6448	3.00281	2.55281	0.140192	1.87536	5.56092	0.1519
LOC_Os03g01750.6	10	85	12	169	7	47	1	72	11	150	14	203	8	63	9	91	18.9143	33.0375	26.5494	29.0222	31.0326	41.857	21.9095	44.3589
LOC_Os05g41610.1	5	20	8	128	1	18	4	31	5	24	10	52	5	22	5	37	6.34393	15.735	7.07737	7.25539	22.838	19.533	16.0497	17.5582
LOC_Os01g41640.1	4	15	5	5	3	2	5	11	8	4	1	9	0	3	3	8	4.93678	0.84837	6.09805	6.98644	3.75939	7.82202	12.3323	2.33304
LOC_Os05g26954.2	4	14	4	11	3	2	3	7	6	13	11	32	0	5	5	9	4.79841	1.41395	6.09805	6.58349	3.98885	11.8472	7.51079	15.4861
LOC_Os08g42850.3	5	51	7	20	0	18	6	14	1	34	6	14	0	9	2	11	10.6333	2.54511	5.23871	5.37457	7.08564	6.77013	15.0216	7.92222
LOC_Os02g27594.1	11	20	30	35	2	17	9	13	13	32	35	15	4	2	6	15	10.6359	8.17646	8.62498	14.7793	23.2573	15.3696	20.3039	36.0863
LOC_Os08g05880.1	7	32	5	11	4	14	1	13	6	26	13	39	6	14	3	8	9.43497	15.3754	11.4292	8.33025	4.60054	7.82202	5.47483	18.4813
LOC_Os11g28300.2	15	43	14	128	6	23	13	49	6	65	18	158	6	43	5	48	16.6796	23.5763	17.7258	13.5705	26.5081	22.5524	37.7464	41.3871
LOC_Os10g11870.1	33	30	9	12	8	15	2	6	14	25	2	7	3	21	6	4	27.7566	11.6468	19.0748	14.6449	7.18748	12.3501	5.3786	2.99517
LOC_Os11g04300.1	9	33	24	124	4	5	5	43	6	50	7	73	2	8	9	81	11.004	6.06776	8.80982	11.555	32.0642	39.112	21.246	17.8503
LOC_Os02g15660.1	67	483	70	275	31	153	33	203	47	336	58	276	18	141	23	211	114.757	74.1223	101.527	83.0347	81.3707	101.051	117.716	97.9488
LOC_Os08g42850.4	4	44	3	17	0	8	1	12	2	30	4	7	2	11	0	12	8.9494	6.91613	2.32832	5.64323	4.21832	3.29389	5.19628	4.92705
LOC_Os07g04990.1	5	113	1	82	0	52	0	50	4	154	0	27	0	61	2	56	19.212	17.2502	15.1341	23.9169	12.1074	19.1222	13.9277	4.10131
LOC_Os02g58790.3	11	106	5	53	4	47	4	36	14	130	0	47	4	39	4	43	22.5354	18.6397	21.0335	28.7533	10.4886	19.3046	17.4425	7.13932
LOC_Os01g62620.1	3	17	2	3	1	14	1	3	0	16	2	17	2	8	0	1	4.49819	6.06776	5.91321	2.14986	1.64395	0.274491	2.6893	4.51418
LOC_Os04g02880.1	4	111	15	9	5	42	6	10	5	86	2	7	3	64	3	20	18.2199	23.8067	21.4169	15.5861	10.437	11.1159	13.9074	2.99517
LOC_Os12g20144.1	99	120	173	226	30	71	63	124	106	154	386	269	40	71	99	102	87.4207	96.1869	75.8235	106.141	137.505	213.659	151.32	413.712
LOC_Os07g29770.2	13	35	7	27	1	14	3	18	5	24	6	44	1	13	0	19	14.142	5.57899	5.91321	7.25539	8.06698	5.21533	10.5749	12.4792
LOC_Os06g02550.2	12	18	10	26	3	7	0	15	3	14	1	16	0	4	3	10	11.0744	1.13116	7.55324	4.29949	9.76185	8.371	4.1783	3.39634
LOC_Os08g03290.2	19	137	24	303	5	65	5	161	14	119	11	274	4	43	5	151	32.5473	19.7708	28.1108	27.2753	57.1586	50.825	54.1153	52.246
LOC_Os11g12320.1	17	3	30	329	2	1	4	31	3	6	2	38	1	2	5	22	12.5756	2.4683	3.96835	3.22456	64.4737	15.4156	16.0497	7.70409
LOC_Os02g27960.1	3	15	11	37	1	10	5	10	4	17	16	60	6	12	3	15	4.22146	14.8098	4.74905	5.50871	11.9156	9.74346	12.0537	24.569
LOC_Os10g01290.1	1	56	7	125	0	15	0	59	4	40	3	57	1	15	3	43	8.46383	6.14457	4.36559	8.59913	21.8058	17.4292	16.4346	11.5561
LOC_Os03g52340.1	18	26	6	118	1	20	4	22	6	44	1	38	2	21	3	23	16.4733	9.74403	7.65944	10.7488	20.2127	11.9394	13.5427	6.73815
LOC_Os06g02440.1	9	65	9	59	0	26	5	31	11	78	14	68	3	44	5	32	15.4317	18.1509	7.56703	19.3479	13.7765	18.1605	17.9033	23.8523
LOC_Os04g02780.1	29	70	20	44	9	41	8	61	14	53	7	29	2	25	4	21	30.43	10.8752	28.4805	18.4071	18.4022	13.2658	31.8209	11.1667
LOC_Os06g43860.4	168	504	137	433	67	254	38	192	120	597	41	188	62	286	35	219	189.911	198.847	197.114	176.951	144.504	125.751	123.921	68.1606
LOC_Os08g10290.1	90	133	57	518	28	100	2	37	46	53	11	71	10	51	1	10	82.7816	33.4495	80.5863	44.203	107.485	4.62027	14.0137	21.4102
LOC_Os01g10950.1	4	22	1	9	4	9	2	3	2	11	1	1	2	6	0	5	5.90534	5.50218	9.97398	3.09027	1.87341	1.37245	4.54294	1.11784
LOC_Os01g63270.1	3	29	3	16	2	7	1	10	0	25	0	3	4	9	0	7	6.15859	10.156	5.71459	3.35915	4.07813	1.92144	4.63917	0.455701
LOC_Os08g15460.1	2	32	4	21	2	7	1	12	7	29	4	33	0	9	2	8	5.85836	2.54511	5.71459	9.53947	5.39077	5.94666	5.19628	8.87646
LOC_Os02g39300.1	14	14	12	17	2	7	2	13	6	18	1	17	2	5	1	7	11.9516	5.21939	5.71459	7.25532	9.72349	3.7968	7.32847	3.54824
LOC_Os08g39860.1	5	47	6	24	1	17	2	16	2	50	2	18	0	14	2	23	10.0798	3.95906	6.78633	8.33055	7.03472	10.064	8.16413	4.66608
LOC_Os03g17490.2	8	93	21	122	4	82	1	67	14	141	23	250	4	75	7	74	18.5906	28.8201	31.2199	30.2313	29.9488	33.4399	20.5167	60.1916
LOC_Os08g06344.2	5	6	5	7	0	3	1	3	2	8	0	7	0	2	1	3	4.4068	0.56558	0.873118	2.68717	4.03977	2.69884	2.6893	1.0633
LOC_Os10g42710.2	3	12	3	23	0	4	0	7	2	9	4	12	0	3	2	8	3.80636	0.84837	1.16416	2.82154	5.05947	5.94666	1.94987	5.68655
LOC_Os11g35850.1	4	7	15	28	0	3	3	6	3	7	4	3	0	5	0	6	3.82985	1.41395	0.873118	3.35893	13.1007	1.64695	7.23224	4.31944
LOC_Os09g24710.1	1	49	1	42	0	41	0	24	0	58	0	9	0	38	1	26	7.49527	10.746	11.9326	7.79323	6.49974	9.01213	6.68528	1.3671
LOC_Os11g36030.1	6	29	5	14	7	12	1	7	15	31	5	27	6	16	1	4	8.30455	15.941	16.3631	16.2572	5.02111	2.97333	3.80351	8.93099
LOC_Os03g22120.2	3	65	3	75	1	32	1	33	3	19	7	66	1	37	1	35	11.1398	12.3659	11.1519	4.97132	12.3494	11.4825	11.0459	16.787
LOC_Os02g09720.1	9	69	11	47	3	15	2	24	11	58	16	42	4	23	4	17	15.9852	14.1151	9.88156	16.6606	13.3176	12.1678	10.3926	21.8348
LOC_Os02g15360.1	6	56	4	33	0	24	1	12	6	52	5	46	1	26	1	20	12.0404	9.25526	6.98495	11.8238	7.07307	7.36518	5.19628	11.8171
LOC_Os03g02330.1	9	59	8	55	0	15	1	9	1	35	2	40	1	21	1	12	14.6015	7.84131	4.36559	5.50893	12.604	5.16926	4.36062	8.00789
LOC_Os12g35620.1	61	68	50	53	15	35	17	16	53	89	36	72	24	37	19	10	53.0435	56.1285	37.7662	54.683	38.0145	38.3768	35.9687	45.7105
LOC_Os04g32950.2	12	45	15	71	4	18	5	16	13	49	11	25	1	29	3	28	14.8103	10.1036	12.5933	17.0635	19.1289	13.3118	13.725	14.4228
LOC_Os02g16630.2	37	118	29	17	16	32	9	14	14	83	10	21	14	33	5	13	42.7941	35.9702	38.7317	22.4381	20.1222	12.9452	20.5825	12.8493
LOC_Os07g29770.3	5	29	8	35	1	12	1	17	5	34	3	44	0	17	0	23	7.58923	4.80743	5.33113	8.59905	9.8002	6.31329	6.58904	9.58143
LOC_Os09g38960.4	23	195	53	155	8	79	10	71	21	189	71	261	20	98	26	92	43.4338	65.7678	37.7014	42.3237	54.1491	74.0126	38.3137	108.227
LOC_Os02g57290.2	6	55	10	17	0	23	1	36	8	56	0	6	3	19	2	22	11.9021	11.0812	6.69391	13.9735	8.50012	9.78953	11.8816	0.911403
LOC_Os08g44860.3	17	16	14	6	5	7	4	6	14	7	7	7	3	6	2	7	14.3743	7.4049	11.2306	12.2263	9.40476	5.67217	9.08587	7.82485
LOC_Os07g38430.1	3	50	1	73	2	47	0	44	3	67	0	112	0	44	1	38	9.06428	12.4428	17.3562	11.4209	10.8457	12.306	12.2563	17.0129
LOC_Os08g12680.1	4	41	4	33	1	22	1	33	2	47	3	24	0	11	1	23	8.5343	3.11069	8.24152	7.92745	7.07307	8.18866	11.0459	6.54342
LOC_Os02g06300.1	21	33	23	29	4	17	11	15	10	19	1	6	2	17	2	19	19.5878	8.61287	12.3023	10.6142	18.1343	8.96606	24.5683	1.87734
LOC_Os10g04590.1	14	81	17	89	5	61	2	59	9	77	7	90	5	47	8	43	21.2222	22.8047	26.9467	17.6013	22.8757	26.806	20.1419	20.4326
LOC_Os12g06250.2	23	103	4	15	8	72	2	5	33	120	2	8	6	49	5	12	30.7041	25.273	35.6641	42.7259	4.54962	12.6707	5.10004	3.14707
LOC_Os11g32720.1	8	49	12	137	6	34	1	48	6	55	8	71	4	23	1	28	12.5025	14.1151	20.9273	12.2269	26.5465	9.56111	15.2242	18.5124
LOC_Os02g17460.1	0	5	0	12	0	13	0	5	2	5	2	2	1	7	0	2	0.691832	3.88225	3.78351	2.28407	1.6823	0.548982	1.39277	2.23567
LOC_Os12g16540.1	3	11	1	21	0	8	1	9	2	15	1	8	0	5	0	8	3.66799	1.41395	2.32832	3.62773	3.55571	2.19593	4.36062	2.18114
LOC_Os12g42430.2	0	27	0	4	0	6	0	6	0	28	0	1	0	4	0	7	3.73589	1.13116	1.74624	3.76225	0.560767	1.92144	1.67132	0.1519
LOC_Os03g58040.1	7	14	1	7	1	5	0	0	2	8	2	1	0	5	0	0	6.94438	1.41395	3.29385	2.68717	1.59303	0	0	2.08377
LOC_Os06g10620.1	7	13	6	26	0	5	3	3	2	14	1	7	1	5	0	7	6.80601	3.31667	1.4552	3.49337	7.3151	1.92144	6.39658	2.02924
LOC_Os09g19280.1	8	9	12	31	0	5	4	19	3	5	2	3	1	5	2	13	6.96787	3.31667	1.4552	3.09019	11.6862	7.31911	12.7071	2.38757
LOC_Os08g42590.3	2	49	0	26	0	17	0	18	1	30	0	6	0	7	0	20	8.21059	1.97953	4.94767	4.8371	3.64498	5.48982	5.01396	0.911403
LOC_Os08g02630.1	0	65	0	25	0	24	1	20	0	96	0	5	0	23	0	22	8.99381	6.50417	6.98495	12.8991	3.50479	6.0388	7.4247	0.759502
LOC_Os02g38180.1	6	132	6	30	1	67	2	53	8	126	5	38	1	47	2	43	22.5563	15.1938	21.3383	23.3791	7.87587	15.5538	18.4706	10.6019
LOC_Os12g20150.2	4	25	12	58	2	18	3	17	2	27	0	13	2	19	0	24	6.32044	9.17845	8.91602	5.24013	15.4714	6.58778	10.2963	1.97471
LOC_Os03g24520.2	4	29	3	21	0	7	1	4	5	32	3	23	2	14	1	14	6.87391	7.7645	2.03728	8.33032	4.77908	5.71824	2.96785	6.39152
LOC_Os05g41210.1	2	45	7	63	3	12	0	17	3	39	6	42	4	28	2	19	7.65713	15.529	9.00844	7.65864	13.1139	8.96606	4.73541	12.1754
LOC_Os08g29124.1	83	230	46	132	22	121	16	64	68	236	39	88	24	132	19	68	91.1959	82.9936	75.6662	86.5267	46.6429	54.2973	47.4856	51.0387
LOC_Os05g01470.2	6	56	6	147	3	42	2	42	3	44	1	24	1	33	1	39	12.0404	11.2348	17.7396	8.33047	24.2783	12.5805	15.4065	4.61155
LOC_Os03g52840.3	96	988	160	352	50	320	70	297	125	1002	116	733	77	286	99	313	205.377	227.387	185.065	235.4	147.217	271.577	212.485	223.392
LOC_Os01g57210.2	16	13	6	14	2	9	3	9	6	27	3	16	3	4	2	11	13.2439	6.83932	6.29667	8.46461	5.6328	6.77013	8.0679	5.32821
LOC_Os07g10540.1	11	36	6	22	2	12	2	16	4	38	3	8	1	13	0	15	12.8497	5.57899	7.16978	8.3304	6.75433	4.11736	8.16413	4.11301
LOC_Os11g06230.1	31	109	20	106	14	45	5	59	25	111	13	80	18	44	10	60	37.2569	46.6917	38.838	35.0677	27.094	35.2231	25.7028	24.7092
LOC_Os02g07910.2	34	472	14	338	15	189	8	189	26	517	9	318	10	207	7	225	89.6298	77.5647	82.5863	90.4264	55.9484	74.888	67.4757	56.9978
LOC_Os01g41870.1	2	21	2	6	0	5	2	5	1	34	1	21	0	10	1	5	4.33633	2.8279	1.4552	5.37457	2.06452	3.24782	5.10004	4.15585
LOC_Os02g30840.1	4	16	5	6	0	5	3	4	3	12	4	9	1	5	3	4	5.07515	3.31667	1.4552	4.03076	3.89958	6.72406	6.67513	5.23085
LOC_Os11g05394.2	1	13	5	10	1	8	0	6	0	10	1	5	2	5	2	7	2.51408	5.21939	4.16697	1.34366	4.46035	5.67217	1.67132	1.72544
LOC_Os08g31228.1	25	181	45	271	13	63	8	115	18	205	36	343	17	96	9	152	42.9273	59.4941	42.238	42.0552	65.5178	58.6009	46.8627	86.8755
LOC_Os03g27120.1	2	171	7	62	0	107	1	182	0	56	8	17	0	44	7	67	25.0913	12.4428	31.1412	7.5245	12.9737	31.5184	52.5503	10.3098
LOC_Os08g08830.1	9	83	6	92	0	41	1	40	6	60	5	41	1	28	3	35	17.9223	9.82084	11.9326	12.8987	16.5678	15.2333	12.9958	11.0576
LOC_Os02g30050.1	7	110	7	134	4	72	1	37	2	124	5	61	1	66	2	43	20.2275	20.5669	28.3095	18.2736	23.0675	15.5538	12.1601	14.0956
LOC_Os03g29910.2	5	44	1	33	0	16	1	13	1	57	0	19	0	20	1	19	9.66472	5.6558	4.65663	8.46499	5.23801	7.09069	5.47483	2.88611
LOC_Os05g35650.1	1	34	2	25	1	21	2	23	2	36	8	60	2	22	0	27	5.41978	10.0268	7.95048	6.44942	4.72816	7.41126	10.114	16.8415
LOC_Os08g14330.1	17	11	16	11	5	11	0	7	7	10	10	16	1	4	5	4	13.6825	3.03388	12.3947	6.98651	11.3291	10.4748	1.94987	12.0898
LOC_Os10g29240.1	2	12	9	10	1	7	0	3	2	5	2	26	2	10	0	4	3.09104	6.63334	3.87593	2.28407	6.90709	1.09796	0.83566	5.88128
LOC_Os11g07020.6	4	29	0	19	0	12	0	19	0	29	0	0	0	7	0	11	6.87391	1.97953	3.49247	3.89662	2.66364	3.0194	5.29251	0
LOC_Os12g16520.1	1	15	0	11	1	7	0	11	0	16	1	10	2	10	0	2	2.79082	6.63334	3.87593	2.14986	1.54211	0.548982	3.06409	2.48494
LOC_Os04g03796.2	23	54	11	8	5	19	7	3	16	54	0	1	8	12	2	6	23.9242	18.6152	14.723	20.1537	7.85008	5.39767	13.8111	0.1519
LOC_Os02g01150.1	30	72	31	30	15	24	18	25	57	117	25	25	14	42	19	20	31.422	38.5153	34.5648	61.6698	23.168	41.1217	40.3293	27.9459
LOC_Os01g64280.1	0	52	1	16	0	17	0	25	1	72	0	4	0	17	0	20	7.19505	4.80743	4.94767	10.4805	2.85475	5.48982	6.96383	0.607602
LOC_Os12g44150.2	2	39	5	8	1	11	2	12	4	47	4	11	1	12	1	14	6.82693	5.2962	5.04009	9.53969	4.17996	5.71824	7.04992	5.53465
LOC_Os01g37120.1	10	36	10	30	4	2	7	15	13	26	5	26	4	10	7	20	12.1344	10.4388	7.9367	13.9731	10.3226	18.6174	17.1538	8.77909
LOC_Os04g35780.1	7	51	14	46	2	14	2	19	12	31	6	40	2	21	1	16	12.0639	9.74403	7.75186	13.8388	15.0124	6.26722	8.99979	11.8716
LOC_Os08g10570.2	8	14	7	17	6	5	6	5	12	6	0	11	6	9	5	8	7.6597	13.9614	12.4871	10.4797	6.66506	11.5727	12.5146	1.67091
LOC_Os05g02780.3	6	187	13	137	1	114	3	105	8	148	4	124	4	91	1	90	30.1664	33.3448	35.0172	26.3352	27.1582	26.5796	34.809	22.6994
LOC_Os05g10630.1	2	107	3	92	5	50	2	46	5	128	9	279	3	61	1	60	16.2358	22.9583	23.7452	21.2295	14.7327	18.3448	16.5207	51.0737
LOC_Os04g38480.2	32	83	32	214	5	53	3	34	16	61	5	44	3	45	2	42	34.3747	18.4337	24.6184	21.0943	49.575	15.2793	15.0317	11.5133
LOC_Os05g03934.1	35	194	41	86	17	59	12	48	42	234	88	224	20	52	15	37	51.8793	52.7595	48.4285	65.2988	37.1356	38.2866	35.6142	119.028
LOC_Os04g52250.1	3	214	4	16	2	80	0	0	1	120	0	2	0	41	0	0	31.7564	11.5944	26.9605	16.9301	4.68981	0	0	0.303801
LOC_Os12g16220.2	16	66	25	51	6	25	8	23	21	45	8	18	5	22	6	18	20.5773	15.735	18.3079	22.975	22.4419	16.193	21.2358	10.4617
LOC_Os04g35790.1	0	10	1	19	0	19	0	11	0	11	0	6	0	8	0	7	1.38366	2.26232	5.52975	1.47803	3.27533	1.92144	3.06409	0.911403
LOC_Os05g46220.1	1	1	3	6	1	0	1	0	1	3	2	4	3	0	2	4	0.853687	5.70816	1.83866	1.20922	2.67621	4.84869	1.85364	2.53947
LOC_Os12g07530.1	7	8	4	32	0	4	0	10	2	2	1	7	0	3	0	5	6.11418	0.84837	1.16416	1.88098	6.93288	1.37245	2.78553	2.02924
LOC_Os11g35870.3	30	85	33	103	8	52	13	47	24	100	27	142	20	50	17	60	33.2208	52.1939	29.8433	32.7835	34.6254	48.3507	37.1893	47.6501
LOC_Os01g29390.1	9	5	16	5	4	3	4	1	9	9	28	13	8	4	4	2	7.12972	16.3529	8.22774	8.46439	10.4879	8.05044	7.69311	29.0209
LOC_Os05g41810.2	2	13	8	20	3	6	1	5	3	17	6	26	3	4	5	9	3.2294	6.83932	7.2622	4.70259	7.69732	11.8472	3.24641	9.74503
LOC_Os02g39730.3	0	24	0	16	0	21	0	18	0	27	0	50	0	23	0	11	3.32079	6.50417	6.11183	3.62788	2.24307	3.0194	5.01396	7.59502
LOC_Os03g22420.1	1	25	8	28	2	11	1	6	1	15	6	35	2	7	1	12	4.17448	5.78497	6.87874	2.82161	8.81886	5.16926	3.52496	11.1121
LOC_Os06g44380.1	0	27	1	29	1	19	1	10	0	26	1	18	2	8	4	8	3.73589	6.06776	7.3684	3.49352	4.67725	9.69738	4.63917	3.70014
LOC_Os08g42590.1	0	52	0	17	0	14	0	13	1	35	0	6	0	11	0	23	7.19505	3.11069	4.07455	5.50893	2.38326	6.31329	3.62119	0.911403
LOC_Os11g02464.1	0	30	1	11	0	22	1	19	2	14	0	21	0	26	0	18	4.15099	7.35254	6.40287	3.49337	2.15379	4.94084	7.14615	3.18991
LOC_Os01g23590.1	5	36	4	69	1	11	1	17	9	39	8	91	2	17	3	19	8.55779	8.61287	5.04009	12.4954	12.12	10.8414	6.58904	21.5504
LOC_Os08g38160.1	11	76	20	87	3	19	5	28	6	55	4	26	3	16	0	32	18.3844	10.2328	11.0457	12.2269	24.4304	8.78371	17.0677	7.81315
LOC_Os11g26850.2	19	128	10	284	5	84	5	95	4	64	4	132	2	49	3	85	31.302	17.6621	33.6406	11.8239	45.9313	28.9578	35.7308	23.9146
LOC_Os08g09180.1	29	289	41	195	10	152	17	131	29	367	47	364	19	189	11	154	60.7322	89.599	62.6245	72.6899	52.4165	62.9006	68.0023	100.691
LOC_Os11g06320.1	20	98	7	84	10	59	5	36	11	138	15	94	9	50	6	39	27.8663	31.264	35.5579	27.4099	16.0579	21.9573	19.2961	28.7677
LOC_Os11g42490.1	29	94	22	22	16	33	12	28	10	104	1	8	2	29	9	18	33.7507	12.0063	39.0228	22.0353	16.5413	21.8191	30.0432	2.18114
LOC_Os12g44170.1	1	68	1	87	1	41	2	38	1	58	0	19	1	40	0	27	10.1242	13.2143	13.7713	8.59935	12.8084	7.41126	14.2923	2.88611
LOC_Os05g35540.1	16	30	19	21	8	14	9	10	13	52	9	18	12	4	5	13	15.5961	23.9638	18.7838	17.4666	14.5661	12.9452	19.4683	11.4276
LOC_Os07g01060.1	12	24	8	31	2	14	1	19	5	19	2	8	0	13	2	21	11.9046	3.67627	7.75186	6.58356	9.23943	9.51504	7.14615	3.14707
LOC_Os03g22370.1	81	917	72	262	40	209	25	341	56	567	19	201	33	281	28	203	184.823	142.254	134.373	121.328	80.7716	108.232	141.328	48.8848
LOC_Os12g29330.1	8	89	50	1236	3	29	9	162	6	95	25	579	1	39	6	197	18.0372	12.9315	13.9561	17.6015	203.861	65.3269	61.8084	112.099
LOC_Os07g40550.1	10	51	12	58	3	18	1	15	4	40	4	32	0	19	3	16	14.2099	5.37301	10.7547	8.59913	15.4714	10.0179	6.03194	8.72456
LOC_Os07g49410.3	5	57	9	34	0	24	2	33	5	29	0	9	0	19	1	15	11.4635	5.37301	6.98495	7.92722	10.2717	5.99273	12.8995	1.3671
LOC_Os11g44810.2	0	93	0	45	0	51	0	58	0	68	0	52	0	53	0	48	12.8681	14.9879	14.843	9.13689	6.30863	13.1756	16.1561	7.89882
LOC_Os04g23700.1	9	26	3	6	3	4	2	6	9	18	0	13	2	9	0	9	10.0354	6.35055	6.68012	9.67368	2.67621	2.47042	5.3786	1.97471
LOC_Os07g40550.3	11	57	9	64	3	20	3	35	4	42	2	33	1	15	2	27	15.7554	6.14457	11.3368	8.86786	14.4774	11.162	15.3103	6.94459
LOC_Os05g07650.1	88	279	140	1280	26	183	23	306	66	331	47	666	20	152	26	313	101.552	81.0385	101.065	97.6792	265.081	134.675	127.871	146.565
LOC_Os01g65130.1	24	153	24	27	5	41	5	27	7	76	2	57	2	49	1	23	38.3377	17.6621	21.1259	15.8547	18.4656	8.18866	16.7891	10.5902
LOC_Os11g05650.1	1	31	0	39	0	28	0	10	0	22	0	19	0	20	0	16	5.00468	5.6558	8.1491	2.95605	5.46748	4.39186	2.78553	2.88611
LOC_Os11g45590.2	3	31	1	28	0	18	0	21	2	45	4	33	0	12	0	9	6.43532	3.39348	5.23871	7.65872	4.53705	2.47042	5.84962	8.87646
LOC_Os08g05940.1	29	143	17	112	5	67	3	72	17	101	10	80	6	51	7	52	40.5307	25.8386	28.6929	27.275	26.1001	27.4011	25.6168	21.8114
LOC_Os05g31000.1	16	125	13	248	3	107	3	86	16	172	18	290	8	86	6	109	28.7409	39.5417	36.6572	36.0089	42.7195	41.1717	29.5165	61.438
LOC_Os01g73500.2	4	20	2	20	1	8	0	6	11	36	4	42	3	7	0	5	5.62861	7.68769	4.16697	13.7045	4.02721	1.37245	1.67132	10.2436
LOC_Os02g51470.1	0	80	0	25	0	27	0	34	0	74	0	1	0	22	0	27	11.0693	6.22138	7.85806	9.94309	3.50479	7.41126	9.47081	0.1519
LOC_Os04g33110.2	2	55	1	64	1	26	1	22	0	71	1	79	0	15	0	21	9.04079	4.24185	9.40568	9.53999	9.58396	5.76431	7.98181	12.9661
LOC_Os09g14670.1	39	84	50	154	15	59	19	91	7	47	20	88	4	34	8	79	39.5203	17.2257	44.7512	11.9581	52.1738	36.6877	60.5675	32.686
LOC_Os01g41810.1	29	157	140	1235	5	72	41	269	22	161	71	1490	8	83	32	322	42.4678	38.6933	30.1481	39.3676	258.773	148.398	150.93	294.913
LOC_Os06g04970.1	11	14	18	19	5	8	6	6	26	13	5	6	4	10	6	7	9.80566	10.4388	11.5216	22.7059	13.674	13.1736	12.7932	5.74108
LOC_Os01g41430.1	1	32	9	161	0	8	4	10	0	24	3	37	0	3	3	10	5.14304	0.84837	2.32832	3.22479	28.076	8.371	10.2001	8.51812
LOC_Os01g65200.3	4	13	5	6	0	3	2	7	3	7	5	9	1	2	1	7	4.66005	2.4683	0.873118	3.35893	3.89958	3.7968	5.65715	6.19678
LOC_Os01g66610.1	3	22	0	12	0	2	0	9	1	13	0	18	0	6	0	6	5.19002	1.69674	0.582079	2.55288	1.6823	1.64695	2.50698	2.73421
LOC_Os09g11270.1	3	4	7	3	0	5	0	0	5	6	5	5	1	2	3	4	2.69943	2.4683	1.4552	4.8368	4.70238	6.72406	0	5.58918
LOC_Os11g41890.1	0	7	4	10	1	4	2	7	2	3	2	4	2	3	0	6	0.968564	4.65381	3.00281	2.01534	3.84866	1.64695	5.65715	2.53947
LOC_Os12g16350.9	0	4	3	11	2	6	0	2	1	9	0	3	1	3	0	5	0.553465	2.75109	5.42355	2.01542	3.37717	1.37245	0.557107	0.455701
LOC_Os11g31890.1	20	93	44	119	10	30	10	26	21	62	35	91	2	44	5	36	27.1745	16.2482	27.1177	25.2592	43.597	19.2585	25.7788	47.6307
LOC_Os11g06130.4	1	4	4	8	2	5	3	3	5	11	1	13	2	7	1	2	1.26879	5.78497	5.13251	5.50863	3.56828	2.42435	6.39658	2.94064
LOC_Os08g17400.1	5	63	0	32	1	20	2	10	1	53	0	12	0	17	0	13	12.2937	4.80743	7.65944	7.92752	4.48613	3.56838	6.49281	1.82281
LOC_Os10g21460.1	3	35	8	9	1	8	0	5	4	25	0	13	1	7	1	15	6.98878	3.88225	4.16697	6.58364	6.15521	5.99273	1.39277	1.97471
LOC_Os01g62650.2	6	41	10	46	0	22	0	18	8	38	8	58	1	25	1	17	9.96494	8.97247	6.40287	11.5549	12.5657	6.54171	5.01396	16.5377
LOC_Os01g68040.1	8	23	11	46	3	16	6	18	4	23	10	21	5	9	8	19	8.90499	12.0587	10.1726	6.31491	13.1774	20.2182	16.1358	12.8493
LOC_Os08g16559.1	10	131	9	188	2	67	4	57	17	170	5	153	3	74	2	55	25.2792	26.6346	23.177	36.5463	31.8612	18.8477	23.2921	28.0704
LOC_Os03g15880.3	4	23	5	19	1	13	1	10	3	48	6	29	1	5	1	9	6.04371	3.31667	5.62217	8.86794	5.72207	4.34578	4.63917	10.2007
LOC_Os02g06370.1	1	9	5	21	3	6	4	10	4	19	8	72	2	7	4	14	1.96062	5.78497	7.2622	5.77744	6.00246	11.3443	10.2001	18.6643
LOC_Os02g38840.1	4	23	3	50	1	17	2	7	0	12	2	41	1	16	2	5	6.04371	6.42736	6.78633	1.61239	8.84464	5.12318	5.65715	8.15979
LOC_Os08g44860.7	16	11	8	7	1	4	5	10	10	15	4	7	8	9	9	8	12.9672	17.7669	3.00281	10.0767	5.87483	19.0742	12.0537	4.92705
LOC_Os11g26860.1	1	59	0	58	0	29	1	28	0	66	0	4	0	14	0	23	8.87893	3.95906	8.44014	8.86816	8.13112	6.31329	9.65313	0.607602
LOC_Os06g09450.4	5	114	0	34	1	42	0	12	4	129	0	69	2	47	0	9	19.3504	17.0966	14.0623	20.5577	4.76652	2.47042	3.34264	10.4811
LOC_Os08g31810.1	1	12	4	8	1	9	0	1	1	27	4	21	3	7	0	9	2.37572	7.68769	4.45801	4.43401	3.56828	2.47042	0.278553	7.05365
LOC_Os07g01060.2	17	22	4	32	2	18	1	20	6	25	2	18	1	14	3	13	15.2045	5.86178	8.91602	8.19588	6.93288	9.19448	7.4247	4.66608
LOC_Os02g10120.1	1	58	0	28	0	36	0	26	1	147	2	48	2	107	0	61	8.74057	34.064	10.4774	20.5579	3.92537	16.7439	7.24239	9.22309
LOC_Os02g17390.1	46	385	149	530	20	162	51	219	64	369	503	1774	34	214	63	253	86.1758	125.21	83.9215	101.173	165.443	187.594	155.539	755.337
LOC_Os07g30970.1	38	732	28	924	18	455	23	429	33	1063	29	1214	13	446	19	514	128.466	150.86	165.519	169.433	146.664	176.72	162.133	212.419
LOC_Os01g65680.1	10	93	7	51	0	41	0	17	4	70	2	17	1	35	1	6	20.0213	11.8004	11.9326	12.6301	11.4316	3.52231	4.73541	4.51418
LOC_Os06g43210.1	18	421	31	567	8	195	8	222	23	603	18	1011	11	211	8	196	71.128	80.5986	71.4619	99.5635	98.451	68.8031	76.6679	170.958
LOC_Os06g15990.1	37	235	43	200	6	124	6	122	32	208	53	109	12	102	14	87	58.983	51.6772	47.1208	53.744	54.3408	50.1358	45.1053	67.7517
LOC_Os02g57180.2	85	294	73	207	26	138	28	91	58	313	48	340	18	176	24	100	101.482	84.02	87.9685	88.8116	73.6728	72.4578	77.2502	98.0111
LOC_Os07g10540.2	8	41	11	25	4	11	2	12	1	31	1	8	4	13	1	11	11.3956	11.2872	10.5561	4.97147	10.2333	4.89477	7.04992	2.18114
LOC_Os06g12630.2	2	43	1	85	3	30	1	76	0	45	0	36	0	25	1	61	7.38039	7.06975	14.2471	6.04647	12.528	18.6193	23.0237	5.46842
LOC_Os06g16270.1	60	381	30	327	20	208	12	161	78	649	37	379	29	247	22	189	95.6368	125.028	97.3093	150.081	64.1933	93.1368	67.0907	93.3099
LOC_Os07g10250.1	0	29	0	29	0	27	0	15	1	30	0	26	1	17	0	10	4.01262	6.71015	7.85806	4.8371	4.06556	2.74491	4.1783	3.94941
LOC_Os02g17500.3	2	6	6	23	1	3	2	9	1	17	15	35	3	10	3	8	2.26084	8.53606	2.71177	3.09034	6.89453	7.82202	6.21426	19.8056
LOC_Os06g06980.1	10	476	11	464	4	241	4	174	6	673	10	434	3	237	2	172	73.0156	72.7294	77.4951	95.2651	71.7775	50.9632	55.8828	75.5842
LOC_Os01g64630.4	5	17	4	28	1	11	1	7	4	17	2	3	0	8	0	2	5.92883	2.26232	5.04009	5.50871	6.37211	0.548982	3.80351	2.38757
LOC_Os11g43860.1	2	7	5	8	3	3	4	1	4	12	6	6	2	7	3	3	2.39921	5.78497	6.38908	4.83688	4.17996	6.44957	7.69311	6.70702
LOC_Os03g52840.1	57	1004	157	374	47	321	71	347	125	1014	114	668	68	281	93	314	179.693	208.849	179.84	237.012	148.466	260.599	228.266	211.586
LOC_Os10g41030.2	7	49	12	7	1	12	2	5	2	15	1	0	0	10	0	6	11.7872	2.8279	5.33113	3.62773	8.32157	1.64695	5.10004	0.965936
LOC_Os12g24170.1	9	27	6	22	2	12	3	8	9	37	0	19	3	8	2	8	10.1738	7.97048	7.16978	12.2266	6.75433	5.94666	7.78934	2.88611
LOC_Os08g11480.1	9	18	8	14	3	16	0	11	12	28	6	26	10	11	5	8	8.92848	22.1379	10.1726	13.4357	6.85617	11.5727	3.06409	9.74503
LOC_Os03g15910.1	22	40	40	114	6	26	14	63	16	35	23	97	12	28	12	72	21.2717	30.7508	18.599	17.6008	40.4493	42.2677	43.4998	36.9509
LOC_Os08g10440.1	5	42	10	32	1	17	2	8	9	33	17	33	1	17	4	11	9.38799	6.71015	6.78633	11.6892	10.603	10.5209	5.9357	21.4336
LOC_Os02g16550.1	3	52	3	76	3	37	5	31	7	86	4	73	4	34	3	28	9.34101	17.2257	16.2844	17.1983	12.4896	13.3118	17.9033	14.9525
LOC_Os07g04990.2	2	119	2	74	0	42	0	52	3	143	0	31	0	72	0	66	17.8962	20.3609	12.2237	21.6327	11.5976	18.1164	14.4848	4.70891
LOC_Os02g10390.1	1	33	3	9	0	9	1	8	3	19	0	0	0	6	0	11	5.28141	1.69674	2.61935	4.97132	3.09678	3.0194	4.08207	0
LOC_Os08g17390.1	0	33	0	11	0	9	0	10	0	40	0	4	0	7	0	9	4.56609	1.97953	2.61935	5.37464	1.54211	2.47042	2.78553	0.607602
LOC_Os11g44990.1	16	289	20	878	7	95	4	197	3	237	5	168	1	102	5	134	51.433	30.7473	40.5193	34.2631	135.322	46.1586	62.2896	30.349
LOC_Os08g09910.1	3	25	7	26	2	18	6	9	1	21	2	12	1	17	5	16	5.60512	6.71015	8.91602	3.62781	7.92679	13.7687	13.6288	3.75468
LOC_Os12g04440.2	0	45	1	33	0	25	1	12	0	27	0	9	1	25	0	2	6.22648	8.97247	7.27599	3.62788	5.23801	0.548982	5.19628	1.3671
LOC_Os02g08010.1	11	14	11	46	4	13	3	21	4	14	11	21	4	8	7	10	9.80566	9.8732	11.1381	5.10561	13.1774	15.8725	11.4105	13.8152
LOC_Os03g01580.1	14	46	6	13	4	22	3	10	2	42	2	15	2	40	0	10	16.3793	15.117	13.7575	7.25562	5.49261	2.74491	8.34645	4.21038
LOC_Os02g52450.1	23	47	14	55	7	13	5	14	14	53	2	22	5	19	4	21	22.9556	14.8866	16.6541	18.4071	16.2741	13.2658	13.1679	5.27368
LOC_Os01g68269.1	0	45	2	48	0	2	0	3	0	26	2	10	1	4	1	5	6.22648	3.03388	0.582079	3.49352	7.95257	3.24782	0.83566	3.45088
LOC_Os03g18030.2	0	10	2	63	0	10	2	6	2	12	4	81	2	8	0	7	1.38366	6.06776	2.91039	3.22464	10.0554	1.92144	5.3786	16.1677
LOC_Os10g04490.1	2	12	12	113	1	3	4	21	5	17	9	73	0	4	4	22	3.09104	1.13116	2.71177	6.31483	23.1819	13.5403	13.2642	19.7822
LOC_Os10g17454.1	6	14	6	8	0	5	2	9	1	14	0	3	0	10	0	6	6.22905	2.8279	1.4552	2.68725	4.79165	1.64695	6.21426	0.455701
LOC_Os11g32260.1	3	4	3	5	0	2	6	8	11	9	25	29	3	1	8	4	2.69943	5.99095	0.582079	10.0766	2.53602	16.1009	13.3503	28.5535
LOC_Os11g44014.1	5	21	2	13	1	9	1	5	3	21	0	10	0	7	1	6	6.4823	1.97953	4.45801	5.24005	3.04586	3.52231	3.24641	1.519
LOC_Os12g42380.1	2	23	2	21	1	6	1	9	3	30	6	26	0	7	3	12	4.61307	1.97953	3.58489	6.44935	4.1674	8.91998	4.36062	9.74503
LOC_Os05g03480.4	0	59	0	20	0	29	0	37	0	25	0	16	0	27	0	22	8.16361	7.63533	8.44014	3.35915	2.80383	6.0388	10.3065	2.43041
LOC_Os02g32460.1	10	59	4	42	7	30	7	24	3	63	10	47	5	12	2	25	15.3168	12.9071	21.6018	10.8834	8.3348	10.613	19.6608	16.7987
LOC_Os03g17100.1	11	111	16	24	4	44	3	29	8	172	6	29	7	35	3	24	23.2272	23.2167	20.1604	29.5599	13.1516	12.2139	13.639	10.2007
LOC_Os08g44770.1	0	96	0	33	1	31	0	17	1	93	1	2	0	28	0	17	13.2832	7.91812	10.8609	13.3022	4.62633	4.66635	4.73541	1.26974
LOC_Os01g38970.1	9	289	5	267	2	94	4	146	2	164	3	192	0	89	1	103	46.4258	25.1683	31.035	23.6483	40.4896	30.1479	48.0833	32.0627
LOC_Os06g44140.1	0	17	2	25	1	11	1	8	2	28	1	45	3	4	1	4	2.35223	6.83932	5.04009	5.37449	4.72816	2.97333	4.08207	7.80146
LOC_Os01g65380.1	7	93	5	69	2	36	3	29	8	69	5	77	3	22	0	19	17.8753	11.9295	14.1547	15.7202	12.7317	5.21533	13.639	16.526
LOC_Os04g32950.1	12	37	19	81	5	23	7	20	5	57	9	41	3	45	5	17	13.7034	18.4337	15.8872	11.6895	22.9776	14.0432	18.5465	14.9213
LOC_Os01g03070.2	11	15	11	16	1	4	4	8	7	9	11	31	4	6	4	5	9.94403	9.30762	3.00281	6.85215	8.97161	8.87391	9.64298	15.3342
LOC_Os05g48590.1	9	104	6	97	0	42	2	61	7	84	9	146	4	38	5	46	20.828	18.3569	12.2237	16.9296	17.2687	22.0034	20.699	30.8709
LOC_Os06g02510.5	6	27	6	16	0	12	2	10	0	31	3	54	0	10	3	9	8.02782	2.8279	3.49247	4.16535	5.91318	8.09651	6.49281	11.1004
LOC_Os06g43660.2	10	207	5	22	4	45	4	27	7	143	6	29	6	69	4	26	35.795	30.9288	20.4514	24.8572	6.14265	14.6382	14.9355	10.2007
LOC_Os04g30180.1	21	52	11	5	13	21	2	3	16	61	1	3	9	21	0	1	22.2168	23.0631	30.0143	21.0943	7.42951	0.274491	4.54294	1.42164
LOC_Os08g15030.1	57	153	163	224	18	79	39	163	75	159	108	213	28	70	61	194	61.9433	73.0715	56.0879	81.8233	131.108	167.648	117.696	136.676
LOC_Os07g29610.1	2	11	2	13	2	4	1	3	3	21	4	16	3	10	0	5	2.95267	8.53606	4.84147	5.24005	3.04586	1.37245	2.6893	6.29415
LOC_Os03g51930.2	0	44	0	53	0	20	0	36	0	119	0	23	0	26	0	39	6.08812	7.35254	5.82079	15.9896	7.43016	10.7051	10.0279	3.49371
LOC_Os04g29550.1	24	1211	1	46	8	624	0	38	16	584	0	2	9	293	0	1	184.729	99.9819	196.318	91.3677	7.0605	0.274491	10.585	0.303801
LOC_Os11g24630.1	10	75	8	39	5	39	6	19	11	109	12	72	6	70	5	30	17.5307	31.2116	20.5438	23.5132	10.361	17.6116	16.4143	22.5281
LOC_Os05g28840.1	6	17	4	17	0	5	0	3	1	25	4	14	2	8	1	4	6.64415	6.06776	1.4552	4.16527	4.83	2.97333	0.83566	5.99035
LOC_Os06g16260.2	9	33	13	82	6	13	6	35	15	33	28	186	8	21	6	36	11.004	21.1604	14.8154	16.5259	19.4476	21.1339	20.8712	55.2997
LOC_Os12g18760.2	12	111	14	124	7	61	8	63	14	134	13	163	8	60	4	68	23.9425	32.1892	30.624	29.2908	25.9474	26.1668	32.378	37.3169
LOC_Os08g24770.1	0	14	4	30	2	11	2	12	5	26	8	44	2	13	0	9	1.93713	7.48171	6.87874	7.52413	6.6525	2.47042	7.04992	14.4111
LOC_Os01g36640.1	50	73	15	57	20	38	8	25	34	84	24	76	19	45	6	26	45.8668	48.8772	47.8326	38.6949	17.1662	18.389	21.7929	34.7269
LOC_Os11g41680.1	7	7	3	24	2	4	1	8	8	17	12	137	1	6	0	4	5.97581	3.59946	4.84147	8.7332	5.19966	1.09796	4.08207	32.4016
LOC_Os05g31230.3	5	39	4	30	1	13	1	15	0	18	2	28	2	19	0	20	8.97289	9.17845	5.62217	2.41859	6.6525	5.48982	6.03194	6.18508
LOC_Os02g17320.3	5	42	12	33	4	13	2	17	2	26	4	22	2	19	0	14	9.38799	9.17845	11.1381	5.10576	11.9666	3.84287	8.44268	7.20555
LOC_Os03g29950.1	6	145	5	81	3	40	3	54	4	113	2	11	0	56	4	50	24.355	15.8362	17.1575	18.4079	14.414	21.226	20.6028	3.60278
LOC_Os08g05510.1	1	31	3	35	0	24	0	9	2	24	1	72	1	25	0	12	5.00468	8.97247	6.98495	4.83703	6.74177	3.29389	2.50698	11.9028
LOC_Os11g05370.1	4	64	4	43	1	29	1	15	9	82	4	62	2	30	2	41	11.7167	12.2891	10.2788	18.2731	8.47499	15.0049	6.03194	13.2816
LOC_Os09g10930.1	4	93	1	47	1	73	0	22	3	66	0	19	0	47	0	27	15.7294	13.2911	23.0845	11.2865	7.2007	7.41126	6.12817	2.88611
LOC_Os06g07540.2	5	87	6	54	1	35	1	24	9	92	14	90	3	38	2	37	15.6145	16.4542	12.025	19.6168	11.2405	13.9069	8.53892	27.1941
LOC_Os03g06520.2	10	94	27	157	9	27	11	60	19	92	65	396	13	31	22	69	20.1596	33.5019	24.406	27.678	38.5256	60.1979	37.1032	122.938
LOC_Os07g04160.1	11	53	32	55	5	17	15	29	12	69	36	91	3	22	11	38	15.2019	11.9295	14.1409	18.9447	27.2845	31.0597	35.8826	48.5966
LOC_Os06g16290.1	37	92	9	138	6	63	6	60	45	154	16	226	21	64	5	77	39.1966	58.0557	29.3674	56.9678	24.8516	30.5126	27.835	49.7845
LOC_Os02g02050.1	5	11	6	17	0	2	0	4	2	5	0	0	0	3	0	4	5.09863	0.84837	0.582079	2.28407	6.05338	1.09796	1.11421	0
LOC_Os07g32350.1	1	10	1	5	0	3	0	4	3	16	5	11	0	5	0	4	2.09898	1.41395	0.873118	4.56822	1.31264	1.09796	1.11421	6.50058
LOC_Os08g06344.1	5	7	4	8	0	5	0	3	1	11	1	7	0	2	0	1	4.54517	0.56558	1.4552	2.28415	3.56828	0.274491	0.83566	2.02924
LOC_Os09g12650.1	1	9	3	4	0	5	2	3	4	13	6	23	0	5	2	3	1.96062	1.41395	1.4552	4.97125	2.39583	4.5742	4.54294	9.28932
LOC_Os02g51570.1	0	115	0	57	0	47	0	46	0	106	0	0	0	33	0	24	15.9121	9.33207	13.6789	14.2428	7.99093	6.58778	12.8135	0
LOC_Os12g18650.3	8	61	7	47	2	37	5	30	3	52	3	60	4	29	1	17	14.1629	15.8118	14.4458	9.4054	10.8708	6.54171	17.6248	12.0118
LOC_Os08g07390.1	34	120	8	7	22	54	5	6	48	106	6	40	20	42	1	10	40.9249	49.9316	56.1665	52.9366	5.87483	4.62027	10.9395	11.8716
LOC_Os11g05870.1	5	16	3	9	0	2	0	2	2	15	1	9	2	5	2	2	5.79047	5.21939	0.582079	3.62773	3.09678	4.29971	0.557107	2.33304
LOC_Os12g18729.5	3	29	97	320	1	11	30	186	1	22	16	147	0	4	20	132	6.15859	1.13116	5.04009	3.76218	104.195	73.7401	107.42	37.7843
LOC_Os06g10690.2	5	38	6	49	4	29	1	22	2	37	1	18	1	22	1	17	8.83452	8.1241	15.7948	6.58379	10.5395	6.54171	7.98181	3.70014
LOC_Os12g28177.1	3	16	7	6	3	6	1	2	1	2	0	6	1	3	0	0	4.35982	2.75109	7.2622	1.07485	5.12295	0	2.41075	0.911403
LOC_Os01g04570.1	1	12	2	3	2	0	0	1	3	6	0	7	3	0	1	0	2.37572	5.70816	3.67731	3.22456	1.64395	1.87536	0.278553	1.0633
LOC_Os02g01110.1	3	14	1	5	1	1	1	6	5	15	4	7	1	5	2	6	4.08309	3.31667	2.12969	6.0461	1.31264	5.39767	3.52496	4.92705
LOC_Os09g18159.1	0	45	0	5	0	12	0	1	1	26	0	1	0	8	0	0	6.22648	2.26232	3.49247	4.29964	0.700959	0	0.278553	0.1519
LOC_Os08g09200.1	253	655	178	725	58	349	60	455	134	459	42	452	70	407	26	466	271.606	248.286	208.215	169.694	210.519	176.672	237.96	109.228
LOC_Os01g24490.1	36	191	13	35	13	92	5	14	23	108	3	35	5	54	2	8	52.1795	24.7843	50.6781	33.0523	12.8586	5.94666	13.1679	8.21432
LOC_Os08g03290.4	30	139	25	288	5	51	9	162	15	111	14	318	7	69	5	135	40.6925	32.8315	24.0363	27.0065	55.6674	46.4331	61.8084	61.8274
LOC_Os03g01750.5	8	66	7	182	7	41	4	70	15	160	13	180	7	58	5	75	14.8547	29.7209	24.8032	33.5904	29.7967	29.9636	26.9133	39.8992
LOC_Os11g05260.1	9	78	20	59	5	41	14	67	22	124	14	97	12	59	19	61	17.2305	39.5173	21.1259	34.3961	20.505	52.3759	44.614	28.2574
LOC_Os08g39090.1	22	75	24	117	4	42	8	29	15	76	6	75	4	40	4	46	26.1145	18.9225	19.5783	22.3036	31.0829	20.128	22.9072	17.1881
LOC_Os12g18650.5	11	59	8	45	1	34	1	37	0	53	6	56	6	21	2	19	16.0321	17.3549	11.734	7.1214	11.2021	8.96606	12.1601	14.302
LOC_Os03g01580.2	14	59	6	9	2	30	0	23	4	36	0	20	5	40	1	14	18.1781	20.8252	12.4085	8.06166	4.93184	5.71824	6.40673	3.03801
LOC_Os05g45850.1	3	26	1	23	2	17	0	14	3	28	10	31	3	11	2	15	5.74349	8.81885	8.62498	6.18061	3.8361	7.86809	3.89975	14.3683
LOC_Os10g41030.1	13	46	5	15	1	13	4	3	2	21	1	3	0	15	1	9	15.664	4.24185	5.62217	4.43393	5.16131	4.34578	8.25021	1.42164
LOC_Os09g24660.1	6	37	5	28	2	17	2	27	2	39	10	52	5	15	1	22	9.41148	13.7555	8.62498	6.85252	6.9838	7.91417	11.2282	17.5582
LOC_Os05g33230.1	4	12	3	9	0	2	5	7	6	12	3	10	3	3	1	2	4.52168	6.55653	0.582079	6.44912	3.09678	2.42435	11.2181	4.41681
LOC_Os03g01360.4	6	36	33	131	2	8	8	62	1	24	50	139	5	15	20	58	9.27311	13.7555	6.00563	4.03091	38.5508	53.4278	32.0994	69.4109
LOC_Os02g01450.1	22	82	20	104	7	61	7	52	18	99	27	144	12	40	15	54	27.0831	34.1442	30.624	27.8124	26.8137	42.953	27.4602	47.9539
LOC_Os04g35070.1	1	23	2	19	1	7	1	16	1	32	1	26	0	4	0	7	3.89775	1.13116	3.87593	5.10584	3.88701	1.92144	6.31049	4.91535
LOC_Os08g09010.1	3	17	0	44	2	5	1	3	0	4	2	15	0	13	0	2	4.49819	3.67627	5.13251	0.537464	6.16844	0.548982	2.6893	4.21038
LOC_Os12g23180.1	150	1458	146	454	82	381	71	332	91	1167	20	102	76	358	47	379	309.036	245.846	261.656	230.162	152.953	192.174	224.088	34.8126
LOC_Os06g09450.7	3	116	3	44	1	54	1	16	3	117	5	74	0	40	0	13	18.1965	11.3116	17.5548	18.1392	8.00349	3.56838	6.31049	16.0703
LOC_Os06g03770.1	6	87	3	61	2	50	1	27	3	55	0	25	2	40	0	25	16.3298	15.117	18.2293	9.8085	10.3868	6.86227	9.37458	3.79751
LOC_Os01g64262.1	6	10	2	19	3	6	2	11	3	3	11	7	3	4	3	4	5.67559	6.83932	7.2622	2.82146	3.88701	6.72406	6.77136	11.6886
LOC_Os03g40100.1	2	24	2	33	0	10	0	15	2	31	1	10	1	4	2	16	4.75143	3.03388	2.91039	5.77759	5.8497	8.14258	4.1783	2.48494
LOC_Os01g64270.1	0	69	1	14	0	21	0	18	0	46	0	3	0	14	0	21	9.54728	3.95906	6.11183	6.18084	2.57437	5.76431	5.01396	0.455701
LOC_Os04g33110.1	1	36	4	57	1	13	1	19	0	73	0	83	0	15	1	22	5.69651	4.24185	5.62217	9.80872	10.4377	7.91417	7.14615	12.6077
LOC_Os08g08110.1	2	62	0	14	0	14	1	23	1	41	1	11	1	16	0	10	10.0094	6.42736	4.07455	6.31513	1.96268	2.74491	8.26036	2.63684
LOC_Os11g09940.1	3	54	1	16	0	22	0	1	3	26	0	1	0	14	0	6	9.61774	3.95906	6.40287	5.91188	2.85475	1.64695	0.278553	0.1519
LOC_Os12g18140.1	26	73	61	164	18	29	26	85	30	63	41	142	10	41	30	93	28.6991	30.6216	41.5359	32.6487	60.3043	81.7886	71.8716	61.1732
LOC_Os01g19760.1	10	21	7	70	7	9	4	26	10	36	20	167	6	13	6	26	10.0589	15.0926	15.4899	12.8984	14.0952	18.389	14.6569	44.6861
LOC_Os02g17500.1	0	12	11	43	2	8	5	14	7	46	37	66	5	7	7	14	1.6604	11.4931	6.00563	11.8237	12.7568	16.9704	13.1679	45.765
LOC_Os06g43350.1	8	169	2	29	2	81	1	51	2	109	0	0	0	40	0	22	29.1065	11.3116	27.2515	16.2581	5.28893	6.0388	16.0599	0
LOC_Os07g29820.1	76	186	62	476	13	98	11	90	30	101	13	113	12	81	7	88	80.1005	45.7386	52.4244	37.7546	104.656	37.2828	45.4598	29.7219
LOC_Os01g24480.1	29	62	44	81	12	40	14	49	26	70	26	99	14	28	19	44	29.323	34.5562	33.7054	30.3648	38.2697	47.7095	39.6001	40.1525
LOC_Os04g37619.1	17	25	10	29	4	26	4	25	23	50	3	9	6	19	4	23	15.6196	16.7893	14.9216	25.2591	10.1824	13.8147	14.3784	4.26491
LOC_Os01g62460.2	0	10	0	10	0	10	0	3	0	10	0	0	0	12	0	1	1.38366	3.39348	2.91039	1.34366	1.40192	0.274491	0.83566	0
LOC_Os01g73450.1	0	9	0	8	0	10	0	5	0	9	0	2	0	9	0	5	1.2453	2.54511	2.91039	1.20929	1.12153	1.37245	1.39277	0.303801
LOC_Os02g01210.1	1	19	0	8	0	4	0	8	0	23	0	0	0	5	0	1	3.34428	1.41395	1.16416	3.09042	1.12153	0.274491	2.22843	0
LOC_Os03g22580.1	3	9	3	3	0	4	0	3	3	5	1	1	0	2	0	1	3.39126	0.56558	1.16416	3.09019	2.25563	0.274491	0.83566	1.11784
LOC_Os03g29830.1	3	5	2	3	0	2	1	2	3	3	0	0	0	3	0	0	2.83779	0.84837	0.582079	2.82146	1.64395	0	2.41075	0
LOC_Os03g52040.2	1	16	0	13	0	5	1	6	1	15	0	8	0	5	0	4	2.92918	1.41395	1.4552	2.82161	1.82249	1.09796	3.52496	1.2152
LOC_Os05g31062.1	1	14	3	7	0	5	1	2	1	15	0	4	0	3	2	6	2.65245	0.84837	1.4552	2.82161	2.8164	5.39767	2.41075	0.607602
LOC_Os06g01440.1	0	23	0	8	0	4	0	8	0	25	0	1	0	3	1	6	3.18243	0.84837	1.16416	3.35915	1.12153	3.52231	2.22843	0.1519
LOC_Os08g04920.2	0	5	0	17	0	9	1	8	0	9	2	32	1	5	1	8	0.691832	3.31667	2.61935	1.20929	2.38326	4.07129	4.08207	6.79269
LOC_Os08g08586.3	2	12	4	15	0	4	0	6	1	18	5	10	0	4	3	6	3.09104	1.13116	1.16416	3.22471	4.54962	7.27304	1.67132	6.34868
LOC_Os10g33210.1	2	14	0	19	0	3	0	2	2	11	2	20	0	2	0	9	3.36777	0.56558	0.873118	3.09027	2.66364	2.47042	0.557107	4.96988
LOC_Os12g24020.1	1	11	0	2	0	7	0	2	0	7	1	326	0	23	0	18	2.23735	6.50417	2.03728	0.940563	0.280383	4.94084	0.557107	50.4855
LOC_Os03g54920.1	8	67	10	53	8	30	6	24	12	77	5	46	4	43	1	31	14.9931	19.7708	23.4404	20.0196	13.547	10.3846	17.8071	11.8171
LOC_Os09g08072.1	12	70	9	42	2	24	5	34	5	45	5	44	1	25	6	30	18.2695	8.97247	10.6623	10.0771	11.3932	19.4869	18.739	11.5133
LOC_Os02g50850.2	10	27	3	8	2	6	2	3	3	13	0	11	0	9	3	12	10.8891	2.54511	5.42355	4.16512	2.95659	8.91998	4.54294	1.67091
LOC_Os05g28980.1	2	18	1	70	0	5	0	12	0	72	0	26	0	37	0	31	3.92124	10.4632	1.4552	9.67436	10.4251	8.50922	3.34264	3.94941
LOC_Os06g43860.1	253	693	135	525	79	340	52	245	194	711	41	196	78	396	46	264	276.864	260.397	244.207	251.922	156.178	158.732	164.635	69.3759
LOC_Os06g43660.3	11	28	11	10	1	8	0	12	5	31	3	11	3	19	1	5	11.7428	11.0812	4.16697	8.19596	8.13046	3.24782	3.34264	4.56871
LOC_Os08g05490.1	24	93	56	264	18	49	29	118	30	116	43	261	8	65	23	113	30.0358	33.6031	47.3567	39.7701	71.265	74.1509	86.6248	81.1813
LOC_Os03g52340.2	5	6	6	29	2	8	4	2	2	14	2	8	2	9	0	6	4.4068	6.35055	6.00563	3.49337	7.73568	1.64695	7.97166	3.14707
LOC_Os03g44200.2	8	59	9	52	3	40	1	31	5	46	10	32	3	28	3	39	13.8862	13.6263	17.1575	10.2114	12.7951	16.3312	10.4888	14.5202
LOC_Os08g09340.2	8	62	4	81	3	40	3	32	5	46	4	46	2	37	0	42	14.3013	14.2687	17.1575	10.2114	13.8023	11.5286	14.4746	10.8512
LOC_Os08g41390.2	5	22	1	9	1	18	0	3	3	23	2	4	0	7	0	10	6.62066	1.97953	7.07737	5.50878	1.87341	2.74491	0.83566	2.53947
LOC_Os01g25710.1	2	55	0	4	2	21	0	1	2	48	0	2	0	10	0	1	9.04079	2.8279	9.78914	8.06182	0.560767	0.274491	0.278553	0.303801
LOC_Os04g53050.1	6	15	1	3	5	19	2	1	9	20	1	4	3	8	1	3	6.36742	7.97048	14.723	9.94241	1.03226	2.69884	3.98583	1.57354
LOC_Os02g01480.1	3	5	3	3	3	2	3	2	5	8	0	2	3	5	1	2	2.83779	7.12211	6.09805	5.10554	2.25563	2.42435	6.11802	0.303801
LOC_Os06g15820.1	4	26	0	16	1	11	2	16	1	44	4	24	0	9	2	9	6.45881	2.54511	5.04009	6.71823	2.24307	6.22115	8.16413	7.50935
LOC_Os01g24980.2	3	15	10	22	1	3	0	11	3	10	1	33	0	5	0	9	4.22146	1.41395	2.71177	3.76203	9.20108	2.47042	3.06409	5.97865
LOC_Os08g03630.1	3	3	1	1	2	0	1	2	1	5	0	0	2	2	1	0	2.56106	4.37102	3.67731	1.47795	0.751878	1.87536	2.41075	0
LOC_Os07g29620.1	10	163	6	19	5	97	1	8	8	242	6	12	3	130	4	15	29.7069	42.4708	37.4241	38.9656	6.33376	11.6188	4.08207	7.61842
LOC_Os09g36090.1	11	29	15	25	4	15	2	24	0	24	2	5	2	10	2	18	11.8812	6.63334	11.7202	3.22479	12.6801	8.69157	10.3926	2.69137
LOC_Os02g11820.3	3	31	4	56	1	25	2	30	5	29	3	28	2	26	2	18	6.43532	11.158	9.11464	7.92722	10.2975	8.69157	12.0639	7.15102
LOC_Os05g24010.1	15	37	14	73	3	14	1	16	10	40	14	37	3	24	5	16	15.8494	12.4951	9.59052	13.4359	18.7976	13.7687	6.31049	19.1434
LOC_Os05g02780.4	3	181	1	133	1	116	1	104	5	170	2	122	2	86	1	91	27.1903	28.1254	35.5992	26.8728	19.2572	26.854	30.8232	20.4637
LOC_Os12g42550.2	9	121	19	91	6	66	6	67	11	153	4	61	7	63	2	48	23.1802	31.1348	30.2405	29.4253	24.3795	16.9263	29.7849	13.1297
LOC_Os07g29600.1	0	22	0	69	0	17	1	21	1	43	2	56	3	20	0	14	3.04406	11.364	4.94767	6.58386	9.67323	3.84287	7.70326	10.4383
LOC_Os04g35030.1	6	15	3	18	1	15	1	7	7	17	0	12	0	12	1	7	6.36742	3.39348	6.20425	7.92707	4.35851	3.7968	3.80351	1.82281
LOC_Os12g17550.1	5	15	6	14	2	8	1	8	7	15	8	11	0	12	1	8	5.6521	3.39348	6.00563	7.65834	5.6328	4.07129	4.08207	9.39839
LOC_Os01g36950.3	2	16	3	28	0	8	0	3	5	22	0	15	1	8	0	10	3.6445	4.16504	2.32832	6.98666	5.76043	2.74491	0.83566	2.27851
LOC_Os11g47930.1	0	47	1	28	0	19	0	16	0	23	0	22	1	26	0	24	6.50322	9.25526	5.52975	3.09042	4.53705	6.58778	4.45685	3.34181
LOC_Os05g48630.2	2	248	2	77	1	89	0	85	0	187	1	29	1	73	0	70	35.7455	22.5464	27.7412	25.1265	12.0181	19.2144	23.677	5.37105
LOC_Os09g26620.2	3	9	8	46	0	2	1	13	9	16	11	122	2	7	2	16	3.39126	5.78497	0.582079	9.40495	11.3423	8.14258	5.47483	29.1571
LOC_Os03g55100.1	2	35	1	18	2	14	0	23	1	68	7	198	0	11	1	12	6.27346	3.11069	7.75186	9.94302	3.13514	5.16926	6.40673	36.8378
LOC_Os06g07540.3	8	83	4	36	3	35	1	22	11	95	5	96	2	40	2	33	17.207	15.117	15.7023	21.6321	7.49365	12.8089	7.98181	19.4121
LOC_Os11g36150.1	30	85	28	63	16	34	3	27	23	86	6	58	13	31	9	25	33.2208	33.5019	39.3138	30.0963	25.9593	23.7406	13.0819	14.6058
LOC_Os05g41640.1	77	813	61	254	27	255	37	282	42	491	9	101	29	221	27	303	167.572	117.675	123.859	99.8308	72.9215	133.806	147.137	24.0354
LOC_Os04g06770.1	7	53	1	25	0	22	1	14	4	42	1	7	1	25	0	9	12.3407	8.97247	6.40287	8.86786	4.11648	2.47042	5.75338	2.02924
LOC_Os01g42260.1	0	14	0	12	1	14	0	4	0	15	0	2	0	10	0	8	1.93713	2.8279	5.91321	2.01549	1.6823	2.19593	1.11421	0.303801
LOC_Os02g06150.1	0	12	0	0	0	20	0	0	0	13	0	0	0	9	0	0	1.6604	2.54511	5.82079	1.74676	0	0	0	0
LOC_Os08g07400.1	59	218	51	241	19	96	16	94	39	169	8	113	12	95	6	102	72.3678	49.6977	62.8742	54.1466	64.9822	39.2503	55.8422	24.8922
LOC_Os11g03990.1	6	61	7	39	1	28	5	5	9	76	10	79	0	46	1	35	12.7323	13.0083	9.98776	17.4669	9.74928	11.4825	10.661	21.6595
LOC_Os04g03884.1	10	8	14	8	3	2	3	1	7	10	7	2	9	8	5	10	8.26014	19.3868	6.09805	6.98651	9.68514	12.1217	5.83947	7.06535
LOC_Os05g01970.4	3	13	5	10	4	4	2	9	2	13	9	14	1	6	1	6	3.94473	3.59946	8.51878	3.359	4.46035	3.52231	6.21426	10.82
LOC_Os02g47310.1	9	99	18	86	6	45	10	141	19	153	35	197	4	47	8	111	20.1362	20.902	24.1287	35.8743	23.0668	45.4714	57.8124	63.7321
LOC_Os08g30930.1	0	56	2	36	0	22	1	35	4	59	2	18	0	26	1	28	7.74851	7.35254	6.40287	11.1521	6.27027	9.56111	11.603	4.66608
LOC_Os04g06770.2	1	24	4	12	2	20	1	15	5	26	0	1	2	15	1	7	4.03611	8.04729	9.4981	7.52413	4.12904	3.7968	6.03194	0.1519
LOC_Os11g11890.1	86	263	8	39	28	189	3	3	33	214	3	15	10	148	3	1	97.9079	60.8801	106.489	55.3564	10.361	5.90058	6.39658	5.17631
LOC_Os11g46870.1	29	183	25	205	4	68	1	38	7	137	4	98	2	92	3	59	46.0653	29.8221	27.1453	24.051	44.0315	21.8211	12.4387	18.75
LOC_Os01g42090.1	27	181	28	114	12	104	10	132	42	386	47	333	27	133	11	121	44.358	88.9845	52.332	85.7224	33.1091	53.8424	55.3054	95.9818
LOC_Os04g30010.1	24	67	14	64	10	27	1	13	10	39	0	14	2	14	5	8	26.4382	7.7645	26.2446	13.3015	17.5359	11.5727	5.47483	2.12661
LOC_Os05g31480.1	24	116	5	31	13	55	4	18	24	145	6	53	4	58	1	18	33.2182	24.0127	39.9097	38.83	7.40437	6.8162	12.4285	13.8463
LOC_Os01g25370.1	2	28	0	10	0	11	0	6	3	32	2	3	1	8	2	4	5.3049	4.16504	3.20143	6.71808	1.40192	4.84869	1.67132	2.38757
LOC_Os02g06120.1	2	20	5	18	1	11	1	9	0	22	2	7	2	12	1	4	4.19797	7.19892	5.04009	2.95605	5.58188	2.97333	4.36062	2.99517
LOC_Os06g12790.3	3	32	8	10	1	7	0	10	3	18	7	50	1	4	3	8	6.57368	3.03388	3.87593	4.83695	6.29541	7.82202	2.78553	14.3566
LOC_Os03g07739.2	18	39	19	64	3	28	3	13	5	65	3	34	2	22	1	10	18.2721	10.0268	13.6651	12.7644	20.5943	4.62027	9.18211	8.06242
LOC_Os02g40080.1	5	155	8	206	1	96	3	100	7	169	1	105	4	87	1	96	25.0234	32.2136	29.7784	28.3507	33.773	28.2265	33.4162	16.9155
LOC_Os06g09370.2	5	28	11	90	1	16	3	32	9	48	20	112	0	27	4	24	7.45086	7.63533	6.49529	13.7047	19.3458	14.0892	14.4746	36.3316
LOC_Os05g35710.3	3	71	0	76	0	24	1	38	3	57	0	126	0	31	0	40	11.97	8.76649	6.98495	10.0772	10.6546	10.9796	12.4387	19.1395
LOC_Os11g32110.2	7	31	2	36	5	9	1	20	3	32	0	23	2	21	1	19	9.2966	9.74403	11.8126	6.71808	6.27027	7.09069	7.4247	3.49371
LOC_Os06g11990.1	0	46	4	18	0	6	3	11	4	43	4	73	3	14	1	16	6.36485	9.66722	1.74624	9.00223	4.9702	6.26722	8.625	14.9525
LOC_Os07g29810.1	6	24	8	18	2	17	2	6	8	13	4	8	0	12	1	6	7.61272	3.39348	8.62498	8.19573	7.41694	3.52231	5.3786	5.07895
LOC_Os01g35789.1	43	193	2	36	14	74	0	24	31	278	3	30	17	101	2	8	57.4635	60.908	47.2781	62.3435	6.27027	5.94666	6.68528	7.45482
LOC_Os01g73970.1	20	120	16	137	6	60	6	40	11	173	13	25	5	60	3	25	30.9104	26.481	28.4943	32.1127	28.9932	12.4884	22.264	16.3547
LOC_Os09g35560.1	5	22	10	70	1	22	2	34	0	29	12	112	1	21	6	46	6.62066	7.84131	8.24152	3.89662	15.9303	23.8788	13.1781	28.6041
LOC_Os04g35560.1	1	40	0	12	1	14	0	9	0	42	0	12	0	46	0	15	6.24997	13.0083	5.91321	5.64338	1.6823	4.11736	2.50698	1.82281
LOC_Os03g29760.1	0	41	2	48	0	15	0	18	1	47	2	35	0	15	0	19	5.67302	4.24185	4.36559	7.12133	7.95257	5.21533	5.01396	7.24839
LOC_Os12g43370.1	2	41	1	46	0	14	0	13	3	27	0	25	0	15	0	23	7.10366	4.24185	4.07455	6.04625	7.0605	6.31329	3.62119	3.79751
LOC_Os01g64720.2	1	7	2	6	1	3	1	3	0	5	0	2	2	2	0	2	1.68389	4.37102	2.71177	0.67183	2.06452	0.548982	2.6893	0.303801
LOC_Os03g07430.5	0	5	1	3	1	4	3	1	1	8	0	1	2	1	3	2	0.691832	4.08823	3.00281	1.88105	1.03226	6.17507	5.83947	0.1519
LOC_Os03g15540.1	2	8	1	9	0	7	0	4	3	12	1	1	0	4	0	8	2.53757	1.13116	2.03728	4.03076	1.87341	2.19593	1.11421	1.11784
LOC_Os06g12960.1	1	13	1	27	1	2	0	8	2	19	2	33	0	5	3	7	2.51408	1.41395	2.42073	4.1652	4.39686	7.54753	2.22843	6.94459
LOC_Os07g38150.1	0	23	0	13	0	3	0	6	0	30	0	5	0	7	0	12	3.18243	1.97953	0.873118	4.03098	1.82249	3.29389	1.67132	0.759502
LOC_Os07g49460.3	3	10	1	10	0	7	0	9	3	7	0	1	0	5	1	5	3.52963	1.41395	2.03728	3.35893	2.0136	3.24782	2.50698	0.1519
LOC_Os08g31240.1	1	6	4	15	1	4	0	7	0	8	1	11	1	7	3	6	1.54552	3.88225	3.00281	1.07493	4.54962	7.27304	1.94987	2.63684
LOC_Os08g43390.1	1	26	3	6	0	6	0	6	1	15	1	3	0	2	0	5	4.31285	0.56558	1.74624	2.82161	2.67621	1.37245	1.67132	1.42164
LOC_Os11g06934.2	4	7	1	4	0	3	0	3	1	14	0	3	0	6	0	6	3.82985	1.69674	0.873118	2.68725	1.17245	1.64695	0.83566	0.455701
LOC_Os11g07020.7	1	27	0	14	0	6	0	12	0	24	0	2	0	5	0	8	4.45121	1.41395	1.74624	3.22479	1.96268	2.19593	3.34264	0.303801
LOC_Os12g43590.1	1	6	0	0	1	3	1	1	1	3	0	1	2	2	0	2	1.54552	4.37102	2.71177	1.20922	0	0.548982	2.13219	0.1519
LOC_Os08g07850.1	11	19	11	10	1	4	1	8	2	11	6	12	1	5	7	10	10.4975	3.31667	3.00281	3.09027	8.13046	15.8725	4.08207	7.61842
LOC_Os01g63620.1	56	738	55	1177	25	282	13	365	27	813	13	519	10	384	13	477	142.172	127.619	128.04	131.005	198.648	155.312	125.769	91.3935
LOC_Os01g25720.1	7	119	0	10	1	53	1	3	3	68	0	7	1	25	1	6	21.4728	8.97247	17.2637	11.5553	1.40192	3.52231	2.6893	1.0633
LOC_Os01g12750.1	10	61	8	36	5	30	0	29	10	98	4	35	2	29	3	22	15.5936	12.0063	17.9245	21.2291	9.94039	11.6649	8.07805	9.18026
LOC_Os07g04160.2	9	40	29	45	8	21	15	25	11	68	26	85	5	23	14	26	11.9725	16.0178	20.8211	18.0042	24.0475	33.3919	34.7684	38.0259
LOC_Os08g07830.2	15	155	19	203	6	85	7	74	12	120	8	131	3	91	8	83	32.1766	31.442	35.7703	25.7974	40.081	37.7857	33.5884	27.6264
LOC_Os02g15550.3	2	89	2	65	1	50	1	49	0	60	3	58	0	43	0	46	13.7452	12.16	16.3906	8.06197	10.3358	12.6266	15.5028	11.708
LOC_Os09g26004.1	8	22	5	21	3	5	2	9	11	25	6	14	3	7	0	9	8.76663	7.68769	6.97116	12.2265	6.00246	2.47042	6.21426	7.92222
LOC_Os08g42980.1	34	96	34	182	20	56	11	97	27	122	15	159	11	49	5	83	37.6041	34.7866	53.0713	38.1579	46.3122	32.1596	47.4097	38.6412
LOC_Os06g43560.1	11	26	12	24	5	10	2	11	7	16	4	20	5	13	2	5	11.4661	13.1899	12.1037	7.79271	10.7048	5.12318	6.77136	6.90175
LOC_Os06g44210.1	5	94	15	104	3	27	1	47	10	80	5	59	3	35	6	33	16.583	15.6058	13.374	18.8105	23.7552	20.3104	14.9456	13.7918
LOC_Os06g01934.1	4	81	7	29	2	38	1	28	0	94	1	8	1	19	0	11	14.069	7.27573	14.7368	12.6304	8.34736	3.0194	9.65313	2.18114
LOC_Os10g04600.2	5	29	9	41	1	14	0	6	5	19	5	18	0	13	1	13	7.58923	3.67627	5.91321	6.58356	11.253	5.44375	1.67132	7.56389
LOC_Os01g02370.1	7	81	1	10	2	46	1	8	12	86	1	10	8	47	0	3	16.2149	28.5129	17.0651	21.2289	2.0136	0.823473	4.08207	2.48494
LOC_Os08g03310.4	8	48	11	51	1	16	0	28	0	9	3	27	1	18	5	43	12.3642	6.99294	6.49529	1.20929	13.8783	21.1799	7.79949	6.99912
LOC_Os01g63910.1	5	38	3	42	1	26	0	17	0	22	0	5	1	17	0	13	8.83452	6.71015	9.40568	2.95605	7.72311	3.56838	4.73541	0.759502
LOC_Os02g13130.1	125	383	57	305	35	220	26	149	126	468	84	483	55	203	30	139	142.409	162.056	128.382	164.455	77.6246	94.4152	89.699	154.507
LOC_Os03g40270.1	3	42	4	159	0	39	0	37	4	52	4	17	2	31	2	24	7.95735	12.5719	11.3505	10.2115	24.7372	10.3385	10.3065	6.44605
LOC_Os12g18650.7	5	53	8	32	1	22	2	39	7	56	7	47	2	21	0	14	10.91	9.74403	8.24152	13.1674	9.37962	3.84287	14.5709	13.9009
LOC_Os02g07740.1	4	53	11	37	4	16	2	33	8	62	7	114	1	17	5	21	10.1947	6.71015	12.0113	14.7797	11.9156	15.1411	12.8995	24.0782
LOC_Os05g09550.2	3	16	3	17	0	10	1	5	6	19	2	36	0	11	2	18	4.35982	3.11069	2.91039	7.38968	4.21832	8.69157	3.24641	7.40029
LOC_Os01g37560.2	3	74	4	146	1	56	1	43	2	74	0	100	1	39	0	48	12.3851	12.9315	18.1369	11.5553	22.9147	13.1756	13.8314	15.19
LOC_Os06g44030.2	5	87	5	72	3	40	2	31	13	97	7	53	1	48	4	43	15.6145	15.4766	17.1575	23.5131	13.1522	19.3046	12.3424	14.8123
LOC_Os01g73620.2	6	20	17	75	4	10	3	23	10	26	7	163	1	9	2	32	7.05925	4.44783	10.265	11.5547	20.913	12.5344	11.9676	31.5213
LOC_Os01g65169.1	22	379	13	323	3	182	2	202	8	365	5	230	7	139	1	220	68.1779	52.6268	58.4851	55.4926	53.2338	62.2634	59.975	39.7668
LOC_Os04g53190.1	12	61	9	63	2	36	5	16	12	66	4	35	2	41	3	9	17.0242	15.3998	14.1547	18.5416	14.3373	8.09651	13.725	9.18026
LOC_Os07g38380.1	3	32	8	65	1	20	1	11	2	42	6	112	4	15	0	23	6.57368	11.8527	7.65944	7.25562	14.0059	6.31329	4.91772	22.8085
LOC_Os01g05630.1	1	14	0	1	0	2	0	2	1	34	0	0	1	3	0	0	2.65245	2.75109	0.582079	5.37457	0.140192	0	0.557107	0
LOC_Os02g02810.1	0	19	2	10	0	10	0	14	2	26	1	32	0	5	0	11	2.62896	1.41395	2.91039	5.10576	2.62529	3.0194	3.89975	5.82675
LOC_Os03g17520.1	1	1	0	2	1	4	0	2	2	7	1	1	2	3	0	1	0.853687	4.65381	3.00281	2.55281	0.280383	0.274491	0.557107	1.11784
LOC_Os05g08810.2	6	8	24	29	0	2	6	12	2	12	42	51	1	4	5	15	5.39886	3.03388	0.582079	3.22464	18.746	13.4942	14.4645	48.3162
LOC_Os10g19880.1	4	12	2	13	1	5	2	5	2	8	1	4	0	4	0	4	4.52168	1.13116	3.29385	2.68717	3.04586	1.09796	5.10004	1.57354
LOC_Os11g45920.1	4	14	7	22	1	4	2	6	2	9	7	11	0	5	3	5	4.79841	1.41395	3.00281	2.82154	7.36602	6.99855	5.3786	8.43245
LOC_Os12g43000.2	0	10	9	12	1	5	1	15	2	10	3	15	2	3	0	13	1.38366	4.65381	3.29385	2.9559	7.18748	3.56838	6.03194	5.17631
LOC_Os08g43060.3	12	80	17	79	7	42	6	41	9	85	10	57	1	27	2	26	19.6532	9.53805	25.0942	18.6762	21.4738	10.8875	22.5425	18.3177
LOC_Os01g03650.1	167	823	142	750	62	463	57	444	112	897	43	561	46	453	45	433	233.334	215.629	248.748	210.812	192.003	203.246	229.335	126.751
LOC_Os10g11110.1	3	41	5	31	0	20	1	11	3	79	3	50	2	18	0	8	7.81898	8.89566	5.82079	13.0333	7.40437	2.19593	4.91772	10.4928
LOC_Os10g40780.3	10	74	22	56	1	26	3	32	6	82	10	56	3	48	3	32	17.3923	19.2821	9.40568	15.8547	21.3078	14.4098	14.4746	18.1658
LOC_Os11g31530.1	8	3	0	30	1	13	0	1	8	14	0	6	5	23	0	6	6.13767	16.0178	5.62217	8.3301	4.20575	1.64695	0.278553	0.911403
LOC_Os06g43840.1	30	233	33	171	6	106	8	95	38	222	21	254	17	109	11	75	53.699	63.1704	41.8821	60.4619	44.1584	41.2158	41.2917	58.8674
LOC_Os06g03860.1	6	33	7	88	4	21	7	30	8	30	2	49	4	14	4	20	8.85801	11.5699	13.4664	10.48	16.6187	12.9913	21.3321	9.37499
LOC_Os03g22050.1	33	210	51	117	14	98	23	115	29	201	23	164	16	103	8	91	52.6625	59.5709	54.263	50.3851	47.5984	39.9816	74.6673	47.1282
LOC_Os08g43160.1	8	128	9	152	6	61	5	74	9	181	9	142	4	94	6	66	23.4335	34.1931	28.7853	31.5754	26.8143	29.3686	29.8811	30.2633
LOC_Os10g04170.1	18	123	10	27	4	74	0	14	13	142	0	32	5	48	2	19	29.8948	23.0875	28.8915	29.5596	9.90204	8.96606	3.89975	4.86081
LOC_Os12g13320.1	21	164	15	186	16	71	7	50	20	210	24	255	7	101	9	38	37.7138	41.8808	50.0823	44.3393	35.2509	27.3089	26.9031	61.9171
LOC_Os01g73540.1	14	391	44	101	4	150	16	113	16	401	21	150	10	181	14	126	64.1157	70.2122	51.0105	66.7787	41.0735	60.841	61.1347	43.0697
LOC_Os07g01030.1	29	215	46	70	11	104	10	46	22	135	5	27	9	97	12	69	50.4931	44.5551	50.4933	35.8741	37.951	41.4442	31.3498	8.93099
LOC_Os11g05556.1	0	35	1	55	0	28	0	23	0	40	0	6	0	25	0	23	4.84282	7.06975	8.1491	5.37464	8.32223	6.31329	6.40673	0.911403
LOC_Os12g24080.1	31	103	41	87	8	37	14	29	27	79	21	43	12	42	4	39	36.4267	34.7098	25.4777	32.3802	37.2758	18.2066	34.029	26.8164
LOC_Os04g37820.1	5	72	19	454	2	24	7	181	6	54	27	1359	1	24	2	153	13.539	8.68968	10.6623	12.0925	75.2691	45.7478	63.3936	232.513
LOC_Os08g08840.1	5	36	6	35	5	19	1	18	5	32	0	27	0	6	1	10	8.55779	1.69674	14.723	8.33032	8.57683	4.62027	6.8676	4.10131
LOC_Os08g01380.2	313	2341	210	197	191	623	140	452	225	3034	64	668	182	805	142	510	547.811	573.941	532.501	589.044	156.072	406.292	385.416	163.289
LOC_Os10g41400.1	24	698	8	536	14	438	8	336	44	954	25	1415	12	403	2	295	113.747	136.797	153.216	163.655	80.0362	84.7256	108.423	239.088
LOC_Os06g07020.1	17	15	56	91	6	6	32	94	32	22	57	118	10	7	27	78	14.236	21.0067	12.7782	28.7519	47.0119	72.0451	85.5005	72.9826
LOC_Os08g31970.2	35	132	16	40	7	47	8	25	27	91	10	71	14	53	2	36	43.3006	41.626	26.5494	33.9926	15.3946	13.6324	21.7929	20.4443
LOC_Os03g22350.1	5	48	4	64	1	22	1	37	10	88	8	86	3	33	1	25	10.2182	15.0402	8.24152	19.8854	11.419	8.73764	12.1601	20.7909
LOC_Os05g35650.2	2	49	2	37	0	17	0	21	3	42	3	73	0	22	2	22	8.21059	6.22138	4.94767	8.06174	6.41047	9.78953	5.84962	13.9865
LOC_Os02g40860.1	7	17	5	40	0	5	1	15	4	10	3	5	3	14	2	4	7.35947	9.66722	1.4552	4.56815	8.6661	4.84869	6.03194	3.65731
LOC_Os09g36860.1	11	7	13	12	6	1	4	3	8	8	28	23	1	3	2	6	8.8371	2.75109	11.323	7.5239	9.63422	5.39767	8.25021	30.5399
LOC_Os02g01560.1	0	113	0	75	0	32	0	49	0	122	0	62	0	64	1	53	15.6354	18.0986	9.31326	16.3927	10.5144	16.4234	13.6491	9.41783
LOC_Os10g42040.1	0	7	3	1	0	8	0	0	1	13	3	0	2	15	0	0	0.968564	8.04729	2.32832	2.55288	1.97525	0	0	2.89781
LOC_Os10g41940.1	61	302	44	304	21	155	21	109	72	428	44	193	24	198	15	148	85.4212	101.658	83.7229	115.549	69.5325	68.7551	69.2887	71.818
LOC_Os03g17490.1	5	115	12	119	4	66	6	78	12	136	20	202	4	67	8	81	19.4887	26.5578	26.5632	27.9472	24.023	37.2367	32.849	50.0026
LOC_Os08g02130.1	7	62	7	37	1	29	0	22	14	66	5	40	6	23	3	17	13.586	17.9205	10.2788	20.1539	9.4689	10.2924	6.12817	10.9057
LOC_Os06g16150.1	9	32	0	0	2	21	0	0	12	31	0	5	2	18	0	0	10.8656	8.89566	9.78914	13.8388	0	0	0	0.759502
LOC_Os05g02990.3	8	28	6	46	0	18	1	18	8	42	8	26	3	26	2	25	9.59682	13.0607	5.23871	12.0923	10.1189	10.613	6.8676	11.6769
LOC_Os01g73530.2	46	207	60	236	15	106	14	73	25	204	37	143	10	82	19	56	61.5466	42.216	58.43	47.5637	69.7864	51.0034	46.2853	57.4614
LOC_Os06g02510.3	6	44	8	39	2	24	1	15	2	80	7	78	0	22	2	14	10.38	6.22138	10.6623	12.3615	10.361	7.5936	6.03194	18.6098
LOC_Os04g08550.1	16	15	59	16	9	3	17	8	35	15	89	44	17	9	26	2	13.5206	34.8914	17.421	30.2297	38.3325	49.3085	33.7403	92.6519
LOC_Os02g52460.1	3	13	2	8	0	6	0	6	2	16	1	7	0	8	0	9	3.94473	2.26232	1.74624	3.7621	2.34491	2.47042	1.67132	2.02924
LOC_Os01g12800.1	2	2	1	2	1	1	1	0	7	6	2	0	0	4	0	1	1.70737	1.13116	2.12969	6.44905	0.892069	0.274491	1.85364	1.93187
LOC_Os01g18850.3	7	4	2	7	1	1	0	2	2	3	2	1	0	3	0	0	5.56071	0.84837	2.12969	2.01534	2.20471	0	0.557107	2.08377
LOC_Os02g31867.1	0	5	33	117	3	0	3	12	2	1	20	115	1	0	5	21	0.691832	1.90272	5.51597	1.74661	36.5881	15.1411	8.90356	36.7873
LOC_Os11g06220.1	0	17	1	15	1	13	0	4	0	11	0	5	0	6	0	3	2.35223	1.69674	5.62217	1.47803	2.71456	0.823473	1.11421	0.759502
LOC_Os11g30270.1	5	18	7	21	0	7	3	9	1	9	1	9	0	3	0	8	6.0672	0.84837	2.03728	2.01542	7.22583	2.19593	8.0679	2.33304
LOC_Os12g42120.1	7	9	4	10	0	3	3	5	2	1	1	0	0	7	0	3	6.25254	1.97953	0.873118	1.74661	3.84866	0.823473	6.95368	0.965936
LOC_Os02g40810.1	4	39	5	27	3	15	4	7	2	26	0	16	1	21	2	8	8.25757	7.84131	9.88156	5.10576	6.84361	5.94666	9.36443	2.43041
LOC_Os02g57290.4	6	28	7	8	2	16	2	20	5	41	1	6	0	17	2	13	8.16618	4.80743	8.33394	9.53962	5.40334	7.31911	9.27834	1.87734
LOC_Os05g46280.1	11	75	3	76	7	38	4	50	13	106	14	541	5	60	3	54	18.246	26.481	23.9301	24.7224	12.4896	20.4486	21.3422	95.7012
LOC_Os08g05480.1	2	36	3	108	0	20	1	11	5	40	5	56	0	13	1	28	6.41183	3.67627	5.82079	9.40525	16.9758	9.56111	4.91772	13.3361
LOC_Os09g36770.2	3	10	9	19	3	3	2	19	5	14	8	65	3	13	1	15	3.52963	9.38443	6.38908	5.91173	8.16882	5.99273	8.99979	17.601
LOC_Os11g06720.1	0	39	0	20	0	8	1	9	0	38	0	5	0	13	0	18	5.39629	3.67627	2.32832	5.10591	2.80383	4.94084	4.36062	0.759502
LOC_Os02g13060.1	1182	4481	392	341	582	2088	136	524	1500	5297	406	791	604	1701	128	343	1465.53	1630.27	1677.79	1920.92	287.586	334.197	398.057	512.323
LOC_Os01g12100.1	37	134	24	86	10	96	8	35	39	158	62	207	13	61	14	41	45.008	41.9856	46.3263	52.6686	26.737	37.5092	24.5785	91.3314
LOC_Os06g03514.1	13	180	21	181	6	96	5	124	12	216	24	488	9	90	12	146	34.2051	42.5756	38.9717	38.6965	38.2201	62.5801	43.8088	97.3099
LOC_Os02g16600.1	39	141	38	213	10	52	9	99	25	104	13	138	10	62	11	84	47.4072	36.5602	33.5206	34.1271	53.1049	43.6862	44.2595	33.5194
LOC_Os01g57480.1	14	12	5	11	6	6	0	3	9	21	3	9	7	7	2	2	11.6749	15.2986	12.7782	10.0768	4.60054	4.29971	0.83566	4.26491
LOC_Os02g12880.4	6	13	0	20	3	9	1	12	0	11	0	21	1	3	1	4	6.09069	2.75109	8.13532	1.47803	2.80383	2.97333	5.19628	3.18991
LOC_Os01g28680.7	0	5	1	4	2	0	1	6	1	4	0	0	1	1	1	1	0.691832	2.18551	3.67731	1.34359	1.17245	2.14986	3.52496	0
LOC_Os01g65350.1	2	0	2	1	2	0	1	0	1	3	1	3	1	1	0	1	1.43064	2.18551	3.67731	1.20922	1.36356	0.274491	1.85364	1.42164
LOC_Os01g65600.1	1	3	4	4	1	0	0	2	1	2	4	1	2	2	1	3	1.13042	4.37102	1.83866	1.07485	3.00751	2.69884	0.557107	4.01564
LOC_Os04g24750.1	1	10	4	9	0	4	1	7	1	22	0	7	0	4	0	7	2.09898	1.13116	1.16416	3.76218	3.70847	1.92144	3.80351	1.0633
LOC_Os08g16570.1	0	18	0	9	0	2	0	7	3	12	0	1	0	5	0	8	2.49059	1.41395	0.582079	4.03076	1.26173	2.19593	1.94987	0.1519
LOC_Os08g28400.1	3	11	34	194	0	2	3	50	1	6	4	6	0	2	10	41	3.66799	0.56558	0.582079	1.61232	47.9945	30.0078	19.4886	4.77515
LOC_Os09g34847.2	1	7	0	5	0	2	0	2	3	10	0	13	0	2	0	7	1.68389	0.56558	0.582079	3.76203	0.700959	1.92144	0.557107	1.97471
LOC_Os10g06580.1	0	6	1	4	1	7	0	0	0	5	0	4	0	7	1	0	0.830198	1.97953	3.87593	0.67183	1.17245	1.87536	0	0.607602
LOC_Os11g06910.2	2	7	1	2	0	3	0	1	4	6	1	5	0	2	1	1	2.39921	0.56558	0.873118	4.03068	0.892069	2.14986	0.278553	1.72544
LOC_Os12g18860.1	0	5	2	13	2	0	0	4	1	5	2	3	1	1	2	3	0.691832	2.18551	3.67731	1.47795	3.04586	4.5742	1.11421	2.38757
LOC_Os02g10200.1	18	154	26	227	4	74	9	91	14	171	16	219	14	86	8	106	34.1842	50.958	28.8915	34.2623	47.7274	44.099	42.0311	48.7212
LOC_Os12g42300.1	10	214	29	182	5	144	18	131	17	356	28	204	9	135	21	128	36.7636	55.3011	51.103	61.5384	43.2538	74.5175	69.856	58.0339
LOC_Os06g09390.1	25	170	21	117	6	97	7	116	35	175	24	134	15	54	9	79	41.4053	43.8115	39.2628	51.7283	29.2478	38.5631	45.2877	43.5371
LOC_Os03g22120.1	5	53	2	74	0	27	0	38	4	21	5	62	1	46	1	27	10.91	14.9111	7.85806	6.04617	11.5976	9.28662	10.585	14.2475
LOC_Os03g50870.1	2	51	0	110	0	20	0	39	1	109	0	40	0	39	0	27	8.48732	11.0288	5.82079	15.452	15.4211	7.41126	10.8636	6.07602
LOC_Os11g02424.1	4	185	5	159	0	93	5	248	0	120	1	96	0	82	2	180	28.4591	23.1888	27.0667	16.1239	25.3489	53.1591	78.3494	15.5484
LOC_Os12g20150.1	56	111	64	116	14	57	27	79	32	89	64	106	15	41	30	69	55.4166	40.1352	42.3304	37.7545	55.4101	75.2008	72.054	77.9213
LOC_Os11g34950.2	8	86	9	53	3	43	4	23	12	127	12	68	2	55	4	35	17.6221	19.3589	18.0307	26.738	12.9353	17.1086	13.8213	21.9205
LOC_Os06g16410.1	47	148	34	201	8	75	6	68	19	92	13	65	5	79	8	71	54.0983	31.854	36.5372	27.678	48.9759	34.4918	30.0635	22.4307
LOC_Os01g35990.1	12	61	5	46	6	37	1	30	4	91	2	56	3	39	0	16	17.0242	16.737	21.8004	15.4518	9.50725	4.39186	10.2102	10.4383
LOC_Os03g25970.2	5	24	0	21	1	15	2	19	1	34	1	31	4	16	1	8	6.8974	12.1355	6.20425	5.37457	2.94403	4.07129	8.99979	5.67485
LOC_Os01g02170.1	5	40	12	48	2	26	5	23	10	49	20	96	0	25	2	28	9.11126	7.06975	11.2443	14.6452	14.0694	11.4365	15.6749	33.9012
LOC_Os03g01750.4	19	84	12	174	5	47	8	88	12	155	13	165	3	69	13	102	25.2139	25.2207	22.8721	30.5002	31.7336	52.3778	39.3418	37.6207
LOC_Os02g39570.5	2	27	4	3	3	5	2	1	4	17	0	1	3	13	1	4	5.16653	9.38443	6.97116	5.50871	2.86732	2.97333	3.98583	0.1519
LOC_Os01g34350.1	5	5	5	7	0	2	5	5	4	11	2	5	2	5	3	2	4.26844	5.21939	0.582079	4.70251	4.03977	6.17507	10.661	2.69137
LOC_Os05g27110.2	2	42	4	29	0	11	0	21	0	23	1	18	0	6	0	22	7.24203	1.69674	3.20143	3.09042	6.5123	6.0388	5.84962	3.70014
LOC_Os06g01790.1	2	18	1	1	2	6	0	4	3	20	0	1	0	4	0	2	3.92124	1.13116	5.42355	5.10569	0.751878	0.548982	1.11421	0.1519
LOC_Os08g10470.1	4	29	0	21	0	7	0	3	1	15	0	12	0	9	0	5	6.87391	2.54511	2.03728	2.82161	2.94403	1.37245	0.83566	1.82281
LOC_Os05g41550.2	44	108	61	270	18	72	17	59	38	100	44	229	15	60	20	65	46.4177	45.5082	54.0506	44.0692	75.1646	55.3492	47.9465	77.2864
LOC_Os04g06590.1	7	69	0	47	1	31	0	12	5	66	1	145	1	32	0	11	14.5545	10.952	10.8609	12.8988	6.58901	3.0194	3.34264	22.9915
LOC_Os08g32130.1	23	124	7	50	8	58	4	25	30	131	7	69	11	49	4	39	33.6098	34.7866	31.5895	41.7856	11.2914	18.2066	14.3784	17.2427
LOC_Os05g35710.1	1	61	2	75	0	33	0	48	0	44	0	102	0	35	0	33	9.15567	9.89765	9.6043	5.91211	11.7378	9.0582	13.3706	15.4938
LOC_Os08g42850.1	15	46	1	21	3	14	4	6	7	23	5	13	2	17	4	23	17.0947	8.61287	9.59052	8.73327	3.55571	13.8147	9.08587	6.80438
LOC_Os12g16250.1	3	96	9	181	0	29	1	49	2	107	1	80	1	61	1	92	15.4291	19.1529	8.44014	15.9894	30.8799	27.1285	15.5028	13.118
LOC_Os01g24090.1	119	274	108	137	51	65	36	93	79	226	39	141	36	77	37	104	123.036	90.2728	112.689	94.0503	85.2684	97.9355	92.6365	59.0895
LOC_Os02g17470.2	51	107	70	174	11	68	7	34	24	70	33	67	7	57	13	35	51.2866	29.4381	40.0159	28.7525	67.2114	33.9869	22.4463	42.0532
LOC_Os04g29424.1	61	118	9	18	19	41	5	4	39	94	3	7	18	41	1	8	59.9618	45.8434	46.8671	44.0691	8.02863	4.07129	10.3824	3.96111
LOC_Os05g46210.1	1	37	0	57	0	26	0	28	0	48	1	95	0	32	1	45	5.83487	9.04928	7.56703	6.44957	7.99093	14.2275	7.79949	15.3965
LOC_Os05g48630.1	0	228	0	80	0	83	0	64	0	192	1	30	0	91	0	78	31.5475	25.7339	24.1563	25.7983	11.2153	21.4103	17.8274	5.52295
LOC_Os01g12770.1	21	188	26	64	4	83	6	83	14	153	12	47	5	81	7	76	41.0346	32.4196	31.5109	31.8437	24.8761	33.9889	34.2418	18.7305
LOC_Os01g34660.1	7	21	4	18	1	10	1	6	1	18	0	6	4	12	0	7	7.91294	11.0044	4.74905	3.22471	4.9702	1.92144	3.52496	0.911403
LOC_Os08g44810.1	0	126	0	79	0	62	0	45	0	168	0	15	0	52	0	37	17.4342	14.7051	18.0444	22.5735	11.0751	10.1562	12.5349	2.27851
LOC_Os02g37834.6	10	24	4	4	1	8	1	7	5	18	0	5	2	13	1	11	10.474	7.48171	4.16697	6.4492	3.00751	4.89477	3.80351	0.759502
LOC_Os07g31420.2	1	39	0	25	0	15	0	12	4	50	1	68	1	17	0	10	6.11161	6.71015	4.36559	9.94279	3.50479	2.74491	3.34264	11.2952
LOC_Os01g73620.1	7	28	11	69	4	7	7	31	6	26	8	187	6	8	4	46	8.8815	13.6786	9.3919	8.33025	16.4018	20.128	21.6106	36.1329
LOC_Os03g16800.1	4	108	2	173	0	80	2	65	0	102	1	32	1	51	2	68	17.8048	16.325	23.2832	13.7053	25.4765	22.4161	21.8132	5.82675
LOC_Os06g40415.1	64	78	15	6	31	43	10	6	123	105	28	4	34	51	20	7	56.5731	79.1148	69.513	113.261	10.0164	39.4287	20.2077	27.6538
LOC_Os08g03290.3	27	150	11	314	7	54	9	171	11	105	18	321	2	71	6	163	40.0686	23.8835	28.5867	22.9758	50.7487	55.9942	64.3154	66.1469
LOC_Os01g24060.1	31	142	19	51	8	56	6	32	17	138	7	36	12	41	2	32	41.823	34.427	31.0075	32.2466	18.7718	12.5344	20.0355	12.23
LOC_Os02g58790.4	3	123	6	37	5	46	2	36	2	141	4	30	7	38	3	35	19.165	24.0651	22.5811	20.5579	8.85721	15.2333	13.7352	8.42076
LOC_Os02g02270.1	0	34	0	2	0	11	0	0	0	28	0	0	0	8	0	0	4.70445	2.26232	3.20143	3.76225	0.280383	0	0	0
LOC_Os03g22830.1	1	20	3	19	2	6	0	11	2	5	0	20	1	7	0	8	3.48265	3.88225	5.42355	2.28407	4.4987	2.19593	3.06409	3.03801
LOC_Os03g51000.1	1	16	1	10	1	6	1	3	1	11	4	17	1	12	1	6	2.92918	5.2962	3.58489	2.28415	2.0136	3.52231	2.6893	6.44605
LOC_Os05g45730.1	1	30	7	28	0	12	2	12	1	22	8	9	0	6	1	7	4.86631	1.69674	3.49247	3.76218	8.20717	3.7968	7.04992	9.09459
LOC_Os08g31630.2	5	10	3	20	1	5	0	10	3	10	0	0	0	8	0	5	4.96027	2.26232	3.29385	3.76203	4.63889	1.37245	2.78553	0
LOC_Os12g25700.1	1	29	0	34	0	12	0	23	1	23	1	60	0	6	1	12	4.72794	1.69674	3.49247	3.89654	4.76652	5.16926	6.40673	10.08
LOC_Os01g24690.2	56	397	49	590	12	206	20	224	31	348	26	568	16	232	15	251	94.9894	96.0508	82.018	71.7492	112.686	97.0277	99.4687	111.394
LOC_Os02g50560.2	4	23	16	20	5	10	5	7	12	33	21	20	4	15	7	8	6.04371	11.8527	12.1037	14.1075	12.5908	15.3235	11.2181	23.3227
LOC_Os11g43410.1	41	136	17	42	16	60	6	28	33	160	13	39	10	75	1	27	48.146	40.2364	46.8809	48.1006	16.2867	9.28662	18.9213	18.4813
LOC_Os04g03180.1	21	101	15	105	6	36	3	30	10	76	10	64	4	34	5	30	28.9967	17.2257	21.5094	18.273	23.8954	17.6116	13.9175	19.381
LOC_Os11g06300.1	5	50	23	175	6	16	4	61	8	41	25	117	3	22	4	26	10.4949	11.9295	15.6886	11.958	38.6023	14.6382	24.4063	41.9207
LOC_Os01g04409.1	67	540	67	383	21	264	20	156	54	452	36	262	34	213	20	162	122.644	124.927	115.446	104.264	94.6764	81.9748	80.5271	74.5716
LOC_Os01g61670.3	2	30	3	48	1	12	1	22	3	47	2	99	0	16	3	32	5.58163	4.52464	5.33113	8.73357	8.56426	14.4098	7.98181	16.97
LOC_Os04g02850.1	0	33	4	7	2	17	1	24	2	26	0	2	1	15	2	6	4.56609	6.14457	8.62498	5.10576	3.42809	5.39767	8.53892	0.303801
LOC_Os05g34670.1	0	34	2	34	2	19	1	11	1	33	1	23	0	20	1	16	4.70445	5.6558	9.20706	5.2402	5.98989	6.26722	4.91772	4.45965
LOC_Os06g12260.2	10	45	13	70	3	33	1	19	7	46	5	47	5	23	4	14	13.3797	16.0178	15.1203	11.8237	17.7653	11.3443	7.14615	11.969
LOC_Os05g10670.1	2	33	0	21	0	21	0	19	1	83	0	66	0	20	0	11	5.99673	5.6558	6.11183	11.9585	2.94403	3.0194	5.29251	10.0254
LOC_Os05g01970.3	8	15	3	5	2	2	0	5	3	11	6	18	1	3	1	9	7.79806	2.75109	4.25939	3.89639	2.53602	4.34578	1.39277	8.52982
LOC_Os11g07040.1	14	20	2	9	5	6	1	1	9	15	2	2	2	7	1	0	12.7818	5.78497	10.9395	9.27058	2.4851	1.87536	2.13219	2.23567
LOC_Os12g06260.1	2	47	1	7	1	5	1	2	1	57	3	15	4	9	0	3	7.93386	10.156	3.29385	8.46499	1.59303	0.823473	2.41075	5.17631
LOC_Os04g03830.1	3	5	9	109	4	5	2	16	2	13	1	36	1	4	1	12	2.83779	3.03388	8.80982	3.359	20.7861	5.16926	8.16413	6.43435
LOC_Os01g04550.1	1	26	26	186	3	8	4	10	6	33	29	136	2	17	12	25	4.31285	8.61287	7.84428	9.27081	41.9795	29.3666	10.2001	48.6706
LOC_Os05g28200.1	41	47	66	159	17	10	27	69	38	42	66	134	12	25	31	61	35.8314	29.9024	34.1675	36.276	62.6618	74.8802	69.2684	84.1064
LOC_Os02g39820.1	6	72	13	66	5	37	5	47	10	90	21	194	3	51	5	42	14.2543	20.1304	19.9617	20.1542	17.2046	20.9054	22.3602	49.7533
LOC_Os05g09620.1	7	61	4	94	1	52	1	26	4	38	1	38	1	27	1	36	13.4476	9.53805	16.9727	8.3304	15.6248	11.757	9.09602	6.73815
LOC_Os01g70720.2	38	42	9	36	7	24	0	12	27	63	2	16	15	32	0	7	32.9936	37.5901	19.8555	30.2303	10.5521	1.92144	3.34264	4.36228
LOC_Os06g04910.1	9	99	13	106	4	73	4	42	12	125	10	90	5	51	2	50	20.1362	23.9359	28.6005	26.4692	22.8122	17.4753	19.1138	23.3304
LOC_Os09g39220.1	5	71	3	19	3	40	2	8	7	71	5	19	3	40	3	5	13.4006	17.0198	17.1575	15.1828	4.4987	6.99855	5.9357	7.71579
LOC_Os01g36950.2	3	13	1	39	0	7	3	11	3	26	1	25	0	13	0	7	3.94473	3.67627	2.03728	5.91188	6.07916	1.92144	8.625	4.76345
LOC_Os02g10390.3	1	24	0	3	1	9	0	13	4	17	1	0	0	7	0	10	4.03611	1.97953	4.45801	5.50871	0.420575	2.74491	3.62119	0.965936
LOC_Os04g58600.2	5	2	1	3	3	2	1	3	2	5	1	11	2	0	1	3	3.85334	3.80544	6.09805	2.28407	1.03226	2.69884	2.6893	2.63684
LOC_Os05g09630.1	5	6	4	3	2	2	1	2	1	7	0	6	2	7	0	4	4.4068	5.78497	4.25939	1.74668	2.86732	1.09796	2.41075	0.911403
LOC_Os06g43430.1	1	21	0	16	0	13	0	9	2	31	0	2	0	7	0	24	3.62101	1.97953	3.78351	5.77759	2.24307	6.58778	2.50698	0.303801
LOC_Os09g13575.1	0	27	0	29	0	8	0	10	0	43	0	3	0	13	0	14	3.73589	3.67627	2.32832	5.77774	4.06556	3.84287	2.78553	0.455701
LOC_Os09g26620.5	3	11	3	44	0	7	2	20	5	17	9	124	1	6	3	28	3.66799	3.59946	2.03728	6.31483	8.00349	13.3118	9.27834	27.5291
LOC_Os11g06910.1	2	17	2	7	1	7	1	7	4	17	2	13	0	6	1	2	3.78287	1.69674	3.87593	5.50871	2.20471	2.42435	3.80351	3.90658
LOC_Os01g49219.1	9	8	7	3	7	1	0	1	5	5	3	4	3	0	2	2	7.54482	5.70816	13.1616	4.70244	4.70238	4.29971	0.278553	3.50541
LOC_Os06g16420.2	23	272	37	225	11	128	16	98	29	299	24	255	12	99	7	144	54.088	50.8288	57.4783	63.553	54.1755	52.6543	56.9564	61.9171
LOC_Os04g56110.1	5	17	4	56	1	17	0	10	0	21	0	15	2	8	1	5	5.92883	6.06776	6.78633	2.82169	10.2975	3.24782	2.78553	2.27851
LOC_Os10g36480.1	9	32	6	26	4	9	5	15	4	15	11	35	4	8	6	19	10.8656	9.8732	9.97398	5.23998	7.3151	16.4675	13.4465	15.9418
LOC_Os11g35870.4	20	122	42	116	10	52	11	75	23	102	23	230	12	50	10	78	31.1871	36.9721	33.5206	32.2461	41.9531	40.1639	41.2815	57.1536
LOC_Os06g07030.1	3	22	3	225	1	24	0	57	14	59	19	200	5	31	9	67	5.19002	18.2801	8.8236	19.2133	33.3782	35.2692	15.8775	48.7329
LOC_Os01g01960.1	97	556	100	740	29	294	25	341	82	534	123	819	41	290	38	294	146.318	160.021	138.887	137.853	164.91	151.964	141.328	243.217
LOC_Os05g03480.2	0	83	0	23	0	26	0	31	0	55	0	26	0	19	0	18	11.4844	5.37301	7.56703	7.39013	3.22441	4.94084	8.63515	3.94941
LOC_Os08g03310.3	6	47	9	63	0	15	4	45	0	8	4	37	0	31	1	54	10.7951	8.76649	4.36559	1.07493	14.3373	16.6979	19.9495	9.48406
LOC_Os03g02090.1	29	107	62	193	12	63	14	95	21	100	32	158	10	54	16	105	35.5495	34.2979	40.3993	30.3652	64.9815	58.8274	52.4135	54.9102
LOC_Os09g18020.1	93	276	39	525	19	177	7	68	59	195	35	288	16	170	11	83	104.714	78.5178	86.4484	73.7626	97.4564	43.4118	31.9171	77.5551
LOC_Os04g01780.1	14	29	16	17	7	15	2	12	13	26	15	27	7	12	5	14	14.0271	16.7125	17.2362	13.9731	12.1702	13.2197	7.04992	18.5903
LOC_Os04g31924.1	1	95	2	67	0	27	1	48	2	49	0	16	0	29	0	34	13.8601	8.20091	7.85806	8.19618	10.6162	9.33269	15.2242	2.43041
LOC_Os07g30670.2	21	338	22	119	15	129	11	164	13	246	2	89	6	136	6	208	61.7896	49.8757	65.1239	43.5336	30.1399	68.3463	66.0728	15.451
LOC_Os05g31230.1	10	68	17	68	3	31	6	61	4	65	13	69	5	36	5	63	16.5621	19.694	14.5382	11.9583	19.9317	26.6698	28.1136	23.0383
LOC_Os05g02780.2	3	174	5	154	1	120	2	93	2	173	1	131	2	69	0	80	26.2217	23.3179	36.7634	24.8576	24.648	21.9593	29.6127	20.8649
LOC_Os02g12650.2	3	30	2	51	4	8	0	17	3	25	0	10	2	13	2	12	6.29695	7.48171	9.68294	5.77752	8.37315	7.04462	4.73541	1.519
LOC_Os09g39230.1	2	74	2	69	0	36	0	32	0	55	0	50	2	36	1	25	11.6697	13.9859	10.4774	7.39013	10.8966	8.73764	8.91371	7.59502
LOC_Os03g15870.1	0	130	0	82	0	50	0	51	0	123	0	11	0	48	0	34	17.9876	13.5739	14.552	16.527	11.4957	9.33269	14.2062	1.67091
LOC_Os06g09450.2	2	114	1	27	2	34	1	19	5	102	2	69	1	45	1	14	17.2044	14.6283	13.5727	17.7359	4.39686	5.71824	7.14615	12.413
LOC_Os08g09350.1	7	75	3	116	3	40	0	20	6	71	5	80	3	42	1	46	15.3847	17.5853	17.1575	14.3767	18.0973	14.5019	5.57107	16.9817
LOC_Os01g03060.1	1	29	1	36	0	10	0	7	2	27	2	20	0	10	1	9	4.72794	2.8279	2.91039	5.24013	5.65859	4.34578	1.94987	4.96988
LOC_Os03g01910.1	0	35	0	21	0	10	0	9	0	34	2	12	0	11	1	10	4.84282	3.11069	2.91039	4.56845	2.94403	4.62027	2.50698	3.75468
LOC_Os05g48230.1	3	12	3	2	1	1	0	1	7	9	14	12	1	10	0	3	3.80636	4.73062	2.12969	6.85215	2.11544	0.823473	0.278553	15.3459
LOC_Os06g18830.1	8	29	4	21	2	12	2	5	12	47	3	14	4	21	2	13	9.73519	13.5495	7.16978	15.9887	5.39077	7.31911	5.10004	5.02441
LOC_Os04g22900.2	11	107	12	45	1	46	6	46	14	91	8	43	8	43	8	32	22.6737	27.3817	15.2265	23.513	13.6489	23.7866	23.9353	14.2592
LOC_Os01g26174.1	4	18	6	11	1	16	0	0	1	14	4	2	1	15	0	2	5.35188	6.14457	6.49529	2.68725	5.21223	0.548982	0	4.16754
LOC_Os03g15880.4	4	21	2	25	0	10	2	16	0	46	3	33	0	16	0	11	5.76698	4.52464	2.91039	6.18084	4.72816	3.0194	8.16413	7.91052
LOC_Os07g10610.2	2	36	1	30	0	17	0	15	1	40	0	24	0	11	0	31	6.41183	3.11069	4.94767	6.18076	4.81744	8.50922	4.1783	3.64561
LOC_Os04g01290.3	5	11	2	20	3	8	1	9	7	18	0	11	0	7	0	8	5.09863	1.97953	7.84428	8.06144	4.02721	2.19593	4.36062	1.67091
LOC_Os05g02310.1	55	255	28	30	30	74	12	15	34	244	4	26	17	62	9	11	74.6261	49.8792	76.6966	60.1935	21.333	19.8977	26.422	7.81315
LOC_Os01g43380.1	3	11	1	7	2	1	1	2	4	9	1	10	0	5	0	4	3.66799	1.41395	3.96835	4.43378	1.59303	1.09796	2.41075	2.48494
LOC_Os02g42412.1	4	9	0	11	1	6	2	4	4	8	0	12	0	5	1	6	4.10658	1.41395	3.58489	4.29941	1.54211	3.52231	4.82149	1.82281
LOC_Os03g52660.1	0	85	0	40	0	41	0	38	0	83	0	11	1	53	0	25	11.7611	16.8906	11.9326	11.1524	5.60767	6.86227	10.585	1.67091
LOC_Os04g35560.2	0	15	1	7	1	10	0	11	0	18	0	11	0	12	0	9	2.07549	3.39348	4.74905	2.41859	1.59303	2.47042	3.06409	1.67091
LOC_Os05g26990.2	3	22	2	17	0	7	0	5	0	19	2	5	0	6	1	9	5.19002	1.69674	2.03728	2.55296	3.60663	4.34578	1.39277	2.69137
LOC_Os09g13570.1	0	24	0	18	0	8	0	13	0	37	0	3	0	6	0	10	3.32079	1.69674	2.32832	4.97155	2.52345	2.74491	3.62119	0.455701
LOC_Os02g15640.1	1	55	1	16	0	31	0	21	1	47	0	103	3	17	0	12	8.32547	10.5156	9.02222	7.12133	2.85475	3.29389	5.84962	15.6457
LOC_Os05g02780.1	1	196	2	116	3	110	2	80	6	144	3	134	1	76	1	96	27.8351	23.3948	37.5303	24.1854	17.4856	28.2265	25.9915	23.2525
LOC_Os01g02760.1	37	88	7	28	22	54	1	6	48	90	2	11	11	30	2	6	38.6431	29.4136	56.1665	50.7868	8.20717	5.39767	3.52496	3.60278
LOC_Os07g49150.1	25	234	30	386	1	120	9	167	10	226	5	119	5	116	5	127	50.2607	42.3172	36.7634	38.4279	72.4646	44.2372	63.2011	22.9058
LOC_Os12g22760.3	2	7	1	18	1	6	0	4	7	6	2	22	4	3	1	9	2.39921	8.45925	3.58489	6.44905	3.13514	4.34578	1.11421	5.27368
LOC_Os01g66050.1	4	96	2	117	1	39	4	83	5	137	8	431	1	61	3	79	16.1444	19.1529	13.1892	22.4388	17.6258	27.3109	30.5345	73.1966
LOC_Os05g02420.1	30	79	19	115	5	69	4	60	26	165	33	237	9	74	13	55	32.3906	38.0509	29.275	43.1296	27.7441	39.4767	24.1278	67.8763
LOC_Os05g33890.1	12	59	4	7	3	22	0	14	5	55	0	2	2	22	0	5	16.7475	10.0268	11.9188	11.4207	3.42809	1.37245	3.89975	0.303801
LOC_Os06g09910.1	10	69	11	85	2	24	2	42	12	55	9	151	4	38	6	35	16.7005	18.3569	10.6623	17.0636	18.6448	20.8594	15.4065	31.6304
LOC_Os02g35310.1	9	6	2	0	2	2	2	0	4	1	5	8	6	1	1	0	7.26809	11.6991	4.25939	3.35885	1.22337	1.87536	3.70728	6.04488
LOC_Os01g22480.1	11	13	2	1	2	3	1	3	6	10	0	6	2	6	2	2	9.66729	5.50218	4.55043	6.18039	1.36356	4.29971	2.6893	0.911403
LOC_Os01g28540.1	5	16	7	20	3	15	1	13	1	32	2	15	1	13	1	12	5.79047	5.57899	9.88156	5.10584	7.08564	5.16926	5.47483	4.21038
LOC_Os10g34180.1	0	44	1	43	1	16	0	12	1	31	0	26	2	21	0	20	6.08812	9.74403	6.49529	4.97147	6.63993	5.48982	3.34264	3.94941
LOC_Os08g42560.1	45	591	37	315	18	230	19	209	29	467	22	268	17	194	13	177	113.964	87.2075	100.035	86.1265	66.7928	72.9646	93.4368	61.9599
LOC_Os08g43190.1	3	66	2	15	2	41	3	18	4	38	1	10	2	17	1	11	11.2781	8.61287	15.6099	8.3304	3.32625	4.89477	10.5749	2.48494
LOC_Os03g06520.1	5	88	23	159	2	34	6	55	30	106	86	427	12	31	18	73	15.7528	31.5991	13.5727	38.4264	36.3593	53.7944	26.4423	147.932
LOC_Os05g42140.1	3	25	1	14	0	5	0	11	1	27	2	14	1	19	0	4	5.60512	7.27573	1.4552	4.43401	2.57437	1.09796	3.06409	4.05848
LOC_Os03g22340.1	7	40	1	31	3	19	4	8	2	51	3	79	2	33	1	15	10.5419	13.1375	11.0457	8.46491	4.95763	5.99273	9.64298	14.8979
LOC_Os09g15820.1	12	20	5	20	5	6	3	14	6	22	1	6	5	13	3	18	11.3512	13.1899	10.9395	7.79278	5.86226	10.5669	9.46066	1.87734
LOC_Os06g02550.1	8	18	9	22	1	8	4	13	1	15	1	13	1	2	1	14	8.21316	2.4683	4.16697	2.82161	8.58939	5.71824	11.0357	2.94064
LOC_Os12g43380.1	0	14	0	491	0	11	0	60	1	26	1	858	0	27	0	125	1.93713	7.63533	3.20143	4.29964	68.8341	34.3114	16.7132	131.297
LOC_Os07g30170.1	31	116	18	121	14	37	7	51	25	106	19	139	15	51	9	53	38.2254	42.9631	36.5096	34.3958	27.9735	31.4263	27.1817	39.4669
LOC_Os11g11790.1	50	238	74	342	22	118	27	154	37	258	40	452	21	100	28	150	68.6972	68.2361	74.7931	64.4929	93.2103	93.6838	92.9455	107.296
LOC_Os05g08840.1	31	110	19	195	11	63	9	60	16	96	10	112	5	75	6	88	37.3952	30.7228	38.5607	25.7971	38.9594	35.4074	33.3959	26.6722
LOC_Os06g02510.2	1	41	4	36	3	25	1	21	6	82	3	70	1	36	1	18	6.38834	12.0832	12.792	15.8547	7.49365	6.8162	7.70326	13.5308
LOC_Os03g49170.3	2	19	2	16	2	8	1	11	1	14	7	47	1	11	1	10	4.0596	5.01341	6.00563	2.68725	3.46644	4.62027	4.91772	13.9009
LOC_Os06g12400.1	2	20	1	51	1	11	1	17	1	18	0	29	1	13	2	14	4.19797	5.57899	5.04009	3.22471	7.76146	7.5936	6.58904	4.40511
LOC_Os06g43800.1	0	33	0	6	0	13	0	12	0	46	0	2	0	9	0	9	4.56609	2.54511	3.78351	6.18084	0.84115	2.47042	3.34264	0.303801
LOC_Os09g33882.1	2	28	3	10	1	5	0	5	3	29	4	32	1	6	3	14	5.3049	3.59946	3.29385	6.31498	3.23698	9.46897	1.39277	8.72456
LOC_Os11g43700.1	3	31	2	19	1	8	3	17	4	10	7	26	1	5	1	8	6.43532	3.31667	4.16697	4.56815	3.88701	4.07129	10.2963	10.711
LOC_Os09g13610.1	8	61	10	41	6	16	1	13	12	79	6	21	2	30	5	13	14.1629	12.2891	15.6886	20.2884	11.8647	12.9452	5.47483	8.98552
LOC_Os02g05480.2	4	7	8	7	0	5	3	1	9	7	23	17	5	3	4	5	3.82985	10.362	1.4552	8.19566	5.87483	8.87391	5.83947	24.7988
LOC_Os06g16300.1	42	302	4	14	18	125	2	12	22	203	0	8	11	120	0	2	71.8301	54.8647	69.4757	45.011	4.40943	0.548982	7.04992	1.2152
LOC_Os09g34070.2	14	69	11	105	2	44	6	50	11	73	8	140	2	46	6	55	19.5618	16.8138	16.483	18.6761	21.4487	26.3492	25.0495	28.9935
LOC_Os08g09900.1	11	25	5	26	2	8	2	12	2	11	5	26	0	6	0	7	11.3277	1.69674	6.00563	3.09027	6.70341	1.92144	7.04992	8.77909
LOC_Os01g02180.1	4	27	5	29	2	12	3	16	2	28	1	26	1	2	0	10	6.59717	2.4683	7.16978	5.37449	7.12399	2.74491	10.0178	4.91535
LOC_Os08g07690.1	6	16	1	11	3	6	1	4	2	6	0	9	1	10	1	6	6.50579	4.73062	7.2622	2.41844	2.15379	3.52231	2.96785	1.3671
LOC_Os01g62650.1	11	37	11	43	2	20	9	21	10	34	3	35	3	24	4	20	12.9881	12.4951	9.4981	12.6297	12.7568	12.9913	22.5324	8.21432
LOC_Os08g02050.1	5	69	10	157	1	34	6	50	4	73	8	157	1	26	1	38	13.1239	9.25526	11.734	13.0332	28.127	12.306	25.0495	31.5759
LOC_Os09g36800.1	23	67	22	78	11	38	14	46	14	75	13	226	7	34	6	44	25.7229	22.9339	31.2847	21.3632	24.392	23.3298	38.7644	46.8867
LOC_Os08g39160.1	34	72	32	46	13	20	17	36	30	55	33	88	18	38	15	42	34.2833	44.995	29.7233	31.5738	26.0228	39.6591	41.5398	45.2431
LOC_Os08g32130.2	20	106	4	33	12	46	2	19	30	104	4	62	14	43	5	27	28.9732	38.7981	35.4517	38.1577	7.07307	16.7881	8.99979	13.2816
LOC_Os12g34920.1	6	26	12	127	2	13	7	53	4	48	24	536	7	19	2	61	7.88945	18.6921	7.46082	9.67406	25.1446	20.4947	27.7388	104.601
LOC_Os05g49060.1	16	204	0	26	7	82	0	12	20	221	0	4	6	105	0	28	39.6719	41.1093	36.7358	45.8173	3.64498	7.68575	3.34264	0.607602
LOC_Os12g16524.2	3	36	0	8	0	24	0	10	0	31	0	9	0	28	0	2	7.12715	7.91812	6.98495	4.16535	1.12153	0.548982	2.78553	1.3671
LOC_Os08g10320.1	28	52	21	68	11	20	14	31	12	44	6	14	4	17	9	19	27.224	12.4183	26.046	15.5856	22.3784	22.0936	34.5861	7.92222
LOC_Os05g01540.1	7	55	11	53	1	30	1	37	4	63	4	47	2	19	3	28	12.6174	9.17845	10.5698	11.6895	14.1587	13.3118	12.1601	11.0031
LOC_Os09g15820.2	5	19	6	14	6	5	6	5	10	10	1	5	0	6	2	4	6.20556	1.69674	12.4871	9.40488	5.6328	4.84869	12.5146	1.72544
LOC_Os06g50450.1	32	67	12	99	7	38	1	34	13	59	1	71	4	37	0	21	32.1608	18.0741	23.9301	18.4072	21.2192	5.76431	11.3245	11.7509
LOC_Os01g32460.1	0	35	0	8	1	11	0	5	0	53	0	0	0	11	0	0	4.84282	3.11069	5.04009	7.1214	1.12153	0	1.39277	0
LOC_Os11g43934.2	2	34	10	20	2	21	4	13	11	24	9	21	4	14	5	7	6.1351	11.5699	9.78914	12.0921	8.92069	11.2983	11.0357	11.8833
LOC_Os08g06170.1	24	147	56	408	5	79	15	79	22	173	23	170	10	143	13	107	37.5076	59.4662	32.1854	40.98	91.4526	53.7503	49.8103	48.0396
LOC_Os01g02884.1	13	35	17	20	4	7	9	24	17	30	9	22	8	12	8	22	14.142	18.6152	9.3919	17.735	13.2025	21.0417	23.368	12.0352
LOC_Os07g42300.1	2	25	9	35	1	6	0	16	9	23	4	8	2	7	1	12	4.8898	5.78497	3.58489	10.3455	10.4119	5.16926	4.45685	5.07895
LOC_Os02g05960.1	7	34	16	199	4	21	1	25	7	21	10	113	2	22	2	23	9.7117	10.0268	13.4664	8.46454	37.6851	10.064	8.81747	26.8241
LOC_Os05g25370.1	2	21	9	32	3	26	2	31	3	14	0	0	1	5	3	12	4.33633	3.31667	13.083	4.29949	9.99131	8.91998	12.3424	0
LOC_Os11g37970.1	136	447	87	197	49	73	49	64	43	248	110	1379	14	215	7	157	159.133	87.4379	111.34	67.986	80.8345	56.2226	108.656	315.724
LOC_Os09g10930.2	3	77	1	51	0	32	1	33	2	68	0	20	0	37	1	23	12.8002	10.4632	9.31326	10.7491	7.76146	8.18866	11.0459	3.03801
LOC_Os11g03050.1	17	139	3	61	4	58	1	44	5	148	0	53	3	65	2	33	31.3934	24.0895	24.2349	23.9168	10.3868	12.8089	14.11	8.05072
LOC_Os12g42100.1	28	120	34	119	8	77	9	47	41	148	45	233	14	61	10	62	36.6329	43.8883	37.1193	52.9372	37.4801	35.7721	29.7748	78.8599
LOC_Os02g02860.1	15	52	31	247	5	44	10	74	11	72	19	90	4	49	3	113	17.9249	21.4676	21.999	18.5417	53.5896	36.6436	39.1493	32.0238
LOC_Os01g57460.1	4	20	1	6	1	8	0	1	4	22	5	7	0	13	4	1	5.62861	3.67627	4.16697	6.18054	1.45284	7.77595	0.278553	5.89298
LOC_Os06g07010.2	2	32	5	20	1	8	1	11	2	30	2	24	1	9	0	6	5.85836	4.44783	4.16697	5.64323	5.86226	1.64695	4.91772	5.57748
LOC_Os05g27100.1	10	406	21	323	7	216	9	186	12	456	2	85	5	146	3	153	63.3299	50.8009	75.7351	70.9444	58.1273	47.6232	68.4937	14.8434
LOC_Os06g03682.1	2	86	2	67	0	49	1	22	0	71	0	40	0	51	2	33	13.3301	14.4223	14.2609	9.53999	10.6162	12.8089	7.98181	6.07602
LOC_Os10g42020.3	6	20	2	13	1	7	2	1	8	7	13	8	2	9	0	5	7.05925	6.35055	3.87593	7.38953	3.04586	1.37245	3.98583	13.7724
LOC_Os11g02550.1	27	65	32	135	6	30	9	32	11	31	1	23	2	34	3	30	28.3075	13.4203	19.7631	13.0327	38.4998	13.8608	25.5965	4.45965
LOC_Os02g50570.1	6	8	12	10	1	3	5	2	7	16	19	6	2	6	8	7	5.39886	5.50218	2.71177	7.79271	8.74215	16.9244	9.8253	19.2642
LOC_Os06g07540.1	2	77	7	43	3	40	2	22	9	83	9	82	3	44	1	26	12.0848	18.1509	17.1575	18.4075	10.31	9.01213	9.83545	21.1493
LOC_Os11g40080.1	15	90	12	81	3	45	5	31	6	64	1	55	0	38	1	38	23.1828	10.746	18.6127	13.4362	18.6958	12.306	17.9033	9.32046
LOC_Os08g09020.1	14	20	2	15	3	7	3	3	4	5	0	6	0	9	0	1	12.7818	2.54511	7.55324	3.89632	3.32625	0.274491	6.39658	0.911403
LOC_Os11g33330.1	116	617	157	877	35	353	53	301	71	721	74	630	34	365	40	292	168.349	167.911	167.09	154.113	218.983	155.166	182.087	167.177
LOC_Os10g21470.1	12	35	4	15	4	8	3	11	11	31	1	21	4	13	1	12	13.4267	11.2872	9.68294	13.0327	4.54962	5.16926	8.625	4.15585
LOC_Os02g07420.1	6	29	9	15	3	13	1	12	12	62	13	56	2	22	1	10	8.30455	10.0268	9.29948	18.0042	7.60805	4.62027	5.19628	21.0636
LOC_Os08g05650.2	6	59	9	16	4	23	1	22	4	49	0	11	4	19	1	17	12.4555	12.9839	14.0485	9.80842	7.74824	6.54171	7.98181	1.67091
LOC_Os06g03600.3	2	65	4	94	0	43	2	45	1	88	4	112	1	47	1	46	10.4245	15.1938	12.5147	12.6303	15.6248	14.5019	16.2422	20.8766
LOC_Os07g01020.1	24	711	36	819	2	366	6	635	12	677	3	346	7	292	8	446	115.546	95.8937	110.198	100.639	136.838	137.426	188.003	55.4554
LOC_Os08g30480.1	3	74	6	55	1	26	5	19	5	62	5	42	6	46	2	21	12.3851	24.4247	9.40568	12.3613	11.3807	9.51504	14.5607	11.2095
LOC_Os01g02600.1	5	37	17	142	1	32	1	45	5	53	10	54	3	31	5	36	8.69616	14.4746	11.1519	11.152	30.3059	19.2585	14.3885	17.862
LOC_Os08g06010.1	2	92	7	86	0	39	2	37	2	70	0	38	0	31	1	33	14.1603	8.76649	11.3505	11.0179	16.3383	10.9336	14.0137	5.77222
LOC_Os11g11770.1	6	13	7	14	2	7	1	4	1	10	0	2	2	5	0	0	6.09069	5.21939	5.71459	2.14978	6.24449	0	2.96785	0.303801
LOC_Os03g29540.1	1	35	0	9	0	17	0	21	0	21	0	11	0	5	0	6	5.55814	1.41395	4.94767	2.82169	1.26173	1.64695	5.84962	1.67091
LOC_Os05g02250.1	20	67	28	30	6	40	3	24	34	64	28	86	20	30	11	45	23.577	46.5381	22.6735	36.0076	21.333	32.9811	12.2462	40.1096
LOC_Os08g44850.1	0	37	0	29	0	22	0	24	1	26	0	18	2	11	0	7	5.11955	6.91613	6.40287	4.29964	4.06556	1.92144	6.68528	2.73421
LOC_Os12g16350.15	0	33	7	28	0	24	0	14	0	32	1	10	0	21	0	14	4.56609	5.93859	6.98495	4.29971	8.20717	3.84287	3.89975	2.48494
LOC_Os01g03060.3	5	223	8	212	0	111	5	82	4	190	6	105	0	136	2	93	34.4323	38.4594	32.3054	28.754	34.6141	29.2784	32.1096	21.7452
LOC_Os01g66140.1	8	46	15	36	3	19	4	28	11	81	10	41	4	25	6	21	12.0874	14.6806	11.0457	19.751	14.2222	17.0165	15.214	15.8873
LOC_Os03g01750.7	20	116	17	210	7	50	8	67	22	165	12	172	11	53	10	88	30.3569	35.9178	27.4226	39.9051	39.8389	42.9088	33.4922	37.7181
LOC_Os08g14460.2	24	126	38	306	12	82	14	246	30	153	24	390	11	70	21	237	34.6019	40.7252	45.9291	44.7417	66.1427	104.437	94.4751	82.4236
LOC_Os01g49250.1	19	60	26	100	7	36	7	25	20	78	51	209	13	29	4	35	21.8931	32.9363	23.348	26.603	29.923	17.1086	19.9393	81.0099
LOC_Os05g35740.1	10	190	6	225	4	118	3	63	9	245	5	194	3	114	4	66	33.4428	37.9462	41.6973	40.1748	35.2133	25.6179	23.1098	34.2984
LOC_Os02g57340.1	0	8	1	9	2	4	1	6	1	11	0	9	0	7	0	4	1.10693	1.97953	4.84147	2.28415	1.87341	1.09796	3.52496	1.3671
LOC_Os04g12010.2	3	19	2	22	0	5	0	6	0	17	0	14	0	7	0	4	4.77492	1.97953	1.4552	2.28422	4.30759	1.09796	1.67132	2.12661
LOC_Os04g31210.3	3	20	1	16	0	7	0	10	0	15	0	7	0	4	0	9	4.91329	1.13116	2.03728	2.01549	2.85475	2.47042	2.78553	1.0633
LOC_Os04g33200.2	4	16	0	3	0	6	4	8	2	3	0	3	0	4	2	4	5.07515	1.13116	1.74624	2.01534	0.420575	4.84869	9.64298	0.455701
LOC_Os04g53690.2	4	12	2	5	1	0	1	2	1	6	1	4	0	2	0	4	4.52168	0.56558	1.83866	1.61232	1.92433	1.09796	2.41075	1.57354
LOC_Os07g05750.1	5	9	2	17	1	1	1	12	2	6	0	12	0	4	0	5	4.8219	1.13116	2.12969	2.41844	3.60663	1.37245	5.19628	1.82281
LOC_Os11g05930.2	3	21	1	19	0	6	0	6	0	14	0	1	0	3	0	6	5.05166	0.84837	1.74624	1.88113	3.27533	1.64695	1.67132	0.1519
LOC_Os12g08550.1	2	7	1	20	0	2	0	4	4	11	1	7	0	6	0	3	2.39921	1.69674	0.582079	4.70251	3.41552	0.823473	1.11421	2.02924
LOC_Os12g18374.2	2	4	0	9	2	3	0	1	0	9	6	10	1	0	0	4	1.98411	1.90272	4.55043	1.20929	1.26173	1.09796	0.278553	7.31462
LOC_Os04g31340.1	8	10	31	14	3	5	5	5	22	5	42	40	5	6	13	9	7.10623	11.2103	6.97116	18.4065	20.925	26.8502	10.661	46.6453
LOC_Os06g02500.1	37	283	30	183	14	106	10	161	23	253	28	123	10	120	11	151	65.6245	52.962	56.5914	52.5354	44.0057	62.0771	63.3835	45.73
LOC_Os05g11870.1	15	41	14	39	6	22	7	19	13	28	8	41	2	17	6	16	16.4028	8.61287	17.4348	14.2418	14.0311	15.644	18.268	13.9554
LOC_Os06g15779.1	13	40	12	77	11	17	2	30	13	76	4	49	6	21	2	19	14.8338	17.3549	25.1729	20.6914	18.135	8.96606	12.0639	11.3069
LOC_Os11g36070.3	2	44	3	59	0	29	2	25	3	47	5	21	0	19	1	16	7.51876	5.37301	8.44014	8.73357	10.1064	6.26722	10.6711	8.01959
LOC_Os01g24950.1	10	18	6	25	0	9	1	16	1	23	0	4	1	14	2	11	9.6438	5.86178	2.61935	3.89654	7.17491	6.77013	6.31049	0.607602
LOC_Os01g63250.1	3	20	4	8	0	4	1	2	0	26	3	19	1	9	0	4	4.91329	4.44783	1.16416	3.49352	3.56828	1.09796	2.41075	5.78392
LOC_Os02g32450.1	0	21	1	4	0	4	0	3	3	20	4	58	1	7	1	6	2.90569	3.88225	1.16416	5.10569	1.17245	3.52231	0.83566	12.674
LOC_Os03g29810.1	5	10	2	16	1	8	2	10	3	8	0	1	0	2	1	9	4.96027	0.56558	4.16697	3.49329	3.46644	4.34578	6.49281	0.1519
LOC_Os08g38300.2	3	21	5	3	0	4	2	8	2	13	1	4	1	6	0	4	5.05166	3.59946	1.16416	3.359	3.47901	1.09796	5.9357	1.57354
LOC_Os08g24390.2	0	69	0	30	0	18	0	22	0	39	0	10	0	18	0	23	9.54728	5.09022	5.23871	5.24028	4.20575	6.31329	6.12817	1.519
LOC_Os11g06370.1	12	11	15	11	7	7	4	6	13	13	18	31	6	3	4	2	10.1059	12.2647	14.9079	12.2263	10.7174	8.05044	9.08587	22.0958
LOC_Os01g62420.4	2	17	2	25	1	13	4	12	2	34	0	35	3	7	0	12	3.78287	7.68769	5.62217	6.18069	4.72816	3.29389	10.7572	5.31652
LOC_Os10g10170.2	4	20	3	7	2	7	4	3	3	15	6	5	3	9	0	3	5.62861	8.25327	5.71459	4.43386	2.8164	0.823473	8.25021	6.55512
LOC_Os08g10450.1	68	438	58	474	23	244	20	270	62	501	30	564	38	183	21	200	109.246	124.054	113.303	117.297	101.929	94.2808	112.282	114.65
LOC_Os08g13469.1	9	6	0	5	3	3	0	2	8	11	2	8	8	4	0	1	7.26809	16.3529	6.38908	7.927	0.700959	0.274491	0.557107	3.14707
LOC_Os05g25850.1	11	102	33	131	7	50	11	60	16	94	25	116	8	43	11	72	21.9819	27.3817	27.4226	25.5284	38.5508	40.3924	37.1032	41.7688
LOC_Os03g29730.1	4	3	9	3	1	3	1	2	5	6	4	0	6	1	5	3	3.27638	11.6991	2.71177	4.8368	5.92575	10.2003	2.41075	3.86374
LOC_Os05g01970.1	6	11	0	13	3	3	0	6	5	13	4	16	5	5	4	9	5.81396	10.9276	6.38908	5.77737	1.82249	9.97188	1.67132	6.29415
LOC_Os02g16640.1	35	227	51	441	7	159	18	212	39	283	45	319	10	136	20	187	56.4454	57.4866	59.1459	69.4643	93.0205	88.8371	92.4188	91.9234
LOC_Os01g38480.2	67	343	18	199	22	182	6	94	41	416	9	163	22	208	8	118	95.3862	100.68	93.4196	88.9473	38.9085	47.3928	37.3058	33.4532
LOC_Os12g34870.2	7	22	8	40	1	10	2	19	6	27	1	19	3	6	1	18	8.05131	7.4049	4.74905	8.46461	10.5012	6.8162	8.99979	3.85204
LOC_Os03g15880.2	1	43	1	12	1	9	0	17	0	38	3	31	1	9	1	8	6.66507	4.44783	4.45801	5.10591	2.29399	4.07129	4.73541	7.60672
LOC_Os04g37660.1	0	29	1	76	0	16	0	23	0	27	0	34	0	23	0	12	4.01262	6.50417	4.65663	3.62788	11.2663	3.29389	6.40673	5.16462
LOC_Os01g42080.1	26	114	30	99	9	75	9	44	31	129	35	106	15	58	12	43	34.3721	44.9426	38.3759	42.323	32.2296	34.3075	28.9391	49.9092
LOC_Os12g41490.1	25	67	31	92	11	36	14	33	43	103	50	126	14	29	17	67	27.1536	34.839	30.7026	48.5029	31.8599	50.2721	35.1432	67.4362
LOC_Os07g29770.1	3	47	2	31	0	24	2	15	2	33	2	37	0	15	0	20	8.64918	4.24185	6.98495	6.04632	5.56932	5.48982	7.88558	7.55219
LOC_Os01g41550.1	3	7	4	5	1	5	0	5	2	4	3	8	2	6	2	3	3.11453	5.50218	3.29385	2.14971	3.1477	4.5742	1.39277	4.11301
LOC_Os01g58240.1	4	20	0	5	0	8	1	1	0	23	0	0	0	9	0	0	5.62861	2.54511	2.32832	3.09042	0.700959	0	2.13219	0
LOC_Os03g17660.1	0	24	0	23	0	9	0	8	0	41	0	14	0	7	0	12	3.32079	1.97953	2.61935	5.50901	3.22441	3.29389	2.22843	2.12661
LOC_Os06g16980.2	2	35	0	7	0	8	1	6	2	14	2	2	0	10	2	5	6.27346	2.8279	2.32832	3.49337	0.981342	5.12318	3.52496	2.23567
LOC_Os10g19860.1	5	20	6	31	0	7	3	14	1	16	1	16	0	10	0	11	6.34393	2.8279	2.03728	2.95598	8.01606	3.0194	9.46066	3.39634
LOC_Os01g12180.1	2	13	4	14	0	5	2	11	0	27	0	6	1	4	1	5	3.2294	3.03388	1.4552	3.62788	4.40943	3.24782	6.77136	0.911403
LOC_Os02g02424.1	3	3	5	2	1	4	1	3	4	7	2	5	0	2	1	1	2.56106	0.56558	3.00281	4.16505	3.33881	2.14986	2.6893	2.69137
LOC_Os02g32469.1	1	17	1	5	0	11	0	10	3	12	1	4	0	4	2	8	3.06755	1.13116	3.20143	4.03076	1.31264	5.94666	2.78553	1.57354
LOC_Os02g51790.1	0	21	1	82	0	5	1	37	0	32	3	11	0	9	1	22	2.90569	2.54511	1.4552	4.29971	12.1074	7.91417	12.1601	4.56871
LOC_Os06g43870.2	1	18	0	4	0	4	0	4	4	8	1	13	1	5	2	2	3.20591	3.31667	1.16416	4.29941	0.560767	4.29971	1.11421	2.94064
LOC_Os07g39920.1	2	16	1	22	0	4	2	1	2	13	0	2	1	5	0	3	3.6445	3.31667	1.16416	3.359	3.6959	0.823473	3.98583	0.303801
LOC_Os08g02640.1	2	22	3	33	0	10	1	11	0	21	0	14	0	2	1	10	4.4747	0.56558	2.91039	2.82169	6.46138	4.62027	4.91772	2.12661
LOC_Os08g03380.1	1	15	1	14	0	10	1	9	2	18	0	9	0	4	1	6	2.79082	1.13116	2.91039	4.03083	2.57437	3.52231	4.36062	1.3671
LOC_Os08g41900.1	0	19	0	12	0	13	0	3	0	5	0	2	1	3	0	4	2.62896	2.75109	3.78351	0.67183	1.6823	1.09796	0.83566	0.303801
LOC_Os09g13630.1	3	9	2	15	2	1	2	3	1	4	2	10	1	5	0	1	3.39126	3.31667	3.96835	1.34359	3.32625	0.274491	4.54294	3.45088
LOC_Os06g16420.1	34	247	33	241	17	124	16	128	25	332	25	237	9	113	13	138	58.4974	49.0797	67.346	64.7626	53.9718	62.2595	65.313	60.1488
LOC_Os12g18900.1	27	329	22	224	12	125	10	124	31	355	37	467	14	160	7	117	64.8362	71.8845	58.4438	72.6897	44.86	45.243	53.077	106.677
LOC_Os02g07910.1	9	471	14	298	8	220	3	191	4	467	4	276	7	192	6	187	71.6084	67.6147	78.7379	65.9734	50.3407	62.582	58.7646	45.7883
LOC_Os01g62420.1	6	32	8	15	3	16	1	7	5	29	4	36	0	13	0	5	8.71965	3.67627	10.1726	7.92722	6.99636	1.37245	3.80351	9.33216
LOC_Os01g05500.2	10	75	5	44	3	25	1	14	2	23	3	12	2	26	1	27	17.5307	11.158	12.792	4.70266	9.22687	9.28662	5.75338	4.72061
LOC_Os01g12840.1	22	67	71	141	9	25	13	49	13	48	38	70	7	33	14	40	25.0076	22.6511	23.8239	16.9292	63.1967	37.2347	37.7464	47.3386
LOC_Os04g37710.1	1	10	3	105	0	5	1	16	6	20	6	40	1	6	0	22	2.09898	3.59946	1.4552	7.52405	16.5552	6.0388	6.31049	11.8716
LOC_Os09g30160.1	1	47	1	26	0	10	2	7	3	47	1	53	2	24	0	14	7.21854	10.5924	2.91039	8.73357	4.25667	3.84287	5.65715	9.01666
LOC_Os02g50240.1	16	281	21	217	5	136	4	86	11	275	16	327	9	81	0	48	50.3261	40.0305	48.7746	45.818	43.267	13.1756	31.3701	65.1264
LOC_Os05g46290.1	3	26	1	64	0	15	3	18	2	66	13	138	2	16	1	20	5.74349	8.33008	4.36559	10.4804	9.58396	7.36518	10.5749	33.5194
LOC_Os05g27320.2	3	27	0	15	1	17	1	11	4	16	2	16	3	7	0	10	5.88185	7.68769	6.78633	5.37434	2.10288	2.74491	4.91772	4.36228
LOC_Os11g38020.1	8	15	4	8	3	2	3	7	5	20	3	2	2	3	2	4	7.79806	4.65381	6.09805	6.71793	3.56828	4.84869	7.51079	3.20161
LOC_Os12g35060.4	7	9	7	5	3	6	4	5	4	10	7	7	4	2	4	7	6.25254	8.17646	7.2622	4.56815	4.98276	9.42289	8.80732	7.82485
LOC_Os02g01150.2	21	163	59	132	22	54	23	170	45	218	48	260	17	68	30	153	37.5754	51.576	56.1665	65.5673	54.5948	98.258	89.9878	85.859
LOC_Os11g05850.2	3	184	1	191	0	88	0	74	2	198	2	484	0	86	0	84	27.6054	24.3199	25.6115	28.2167	27.3883	23.0572	20.6129	75.4517
LOC_Os06g16280.1	43	70	64	191	14	43	20	65	41	73	30	94	15	33	15	63	40.4444	37.8729	38.2559	42.8597	65.9245	45.4234	55.1787	43.2567
LOC_Os02g06592.1	10	14	7	23	3	5	6	8	4	19	6	6	6	4	4	6	9.09034	12.5475	6.97116	5.77744	7.50621	9.1484	13.3503	6.70702
LOC_Os01g41145.1	17	18	25	28	10	7	4	0	5	27	7	11	2	17	2	2	14.6511	8.61287	20.4238	7.65849	19.2175	4.29971	7.41456	8.43245
LOC_Os01g73570.2	30	168	29	118	14	68	9	65	40	175	57	160	15	64	13	73	44.7052	46.6394	45.5319	55.7589	34.2815	44.4176	34.7887	79.3624
LOC_Os02g34120.1	7	27	5	20	4	13	1	9	2	21	4	16	2	8	2	13	8.74314	6.06776	11.1381	4.43393	5.86226	7.31911	4.36062	6.29415
LOC_Os06g50880.1	6	32	7	105	1	24	2	42	6	37	2	124	0	22	3	28	8.71965	6.22138	8.8236	9.80827	19.0019	13.3118	15.4065	20.7675
LOC_Os01g58080.3	54	64	36	108	19	35	11	64	45	68	29	112	15	40	13	61	47.4828	39.8524	45.1208	45.4124	37.1614	41.1237	38.2174	45.025
LOC_Os08g30020.3	40	376	62	397	16	184	36	159	24	281	78	553	12	92	19	84	80.6386	48.8493	82.9697	57.1038	93.5806	58.6892	111.021	159.344
LOC_Os05g26990.3	3	19	1	26	0	16	2	9	0	18	0	12	0	17	0	10	4.77492	4.80743	4.65663	2.41859	4.25667	2.74491	6.21426	1.82281
LOC_Os01g38480.3	25	303	20	307	15	133	2	180	34	322	10	237	11	183	5	176	59.808	72.6805	66.2881	70.674	55.2726	57.6872	53.8469	45.6598
LOC_Os06g32580.1	3	32	3	44	0	30	0	4	1	33	2	12	0	23	0	7	6.57368	6.50417	8.73118	5.2402	8.00349	1.92144	1.11421	3.75468
LOC_Os05g25770.1	24	196	30	280	10	79	15	65	25	194	6	87	6	107	8	65	44.2875	41.6748	41.3787	46.2201	57.6043	32.8448	45.9105	19.011
LOC_Os05g31490.1	240	774	105	638	65	449	29	219	172	706	70	615	73	382	30	220	278.773	246.924	250.189	233.515	153.669	116.649	114.759	161.034
LOC_Os05g08750.1	0	29	0	7	2	13	2	6	3	6	3	15	1	9	0	3	4.01262	4.44783	7.46082	3.22456	0.981342	0.823473	5.3786	5.17631
LOC_Os08g09870.1	1	25	2	28	1	8	0	16	5	25	3	34	0	11	0	13	4.17448	3.11069	4.16697	7.38976	5.14874	3.56838	4.45685	8.06242
LOC_Os09g37100.1	8	78	10	85	4	29	5	36	7	94	14	132	4	22	4	35	16.5151	13.8323	15.7948	18.2733	18.0332	17.1086	19.2961	33.574
LOC_Os01g56150.1	6	4	3	2	3	2	2	1	6	4	1	1	4	1	0	2	4.84539	7.89367	6.09805	5.37419	2.11544	0.548982	3.98583	1.11784
LOC_Os01g65330.2	6	29	10	61	1	11	3	11	4	20	4	4	1	12	2	10	8.30455	5.2962	5.04009	5.91181	14.6686	6.49564	8.625	4.47134
LOC_Os03g54970.2	2	21	7	31	1	11	0	18	3	41	3	44	4	14	1	16	4.33633	11.5699	5.04009	7.92737	8.62775	6.26722	5.01396	9.58143
LOC_Os01g35330.2	0	13	0	0	0	11	0	0	0	6	0	0	1	5	0	0	1.79876	3.31667	3.20143	0.806197	0	0	0	0
LOC_Os01g62080.1	2	6	1	14	1	3	0	2	0	4	1	4	1	5	0	3	2.26084	3.31667	2.71177	0.537464	2.57437	0.823473	0.557107	1.57354
LOC_Os01g64170.1	1	9	1	46	0	9	1	10	0	6	1	25	0	12	0	12	1.96062	3.39348	2.61935	0.806197	7.0605	3.29389	4.63917	4.76345
LOC_Os02g28830.1	1	13	4	30	1	1	3	4	1	16	3	14	0	2	5	7	2.51408	0.56558	2.12969	2.95598	6.6525	11.2983	6.67513	5.02441
LOC_Os03g04060.1	3	9	6	22	0	2	2	6	2	8	2	15	0	6	3	10	3.39126	1.69674	0.582079	2.68717	6.75433	8.371	5.3786	4.21038
LOC_Os04g35880.1	0	5	0	2	1	3	0	1	1	7	0	4	1	4	1	1	0.691832	3.03388	2.71177	1.74668	0.280383	2.14986	0.278553	0.607602
LOC_Os04g36910.1	3	8	0	13	0	7	1	4	1	13	2	6	0	4	0	3	3.25289	1.13116	2.03728	2.55288	1.82249	0.823473	2.96785	2.84327
LOC_Os07g10460.1	1	18	0	8	0	7	0	9	0	25	0	3	0	5	0	6	3.20591	1.41395	2.03728	3.35915	1.12153	1.64695	2.50698	0.455701
LOC_Os08g05320.3	0	21	2	36	0	3	3	20	1	16	4	25	0	8	2	14	2.90569	2.26232	0.873118	2.95598	6.27027	7.5936	11.132	7.66125
LOC_Os08g07540.3	0	24	0	4	0	7	0	7	0	24	0	2	0	5	0	1	3.32079	1.41395	2.03728	3.22479	0.560767	0.274491	1.94987	0.303801
LOC_Os08g13390.2	2	12	2	9	0	6	1	7	3	8	2	23	0	3	0	4	3.09104	0.84837	1.74624	3.49329	2.4851	1.09796	3.80351	5.42558
LOC_Os09g08390.5	2	13	1	12	0	7	0	8	2	13	1	6	0	3	0	4	3.2294	0.84837	2.03728	3.359	2.29399	1.09796	2.22843	1.87734
LOC_Os10g33840.3	3	4	1	2	1	1	2	2	3	2	1	4	0	3	0	0	2.69943	0.84837	2.12969	2.6871	0.892069	0	4.26438	1.57354
LOC_Os11g41910.1	0	19	0	28	0	3	0	11	0	22	0	0	0	6	0	17	2.62896	1.69674	0.873118	2.95605	3.92537	4.66635	3.06409	0
LOC_Os11g45750.2	1	10	2	18	0	9	0	4	0	5	0	4	0	9	1	4	2.09898	2.54511	2.61935	0.67183	3.74682	2.97333	1.11421	0.607602
LOC_Os12g19090.1	3	8	2	6	1	1	0	0	3	8	0	6	0	4	0	8	3.25289	1.13116	2.12969	3.49329	2.06452	2.19593	0	0.911403
LOC_Os01g04860.1	39	95	52	147	11	62	28	76	28	136	31	96	18	64	24	78	41.0423	52.3475	38.2697	40.8452	52.4159	66.419	73.0719	44.5264
LOC_Os01g01790.2	5	34	8	24	3	17	5	11	3	21	0	9	2	10	0	12	8.28106	6.63334	10.4636	5.24005	8.25809	3.29389	12.3323	1.3671
LOC_Os09g13740.1	12	78	12	45	9	27	10	15	17	106	25	54	9	39	6	21	19.3764	28.1533	24.406	27.9469	13.6489	17.0165	22.7147	32.351
LOC_Os01g41710.1	0	671	0	148	0	160	0	54	1	502	1	55	0	426	0	86	92.8438	120.468	46.5663	68.2579	20.7484	23.6062	15.0419	9.32046
LOC_Os11g32260.2	5	3	7	8	6	2	2	6	6	6	28	25	2	1	4	3	3.9917	4.08823	11.614	5.64293	5.40334	8.32493	5.3786	30.8437
LOC_Os03g04110.1	6	30	4	22	2	9	0	9	0	9	0	1	1	7	1	6	8.44292	3.88225	6.29667	1.20929	5.53096	3.52231	2.50698	0.1519
LOC_Os02g39920.1	21	22	34	66	4	13	6	19	19	28	29	29	10	13	7	8	18.0658	22.7035	11.1381	19.0786	30.05	15.3235	16.4143	32.4172
LOC_Os02g13140.1	40	160	65	253	16	71	24	114	34	177	50	325	11	84	24	100	50.7515	44.6843	50.0823	51.1909	75.2281	72.4578	76.2424	97.6644
LOC_Os06g09450.5	4	109	0	35	1	55	0	15	5	118	0	85	1	47	1	12	17.9432	15.1938	17.8458	19.8858	4.90671	5.16926	4.1783	12.9115
LOC_Os02g02390.1	8	37	7	30	3	11	6	18	4	28	3	5	0	17	0	12	10.8421	4.80743	8.7174	6.98674	8.48755	3.29389	16.1358	3.65731
LOC_Os08g09110.1	3	112	8	93	0	40	2	41	3	60	2	21	4	47	3	54	17.643	20.902	11.6416	10.4803	17.9313	20.4486	15.128	5.12178
LOC_Os02g17350.1	11	48	9	128	5	50	2	33	3	55	3	40	1	24	3	34	14.5101	8.68968	23.7452	9.8085	23.4497	14.9588	12.8995	8.97383
LOC_Os04g38330.1	15	231	20	74	12	71	12	66	18	185	10	178	9	57	10	73	42.6924	33.2435	42.7277	39.3679	22.6079	38.7915	40.6282	36.6976
LOC_Os04g32950.3	9	38	21	89	4	18	3	18	13	51	7	38	3	18	4	22	11.6958	10.7984	12.5933	17.3322	25.3225	13.5403	10.5749	12.5338
LOC_Os03g44210.1	19	78	9	34	7	39	6	34	16	72	8	21	5	30	7	17	24.3837	17.9973	24.2211	22.5723	10.2717	17.7939	20.5926	10.9174
LOC_Os01g04480.1	6	44	44	105	1	25	3	22	12	48	33	97	4	16	6	32	10.38	12.1355	9.11464	16.123	41.6343	20.0359	11.6891	46.6102
LOC_Os06g44270.1	11	121	13	164	2	76	6	65	11	168	22	170	4	59	3	55	24.6109	24.2955	25.7963	31.4408	30.9434	20.7231	29.2278	47.0737
LOC_Os03g53710.1	12	377	9	104	3	165	1	116	5	277	5	73	2	129	4	111	60.748	40.2853	53.5375	41.25	20.0851	37.97	34.1658	15.9184
LOC_Os08g14570.1	19	58	42	307	22	32	11	39	28	75	24	44	7	15	12	33	21.6163	17.5609	49.7637	32.6489	68.7297	31.5626	31.2536	29.8661
LOC_Os03g16050.1	0	147	0	60	2	48	1	43	1	138	0	2	1	50	0	40	20.3398	16.0422	17.6472	19.3486	8.4115	10.9796	13.8314	0.303801
LOC_Os01g02180.2	3	42	3	27	0	17	0	16	3	22	4	24	1	7	1	16	7.95735	3.88225	4.94767	5.37442	5.62023	6.26722	4.45685	7.50935
LOC_Os08g17330.1	2	45	2	8	0	14	1	8	0	39	0	10	0	17	0	8	7.65713	4.80743	4.07455	5.24028	2.34491	2.19593	4.08207	1.519
LOC_Os11g16540.1	0	37	0	16	1	20	0	16	2	18	1	9	1	12	1	10	5.11955	5.2962	7.65944	4.03083	2.24307	4.62027	4.45685	2.33304
LOC_Os06g43930.2	9	29	6	40	1	6	1	11	6	17	1	17	2	22	3	20	10.4505	10.0268	3.58489	7.12095	9.27778	11.1159	4.91772	3.54824
LOC_Os11g26850.3	15	120	13	256	0	89	1	95	7	68	3	122	1	64	6	83	27.3338	20.0013	25.9025	14.7797	43.841	34.0349	28.3162	21.4297
LOC_Os09g11520.1	23	76	25	47	7	35	7	47	9	87	10	51	9	38	12	38	26.9682	27.8705	23.057	18.9449	21.8812	32.935	26.0675	17.4063
LOC_Os06g12630.1	2	52	0	99	2	25	0	79	1	68	1	46	0	18	0	56	8.62569	5.09022	10.9533	9.94302	13.879	15.3715	22.0057	7.95336
LOC_Os11g44810.1	0	116	0	37	0	49	0	36	0	75	0	39	1	49	0	54	16.0505	15.7594	14.2609	10.0775	5.18709	14.8225	10.0279	5.92412
LOC_Os04g34976.2	4	35	20	92	5	20	8	33	13	52	18	75	4	20	11	33	7.7041	13.2667	15.0141	17.4666	25.1314	29.6872	24.0214	28.7794
LOC_Os01g57560.1	5	98	11	32	1	46	4	53	8	106	3	27	4	38	3	41	17.1365	18.3569	15.2265	20.6918	11.2147	16.8802	22.1779	6.99912
LOC_Os11g11390.1	1	22	7	34	0	8	2	6	4	32	6	24	1	19	2	14	3.75938	7.27573	2.32832	7.5242	9.04832	7.5936	5.3786	9.44122
LOC_Os08g29110.1	30	303	15	80	8	170	3	74	11	241	6	46	3	102	4	34	63.3846	34.5527	64.1859	41.2496	20.3906	16.8342	26.1739	12.783
LOC_Os02g40130.1	20	47	12	305	5	35	3	14	10	40	3	54	4	39	2	26	20.8096	18.6397	19.3797	13.4359	50.0987	10.8875	9.46066	11.1004
LOC_Os08g04390.2	2	56	3	53	1	17	0	28	2	63	7	34	1	20	2	24	9.17916	7.55852	6.78633	10.0773	9.26522	10.3385	7.79949	11.9262
LOC_Os08g43190.2	3	71	7	15	1	61	0	21	4	43	2	6	0	27	0	4	11.97	7.63533	19.5921	9.00223	6.38468	1.09796	5.84962	2.84327
LOC_Os11g28300.1	14	58	12	137	5	32	2	44	13	48	27	146	4	48	5	46	18.0397	21.1848	18.5065	16.9292	26.5465	22.0034	15.9636	48.2577
LOC_Os06g03600.2	2	59	1	103	1	44	4	54	0	68	4	90	0	31	0	54	9.59425	8.76649	14.6444	9.13689	15.0514	14.8225	22.4564	17.5348
LOC_Os03g22320.1	6	16	2	9	1	2	1	2	2	10	1	3	1	6	0	4	6.50579	3.59946	2.42073	2.9559	2.4851	1.09796	2.41075	1.42164
LOC_Os07g40550.2	7	52	7	69	4	21	2	33	4	48	5	27	0	20	3	21	12.2023	5.6558	13.4664	9.67406	13.955	11.3904	12.8995	8.93099
LOC_Os08g40420.1	3	15	4	7	2	7	2	10	5	21	1	18	0	6	2	10	4.22146	1.69674	5.71459	6.8523	3.42809	6.49564	6.49281	3.70014
LOC_Os11g38800.2	1	13	0	50	0	6	1	6	0	11	4	16	2	8	0	12	2.51408	6.06776	1.74624	1.47803	7.00959	3.29389	3.52496	6.29415
LOC_Os01g24690.3	38	425	33	353	17	195	16	155	31	386	33	348	14	201	16	161	85.9879	83.4789	88.0098	76.8551	69.6733	74.1989	72.834	84.7372
LOC_Os05g03590.1	4	17	10	34	4	6	3	19	4	17	4	53	2	6	2	15	5.21351	5.50218	9.10086	5.50871	10.8834	7.86809	10.8534	11.9145
LOC_Os04g35170.1	28	371	39	553	9	183	15	195	13	444	12	463	9	220	15	235	71.3629	79.3383	69.8081	70.1381	101.382	92.6358	82.1225	81.9211
LOC_Os02g16650.1	11	81	9	42	2	37	5	37	14	80	7	100	5	48	4	28	19.0762	23.0875	14.4458	22.035	11.3932	15.1872	19.5747	21.9516
LOC_Os02g15230.2	9	15	14	14	4	6	5	5	6	14	15	13	5	7	7	1	8.51338	11.4931	9.10086	6.71785	10.5263	13.402	10.661	16.4637
LOC_Os03g24520.1	5	27	2	24	4	11	0	10	7	26	4	32	2	17	3	12	7.3125	8.61287	10.5561	9.13637	4.58797	8.91998	2.78553	8.72456
LOC_Os02g27592.2	1	49	1	19	1	27	0	15	0	49	0	9	0	29	0	17	7.49527	8.20091	9.69672	6.58394	3.27533	4.66635	4.1783	1.3671
LOC_Os01g12220.1	11	30	22	27	3	10	4	11	14	39	3	13	7	17	8	23	12.0195	18.1265	8.42636	16.526	17.2423	21.3162	10.4786	4.87251
LOC_Os01g10450.1	0	9	0	13	1	5	0	3	0	4	0	1	0	7	1	5	1.2453	1.97953	3.29385	0.537464	1.82249	3.24782	0.83566	0.1519
LOC_Os01g28300.1	1	14	0	9	0	3	0	3	2	6	0	3	0	4	0	3	2.65245	1.13116	0.873118	2.41844	1.26173	0.823473	0.83566	0.455701
LOC_Os02g01060.1	1	10	0	4	0	5	0	5	1	14	0	6	0	4	0	6	2.09898	1.13116	1.4552	2.68725	0.560767	1.64695	1.39277	0.911403
LOC_Os02g05365.1	1	3	0	4	0	9	0	0	0	6	0	2	0	6	0	1	1.13042	1.69674	2.61935	0.806197	0.560767	0.274491	0	0.303801
LOC_Os02g05630.3	0	15	3	16	0	2	2	6	1	13	2	5	0	4	2	5	2.07549	1.13116	0.582079	2.55288	4.07813	5.12318	5.3786	2.69137
LOC_Os02g06520.1	0	7	2	13	0	9	0	7	0	8	0	6	0	8	1	6	0.968564	2.26232	2.61935	1.07493	3.04586	3.52231	1.94987	0.911403
LOC_Os02g29960.1	2	4	1	4	0	3	0	12	3	8	1	14	0	2	0	8	1.98411	0.56558	0.873118	3.49329	1.17245	2.19593	3.34264	3.09254
LOC_Os02g41580.1	0	7	0	9	0	6	0	4	1	3	2	2	1	5	0	3	0.968564	3.31667	1.74624	1.20922	1.26173	0.823473	1.11421	2.23567
LOC_Os03g15430.1	0	8	1	13	0	6	0	2	1	4	0	6	1	3	0	6	1.10693	2.75109	1.74624	1.34359	2.43418	1.64695	0.557107	0.911403
LOC_Os03g49180.1	1	15	6	17	0	5	1	8	0	15	1	4	0	2	0	12	2.79082	0.56558	1.4552	2.01549	6.05338	3.29389	4.08207	1.57354
LOC_Os03g51700.2	0	4	1	12	1	4	0	7	0	5	1	32	1	1	0	6	0.553465	2.18551	3.00281	0.67183	2.29399	1.64695	1.94987	5.82675
LOC_Os03g52040.3	0	20	0	8	0	4	0	9	0	18	0	12	0	5	0	4	2.76733	1.41395	1.16416	2.41859	1.12153	1.09796	2.50698	1.82281
LOC_Os03g53530.1	0	4	1	6	1	3	0	4	1	5	0	6	1	2	1	2	0.553465	2.4683	2.71177	1.47795	1.45284	2.42435	1.11421	0.911403
LOC_Os03g55070.1	2	11	1	74	0	3	0	0	2	2	0	9	0	2	0	3	2.95267	0.56558	0.873118	1.88098	10.9859	0.823473	0	1.3671
LOC_Os04g54420.1	1	8	1	12	0	4	0	6	2	13	0	6	0	3	2	7	1.82225	0.84837	1.16416	3.359	2.29399	5.67217	1.67132	0.911403
LOC_Os05g28190.1	3	4	2	11	0	4	2	4	2	3	0	2	0	3	0	3	2.69943	0.84837	1.16416	2.01534	2.76548	0.823473	4.82149	0.303801
LOC_Os07g49460.1	3	8	2	12	0	4	1	12	1	6	0	1	0	4	1	6	3.25289	1.13116	1.16416	1.61232	2.90567	3.52231	5.19628	0.1519
LOC_Os08g04270.1	1	18	1	39	0	2	1	9	0	14	0	13	0	3	0	12	3.20591	0.84837	0.582079	1.88113	6.07916	3.29389	4.36062	1.97471
LOC_Os08g09610.1	0	13	1	12	0	5	0	1	1	14	0	3	0	3	0	0	1.79876	0.84837	1.4552	2.68725	2.29399	0	0.278553	0.455701
LOC_Os08g23440.1	0	12	0	8	0	4	0	6	0	20	0	9	0	4	0	6	1.6604	1.13116	1.16416	2.68732	1.12153	1.64695	1.67132	1.3671
LOC_Os08g42040.2	0	7	2	3	1	2	1	1	0	9	0	14	1	4	0	0	0.968564	3.03388	2.42073	1.20929	1.64395	0	2.13219	2.12661
LOC_Os09g10960.1	2	13	0	10	0	4	0	7	1	7	0	2	0	4	0	2	3.2294	1.13116	1.16416	1.74668	1.40192	0.548982	1.94987	0.303801
LOC_Os09g33620.1	0	9	1	9	0	10	0	1	0	8	0	3	0	7	0	1	1.2453	1.97953	2.91039	1.07493	1.87341	0.274491	0.278553	0.455701
LOC_Os10g41520.1	0	21	0	12	0	2	0	4	0	18	0	10	0	4	0	14	2.90569	1.13116	0.582079	2.41859	1.6823	3.84287	1.11421	1.519
LOC_Os11g06234.1	1	6	2	13	0	5	0	1	2	8	0	7	0	4	0	2	1.54552	1.13116	1.4552	2.68717	3.04586	0.548982	0.278553	1.0633
LOC_Os11g16530.2	0	8	0	11	0	8	0	2	0	7	0	2	1	3	0	1	1.10693	2.75109	2.32832	0.940563	1.54211	0.274491	0.557107	0.303801
LOC_Os12g02310.2	0	22	0	0	0	2	0	0	0	18	0	1	0	2	0	0	3.04406	0.56558	0.582079	2.41859	0	0	0	0.1519
LOC_Os12g16350.7	0	5	0	4	1	5	1	1	1	5	0	3	1	1	0	4	0.691832	2.18551	3.29385	1.47795	0.560767	1.09796	2.13219	0.455701
LOC_Os12g32544.1	0	6	0	4	0	10	0	1	0	7	0	2	0	8	0	0	0.830198	2.26232	2.91039	0.940563	0.560767	0	0.278553	0.303801
LOC_Os04g37580.1	14	45	10	60	8	22	2	29	16	80	11	49	3	31	6	27	16.241	14.4746	21.1121	23.6472	14.5284	18.6634	11.7853	18.0684
LOC_Os02g16630.1	51	142	28	61	18	48	14	28	15	98	10	27	11	49	3	21	56.1294	34.7866	47.0657	25.2597	25.6789	11.3904	33.7504	13.7607
LOC_Os11g32500.1	14	312	19	210	8	166	6	243	26	443	12	84	4	186	6	199	53.1848	60.2098	63.0218	80.4833	41.0623	65.8759	78.8103	24.3509
LOC_Os11g32480.1	64	394	66	216	33	200	21	185	87	475	132	872	26	194	31	153	100.297	104.332	118.884	133.956	70.6527	100.133	90.4588	259.961
LOC_Os12g35640.1	61	207	67	264	19	100	18	99	61	197	32	182	23	118	16	112	72.2764	77.1318	64.0384	75.6435	77.9936	60.7488	60.9423	58.5558
LOC_Os06g02960.1	9	121	8	118	3	70	2	80	1	93	1	33	1	45	1	46	23.1802	14.6283	25.8887	13.3022	21.4361	14.5019	25.9915	5.97865
LOC_Os12g18650.1	3	37	9	24	1	25	0	30	4	61	5	44	4	20	1	18	7.26552	13.2667	9.11464	11.4208	8.86978	6.8162	8.3566	11.5133
LOC_Os08g10320.3	22	60	19	33	11	24	11	33	10	33	1	16	4	21	5	28	24.039	13.5495	27.2102	12.4953	16.2484	17.0626	29.5823	3.39634
LOC_Os07g30670.1	35	304	22	106	11	134	9	163	17	231	5	110	5	124	10	227	67.0996	44.5795	59.2245	44.7426	28.3174	81.0631	62.0869	21.5387
LOC_Os03g02020.4	2	41	5	12	1	19	1	17	2	34	0	14	2	22	1	17	7.10366	10.0268	7.3684	6.18069	4.74073	6.54171	6.58904	2.12661
LOC_Os01g72980.1	6	134	7	93	3	72	2	91	5	177	3	55	2	58	1	58	22.833	20.2073	26.4708	27.8134	17.3196	17.7958	29.0556	11.2523
LOC_Os12g29690.1	0	102	0	0	0	23	0	5	2	54	0	3	0	43	0	4	14.1134	12.16	6.69391	8.86801	0	1.09796	1.39277	0.455701
LOC_Os08g14440.3	3	29	2	4	3	11	1	8	1	24	0	0	1	11	0	6	6.15859	5.01341	8.7174	4.03091	1.78414	1.64695	4.08207	0
LOC_Os08g22852.1	9	18	9	21	1	6	3	9	3	20	2	9	2	6	1	8	8.92848	5.50218	3.58489	5.10569	8.4492	4.07129	8.0679	3.29898
LOC_Os01g57360.1	2	18	1	12	1	8	0	2	4	10	3	12	0	6	1	11	3.92124	1.69674	4.16697	4.56815	2.29399	4.89477	0.557107	4.72061
LOC_Os12g42260.2	0	18	1	30	1	7	1	7	2	18	2	30	2	5	4	10	2.49059	5.21939	3.87593	4.03083	4.81744	10.2464	3.80351	6.48889
LOC_Os06g48200.1	2	100	0	10	0	27	1	9	0	45	1	20	2	10	0	3	15.2673	6.63334	7.85806	6.04647	1.40192	0.823473	4.36062	4.00394
LOC_Os08g10320.2	28	61	29	63	10	29	10	41	12	39	6	9	3	24	6	24	28.4693	12.4951	26.8267	14.9137	26.571	17.84	29.9571	7.16272
LOC_Os01g68700.1	12	56	5	23	0	28	2	15	1	34	2	12	0	21	0	15	16.3324	5.93859	8.1491	5.37457	6.28284	4.11736	7.88558	3.75468
LOC_Os01g57550.2	8	40	7	21	3	24	1	6	5	32	3	10	2	21	0	10	11.2572	9.74403	12.5009	8.33032	7.22583	2.74491	3.52496	4.41681
LOC_Os07g30250.1	26	79	15	47	7	27	10	18	21	56	6	33	10	33	4	29	29.5293	28.3593	20.7287	24.4531	15.7643	15.4617	23.5503	10.8083
LOC_Os03g26229.1	12	22	1	14	2	18	2	15	9	27	0	13	2	21	0	12	11.6279	9.74403	8.91602	10.883	2.57437	3.29389	7.88558	1.97471
LOC_Os06g44180.1	6	38	8	61	1	34	3	26	3	49	15	117	2	25	2	32	9.54985	10.8752	11.734	9.0023	13.4452	12.5344	12.8033	32.2614
LOC_Os04g32600.1	5	40	4	40	2	21	2	20	10	55	7	66	6	28	2	18	9.11126	19.3344	9.78914	15.4513	8.05441	8.69157	9.27834	16.787
LOC_Os01g59980.1	12	111	15	67	1	52	5	43	12	100	3	16	4	66	7	51	23.9425	26.275	16.9727	23.1101	18.5681	27.1266	21.246	5.32821
LOC_Os10g41960.1	0	105	6	90	0	38	3	68	1	106	0	54	2	38	0	57	14.5285	14.5515	11.0595	15.0489	16.2874	15.646	24.5025	8.20263
LOC_Os04g02680.1	7	59	3	75	0	35	0	28	4	79	6	67	1	40	0	34	13.1709	13.2143	10.1864	13.8394	12.3494	9.33269	7.79949	15.9729
LOC_Os01g37560.1	1	69	2	126	0	28	1	64	3	89	1	80	0	42	0	49	10.2626	11.8772	8.1491	14.3769	18.8875	13.4501	19.681	13.118
LOC_Os02g38170.1	1	55	2	12	2	16	0	9	2	43	0	6	0	14	4	8	8.32547	3.95906	8.33394	7.38998	2.90567	9.69738	2.50698	0.911403
LOC_Os03g29960.1	23	49	25	87	13	32	5	45	18	113	10	74	2	47	5	50	23.2323	17.0966	33.2158	29.6936	27.4888	23.1014	21.8031	20.9
LOC_Os01g04450.1	8	33	8	25	1	19	0	13	1	37	4	14	0	18	2	16	10.2887	5.09022	7.3684	5.77767	8.39828	8.14258	3.62119	5.99035
LOC_Os05g28980.6	0	35	1	67	0	12	1	11	1	82	1	22	0	38	1	40	4.84282	10.746	3.49247	11.8241	10.0045	12.855	4.91772	4.30775
LOC_Os03g15920.2	26	51	34	94	10	17	17	63	24	53	23	80	8	32	14	69	25.655	24.271	23.3342	26.4683	33.9753	45.195	49.0607	34.3686
LOC_Os01g11370.1	3	6	4	7	2	2	0	3	1	6	4	9	2	0	3	2	2.97616	3.80544	4.25939	1.61232	3.42809	6.17507	0.83566	5.23085
LOC_Os03g22120.3	1	12	4	19	1	6	0	11	3	7	6	13	1	9	1	6	2.37572	4.44783	3.58489	3.35893	5.11039	3.52231	3.06409	7.77032
LOC_Os03g44300.1	1	12	0	13	2	2	1	11	1	15	0	9	1	8	1	6	2.37572	4.16504	4.25939	2.82161	1.82249	3.52231	4.91772	1.3671
LOC_Os03g49400.1	1	22	0	13	0	11	0	2	3	10	0	6	0	6	2	5	3.75938	1.69674	3.20143	3.76203	1.82249	5.12318	0.557107	0.911403
LOC_Os03g51000.2	0	20	2	12	1	7	1	5	0	15	3	13	1	7	0	7	2.76733	3.88225	3.87593	2.01549	2.90567	1.92144	3.24641	4.87251
LOC_Os04g38042.1	1	7	2	33	1	7	0	5	2	13	0	9	2	1	1	3	1.68389	4.08823	3.87593	3.359	5.8497	2.69884	1.39277	1.3671
LOC_Os06g43590.2	0	12	0	20	1	6	0	6	1	15	0	3	1	7	0	7	1.6604	3.88225	3.58489	2.82161	2.80383	1.92144	1.67132	0.455701
LOC_Os11g09280.2	1	14	4	38	0	13	1	10	1	9	2	7	1	6	1	20	2.65245	3.59946	3.78351	2.01542	7.77403	7.36518	4.63917	2.99517
LOC_Os11g40150.1	3	16	44	95	0	7	18	51	4	5	33	84	1	3	12	62	4.35982	2.75109	2.03728	3.89632	40.2324	39.5228	47.5717	44.6355
LOC_Os11g48090.5	4	5	1	5	1	3	1	0	4	3	3	1	1	1	2	1	3.55312	2.18551	2.71177	3.62758	1.31264	4.02522	1.85364	3.04971
LOC_Os03g17570.2	15	80	12	125	3	65	7	51	10	116	18	84	6	54	3	52	21.7991	26.687	24.4335	23.6477	24.8642	19.8996	27.1817	30.1465
LOC_Os10g42700.1	2	35	4	61	2	9	1	13	1	50	0	14	2	31	0	17	6.27346	12.5719	6.29667	7.52443	10.9984	4.66635	5.47483	2.12661
LOC_Os08g05910.1	10	255	8	137	6	91	1	75	4	109	4	178	0	86	1	88	42.4366	24.3199	37.5165	17.8704	24.0998	26.0306	22.7451	30.902
LOC_Os02g17292.1	11	30	21	56	5	15	6	24	7	24	12	47	5	6	3	16	12.0195	11.2103	13.5589	8.86764	20.6961	10.0179	17.8071	18.7305
LOC_Os03g02320.2	4	60	11	105	4	17	5	37	5	77	11	70	1	25	3	36	11.1633	8.97247	12.3023	14.3768	21.4487	15.5078	19.5747	21.2583
LOC_Os02g42220.1	0	65	1	10	0	13	1	15	0	24	0	13	0	12	0	15	8.99381	3.39348	3.78351	3.22479	2.0136	4.11736	6.03194	1.97471
LOC_Os05g07640.1	65	130	93	247	24	52	29	103	53	114	126	258	25	80	50	127	64.4835	70.1912	59.2618	58.0422	91.5142	128.629	82.4465	160.898
LOC_Os03g38000.2	35	168	53	291	15	88	14	132	35	157	29	211	8	85	12	121	48.2818	39.2589	53.1913	49.3097	73.2151	55.7178	62.72	60.0631
LOC_Os01g11070.1	3	10	4	21	2	11	3	8	3	16	1	6	0	5	1	10	3.52963	1.41395	6.87874	4.56822	5.39077	4.62027	7.78934	1.87734
LOC_Os12g34330.1	17	8	25	13	3	4	12	5	12	22	17	23	8	8	3	7	13.2674	17.4841	6.68012	12.6295	17.1146	7.54753	23.6364	19.9146
LOC_Os05g41640.3	84	830	68	275	39	248	22	273	37	471	6	108	27	246	23	288	174.931	120.94	143.885	93.1129	80.1474	122.187	116.825	22.2009
LOC_Os10g25300.2	2	5	5	11	1	4	2	3	5	10	2	18	4	1	0	4	2.12247	7.89367	3.00281	5.37427	4.60054	1.09796	4.54294	4.66608
LOC_Os10g42710.7	1	17	2	16	1	2	0	6	9	6	7	19	2	3	1	4	3.06755	4.65381	2.42073	8.06129	3.46644	2.97333	1.67132	9.64766
LOC_Os01g74020.1	18	453	6	159	2	181	9	274	12	278	4	80	4	174	4	163	75.5557	56.8163	56.3554	47.0272	25.9606	52.2435	93.0064	16.0158
LOC_Os06g03860.2	5	30	13	103	0	23	1	20	4	23	5	37	3	20	0	14	7.72759	11.364	6.69391	6.31491	22.3917	3.84287	7.4247	10.45
LOC_Os11g06220.2	2	44	1	26	3	20	0	8	3	23	0	10	1	18	0	7	7.51876	6.99294	11.3368	5.50878	4.25667	1.92144	2.22843	1.519
LOC_Os09g12770.1	6	42	14	60	0	17	2	17	2	44	4	35	2	23	0	17	10.1033	10.3096	4.94767	7.52435	16.9751	4.66635	8.44268	9.18026
LOC_Os01g66379.1	0	27	2	17	1	13	0	8	5	38	2	26	0	9	1	6	3.73589	2.54511	5.62217	9.13652	3.60663	3.52231	2.22843	5.88128
LOC_Os05g28980.2	3	27	2	72	0	12	0	13	0	68	0	32	0	35	0	42	5.88185	9.89765	3.49247	9.13689	11.3172	11.5286	3.62119	4.86081
LOC_Os06g17290.1	8	22	1	6	0	12	0	6	2	23	1	6	2	15	0	5	8.76663	8.04729	3.49247	4.70266	1.45284	1.37245	1.67132	1.87734
LOC_Os04g35200.1	5	46	125	437	1	22	57	253	15	46	183	933	6	17	73	245	9.94146	16.2238	8.24152	18.2727	137.725	204.152	176.131	318.489
LOC_Os11g12330.1	25	214	18	377	7	130	2	76	14	102	6	212	2	82	1	59	47.4934	26.9942	50.7057	24.991	63.8626	18.0703	24.8773	37.9985
LOC_Os01g73550.2	9	18	26	38	6	15	12	23	8	17	49	44	3	9	12	31	8.92848	8.25327	15.3975	8.7332	21.2311	31.0136	28.6504	54.0145
LOC_Os02g13130.2	157	520	107	402	55	296	32	200	154	520	87	552	58	251	31	174	184.256	181.338	187.274	194.013	121.807	105.898	115.027	167.885
LOC_Os11g06420.1	8	61	7	36	2	22	1	20	7	47	1	20	3	24	0	14	14.1629	12.4951	10.0802	11.9581	9.3287	3.84287	7.4247	4.00394
LOC_Os05g40180.1	5	186	10	112	2	76	1	71	3	166	0	30	1	76	1	110	29.3127	23.3948	25.7963	24.7231	21.8183	32.0694	21.6309	4.55701
LOC_Os01g02390.2	2	26	2	5	2	6	0	4	5	19	3	9	5	8	0	2	5.02817	11.7759	5.42355	6.58356	1.92433	0.548982	1.11421	4.26491
LOC_Os04g38525.1	1	12	2	31	0	18	0	6	4	27	0	23	2	8	0	8	2.37572	6.06776	5.23871	6.85237	5.56932	2.19593	1.67132	3.49371
LOC_Os01g72834.1	1	42	0	23	1	24	1	11	5	22	1	24	0	11	2	7	6.52671	3.11069	8.8236	6.98666	3.22441	5.67217	4.91772	4.61155
LOC_Os08g01850.1	6	39	3	24	6	6	0	18	7	31	1	26	1	11	1	7	9.68821	5.01341	12.7782	9.8082	5.19966	3.7968	5.01396	4.91535
LOC_Os02g48130.1	3	41	4	31	2	10	1	17	1	28	1	13	0	9	0	10	7.81898	2.54511	6.58771	4.56837	6.79269	2.74491	6.58904	2.94064
LOC_Os02g35500.1	8	111	15	45	4	53	8	22	11	139	7	50	7	64	1	41	21.0812	31.4176	22.7797	27.5442	15.4839	13.1295	20.9573	14.3566
LOC_Os04g54790.1	6	119	5	98	1	85	2	67	3	214	6	194	3	81	3	67	20.7575	28.6141	26.577	31.1727	16.7972	24.017	22.3703	35.2643
LOC_Os01g63890.1	32	129	25	162	11	72	8	90	22	108	15	149	9	70	7	107	40.7395	36.9198	41.18	32.2462	38.0032	42.4981	39.8989	37.1222
LOC_Os08g03390.2	1	83	1	34	0	40	0	37	0	44	0	23	0	33	0	23	12.1997	9.33207	11.6416	5.91211	5.3782	6.31329	10.3065	3.49371
LOC_Os07g49400.1	2	26	1	10	0	11	0	6	3	31	2	22	1	13	0	14	5.02817	5.57899	3.20143	6.58371	2.0136	3.84287	1.67132	5.27368
LOC_Os08g09190.1	3	20	0	9	1	14	0	3	3	31	0	1	0	9	0	3	4.91329	2.54511	5.91321	6.58371	1.26173	0.823473	0.83566	0.1519
LOC_Os10g41030.3	3	36	5	7	0	11	2	3	2	27	0	0	1	14	1	8	7.12715	5.86178	3.20143	5.24013	4.03977	4.07129	4.54294	0
LOC_Os05g02680.1	5	55	6	42	0	26	0	29	2	31	0	6	0	17	0	23	11.1868	4.80743	7.56703	5.77759	9.55817	6.31329	8.07805	0.911403
LOC_Os04g02820.2	22	221	12	178	5	91	8	86	10	205	6	123	6	101	2	74	46.316	39.9781	35.6779	35.6063	32.2944	24.0631	38.7847	24.4794
LOC_Os01g65080.1	3	81	3	70	0	33	0	24	1	72	2	39	1	57	0	32	13.3536	18.0217	9.6043	10.4805	11.6485	8.78371	6.68528	7.85599
LOC_Os01g57540.1	5	5	3	37	1	0	0	5	3	6	2	4	1	1	0	0	4.26844	2.18551	1.83866	3.22456	7.02215	0	1.39277	2.53947
LOC_Os02g33560.1	0	16	1	27	1	6	0	20	0	16	1	19	1	5	0	12	2.21386	3.31667	3.58489	2.14986	4.39686	3.29389	5.57107	3.85204
LOC_Os03g48770.1	1	19	1	40	0	6	0	17	0	33	2	173	0	7	0	9	3.34428	1.97953	1.74624	4.43408	6.21935	2.47042	4.73541	28.2107
LOC_Os04g35790.3	0	15	0	8	0	11	1	13	1	7	0	2	1	9	0	14	2.07549	4.44783	3.20143	1.74668	1.12153	3.84287	5.47483	0.303801
LOC_Os10g34590.1	0	27	0	11	0	7	0	7	0	26	1	19	0	8	1	9	3.73589	2.26232	2.03728	3.49352	1.54211	4.34578	1.94987	3.85204
LOC_Os10g36470.2	0	21	0	16	0	6	0	9	0	27	2	20	0	6	0	11	2.90569	1.69674	1.74624	3.62788	2.24307	3.0194	2.50698	4.96988
LOC_Os10g42780.3	0	23	1	10	1	2	0	3	2	21	0	4	0	8	0	3	3.18243	2.26232	2.42073	4.43393	2.0136	0.823473	0.83566	0.607602
LOC_Os11g04980.2	3	14	2	14	0	8	1	4	1	16	0	7	0	7	0	3	4.08309	1.97953	2.32832	2.95598	3.18606	0.823473	2.96785	1.0633
LOC_Os09g17920.1	2	37	1	7	0	15	0	6	5	19	0	1	0	23	1	4	6.5502	6.50417	4.36559	6.58356	1.59303	2.97333	1.67132	0.1519
LOC_Os12g18729.4	4	27	104	439	2	12	29	177	4	25	30	150	1	8	18	206	6.59717	4.16504	7.16978	6.58364	125.16	90.3017	103.059	51.7631
LOC_Os04g56070.1	0	41	0	16	1	16	1	16	2	29	2	52	0	34	2	10	5.67302	9.61486	6.49529	5.50886	2.24307	6.49564	6.31049	9.8307
LOC_Os06g03990.1	46	144	44	76	23	44	22	48	40	138	8	45	19	66	14	61	52.8295	54.8158	55.0948	50.7874	37.5688	42.999	54.1506	14.563
LOC_Os05g01470.1	3	62	4	154	2	41	3	39	2	48	3	31	0	29	3	36	10.7247	8.20091	15.6099	8.06182	24.0363	15.5078	16.4245	7.60672
LOC_Os01g10840.1	2	46	2	98	1	39	3	32	1	71	0	41	0	31	0	31	7.79549	8.76649	13.1892	10.3461	14.9622	8.50922	14.4746	6.22792
LOC_Os07g38160.1	5	46	10	115	2	26	1	49	4	59	4	46	3	31	5	46	9.94146	14.4746	11.2443	11.1521	22.2389	22.0034	15.5028	10.8512
LOC_Os03g43930.2	4	27	0	22	2	17	0	29	6	51	3	55	0	22	0	15	6.59717	6.22138	8.62498	11.6894	3.08422	4.11736	8.07805	11.2523
LOC_Os01g40870.1	7	5	6	28	0	11	1	4	4	16	3	20	1	11	1	8	5.69908	5.01341	3.20143	5.37434	7.59548	4.07129	2.96785	5.93582
LOC_Os02g49800.1	0	39	0	59	0	17	0	25	0	42	0	25	0	9	0	22	5.39629	2.54511	4.94767	5.64338	8.27131	6.0388	6.96383	3.79751
LOC_Os03g49520.2	0	38	2	22	0	16	0	15	0	42	0	19	0	10	0	13	5.25792	2.8279	4.65663	5.64338	4.30759	3.56838	4.1783	2.88611
LOC_Os08g29615.1	4	16	0	3	1	5	0	5	3	27	0	3	2	5	2	5	5.07515	5.21939	3.29385	6.04625	0.420575	5.12318	1.39277	0.455701
LOC_Os12g19030.1	7	29	10	18	5	16	7	9	16	23	6	14	4	21	4	10	9.01987	13.5495	13.8499	15.9884	8.64031	10.2464	15.4825	7.92222
LOC_Os01g59440.3	2	66	1	41	2	33	1	23	3	51	1	59	0	17	0	21	10.5628	4.80743	13.2816	9.27103	6.35955	5.76431	8.26036	9.92806
LOC_Os01g02800.1	47	71	19	15	22	28	4	6	63	58	9	15	20	29	7	4	43.4441	46.2553	48.5995	58.5789	13.7249	14.2255	9.08587	10.9719
LOC_Os03g25500.1	18	88	35	458	7	37	13	179	15	144	13	114	5	61	8	165	25.052	26.7638	23.639	31.4405	85.6168	60.2939	73.9583	29.8738
LOC_Os04g38920.1	2	40	5	22	0	12	2	16	0	26	1	3	0	9	0	23	6.96529	2.54511	3.49247	3.49352	6.14265	6.31329	8.16413	1.42164
LOC_Os04g58620.1	54	129	51	50	22	69	24	22	53	133	24	41	21	77	17	32	56.4766	61.732	60.5321	60.5951	38.2056	40.6649	50.6155	29.4104
LOC_Os09g08650.1	2	55	3	14	2	35	4	16	4	56	2	22	1	29	3	16	9.04079	10.1036	13.8637	10.749	3.79774	10.0179	11.8714	5.27368
LOC_Os01g41900.1	1	19	0	21	2	21	0	7	2	37	4	4	1	7	0	3	3.34428	3.88225	9.78914	6.58379	2.94403	0.823473	1.94987	4.47134
LOC_Os02g11830.2	20	41	17	168	6	21	8	44	16	32	17	74	11	13	10	44	19.9794	24.6062	17.1438	17.1977	33.9509	30.8312	27.0855	27.6615
LOC_Os04g31700.1	58	278	99	270	26	107	23	79	67	271	45	171	21	155	24	111	79.9545	83.7896	78.9463	90.4233	98.4087	75.4772	64.6394	69.4421
LOC_Os09g27030.2	45	1816	27	2439	5	1027	7	1819	27	2218	10	1053	12	998	9	1429	283.463	305.057	308.091	319.789	358.443	409.126	519.664	169.611
LOC_Os01g35330.1	45	163	0	0	14	72	0	0	45	127	2	1	23	91	0	0	54.7432	69.4965	46.696	53.34	0	0	0	2.08377
LOC_Os05g30530.1	2	14	4	9	0	6	2	2	9	14	7	46	0	21	0	4	3.36777	5.93859	1.74624	9.13622	3.70847	1.09796	4.26438	13.749
LOC_Os08g03310.6	8	45	7	44	1	12	1	27	0	9	4	29	1	15	5	43	11.9491	6.14457	5.33113	1.20929	10.4502	21.1799	9.37458	8.26886
LOC_Os11g42000.1	28	57	30	85	12	36	7	28	23	74	12	82	9	38	9	34	27.9159	27.8705	32.5413	28.4839	30.2669	26.211	20.775	24.0471
LOC_Os04g03050.1	17	109	3	1	7	27	2	0	19	88	0	2	9	41	2	1	27.2424	28.7189	20.7287	27.1405	1.97525	4.02522	3.70728	0.303801
LOC_Os01g36930.1	0	32	0	39	0	17	0	19	0	25	0	9	0	16	0	13	4.42772	4.52464	4.94767	3.35915	5.46748	3.56838	5.29251	1.3671
LOC_Os02g10440.1	1	28	0	41	0	14	2	8	1	28	1	35	0	12	0	18	4.58958	3.39348	4.07455	4.56837	5.74786	4.94084	5.9357	6.28245
LOC_Os04g56140.3	5	11	3	20	2	0	1	16	4	12	2	7	1	4	3	6	5.09863	3.03388	3.67731	4.83688	4.63889	7.27304	6.31049	2.99517
LOC_Os08g07760.1	0	30	1	24	1	12	1	6	0	21	4	9	0	16	1	6	4.15099	4.52464	5.33113	2.82169	3.97629	3.52231	3.52496	5.23085
LOC_Os06g01950.1	8	63	0	12	1	35	1	20	17	39	0	18	6	20	1	13	14.4396	17.0721	12.025	18.9443	1.6823	5.44375	7.4247	2.73421
LOC_Os05g28200.2	28	47	74	143	11	18	30	66	40	46	70	138	14	28	28	60	26.5322	34.5562	25.4639	38.4257	65.3122	68.9797	73.9937	88.5778
LOC_Os06g09880.1	12	54	4	22	6	16	4	10	5	31	2	10	2	25	2	17	16.0556	10.8752	15.6886	8.19596	5.53096	8.41708	10.2001	3.45088
LOC_Os02g51670.1	76	38	100	57	21	16	36	22	46	29	34	49	29	30	27	32	59.6223	63.6626	43.2684	40.9782	69.1595	59.4185	72.8592	40.2849
LOC_Os10g35960.1	5	56	13	100	0	23	4	40	5	54	6	31	2	30	1	26	11.3251	12.2891	6.69391	11.2864	21.9711	9.01213	18.5567	10.5045
LOC_Os06g12160.1	6	28	11	52	2	20	4	22	5	51	26	186	5	16	8	44	8.16618	14.0382	9.4981	10.8833	14.0185	27.0805	13.5427	53.3678
LOC_Os08g03310.1	7	45	9	50	0	13	2	25	0	5	6	28	1	19	3	38	11.2337	7.27573	3.78351	0.67183	12.5148	16.0567	10.6711	10.0488
LOC_Os03g22400.2	24	5	17	2	8	5	6	3	21	4	13	6	12	4	9	3	17.8595	23.9638	16.1644	17.466	10.679	17.7018	11.9575	13.4686
LOC_Os06g02580.1	22	696	10	78	5	314	3	95	10	614	1	51	4	305	2	52	112.04	93.8618	100.58	90.562	17.0518	18.0243	32.0235	8.71286
LOC_Os09g15810.1	0	46	2	10	0	15	0	11	2	57	0	15	1	21	1	21	6.36485	7.84131	4.36559	9.27111	2.62529	7.63967	3.06409	2.27851
LOC_Os02g39630.3	29	242	41	171	13	122	15	111	65	294	120	638	22	177	28	94	54.229	91.9137	59.4093	91.9015	49.0519	78.3124	58.724	212.825
LOC_Os08g09690.1	18	94	16	170	4	69	8	63	29	173	7	136	13	51	4	75	25.8822	39.1577	27.4363	46.6229	33.6196	28.0883	32.378	27.42
LOC_Os02g47120.1	19	151	22	84	9	64	6	53	18	177	8	42	8	58	7	50	34.4844	31.6236	35.1744	38.293	25.2332	26.8521	25.8852	14.1073
LOC_Os12g21890.1	10	51	9	56	3	43	2	31	10	57	7	18	4	30	3	24	14.2099	16.0946	18.0307	15.7201	13.3559	12.2139	12.3424	9.49576
LOC_Os04g54430.1	21	76	21	96	10	22	11	35	15	60	13	22	5	27	11	35	25.5376	17.1489	24.7894	20.1538	26.3038	30.2362	30.1394	15.899
LOC_Os01g42110.1	1	46	5	23	1	8	1	32	4	117	7	157	8	24	4	24	7.08017	22.0087	4.16697	18.9453	6.28284	14.0892	10.7673	30.6099
LOC_Os08g30020.1	59	482	111	425	28	175	31	239	22	319	94	542	16	105	21	115	108.897	60.1365	102.414	60.5975	127.479	70.9491	124.037	173.128
LOC_Os04g56070.2	0	28	0	14	0	10	1	14	0	40	1	51	3	26	0	5	3.87426	13.0607	2.91039	5.37464	1.96268	1.37245	5.75338	8.71286
LOC_Os01g68020.1	88	47	88	34	37	22	39	15	99	53	83	70	43	23	36	20	69.4515	88.3212	74.4331	86.9274	58.5949	73.0029	76.4702	90.8057
LOC_Os08g42960.1	15	45	16	157	7	28	4	32	21	66	10	95	4	34	9	37	16.9563	17.2257	21.0197	25.7967	31.7971	27.0344	16.3283	24.0899
LOC_Os01g02560.1	3	10	0	12	3	8	0	4	6	16	1	0	2	8	0	1	3.52963	6.06776	7.84428	6.98659	1.6823	0.274491	1.11421	0.965936
LOC_Os01g65140.1	3	33	1	18	2	16	1	9	0	32	2	47	1	16	0	10	6.71205	6.42736	8.33394	4.29971	3.13514	2.74491	4.36062	9.07119
LOC_Os10g04520.1	3	15	4	11	2	9	1	3	6	13	12	18	4	3	4	1	4.22146	8.45925	6.29667	6.58349	3.98885	7.77595	2.6893	14.3254
LOC_Os11g09329.1	46	259	52	630	13	141	14	164	33	227	33	229	11	120	19	116	68.7416	54.8647	64.9391	57.1031	120.128	67.4729	71.6337	66.6611
LOC_Os03g29460.1	9	132	13	121	5	58	5	68	12	114	16	195	3	49	7	63	24.7022	19.5649	26.0736	24.9912	24.9151	30.4205	28.2098	45.0756
LOC_Os06g09540.1	10	57	11	114	2	26	8	42	5	53	3	37	2	27	1	34	15.0401	11.4408	11.2443	11.152	22.7104	11.2081	26.5283	8.51812
LOC_Os04g53520.1	3	22	1	4	0	10	0	2	1	24	0	7	0	10	0	2	5.19002	2.8279	2.91039	4.03091	1.17245	0.548982	0.557107	1.0633
LOC_Os05g33550.1	0	20	0	28	0	17	0	19	0	25	0	21	0	14	0	15	2.76733	3.95906	4.94767	3.35915	3.92537	4.11736	5.29251	3.18991
LOC_Os06g03700.1	3	15	6	57	0	11	2	17	3	18	2	38	1	5	0	16	4.22146	3.31667	3.20143	4.83695	11.661	4.39186	8.44268	7.70409
LOC_Os08g14390.1	0	21	3	38	1	10	1	18	0	22	1	8	1	6	2	21	2.90569	3.59946	4.74905	2.95605	7.16234	9.51504	6.8676	2.18114
LOC_Os09g26620.3	3	11	2	41	1	3	1	14	3	20	8	138	1	5	1	25	3.66799	3.31667	2.71177	5.10569	6.97123	8.73764	5.75338	28.6897
LOC_Os10g21910.1	0	28	0	10	0	9	0	7	2	25	3	24	0	9	0	5	3.87426	2.54511	2.61935	4.9714	1.40192	1.37245	1.94987	6.54342
LOC_Os11g42420.1	3	11	2	12	1	4	2	12	5	6	9	30	1	3	3	8	3.66799	2.75109	3.00281	4.8368	2.90567	7.82202	7.04992	13.2504
LOC_Os12g22839.1	2	23	1	4	0	9	1	2	1	24	1	10	0	10	0	1	4.61307	2.8279	2.61935	4.03091	1.17245	0.274491	2.41075	2.48494
LOC_Os10g42020.1	8	19	4	6	4	4	3	2	2	11	9	10	0	4	3	8	8.35153	1.13116	8.51878	3.09027	3.28789	7.82202	6.11802	10.2124
LOC_Os02g15550.2	3	92	1	93	0	40	1	44	2	57	0	84	0	30	0	40	14.8757	8.4837	11.6416	9.27111	13.6495	10.9796	14.11	12.7596
LOC_Os03g15720.2	0	27	3	60	0	23	1	16	2	36	1	4	1	16	0	16	3.73589	6.42736	6.69391	6.44942	10.2466	4.39186	6.31049	1.57354
LOC_Os10g35520.1	2	20	3	15	1	14	3	9	2	29	4	28	2	10	1	12	4.19797	6.63334	5.91321	5.50886	3.93793	5.16926	8.0679	8.11696
LOC_Os04g53190.2	8	56	11	67	3	31	3	14	14	88	3	36	8	35	3	20	13.4711	25.1194	14.5382	23.1099	16.1214	11.1159	9.46066	8.36622
LOC_Os08g08820.2	13	27	14	21	6	11	6	12	6	22	15	24	1	10	1	11	13.0351	4.73062	14.2334	7.79278	11.5076	4.89477	14.4645	18.1346
LOC_Os05g28300.1	15	142	6	471	3	117	3	136	13	231	27	769	7	81	1	150	30.3778	36.225	39.5676	41.5181	69.7004	43.049	43.4442	142.892
LOC_Os01g03660.3	2	7	1	3	0	3	1	1	4	7	1	1	1	2	1	2	2.39921	2.4683	0.873118	4.16505	1.03226	2.42435	2.13219	1.11784
LOC_Os01g04020.2	0	32	0	23	0	6	0	8	0	13	0	1	0	3	0	6	4.42772	0.84837	1.74624	1.74676	3.22441	1.64695	2.22843	0.1519
LOC_Os02g05980.1	4	9	2	10	0	6	1	4	1	6	0	3	0	3	0	2	4.10658	0.84837	1.74624	1.61232	2.62529	0.548982	2.96785	0.455701
LOC_Os02g34630.1	1	7	2	14	0	6	0	4	2	16	2	18	0	3	2	7	1.68389	0.84837	1.74624	3.7621	3.18606	5.67217	1.11421	4.66608
LOC_Os02g39580.1	2	6	12	3	1	1	1	5	3	12	20	7	0	5	2	2	2.26084	1.41395	2.12969	4.03076	7.76081	4.29971	3.24641	20.382
LOC_Os02g40110.1	3	13	3	22	0	4	0	10	0	14	0	16	1	1	1	6	3.94473	2.18551	1.16416	1.88113	4.91928	3.52231	2.78553	2.43041
LOC_Os03g17310.1	3	15	0	12	0	3	1	9	0	12	1	1	0	8	1	2	4.22146	2.26232	0.873118	1.61239	1.6823	2.42435	4.36062	1.11784
LOC_Os03g53800.2	2	6	7	11	2	0	3	2	1	3	1	7	1	0	0	4	2.26084	1.90272	3.67731	1.20922	5.82391	1.09796	6.11802	2.02924
LOC_Os04g37550.1	1	23	0	6	1	1	1	3	0	15	0	2	0	3	0	1	3.89775	0.84837	2.12969	2.01549	0.84115	0.274491	2.6893	0.303801
LOC_Os04g37904.1	0	16	0	13	0	6	0	4	0	9	1	4	1	9	0	6	2.21386	4.44783	1.74624	1.20929	1.82249	1.64695	1.11421	1.57354
LOC_Os05g08920.1	2	3	2	11	1	0	0	6	4	5	2	15	0	5	1	2	1.84574	1.41395	1.83866	3.89632	2.76548	2.42435	1.67132	4.21038
LOC_Os05g26890.1	1	4	5	3	2	2	0	0	1	8	0	1	1	2	1	3	1.26879	2.4683	4.25939	1.88105	3.47901	2.69884	0	0.1519
LOC_Os07g48410.1	0	18	1	13	0	8	0	9	0	8	0	6	1	7	0	7	2.49059	3.88225	2.32832	1.07493	2.43418	1.92144	2.50698	0.911403
LOC_Os08g06344.3	3	10	4	8	0	6	0	4	1	8	0	11	0	2	0	4	3.52963	0.56558	1.74624	1.88105	3.56828	1.09796	1.11421	1.67091
LOC_Os08g44820.4	0	17	0	12	0	7	0	10	0	28	0	11	0	5	0	9	2.35223	1.41395	2.03728	3.76225	1.6823	2.47042	2.78553	1.67091
LOC_Os09g08390.4	2	17	0	12	0	8	0	7	1	8	1	9	0	3	2	2	3.78287	0.84837	2.32832	1.88105	1.6823	4.29971	1.94987	2.33304
LOC_Os09g24990.1	0	8	2	15	1	6	0	3	1	11	1	18	1	1	1	8	1.10693	2.18551	3.58489	2.28415	3.32625	4.07129	0.83566	3.70014
LOC_Os09g34000.3	4	8	1	5	0	4	1	2	0	13	1	3	0	8	1	5	3.96821	2.26232	1.16416	1.74676	1.31264	3.24782	2.41075	1.42164
LOC_Os10g42780.1	0	15	0	6	0	3	0	4	1	25	0	4	0	7	0	6	2.07549	1.97953	0.873118	4.16527	0.84115	1.64695	1.11421	0.607602
LOC_Os11g42350.2	1	25	1	16	0	7	0	19	1	7	1	11	0	4	1	12	4.17448	1.13116	2.03728	1.74668	2.85475	5.16926	5.29251	2.63684
LOC_Os11g47120.1	5	5	7	15	0	3	6	5	1	12	8	22	0	7	3	5	4.26844	1.97953	0.873118	2.41851	6.38468	6.99855	12.5146	11.0693
LOC_Os12g39160.1	4	5	2	5	0	4	1	3	1	9	0	5	0	6	0	9	3.55312	1.69674	1.16416	2.01542	1.92433	2.47042	2.6893	0.759502
LOC_Os11g44810.3	0	96	0	39	0	42	0	47	0	57	0	66	0	41	0	61	13.2832	11.5944	12.2237	7.65887	5.46748	16.7439	13.092	10.0254
LOC_Os11g25780.1	5	54	3	46	1	41	2	59	11	104	2	47	6	42	7	63	11.0484	23.2935	13.7713	22.8414	8.28388	30.4205	20.1419	9.07119
LOC_Os01g37130.1	10	99	45	157	4	61	11	102	33	173	36	178	11	52	26	102	20.8515	35.635	25.108	49.8473	49.536	76.7576	48.8025	61.812
LOC_Os03g16800.2	1	103	2	170	0	63	2	41	0	99	0	22	0	50	0	50	14.9671	14.1395	18.3355	13.3022	25.056	13.7245	15.128	3.34181
LOC_Os04g29920.1	81	74	26	13	33	21	12	7	56	60	19	15	28	21	11	10	68.1801	59.2148	66.7875	53.2048	17.7263	23.3739	24.1935	20.6313
LOC_Os08g15650.1	22	53	20	72	5	23	4	28	20	46	15	20	9	30	3	19	23.0705	25.6082	15.8872	22.3033	22.3275	10.8414	15.214	17.527
LOC_Os08g14450.1	126	905	176	611	40	378	66	594	110	772	40	470	52	476	54	667	215.352	233.549	183.559	192.404	193.314	284.355	287.801	110.031
LOC_Os10g40830.1	2	25	6	14	0	24	3	21	4	48	1	10	3	17	0	18	4.8898	10.5156	6.98495	9.67406	5.6328	4.94084	11.4105	2.48494
LOC_Os03g17240.1	27	36	20	108	6	19	4	26	9	27	1	24	3	23	3	32	24.2949	12.2123	16.5617	10.883	27.3744	14.4098	14.6569	4.61155
LOC_Os08g01430.1	1	22	3	38	2	7	0	11	1	34	6	30	2	9	3	19	3.75938	6.35055	5.71459	5.37457	7.16234	10.8414	3.06409	10.3526
LOC_Os08g15230.1	74	301	74	576	24	152	18	183	57	267	28	306	25	166	23	237	94.582	94.5111	88.3657	81.8247	126.015	108.188	84.3408	73.5277
LOC_Os01g02960.1	7	77	1	210	0	50	1	77	1	101	4	96	1	61	3	87	15.6615	19.1529	14.552	14.3771	30.0519	29.5068	23.3022	18.4462
LOC_Os02g07630.1	3	33	3	31	3	18	2	10	3	30	2	21	1	16	3	16	6.71205	6.42736	10.7547	6.44935	6.181	10.0179	6.49281	5.12178
LOC_Os04g02820.3	12	189	8	118	6	78	0	49	6	150	3	93	2	64	1	52	34.7351	21.904	33.733	24.9916	21.4361	16.1489	13.6491	17.0246
LOC_Os03g17570.5	23	88	15	158	1	51	3	39	10	123	19	77	11	52	8	31	28.6286	35.635	16.6817	24.5882	31.3256	23.5121	16.4245	30.0491
LOC_Os04g32560.1	3	52	1	34	1	18	0	15	0	17	0	1	0	18	0	17	9.34101	5.09022	7.07737	2.28422	5.3782	4.66635	4.1783	0.1519
LOC_Os01g59440.1	2	55	1	32	0	26	0	16	0	53	4	56	0	18	1	14	9.04079	5.09022	7.56703	7.1214	5.09782	5.71824	4.45685	12.3702
LOC_Os06g04140.1	2	37	4	62	1	12	2	14	2	57	0	25	0	29	2	31	6.5502	8.20091	5.33113	9.27111	11.1386	12.2599	7.60702	3.79751
LOC_Os09g24710.2	1	33	0	39	0	31	0	30	1	56	0	13	0	26	1	41	5.28141	7.35254	9.02222	8.33062	5.46748	13.1295	8.3566	1.97471
LOC_Os06g43980.1	2	26	1	7	0	6	0	5	0	37	0	26	1	14	0	11	5.02817	5.86178	1.74624	4.97155	1.59303	3.0194	1.39277	3.94941
LOC_Os01g04650.1	1	18	1	14	0	16	0	3	0	18	1	1	0	9	0	7	3.20591	2.54511	4.65663	2.41859	2.57437	1.92144	0.83566	1.11784
LOC_Os05g01990.1	1	17	4	11	1	5	3	13	2	26	6	46	0	8	2	9	3.06755	2.26232	3.29385	5.10576	3.98885	6.22115	9.18211	12.783
LOC_Os05g03540.1	0	17	0	8	0	12	0	5	1	15	1	26	1	12	0	3	2.35223	5.2962	3.49247	2.82161	1.12153	0.823473	1.39277	4.91535
LOC_Os07g29750.1	0	25	1	3	0	12	0	4	3	22	0	7	0	8	0	7	3.45916	2.26232	3.49247	5.37442	1.03226	1.92144	1.11421	1.0633
LOC_Os07g37550.1	0	33	0	10	0	11	0	9	0	25	0	0	0	7	0	13	4.56609	1.97953	3.20143	3.35915	1.40192	3.56838	2.50698	0
LOC_Os10g12354.2	2	10	4	2	2	4	1	3	1	7	0	1	1	5	0	4	2.81431	3.31667	4.84147	1.74668	2.72713	1.09796	2.6893	0.1519
LOC_Os08g19114.1	1	48	7	50	3	21	0	24	4	88	6	95	1	15	0	33	7.3569	6.14457	11.6278	15.0487	11.2914	9.0582	6.68528	20.2262
LOC_Os05g25850.2	18	21	20	47	5	14	10	36	10	26	18	57	9	8	10	31	15.7815	19.3868	13.2678	11.5547	18.8227	27.2629	28.5643	26.0452
LOC_Os01g66200.1	4	23	5	11	1	7	0	4	3	17	1	11	2	0	1	3	6.04371	3.80544	3.87593	4.70259	4.60054	2.69884	1.11421	2.63684
LOC_Os02g27870.1	4	7	8	6	2	3	0	3	2	15	3	9	2	6	0	2	3.82985	5.50218	4.55043	3.62773	5.73464	0.548982	0.83566	4.26491
LOC_Os07g04690.2	4	7	4	6	2	5	3	1	3	10	0	1	2	7	1	3	3.82985	5.78497	5.13251	3.76203	3.28789	2.69884	5.83947	0.1519
LOC_Os02g06270.1	1	6	2	11	2	9	2	7	1	11	0	16	1	1	2	7	1.54552	2.18551	6.29667	2.28415	2.76548	5.67217	5.65715	2.43041
LOC_Os02g31220.1	1	9	3	19	0	7	0	11	1	8	2	25	2	8	2	10	1.96062	6.06776	2.03728	1.88105	4.4987	6.49564	3.06409	5.72938
LOC_Os03g17120.1	0	14	1	27	0	8	0	14	3	29	1	14	0	6	0	5	1.93713	1.69674	2.32832	6.31498	4.39686	1.37245	3.89975	3.09254
LOC_Os12g21870.1	1	9	0	10	0	7	0	1	1	7	1	1	2	6	1	2	1.96062	5.50218	2.03728	1.74668	1.40192	2.42435	0.278553	1.11784
LOC_Os08g24390.4	1	56	1	21	0	25	0	23	0	54	0	13	0	18	2	25	8.46383	5.09022	7.27599	7.25577	3.55571	10.613	6.40673	1.97471
LOC_Os08g38300.1	4	35	3	1	2	11	5	4	4	25	3	7	2	3	2	4	7.7041	4.65381	6.87874	6.58364	1.97525	4.84869	10.3824	3.96111
LOC_Os01g58080.1	27	66	21	101	9	43	12	54	32	86	25	79	12	28	9	55	28.4458	30.7508	29.0626	37.3514	27.0048	31.9753	37.2855	36.1485
LOC_Os01g40670.2	18	68	18	57	8	34	3	21	23	64	15	68	11	25	6	20	22.2847	27.9997	24.6046	27.1402	19.0013	16.742	11.4105	24.8183
LOC_Os03g48190.2	3	32	5	26	0	12	3	11	3	29	2	18	2	15	2	14	6.57368	8.04729	3.49247	6.31498	6.70341	7.5936	8.625	4.66608
LOC_Os06g09450.1	3	85	2	40	2	47	0	10	3	130	0	83	0	47	0	19	13.9071	13.2911	17.3562	19.886	6.83104	5.21533	2.78553	12.6077
LOC_Os01g04630.1	3	79	3	39	0	58	0	16	5	63	0	24	1	34	0	21	13.0769	11.5176	16.8803	12.4957	7.30253	5.76431	4.45685	3.64561
LOC_Os08g31970.1	35	125	10	39	13	46	6	31	15	78	8	64	10	38	7	25	42.332	29.7732	37.2903	22.5724	11.5843	19.9898	19.757	17.4491
LOC_Os03g18510.1	7	90	10	75	5	41	3	37	7	87	10	111	4	33	4	45	17.4602	16.9429	21.1259	17.3327	16.6312	19.8536	15.8674	26.5203
LOC_Os03g22050.2	28	168	45	92	23	76	18	116	45	158	17	164	11	77	16	105	43.2745	42.7048	64.4081	57.5053	40.4235	58.8274	65.6777	41.3326
LOC_Os04g02820.1	16	244	6	189	5	111	4	78	4	191	4	120	5	92	6	71	45.2065	35.5303	41.4987	28.8884	30.1663	30.741	29.1417	22.0918
LOC_Os08g39694.3	11	242	3	107	1	84	0	94	2	134	1	140	0	94	1	106	41.3532	26.5822	26.286	19.6173	16.8356	30.9714	26.184	22.232
LOC_Os04g04060.1	0	23	0	8	0	5	0	6	3	15	0	2	1	7	0	1	3.18243	3.88225	1.4552	4.43386	1.12153	0.274491	1.67132	0.303801
LOC_Os05g51610.1	1	23	1	2	0	9	0	4	0	4	0	8	0	13	0	4	3.89775	3.67627	2.61935	0.537464	0.892069	1.09796	1.11421	1.2152
LOC_Os01g66170.1	0	12	2	5	0	9	2	8	2	44	1	3	0	7	4	2	1.6604	1.97953	2.61935	7.52435	1.92433	8.05044	5.9357	1.42164
LOC_Os03g15890.2	18	36	12	84	7	23	3	29	20	107	15	121	11	39	12	49	17.857	31.9587	19.5645	30.4996	19.1163	35.9544	13.639	32.869
LOC_Os09g12730.1	6	32	2	29	1	9	1	18	1	23	1	22	1	12	1	12	8.71965	5.2962	4.45801	3.89654	5.28893	5.16926	6.8676	4.30775
LOC_Os01g73000.2	59	225	45	130	20	104	13	100	60	246	36	159	27	109	18	83	73.3364	82.1976	67.0412	81.4213	45.7508	56.5393	51.9526	58.9259
LOC_Os01g55100.1	2	15	1	20	0	9	2	6	2	31	1	34	0	15	1	4	3.50614	4.24185	2.61935	5.77759	3.41552	2.97333	5.3786	6.13055
LOC_Os01g61920.1	2	15	2	16	0	14	0	5	1	35	2	8	0	9	1	8	3.50614	2.54511	4.07455	5.50893	3.46644	4.07129	1.39277	3.14707
LOC_Os04g32690.1	1	36	1	9	0	11	0	12	0	31	0	6	0	14	0	6	5.69651	3.95906	3.20143	4.16535	1.87341	1.64695	3.34264	0.911403
LOC_Os08g14440.1	2	19	3	14	2	7	2	12	2	11	0	2	1	7	1	3	4.0596	3.88225	5.71459	3.09027	3.79774	2.69884	7.04992	0.303801
LOC_Os08g41010.7	0	26	1	27	0	15	0	13	0	24	0	28	1	14	0	13	3.59752	5.86178	4.36559	3.22479	4.39686	3.56838	3.62119	4.25321
LOC_Os09g12730.2	4	26	4	23	0	14	0	20	1	22	1	29	0	9	0	6	6.45881	2.54511	4.07455	3.76218	5.67115	1.64695	5.57107	5.37105
LOC_Os11g07020.4	0	32	2	12	2	8	0	14	1	20	1	1	1	9	0	8	4.42772	4.44783	6.00563	3.49344	2.90567	2.19593	3.89975	1.11784
LOC_Os11g11210.1	1	22	0	11	0	13	0	8	0	26	0	1	1	13	0	6	3.75938	5.57899	3.78351	3.49352	1.54211	1.64695	2.22843	0.1519
LOC_Os11g39670.1	1	26	2	20	0	10	0	17	1	36	1	44	0	13	0	11	4.31285	3.67627	2.91039	5.6433	4.02721	3.0194	4.73541	7.64956
LOC_Os01g12880.1	3	55	0	62	0	19	0	26	1	53	0	3	1	25	0	19	9.75611	8.97247	5.52975	7.92752	8.69189	5.21533	7.24239	0.455701
LOC_Os09g15835.1	21	72	19	86	9	35	13	30	13	92	11	64	6	49	11	29	24.9841	25.273	26.7343	22.8413	23.6785	28.5892	32.4539	20.3469
LOC_Os04g36910.2	7	15	8	20	2	4	4	5	4	21	5	19	2	4	3	9	7.08274	4.9366	4.84147	6.04617	7.69732	8.09651	8.80732	7.71579
LOC_Os04g25400.2	58	134	92	98	26	67	33	67	79	233	113	88	30	77	44	57	60.0297	78.8564	67.3047	94.9909	70.0139	98.162	79.8332	122.518
LOC_Os08g06240.1	12	89	55	276	3	38	12	97	11	55	48	273	3	35	17	74	20.8985	15.6058	16.5755	16.2575	72.3356	52.1935	49.2633	87.8337
LOC_Os01g19400.1	4	9	7	11	0	6	1	5	6	18	2	40	2	10	0	5	4.10658	6.63334	1.74624	7.25532	5.82391	1.37245	3.24641	8.00789
LOC_Os08g39694.1	15	242	4	99	2	99	3	87	9	186	3	146	6	99	1	116	44.2145	39.4125	32.4902	32.2472	16.3257	33.7163	29.7951	25.0753
LOC_Os05g41190.2	3	59	5	5	2	7	6	1	6	45	8	77	0	46	12	18	10.3096	13.0083	5.71459	10.8832	3.75939	27.4452	11.4004	19.4238
LOC_Os06g03760.2	6	64	9	86	1	26	0	58	6	57	2	138	3	25	0	33	13.1474	12.7779	9.40568	12.4956	17.5617	9.0582	16.1561	22.8941
LOC_Os06g12780.1	0	9	4	17	1	7	0	10	6	12	3	6	1	6	0	6	1.2453	3.59946	3.87593	6.44912	4.83	1.64695	2.78553	3.80921
LOC_Os08g43440.1	8	145	7	101	1	76	1	98	6	190	6	152	4	71	4	82	25.7857	27.689	23.9577	30.3663	18.4412	30.0097	29.1519	28.8845
LOC_Os02g10090.2	0	48	2	49	1	20	0	30	0	47	1	96	0	30	2	26	6.64158	8.4837	7.65944	6.31521	8.09277	10.8875	8.3566	15.5484
LOC_Os08g10570.1	13	6	13	18	2	7	3	14	14	19	7	14	8	7	5	13	10.1294	17.2013	5.71459	13.8387	10.4754	12.9452	9.46066	8.88816
LOC_Os01g68060.1	6	34	7	128	0	25	2	12	7	49	17	160	2	26	5	24	8.99638	11.158	7.27599	12.2268	22.2263	15.9646	7.04992	40.725
LOC_Os11g40130.1	11	138	1	17	4	78	2	18	9	179	1	43	4	87	0	15	26.9631	32.2136	30.0557	31.3066	2.99495	4.11736	8.72124	7.49766
LOC_Os11g34920.1	32	40	6	54	9	26	0	1	23	46	4	17	10	21	0	3	28.4249	24.9658	24.1149	24.7216	11.2405	0.823473	0.278553	6.44605
LOC_Os04g31270.1	0	37	0	11	0	17	1	19	0	30	0	5	1	18	0	9	5.11955	6.99294	4.94767	4.03098	1.54211	2.47042	7.14615	0.759502
LOC_Os11g24590.1	2	41	0	15	0	16	1	11	1	30	2	19	0	14	0	15	7.10366	3.95906	4.65663	4.8371	2.10288	4.11736	4.91772	4.81798
LOC_Os11g43404.2	6	21	5	17	1	7	1	2	3	16	3	18	1	10	1	5	7.19762	4.73062	3.87593	4.56822	5.44169	3.24782	2.41075	5.63202
LOC_Os03g29950.2	6	122	8	73	2	32	1	42	5	86	1	18	3	55	0	52	21.1726	21.2616	12.9906	15.5861	15.1275	14.2735	13.5529	3.70014
LOC_Os12g44180.1	6	150	7	56	2	55	2	66	3	132	5	100	1	68	6	59	25.0469	21.1324	19.6845	20.1547	12.1325	27.4472	22.0918	20.0197
LOC_Os02g10200.2	20	160	23	215	8	89	4	107	21	223	23	264	7	85	7	111	36.445	37.3562	40.6118	46.8922	44.21	43.596	37.2198	62.3182
LOC_Os05g02420.2	31	56	4	57	10	42	4	22	17	108	12	89	6	71	1	35	29.9235	31.4944	30.6102	28.2156	10.4377	11.4825	13.5427	25.1104
LOC_Os03g51910.1	3	5	2	3	2	6	0	3	0	9	1	16	0	7	0	8	2.83779	1.97953	5.42355	1.20929	1.64395	2.19593	0.83566	3.39634
LOC_Os04g25540.1	1	2	4	5	2	3	3	1	3	3	12	9	1	1	5	0	0.992054	2.18551	4.55043	2.82146	3.1477	9.37682	5.83947	12.9583
LOC_Os09g20830.5	1	20	0	12	0	6	0	6	0	9	0	4	2	4	0	6	3.48265	4.9366	1.74624	1.20929	1.6823	1.64695	1.67132	0.607602
LOC_Os10g41050.1	2	8	0	3	2	6	0	1	0	5	0	1	1	1	1	4	2.53757	2.18551	5.42355	0.67183	0.420575	2.97333	0.278553	0.1519
LOC_Os11g04500.1	0	11	0	17	0	5	1	8	1	28	0	46	0	10	0	15	1.52203	2.8279	1.4552	4.56837	2.38326	4.11736	4.08207	6.98742
LOC_Os11g10800.1	0	14	1	3	0	9	0	2	2	24	0	0	0	2	0	2	1.93713	0.56558	2.61935	4.83703	1.03226	0.548982	0.557107	0
LOC_Os01g01970.2	0	17	3	7	2	7	0	10	2	17	1	5	0	9	0	8	2.35223	2.54511	5.71459	3.89647	2.8164	2.19593	2.78553	1.72544
LOC_Os03g04110.2	0	26	0	32	2	7	0	5	1	7	0	2	0	9	0	5	3.59752	2.54511	5.71459	1.74668	4.48613	1.37245	1.39277	0.303801
LOC_Os03g04130.1	1	25	2	7	0	9	0	16	1	11	2	32	2	9	0	23	4.17448	6.35055	2.61935	2.28415	2.20471	6.31329	4.45685	6.79269
LOC_Os03g51220.1	3	6	15	40	1	1	4	11	6	12	7	19	1	7	7	11	2.97616	3.88225	2.12969	6.44912	14.783	16.147	10.4786	9.64766
LOC_Os04g32920.4	1	26	1	70	0	21	0	8	2	0	0	9	0	9	0	5	4.31285	2.54511	6.11183	1.61224	10.4251	1.37245	2.22843	1.3671
LOC_Os05g39650.1	2	31	2	20	0	7	0	15	1	18	0	4	1	7	0	2	5.72	3.88225	2.03728	3.22471	4.02721	0.548982	4.1783	0.607602
LOC_Os01g63230.1	0	45	4	22	0	12	2	14	2	52	3	37	3	20	1	16	6.22648	11.364	3.49247	8.59928	5.53096	6.26722	7.60702	8.51812
LOC_Os07g01320.1	2	48	8	29	3	15	0	18	7	56	6	46	4	21	0	22	8.07222	13.5495	9.88156	13.1674	8.95905	6.0388	5.01396	12.783
LOC_Os06g43660.1	72	656	14	387	28	246	3	19	63	505	26	627	35	274	3	29	142.271	144.08	123.078	118.641	62.8178	13.5863	10.8534	120.356
LOC_Os07g48970.2	4	22	5	3	3	17	1	3	2	16	2	4	0	4	2	9	5.90534	1.13116	10.4636	3.7621	3.47901	6.22115	2.6893	2.53947
LOC_Os08g41830.1	26	31	29	24	10	8	7	8	34	19	37	41	19	8	11	12	22.8877	38.414	20.7149	29.9611	21.1035	23.9229	15.2039	41.9675
LOC_Os02g57290.3	9	43	5	25	2	27	5	35	4	68	2	5	1	25	1	20	12.3876	8.97247	11.5354	12.3614	6.56322	7.36518	19.0176	2.69137
LOC_Os07g49330.1	3	194	4	223	2	80	2	127	3	248	8	920	1	114	1	155	28.989	34.1408	26.9605	35.7412	33.7095	44.4215	39.0835	147.476
LOC_Os03g07370.1	0	44	0	19	0	18	0	15	0	58	0	1	0	20	0	10	6.08812	5.6558	5.23871	7.79323	2.66364	2.74491	4.1783	0.1519
LOC_Os03g24560.1	3	23	2	23	1	15	4	9	3	23	4	21	1	21	2	10	5.32839	7.84131	6.20425	5.50878	4.44778	6.49564	9.92153	7.05365
LOC_Os07g41330.1	0	58	0	53	0	20	0	22	0	43	0	7	0	18	0	18	8.02525	5.09022	5.82079	5.77774	7.43016	4.94084	6.12817	1.0633
LOC_Os09g33690.2	2	33	1	27	0	17	2	12	0	63	5	178	0	20	0	30	5.99673	5.6558	4.94767	8.46506	4.39686	8.23473	7.04992	31.868
LOC_Os01g01870.1	14	199	46	441	11	117	22	169	32	305	43	424	7	105	26	159	37.5494	43.012	54.2768	66.7775	89.9621	92.4035	87.8556	105.941
LOC_Os01g31810.2	4	6	9	61	1	4	2	19	4	27	22	115	1	11	7	15	3.69148	5.01341	3.00281	6.85237	14.0569	17.2449	8.99979	38.7191
LOC_Os02g30730.1	3	12	2	11	2	3	0	1	6	16	3	16	1	4	0	4	3.80636	3.03388	4.55043	6.98659	2.76548	1.09796	0.278553	5.32821
LOC_Os08g04440.1	0	23	0	19	0	15	0	16	0	35	0	13	0	24	0	17	3.18243	6.78696	4.36559	4.70281	2.66364	4.66635	4.45685	1.97471
LOC_Os08g29710.1	5	32	5	81	1	19	2	30	2	52	14	123	2	13	3	33	8.00433	7.48171	7.3684	8.59928	14.414	14.6843	12.0639	32.2069
LOC_Os08g39630.1	1	63	0	45	0	23	0	19	3	39	1	14	0	26	0	15	9.4324	7.35254	6.69391	7.65864	6.30863	4.11736	5.29251	3.09254
LOC_Os12g35040.1	4	33	12	18	3	9	4	14	7	10	6	54	3	12	2	13	7.42737	9.10164	8.13532	6.98651	9.86368	7.31911	11.3143	13.9982
LOC_Os12g22090.4	3	54	11	140	1	20	5	40	6	46	17	123	1	29	4	54	9.61774	10.1036	7.65944	11.0176	26.3554	22.324	20.4103	35.1047
LOC_Os07g49410.2	5	67	4	31	0	29	1	22	2	42	0	8	0	27	0	24	12.8471	7.63533	8.44014	7.25562	6.79269	6.58778	7.98181	1.2152
LOC_Os09g29070.1	5	29	4	21	1	6	1	14	0	24	0	2	0	9	0	8	7.58923	2.54511	3.58489	3.22479	5.39077	2.19593	5.75338	0.303801
LOC_Os10g42710.1	3	11	5	13	1	3	3	5	2	8	2	13	3	7	0	9	3.66799	7.68769	2.71177	2.68717	4.88092	2.47042	6.95368	3.90658
LOC_Os03g25620.1	12	166	15	107	5	68	1	56	8	137	1	51	0	84	4	52	31.5527	23.7544	28.984	24.8571	24.1758	21.775	17.4526	8.71286
LOC_Os07g32430.1	7	33	3	38	2	20	1	15	2	61	1	26	1	21	0	11	9.57334	7.84131	9.4981	9.80857	7.16234	3.0194	6.03194	4.91535
LOC_Os12g44150.1	34	225	17	82	11	69	5	62	12	174	9	23	7	98	3	87	55.4533	41.0325	40.3069	33.0532	21.8944	29.5068	26.5385	12.1871
LOC_Os08g02130.2	9	22	7	13	3	6	2	6	5	20	5	11	2	6	3	2	9.48195	5.50218	7.2622	6.71793	6.10429	6.17507	5.3786	6.50058
LOC_Os09g24670.1	5	26	6	20	1	18	5	19	4	42	1	11	2	9	5	9	7.17413	6.35055	7.07737	8.86786	6.47395	11.8472	14.5607	2.63684
LOC_Os03g02020.2	13	228	11	295	5	103	6	213	2	255	1	102	2	134	6	217	40.8467	41.6993	39.1703	35.8756	48.0851	70.8167	70.4537	16.4598
LOC_Os08g15040.1	3	44	1	56	0	21	0	29	0	37	3	34	1	8	0	14	8.23408	4.16504	6.11183	4.97155	8.46242	3.84287	8.07805	8.06242
LOC_Os10g36680.1	8	15	5	13	1	6	4	4	4	10	3	16	2	6	1	8	7.79806	5.50218	3.58489	4.56815	4.88092	4.07129	8.52877	5.32821
LOC_Os10g10080.3	8	39	5	33	2	15	2	15	2	26	3	33	3	15	0	12	11.1189	9.95001	8.0429	5.10576	7.68476	3.29389	7.88558	7.91052
LOC_Os12g22030.2	42	246	50	221	21	112	20	146	43	220	54	243	12	137	24	190	64.0816	61.5749	71.2082	64.2238	61.5667	97.162	77.7416	89.0723
LOC_Os02g01332.1	4	35	7	47	4	6	6	14	4	38	26	242	3	16	5	42	7.7041	10.2328	9.10086	8.3304	10.8708	20.9054	15.0216	61.8742
LOC_Os11g28980.1	2	64	2	97	0	29	0	23	1	58	0	50	0	29	0	35	10.2861	8.20091	8.44014	8.59935	14.822	9.60718	6.40673	7.59502
LOC_Os01g11580.2	0	62	5	95	0	37	1	42	2	72	4	183	2	28	1	38	8.57871	11.7236	10.7685	11.2866	16.3766	12.306	13.5529	31.6615
LOC_Os02g15550.1	1	105	3	83	0	49	0	52	3	69	1	70	1	30	0	45	15.2438	10.3864	14.2609	11.6896	13.471	12.3521	14.4848	11.599
LOC_Os06g03560.1	26	494	13	141	7	238	2	74	13	305	1	64	7	158	3	49	86.9513	57.9998	82.138	51.4612	27.7189	19.0762	24.3202	10.6876
LOC_Os01g03070.1	12	7	9	23	4	3	3	5	9	7	15	26	3	4	5	7	9.55242	6.83932	8.22774	8.19566	8.72958	11.2983	6.95368	18.4384
LOC_Os05g11140.2	5	34	9	39	1	20	2	15	2	40	4	35	3	14	1	13	8.28106	9.66722	7.65944	6.98689	10.9727	5.44375	7.88558	9.18026
LOC_Os02g57270.1	5	8	4	17	1	5	2	15	3	12	1	8	5	9	3	3	4.68354	12.0587	3.29385	4.03076	4.83	6.44957	7.88558	2.18114
LOC_Os08g13060.1	10	62	27	35	8	23	13	23	12	42	10	35	3	30	2	18	15.7319	14.1919	21.4032	15.3168	21.4222	8.69157	30.504	14.9759
LOC_Os05g41550.3	54	123	59	280	14	71	15	59	31	81	31	263	16	63	11	78	55.6464	48.2593	46.405	35.8734	75.3432	42.0393	44.2392	69.8938
LOC_Os08g15500.1	15	84	26	105	7	44	7	41	4	110	5	119	2	51	7	47	22.3526	18.2277	25.6763	18.0048	30.624	26.0286	24.3962	22.9058
LOC_Os02g09340.1	6	38	3	38	3	21	1	27	4	49	1	17	0	20	0	27	9.54985	5.6558	11.6278	9.80842	7.16234	7.41126	9.37458	3.54824
LOC_Os01g37130.2	7	101	49	161	9	47	16	124	20	198	40	149	7	62	29	103	18.9822	30.852	30.2268	42.7269	52.5435	82.6581	64.1988	61.2706
LOC_Os01g02730.1	6	16	2	9	0	7	0	4	1	16	1	11	1	12	0	5	6.50579	5.2962	2.03728	2.95598	2.4851	1.37245	1.11421	2.63684
LOC_Os02g05480.1	6	9	15	7	1	4	3	1	5	2	30	9	7	2	3	4	5.53722	13.8846	3.00281	4.29934	10.1566	6.72406	5.83947	30.3452
LOC_Os02g57150.1	26	85	9	60	10	40	3	18	24	96	8	89	12	46	0	26	30.3595	35.841	30.0281	32.2461	13.9167	7.13677	10.5749	21.2466
LOC_Os05g09550.3	1	21	2	33	0	10	4	11	5	31	2	60	1	16	1	19	3.62101	6.42736	2.91039	8.19596	5.8497	7.09069	10.4786	11.0459
LOC_Os11g06930.1	16	35	5	41	8	31	5	11	12	48	6	18	4	20	2	9	16.288	13.2667	23.7315	16.123	8.80629	6.22115	12.3323	8.52982
LOC_Os04g01780.2	12	29	10	29	3	19	3	24	8	39	19	21	7	15	6	24	12.5965	17.5609	11.0457	11.6892	10.1824	17.84	12.2462	21.5427
LOC_Os06g15810.1	22	60	17	41	9	20	8	14	17	69	12	24	12	23	3	14	24.039	29.3368	22.3687	22.9753	16.1465	9.46897	18.7289	15.2368
LOC_Os01g37560.3	1	75	2	133	1	49	0	53	4	89	1	98	2	34	0	58	11.0928	13.4203	16.0996	15.1831	19.8689	15.9205	14.7633	15.8522
LOC_Os05g31230.2	2	41	11	47	1	20	1	21	3	58	7	27	0	22	1	25	7.10366	6.22138	7.65944	10.2116	13.3176	8.73764	7.70326	10.8629
LOC_Os08g44770.2	0	52	0	42	0	20	0	21	0	73	1	1	0	27	0	15	7.19505	7.63533	5.82079	9.80872	5.88805	4.11736	5.84962	1.11784
LOC_Os11g07124.1	7	14	4	33	3	10	4	14	8	25	2	14	2	9	1	18	6.94438	6.35055	8.42636	9.80812	7.07307	6.8162	11.3143	4.05848
LOC_Os11g36070.1	2	33	3	60	0	34	2	25	3	40	1	36	0	23	1	14	5.99673	6.50417	9.89534	7.79301	10.2466	5.71824	10.6711	6.43435
LOC_Os01g24690.1	47	588	44	697	10	276	21	290	47	538	39	671	14	336	15	280	114.979	121.655	98.7134	110.177	124.628	104.988	119.707	139.597
LOC_Os08g03290.1	23	146	24	291	8	53	5	186	16	100	16	317	9	65	5	157	36.6539	35.5058	30.1343	26.3346	55.4763	52.4719	61.0791	63.6074
LOC_Os06g03600.1	1	79	2	97	1	37	1	59	0	82	5	106	0	45	2	31	11.6463	12.7255	12.6071	11.018	14.822	12.2599	18.2883	20.9311
LOC_Os10g42020.2	5	18	4	11	4	1	4	1	10	12	8	8	2	5	2	6	6.0672	5.21939	7.64566	9.67361	3.98885	5.39767	7.69311	8.94269
LOC_Os04g35480.1	8	63	5	58	1	34	2	25	8	71	5	30	1	45	4	31	14.4396	14.6283	11.734	15.989	11.1895	16.0107	10.6711	9.38669
LOC_Os12g18650.4	10	66	7	64	2	38	5	34	6	65	4	71	2	28	2	26	16.2854	11.7236	14.7368	13.5705	13.2541	10.8875	18.739	14.6487
LOC_Os07g30160.1	10	27	5	4	4	5	0	1	7	35	8	25	6	16	2	5	10.8891	15.941	8.80982	10.3457	3.6192	5.12318	0.278553	11.525
LOC_Os08g06040.1	7	327	12	594	1	132	3	227	14	269	18	524	1	184	7	263	50.253	53.9361	40.2559	47.4302	90.6141	85.3187	68.7925	96.9827
LOC_Os10g04510.1	4	25	3	49	1	9	0	4	9	29	1	18	3	17	1	6	6.32044	10.5156	4.45801	11.1517	8.70445	3.52231	1.11421	3.70014
LOC_Os09g11240.1	4	98	5	27	5	36	2	34	17	106	21	75	5	33	8	39	16.4212	18.8457	19.6707	27.9469	6.84361	25.7081	13.1781	31.6772
LOC_Os02g57180.1	89	301	73	201	34	163	22	84	73	335	60	307	31	158	28	84	105.312	103.665	109.954	103.86	72.8316	75.5674	64.1785	104.59
LOC_Os12g17410.1	3	30	0	14	1	12	0	3	0	42	2	14	3	17	0	2	6.29695	10.5156	5.33113	5.64338	1.96268	0.548982	0.83566	4.05848
LOC_Os02g12850.1	27	99	48	75	9	35	11	32	34	92	55	94	17	40	15	42	33.0119	43.6578	26.7343	39.7698	39.8753	39.6591	29.3037	67.4051
LOC_Os03g18264.1	3	22	9	9	5	9	1	9	5	18	2	10	1	8	2	9	5.19002	4.16504	11.8126	6.4492	6.7669	6.22115	4.36062	3.45088
LOC_Os12g29220.1	82	438	48	196	32	147	21	77	120	554	33	130	79	148	15	70	119.261	192.168	101.62	171.173	56.8385	47.3448	60.375	51.6229
LOC_Os02g06500.1	6	35	2	21	0	12	1	10	1	26	0	9	1	19	0	2	9.13475	7.27573	3.49247	4.29964	4.1674	0.548982	4.63917	1.3671
LOC_Os01g40610.1	0	24	2	51	0	8	0	19	5	26	1	43	1	14	2	23	3.32079	5.86178	2.32832	7.52413	8.37315	10.064	5.29251	7.49766
LOC_Os08g12800.1	2	50	9	158	1	16	1	105	0	20	5	169	0	7	2	78	8.34896	1.97953	6.49529	2.68732	27.6555	25.161	31.1017	30.5009
LOC_Os07g29794.1	46	111	42	102	16	65	17	57	40	149	18	89	18	49	14	30	48.2634	48.1057	48.3361	52.2654	39.9904	34.4898	47.3894	30.906
LOC_Os08g42960.2	6	41	12	148	2	22	6	25	14	60	14	62	2	38	5	43	9.96494	14.5515	10.0802	19.3477	28.0886	21.1799	18.0857	22.9409
LOC_Os03g02020.5	7	48	7	30	3	17	1	16	3	45	1	16	0	25	1	14	11.6488	7.06975	10.4636	8.46484	8.48755	5.71824	6.31049	3.39634
LOC_Os01g04570.2	3	7	2	4	0	2	1	2	3	7	2	2	1	3	0	0	3.11453	2.75109	0.582079	3.35893	1.78414	0	2.41075	2.23567
LOC_Os02g50280.1	0	23	2	4	0	11	0	3	0	9	0	0	0	9	0	5	3.18243	2.54511	3.20143	1.20929	1.78414	1.37245	0.83566	0
LOC_Os03g17010.3	0	19	0	65	0	11	0	9	0	19	0	1	0	5	0	12	2.62896	1.41395	3.20143	2.55296	9.11246	3.29389	2.50698	0.1519
LOC_Os03g48850.2	0	24	0	11	0	10	1	6	1	16	0	3	0	4	0	7	3.32079	1.13116	2.91039	2.95598	1.54211	1.92144	3.52496	0.455701
LOC_Os03g48970.1	4	3	2	2	0	2	3	1	2	11	8	21	1	3	1	0	3.27638	2.75109	0.582079	3.09027	1.50376	1.87536	5.83947	10.9174
LOC_Os04g01650.1	2	8	0	1	0	11	0	2	2	10	0	13	0	2	0	0	2.53757	0.56558	3.20143	2.9559	0.140192	0	0.557107	1.97471
LOC_Os05g38040.1	0	7	2	31	0	9	0	47	3	8	0	10	1	4	1	77	0.968564	3.03388	2.61935	3.49329	5.56932	23.0112	13.092	1.519
LOC_Os08g22149.1	0	21	0	6	0	10	0	5	0	26	0	1	0	2	0	2	2.90569	0.56558	2.91039	3.49352	0.84115	0.548982	1.39277	0.1519
LOC_Os08g44820.3	0	20	0	12	0	9	0	3	0	24	0	2	0	3	0	7	2.76733	0.84837	2.61935	3.22479	1.6823	1.92144	0.83566	0.303801
LOC_Os11g04730.1	0	24	0	12	0	9	0	6	0	19	0	12	0	4	0	8	3.32079	1.13116	2.61935	2.55296	1.6823	2.19593	1.67132	1.82281
LOC_Os12g26290.5	0	19	0	19	0	2	0	13	2	7	5	22	1	3	0	7	2.62896	2.75109	0.582079	2.55281	2.66364	1.92144	3.62119	8.17149
LOC_Os02g11780.1	7	59	6	64	0	26	0	28	2	52	2	86	2	26	3	29	13.1709	11.158	7.56703	8.59928	12.6424	13.5863	7.79949	14.9953
LOC_Os05g08800.1	2	28	4	11	1	12	0	19	1	21	4	37	0	6	1	7	5.3049	1.69674	5.33113	3.62781	3.98885	3.7968	5.29251	9.48406
LOC_Os10g20090.3	3	20	3	4	2	3	0	7	1	10	5	7	2	0	1	4	4.91329	3.80544	4.55043	2.14978	2.39583	2.97333	1.94987	5.89298
LOC_Os12g35060.2	4	6	3	12	2	4	2	9	4	13	4	8	1	1	3	5	3.69148	2.18551	4.84147	4.97125	3.51736	6.99855	6.21426	5.07895
LOC_Os12g42140.1	3	18	13	8	0	7	2	9	3	11	7	23	1	10	5	10	4.63656	4.73062	2.03728	3.89639	9.07345	12.1217	6.21426	10.2553
LOC_Os07g47510.2	1	31	1	77	0	16	1	21	3	45	1	126	1	10	0	38	5.00468	4.73062	4.65663	8.46484	11.4064	10.4307	7.70326	20.1054
LOC_Os08g14440.2	4	17	1	8	1	12	1	4	5	10	2	0	3	8	1	4	5.21351	7.97048	5.33113	5.37427	1.73322	2.97333	2.96785	1.93187
LOC_Os10g04600.1	3	23	4	46	3	7	2	17	3	18	3	38	1	10	0	21	5.32839	4.73062	7.55324	4.83695	8.89556	5.76431	8.44268	8.67002
LOC_Os01g02090.1	35	195	32	246	11	101	15	136	21	161	12	194	8	100	12	116	52.0177	43.5008	49.6202	38.5615	54.0611	54.3453	65.6878	41.0599
LOC_Os02g48116.1	7	20	9	27	0	16	2	2	4	19	1	13	5	15	2	16	7.77457	13.7555	4.65663	5.77744	9.29035	8.14258	4.26438	2.94064
LOC_Os12g22810.2	110	225	25	49	44	101	9	16	71	240	14	24	31	91	11	28	109.818	84.7182	110.296	89.4825	22.1615	28.3148	21.1396	17.1687
LOC_Os01g10890.1	0	37	2	22	0	13	0	8	3	62	5	111	1	25	1	14	5.11955	8.97247	3.78351	10.7491	4.30759	5.71824	2.22843	21.6906
LOC_Os04g54560.1	2	26	11	129	2	2	0	27	9	30	6	63	4	6	3	31	5.02817	9.30762	4.25939	11.2861	24.8133	14.1353	7.52094	15.3653
LOC_Os12g19549.2	12	22	1	12	2	10	2	1	2	16	2	12	4	10	2	9	11.6279	10.4388	6.58771	3.7621	2.29399	6.22115	3.98583	3.75468
LOC_Os06g17900.1	13	57	4	7	2	39	0	0	14	32	2	9	3	32	3	2	17.1861	14.7574	15.0278	15.5854	3.42809	6.17507	0	3.29898
LOC_Os01g05420.1	10	126	20	212	3	73	3	82	11	188	22	367	4	72	9	75	24.5874	27.9718	26.7618	34.1282	41.9544	37.4651	28.4023	76.9981
LOC_Os03g22050.4	32	168	44	106	13	74	7	106	35	149	15	168	15	85	15	95	46.1358	52.578	45.4394	48.2348	41.7745	54.2071	42.5021	40.0083
LOC_Os11g16290.2	6	55	8	53	2	25	4	30	7	74	23	123	3	29	3	40	11.9021	13.9091	10.9533	15.5859	12.3236	16.6057	15.7712	40.9003
LOC_Os01g12870.1	216	653	255	773	75	384	78	357	146	592	173	680	46	390	72	411	244.863	197.813	249.658	197.238	264.348	247.842	244.027	270.399
LOC_Os09g08390.3	42	210	91	571	26	119	34	175	46	287	82	397	15	103	43	159	59.1004	57.6682	82.4387	75.6447	135.713	124.285	111.771	139.511
LOC_Os02g47990.1	6	21	3	3	1	10	0	1	10	26	11	14	5	9	2	4	7.19762	12.0587	4.74905	11.5547	2.25563	4.84869	0.278553	12.7519
LOC_Os04g52900.2	9	26	10	29	4	13	6	18	12	33	12	22	7	10	3	22	10.0354	16.1469	11.1381	14.1075	10.1824	11.6649	16.1358	14.933
LOC_Os08g03579.2	5	94	12	178	3	45	5	47	2	112	3	14	2	51	3	73	16.583	18.2277	18.6127	16.6612	32.2944	25.6639	22.3602	5.02441
LOC_Os09g08370.3	9	73	5	34	4	35	2	23	11	64	4	88	3	47	1	15	16.5386	18.9993	17.541	17.4668	7.82495	5.99273	10.114	17.231
LOC_Os08g31219.1	5	110	14	96	5	51	8	34	14	136	10	207	7	48	1	56	18.7969	26.893	24.0363	29.5595	22.022	17.2469	24.2999	41.1028
LOC_Os06g09450.8	2	108	2	21	1	53	0	14	4	121	0	74	1	47	1	18	16.3742	15.1938	17.2637	19.4828	4.1674	6.8162	3.89975	11.2406
LOC_Os02g16600.2	10	42	11	68	5	31	7	35	12	56	7	79	0	35	1	19	12.9646	9.89765	18.2155	17.198	16.2616	7.09069	22.7248	18.7617
LOC_Os06g04070.1	3	93	2	76	0	37	2	41	0	78	1	27	1	53	0	32	15.014	16.8906	10.7685	10.4806	11.8779	8.78371	15.128	5.06725
LOC_Os08g10590.1	10	95	6	54	1	48	6	23	10	66	1	20	3	43	4	39	20.298	17.8681	15.8085	16.9294	11.2405	18.2066	17.5286	4.00394
LOC_Os02g01150.4	36	144	32	56	18	75	22	46	47	193	28	28	16	69	15	30	45.6763	49.956	54.9238	63.8204	27.4247	36.3652	53.5935	31.2994
LOC_Os08g29660.1	1	25	7	36	0	26	1	20	5	54	1	48	1	22	1	29	4.17448	8.1241	7.56703	11.2864	9.3287	9.8356	7.4247	8.25716
LOC_Os04g31924.2	2	90	3	82	0	54	0	57	0	57	0	18	1	25	0	38	13.8836	8.97247	15.7161	7.65887	13.3308	10.4307	15.8775	2.73421
LOC_Os02g42700.1	6	208	1	22	5	80	0	30	5	157	0	13	1	74	0	35	33.0721	22.8292	32.4764	25.1261	3.6959	9.60718	8.3566	1.97471
LOC_Os03g17010.1	0	20	0	49	0	22	0	9	0	22	0	3	0	12	0	18	2.76733	3.39348	6.40287	2.95605	6.86939	4.94084	2.50698	0.455701
LOC_Os05g39140.1	1	17	2	11	0	11	0	2	2	32	4	4	0	12	0	7	3.06755	3.39348	3.20143	5.91196	2.76548	1.92144	0.557107	4.47134
LOC_Os06g03570.1	5	17	8	9	1	4	2	9	1	14	1	6	1	5	0	6	5.92883	3.31667	3.00281	2.68725	6.15521	1.64695	6.21426	1.87734
LOC_Os01g05620.1	1	5	1	7	3	0	1	4	0	5	0	8	0	3	0	4	1.40715	0.84837	5.51597	0.67183	1.59303	1.09796	2.96785	1.2152
LOC_Os12g18150.1	34	93	30	31	4	40	11	37	8	44	3	38	6	29	6	25	37.189	19.6172	18.9962	12.3611	22.6965	18.1145	30.6965	8.67002
LOC_Os08g44860.4	9	10	8	12	7	2	5	7	17	4	11	4	5	4	8	6	7.82155	10.6448	13.4527	14.2415	6.57579	16.6499	11.2181	11.2329
LOC_Os01g09890.1	33	186	85	225	12	79	39	110	40	221	88	230	25	87	44	120	49.3417	72.1707	45.056	61.9398	83.5365	115.455	102.933	119.939
LOC_Os01g59860.1	1	61	7	51	2	31	1	50	5	85	5	100	1	38	4	63	9.15567	12.6487	12.6995	15.4517	11.4316	24.7944	15.7813	20.0197
LOC_Os06g50300.1	26	83	64	126	8	42	16	34	20	68	8	39	8	55	12	37	30.0828	30.7752	26.9329	25.2593	56.8121	32.6605	39.129	13.6516
LOC_Os08g16010.1	38	148	90	66	19	63	36	54	44	177	30	46	19	49	34	37	47.6604	50.0084	53.2699	59.2521	64.3044	73.9186	81.7729	35.9655
LOC_Os11g46240.1	135	448	77	328	27	228	21	194	64	286	32	257	33	199	25	160	158.556	119.065	116.001	90.0205	93.0827	90.8027	92.9658	69.9484
LOC_Os05g28290.1	8	112	5	86	4	60	1	48	10	112	3	41	4	51	1	35	21.2196	22.0332	24.817	23.1102	15.1149	11.4825	15.2242	9.12573
LOC_Os02g27592.1	1	54	1	25	1	25	0	24	2	47	0	6	0	16	1	19	8.1871	4.52464	9.11464	7.92745	4.11648	7.09069	6.68528	0.911403
LOC_Os03g15920.1	44	1645	30	2117	11	812	14	1733	25	1704	19	1761	15	805	12	1544	259.087	256.187	256.549	249.113	315.136	446.318	508.684	285.849
LOC_Os03g27990.1	5	25	6	3	6	5	2	2	2	14	2	4	1	3	1	1	7.03576	2.75109	12.4871	3.49337	4.09069	2.14986	4.26438	2.53947
LOC_Os12g24250.1	14	62	6	88	6	33	1	53	9	30	0	35	1	37	3	43	18.5932	12.3659	20.6362	11.2861	16.007	17.4292	16.617	5.31652
LOC_Os01g65080.4	4	90	8	61	0	38	1	32	2	95	3	57	2	68	3	45	15.3143	23.0352	11.0595	14.377	13.4452	17.9782	10.7673	11.5561
LOC_Os05g41290.1	12	60	6	16	2	27	0	9	3	26	4	26	2	24	0	3	16.8858	10.5924	11.5354	5.91188	5.91318	0.823473	2.50698	7.81315
LOC_Os02g17330.1	1	59	5	2	6	14	2	18	1	20	1	3	0	11	1	7	8.87893	3.11069	15.1065	3.49344	3.33881	3.7968	8.72124	1.42164
LOC_Os03g02020.3	1	28	2	21	0	9	2	21	2	30	1	4	1	16	2	16	4.58958	6.42736	2.61935	5.64323	4.1674	8.14258	9.5569	1.57354
LOC_Os08g06140.3	4	20	5	59	2	9	2	6	1	34	3	52	0	12	0	16	5.62861	3.39348	6.29667	5.37457	11.3297	4.39186	5.3786	10.7966
LOC_Os12g25490.1	4	14	2	13	3	2	0	1	3	24	0	6	0	11	0	12	4.79841	3.11069	6.09805	5.64315	3.04586	3.29389	0.278553	0.911403
LOC_Os02g36264.1	7	34	17	7	2	12	3	10	3	24	0	0	2	7	2	6	9.7117	5.78497	7.16978	5.64315	11.38	5.39767	8.34645	0
LOC_Os02g38980.4	9	26	3	33	1	17	2	17	2	29	1	13	1	14	1	18	10.0354	5.86178	6.78633	5.50886	6.46138	6.8162	8.44268	2.94064
LOC_Os02g42310.1	6	42	1	27	0	23	0	22	1	34	0	31	2	23	2	25	10.1033	10.3096	6.69391	5.37457	4.39686	10.613	6.12817	4.70891
LOC_Os01g22520.2	38	318	37	83	18	106	5	114	9	186	3	87	4	89	5	89	71.1827	32.7792	63.946	32.2472	34.2683	33.8065	41.0233	16.1131
LOC_Os01g70810.1	12	61	8	59	4	32	0	30	2	46	1	23	1	27	3	25	17.0242	9.53805	16.6679	7.79308	13.1648	12.4884	8.3566	4.45965
LOC_Os05g41640.2	92	788	66	238	50	229	32	304	34	480	6	96	20	213	24	279	174.842	98.2887	158.581	91.9039	73.7369	121.592	143.997	20.3781
LOC_Os11g33320.1	21	112	51	145	6	53	10	69	13	79	20	112	9	38	11	78	30.5188	27.8705	26.457	21.0945	51.5238	42.0393	37.7566	36.3316
LOC_Os02g02770.1	4	150	4	73	3	71	0	52	3	137	0	33	0	60	1	55	23.6162	16.9674	26.1798	20.8265	12.6807	16.9724	14.4848	5.01272
LOC_Os04g31030.1	0	21	1	102	0	8	1	14	1	12	0	40	1	18	0	16	2.90569	6.99294	2.32832	2.41851	14.9112	4.39186	5.75338	6.07602
LOC_Os04g55930.1	31	107	23	283	8	70	17	113	25	184	46	519	8	100	11	147	36.9801	43.5008	35.082	44.8764	53.743	60.9792	62.9884	123.269
LOC_Os11g32470.1	48	214	38	205	10	129	10	116	39	219	27	443	19	107	11	132	63.9458	66.4102	55.9306	60.8649	51.9834	56.8618	50.8486	93.3722
LOC_Os11g40540.2	23	114	21	114	4	58	3	42	15	124	4	89	10	58	2	60	32.2261	35.429	24.2349	28.7532	28.8273	20.2202	17.2602	17.3829
LOC_Os02g27960.2	3	13	13	40	3	11	3	10	9	25	5	42	2	12	5	15	3.94473	7.19892	8.7174	10.6142	13.5596	13.4942	8.34645	11.2095
LOC_Os02g42350.1	16	253	1	128	7	133	0	89	10	376	0	384	6	132	0	103	46.4518	48.7446	51.5788	58.5829	18.5562	28.2726	24.7912	58.3298
LOC_Os11g40540.1	18	98	15	106	6	47	11	52	16	142	3	98	9	47	4	51	26.4357	30.4156	24.7108	31.9779	24.0356	21.5005	34.8748	17.7841
LOC_Os01g72940.1	6	10	4	9	2	4	3	12	5	4	2	8	4	5	0	3	5.67559	9.02483	4.84147	4.56807	3.70847	0.823473	8.90356	3.14707
LOC_Os01g02090.2	29	257	50	259	6	128	12	163	21	192	9	219	10	98	8	107	56.3045	46.7406	48.285	42.7268	66.894	44.3734	67.6479	41.9596
LOC_Os02g42890.1	6	39	11	47	3	15	2	28	7	67	19	20	4	15	6	24	9.68821	11.8527	9.88156	14.6454	13.3176	17.84	11.5068	21.3908
LOC_Os11g04409.2	15	52	15	66	5	15	4	17	15	28	13	34	9	25	2	13	17.9249	24.1942	13.5589	15.8541	18.4279	7.31911	12.15	17.7218
LOC_Os04g01290.2	8	10	5	19	1	4	2	10	2	20	3	13	6	11	1	8	7.10623	14.527	3.00281	4.29956	5.72207	4.07129	6.49281	4.87251
LOC_Os01g22500.1	3	13	1	14	1	6	1	6	2	18	2	11	0	6	0	7	3.94473	1.69674	3.58489	4.03083	2.57437	1.92144	3.52496	3.60278
LOC_Os08g04280.1	4	7	2	16	1	1	1	7	2	15	21	37	1	9	2	5	3.82985	4.44783	2.12969	3.62773	3.46644	5.12318	3.80351	25.905
LOC_Os08g04280.2	4	7	10	16	1	0	3	3	3	10	16	47	1	7	1	5	3.82985	3.88225	1.83866	3.76203	8.35993	3.24782	6.39658	22.5943
LOC_Os08g39820.2	4	5	1	7	2	2	1	3	4	4	5	1	1	0	0	5	3.55312	1.90272	4.25939	3.76195	1.59303	1.37245	2.6893	4.98158
LOC_Os08g41420.1	2	17	5	47	0	7	1	18	2	21	2	60	0	15	1	13	3.78287	4.24185	2.03728	4.43393	9.64744	5.44375	6.8676	11.0459
LOC_Os12g25700.3	1	26	1	48	0	14	0	17	1	23	1	41	0	8	0	11	4.31285	2.26232	4.07455	3.89654	7.34089	3.0194	4.73541	7.19385
LOC_Os01g24090.2	78	129	81	85	26	39	37	57	41	114	24	86	24	41	28	75	73.6443	57.2597	59.1556	48.3687	61.4629	73.097	84.4622	36.2459
LOC_Os06g43680.1	13	14	8	16	5	5	7	3	7	16	7	6	2	7	3	5	11.2363	5.78497	10.6485	7.79271	7.13656	6.99855	13.8111	7.67295
LOC_Os02g17350.2	9	57	15	133	1	38	4	37	9	48	4	24	4	38	3	54	14.3248	18.3569	12.8982	13.7047	27.8208	20.4486	17.721	7.50935
LOC_Os02g13130.3	197	499	108	468	55	316	32	223	146	590	106	555	71	266	33	236	209.963	210.315	193.095	196.97	131.672	126.667	121.434	186.694
LOC_Os05g23990.1	5	41	5	85	2	17	0	22	3	37	2	33	0	16	1	20	9.24962	4.52464	8.62498	7.38991	14.9747	7.36518	6.12817	6.94459
LOC_Os01g68120.1	15	61	6	38	2	28	3	30	4	54	7	55	2	31	5	19	19.1702	12.5719	11.8264	10.4803	8.9974	14.5921	13.9175	15.1161
LOC_Os03g25720.1	10	81	13	59	3	23	2	16	8	43	7	55	3	34	2	29	18.3609	15.323	12.2099	12.2267	16.2232	11.711	8.16413	15.1161
LOC_Os06g17280.1	9	41	1	41	2	19	4	16	1	44	1	15	1	19	2	23	12.1109	7.27573	9.20706	6.71823	6.35955	10.064	11.8714	3.24444
LOC_Os04g25550.1	2	19	4	8	2	7	2	2	5	19	1	24	2	12	0	5	4.0596	7.19892	5.71459	6.58356	3.56828	1.37245	4.26438	4.61155
LOC_Os11g02660.1	3	36	2	46	3	5	2	68	2	34	2	49	1	8	1	43	7.12715	4.16504	6.97116	6.18069	7.67219	13.6785	22.6489	9.37499
LOC_Os12g06510.2	1	24	0	38	1	18	0	24	0	51	0	19	0	22	0	10	4.03611	6.22138	7.07737	6.85267	5.32728	2.74491	6.68528	2.88611
LOC_Os12g16350.13	5	56	11	52	3	31	3	19	3	65	2	59	2	23	0	22	11.3251	10.3096	14.5382	11.1522	14.0185	6.0388	10.8534	10.894
LOC_Os03g15880.5	0	29	2	11	2	15	1	10	0	34	0	37	1	8	1	9	4.01262	4.16504	8.0429	4.56845	2.76548	4.34578	4.63917	5.62032
LOC_Os10g13940.1	3	15	7	23	1	12	4	10	5	28	1	18	1	9	2	8	4.22146	4.44783	5.33113	7.79286	7.50621	5.94666	10.2001	3.70014
LOC_Os08g39150.1	83	437	138	1108	35	262	31	319	106	645	67	739	38	275	35	328	119.838	150.071	140.605	172.115	239.745	155.671	146.321	176.972
LOC_Os08g05910.2	20	176	9	130	7	83	0	70	5	86	2	137	0	53	3	81	38.6589	14.9879	37.0269	15.5861	23.7301	27.8599	19.4987	22.7422
LOC_Os06g12882.1	11	13	20	18	4	2	3	5	6	6	5	18	4	7	4	6	9.66729	9.59041	7.9367	5.64293	14.7572	9.1484	6.95368	7.56389
LOC_Os02g40040.1	5	101	1	99	0	55	0	51	3	111	2	47	3	58	1	43	17.5516	22.11	16.0072	17.333	14.4907	13.6785	14.2062	9.07119
LOC_Os03g51650.1	0	31	0	66	0	27	0	17	0	89	0	17	0	13	0	23	4.28936	3.67627	7.85806	11.9586	9.25265	6.31329	4.73541	2.58231
LOC_Os01g40590.1	1	8	3	1	1	0	3	3	3	0	4	2	2	3	0	1	1.82225	4.65381	1.83866	2.41836	1.97525	0.274491	6.39658	4.16754
LOC_Os04g26910.1	0	18	0	12	0	7	0	4	1	28	1	9	0	8	0	11	2.49059	2.26232	2.03728	4.56837	1.6823	3.0194	1.11421	2.33304
LOC_Os12g43410.1	0	14	0	52	0	7	1	11	1	6	4	22	0	18	0	24	1.93713	5.09022	2.03728	1.61232	7.28997	6.58778	4.91772	7.20555
LOC_Os01g73530.1	25	166	54	179	8	94	26	55	30	180	37	92	11	83	17	73	40.8518	44.4015	42.0669	48.3695	58.1254	51.919	63.515	49.7145
LOC_Os06g50630.1	14	32	15	130	6	26	1	55	8	28	9	78	2	19	1	32	14.4422	9.17845	18.599	10.2112	27.4002	10.6591	17.1741	20.5417
LOC_Os05g24010.2	13	43	11	62	8	11	2	20	11	31	7	31	3	13	4	15	15.2489	9.38443	17.9107	13.0327	15.4204	11.6188	9.27834	11.4705
LOC_Os01g35170.3	7	46	5	39	4	22	1	24	2	48	2	34	0	29	4	33	11.3721	8.20091	13.7575	8.06182	8.52591	16.5597	8.53892	7.09649
LOC_Os02g12870.1	0	53	3	62	0	27	0	11	1	53	0	25	0	19	0	12	7.33341	5.37301	7.85806	7.92752	10.5269	3.29389	3.06409	3.79751
LOC_Os01g10530.1	5	12	1	9	2	3	1	6	3	3	1	3	2	4	1	2	5.237	4.9366	4.55043	2.82146	1.87341	2.42435	3.52496	1.42164
LOC_Os02g30410.2	0	34	2	23	0	16	0	13	2	25	2	5	0	10	0	9	4.70445	2.8279	4.65663	4.9714	4.44778	2.47042	3.62119	2.69137
LOC_Os02g39730.2	0	33	0	15	0	16	0	15	0	38	0	54	0	11	1	20	4.56609	3.11069	4.65663	5.10591	2.10288	7.36518	4.1783	8.20263
LOC_Os03g25480.1	2	25	3	22	1	10	1	14	2	25	4	22	0	10	1	12	4.8898	2.8279	4.74905	4.9714	4.91928	5.16926	5.75338	7.20555
LOC_Os08g04440.2	0	24	0	26	0	17	0	20	0	39	0	9	0	16	0	11	3.32079	4.52464	4.94767	5.24028	3.64498	3.0194	5.57107	1.3671
LOC_Os07g30150.1	3	5	4	2	6	3	1	1	1	5	2	1	0	2	0	8	2.83779	0.56558	11.9051	1.47795	2.72713	2.19593	2.13219	2.08377
LOC_Os01g62840.1	1	71	3	69	1	31	0	46	2	54	0	12	0	25	0	46	10.5393	7.06975	10.8609	8.86801	11.5083	12.6266	12.8135	1.82281
LOC_Os01g05610.1	7	47	69	343	1	42	19	128	9	78	45	355	0	46	16	113	11.5105	13.0083	14.0623	17.7356	90.2921	61.0233	70.874	97.3918
LOC_Os10g32920.1	2	60	5	81	2	27	1	24	6	86	7	113	3	38	4	34	9.73262	16.4542	11.5354	16.3922	14.414	16.8342	8.53892	23.9263
LOC_Os11g05400.1	8	49	20	4	4	19	16	6	8	111	15	1	7	16	10	3	12.5025	17.8437	12.8844	21.3636	12.7945	19.5771	31.3295	14.6409
LOC_Os01g61670.1	1	33	4	63	1	29	2	15	6	51	6	104	1	22	1	34	5.28141	8.1241	10.2788	11.6894	11.2788	11.2081	7.88558	21.5933
LOC_Os06g43270.1	3	15	4	6	4	7	1	8	4	9	0	4	0	9	0	5	4.22146	2.54511	9.3919	4.43378	3.28789	1.37245	4.08207	0.607602
LOC_Os08g03390.1	3	88	3	55	0	47	0	49	1	60	4	21	0	39	0	25	14.3222	11.0288	13.6789	8.86809	9.5456	6.86227	13.6491	7.05365
LOC_Os12g41500.1	55	143	52	148	24	72	11	75	73	223	62	243	34	70	23	88	59.129	84.4878	65.0826	88.8105	52.556	67.2886	41.2815	96.7998
LOC_Os05g25840.3	7	155	7	216	1	95	3	175	1	135	4	104	2	55	4	134	26.454	19.3589	29.4874	18.9455	34.5632	44.2832	54.3077	19.6614
LOC_Os09g33690.3	0	7	3	10	1	7	0	4	2	25	5	75	1	5	2	8	0.968564	3.31667	3.87593	4.9714	3.23698	5.94666	1.11421	16.2222
LOC_Os10g04780.1	2	13	2	27	0	5	0	4	3	11	2	12	1	10	0	6	3.2294	4.73062	1.4552	3.89639	5.00855	1.64695	1.11421	3.75468
LOC_Os12g27994.1	18	54	28	79	7	27	12	37	33	79	35	43	13	26	11	28	20.3476	32.0879	20.7287	37.2169	28.2024	28.3148	32.5501	40.3395
LOC_Os08g07830.1	17	148	17	183	2	98	5	68	8	127	7	134	3	75	7	66	32.6387	26.9174	32.1992	23.5135	36.0537	31.244	28.2098	27.1162
LOC_Os02g50230.1	1	58	2	34	0	19	0	20	1	55	2	40	0	31	1	20	8.74057	8.76649	5.52975	8.19626	5.98989	7.36518	5.57107	8.00789
LOC_Os06g03682.2	1	52	1	41	0	41	0	22	4	62	1	37	2	23	0	19	7.91037	10.3096	11.9326	11.5552	6.35955	5.21533	6.12817	6.58625
LOC_Os01g34330.1	1	28	1	42	0	18	0	19	0	50	1	59	1	28	0	15	4.58958	9.82084	5.23871	6.7183	6.49974	4.11736	5.29251	9.92806
LOC_Os11g32110.4	7	35	5	41	1	12	1	16	2	27	1	26	2	13	0	19	9.85007	7.48171	5.33113	5.24013	8.80629	5.21533	6.31049	4.91535
LOC_Os06g44030.1	8	95	1	94	2	39	3	24	13	100	10	58	6	56	2	32	18.8674	27.2526	15.0278	23.9162	13.7897	12.5344	12.2462	18.4696
LOC_Os06g48040.1	10	104	6	122	5	46	2	40	11	86	3	126	2	47	3	48	21.5433	17.0966	22.5811	20.4228	20.7735	18.8017	14.8494	22.0373
LOC_Os02g56310.1	4	18	1	8	4	5	3	8	4	17	7	29	0	8	0	3	5.35188	2.26232	8.80982	5.50871	1.73322	0.823473	7.78934	11.1667
LOC_Os02g27220.1	4	87	3	105	1	45	2	45	3	68	0	39	0	35	0	19	14.8992	9.89765	14.9354	11.5553	16.5552	5.21533	16.2422	5.92412
LOC_Os11g37990.1	58	666	44	353	13	315	17	313	17	502	8	92	9	263	14	239	133.641	91.4982	115.58	81.1558	76.4019	91.8584	118.699	21.7023
LOC_Os03g22690.1	8	30	8	49	5	26	6	24	7	42	4	29	2	14	5	22	9.87356	7.7645	16.7603	11.2862	11.7629	15.4156	17.8071	8.26886
LOC_Os10g33140.1	69	325	107	2227	17	182	16	185	66	286	47	647	29	178	23	221	94.3262	105.516	84.2263	91.6327	377.657	103.796	81.1906	143.679
LOC_Os05g35710.2	1	69	1	87	0	33	0	45	1	59	1	123	0	25	0	31	10.2626	7.06975	9.6043	8.73372	12.8084	8.50922	12.5349	19.6497
LOC_Os01g72980.2	1	135	4	115	3	78	4	83	5	176	1	63	1	67	3	60	19.3948	20.8496	28.217	27.679	18.5688	22.0956	30.5345	10.5357
LOC_Os02g42620.1	8	61	21	25	2	22	10	25	8	38	2	12	4	24	6	20	14.1629	14.3978	10.0802	11.5549	16.3502	16.742	25.5002	3.75468
LOC_Os05g41310.1	14	53	15	53	3	35	2	28	12	79	7	35	8	31	3	30	17.3479	23.9883	15.7023	20.2884	16.6055	13.8608	11.5068	12.0781
LOC_Os04g55860.1	3	14	13	13	2	3	4	6	11	18	9	34	2	6	7	8	4.08309	5.50218	4.55043	11.2859	9.77441	15.3235	9.08587	13.858
LOC_Os06g44450.1	5	56	2	13	1	14	0	12	1	21	0	6	1	12	1	10	11.3251	5.2962	5.91321	3.62781	3.04586	4.62027	3.34264	0.911403
LOC_Os08g42760.1	29	61	9	45	10	36	3	22	17	65	14	50	6	30	5	10	29.1847	19.9	28.864	22.4379	11.8138	12.1217	11.6891	21.1181
LOC_Os10g10244.1	18	65	22	85	8	43	6	37	10	45	1	5	3	25	2	28	21.8696	12.7779	27.2239	14.1077	25.3734	11.4365	21.4283	1.72544
LOC_Os10g41980.1	6	17	9	20	3	4	4	5	5	10	4	30	2	10	1	10	6.64415	6.63334	6.68012	5.37427	8.30901	4.62027	8.80732	8.42076
LOC_Os11g40090.2	5	23	2	18	0	25	2	17	3	35	0	14	0	19	0	15	6.75903	5.37301	7.27599	7.12118	3.74682	4.11736	8.44268	2.12661
LOC_Os07g30120.1	4	10	2	4	1	4	2	3	2	13	6	2	3	6	2	2	4.24495	7.4049	3.00281	3.359	1.78414	4.29971	4.54294	6.09941
LOC_Os09g19790.1	7	21	4	18	4	11	4	8	5	16	4	4	0	10	3	6	7.91294	2.8279	10.5561	6.18046	4.9702	7.27304	9.64298	4.47134
LOC_Os01g73550.1	7	22	24	35	4	16	7	17	17	48	31	57	4	13	7	39	8.05131	11.2872	12.0113	20.1536	19.5872	23.8327	17.7109	38.6023
LOC_Os10g30520.1	6	74	6	112	0	46	0	35	4	87	10	101	3	52	2	51	14.531	20.4132	13.3878	14.9143	19.3716	17.7498	9.74937	25.0013
LOC_Os08g31814.2	15	82	13	34	7	35	2	10	18	131	10	77	7	52	4	14	22.0759	28.0241	23.057	32.1121	12.7184	11.3443	6.49281	21.3557
LOC_Os02g42570.1	1	160	0	106	0	87	0	80	0	182	0	7	0	72	0	83	22.8539	20.3609	25.3204	24.4546	14.8603	22.7828	22.2843	1.0633
LOC_Os09g08390.1	45	214	88	588	15	140	23	183	41	294	71	348	20	109	33	138	61.7998	68.8785	68.3254	72.5546	136.261	99.7668	93.6089	121.443
LOC_Os11g42350.1	3	35	0	27	0	20	0	19	0	16	1	41	0	13	0	17	6.98878	3.67627	5.82079	2.14986	3.78518	4.66635	5.29251	7.19385
LOC_Os04g53214.2	13	10	3	3	2	11	0	2	5	25	0	1	6	9	2	2	10.6828	13.9614	6.87874	7.38976	2.25563	4.29971	0.557107	0.1519
LOC_Os04g32650.1	28	52	29	35	13	16	8	18	38	51	13	20	16	23	14	17	27.224	36.9477	28.5592	37.4853	22.6456	30.9214	19.8431	15.5952
LOC_Os06g02510.1	9	42	3	40	1	29	1	16	7	57	6	77	2	31	0	20	12.2493	12.5719	10.2788	13.3017	7.44273	5.48982	6.31049	17.4919
LOC_Os02g39630.2	3	100	5	25	2	48	0	10	5	105	6	31	0	51	0	12	15.9826	14.4223	17.6472	18.139	6.56322	3.29389	2.78553	10.5045
LOC_Os12g39630.1	30	84	21	107	8	22	8	45	12	62	8	147	5	77	8	110	33.0824	31.2884	21.1121	18.0042	27.8459	45.1969	27.364	30.0569
LOC_Os04g10214.1	6	176	4	83	1	81	0	37	9	154	4	28	5	71	0	27	28.6444	29.5917	25.4128	27.9475	14.0827	7.41126	10.3065	8.11696
LOC_Os01g59990.1	5	18	4	19	3	8	1	5	3	27	2	18	1	4	4	6	6.0672	3.03388	7.84428	6.04625	5.11039	9.1484	3.24641	4.66608
LOC_Os08g14640.1	3	9	28	33	2	8	12	12	5	27	19	19	2	8	9	11	3.39126	6.06776	6.00563	7.65849	21.7535	19.8977	25.5863	21.2389
LOC_Os08g39080.1	8	90	6	64	2	27	8	32	9	68	7	32	4	46	0	68	18.1755	20.6192	11.5354	16.392	12.6424	18.6654	23.7428	11.6224
LOC_Os01g49330.1	8	9	6	3	1	1	7	0	4	11	7	2	5	4	3	2	6.96787	10.6448	2.12969	4.70251	4.09069	6.17507	12.9755	7.06535
LOC_Os01g40710.1	11	179	16	176	3	104	2	125	8	279	2	97	2	122	3	184	32.6361	38.3058	35.7841	43.9371	34.4607	56.1324	38.5264	16.6662
LOC_Os05g24010.3	9	25	14	59	4	11	4	11	17	27	10	38	5	13	4	16	9.89705	13.1899	10.5561	17.3319	16.8349	11.8933	10.4786	15.4316
LOC_Os02g17304.1	49	355	27	202	15	221	5	64	39	361	21	181	9	189	7	49	84.1708	70.5718	91.8995	79.9449	44.8342	26.5776	27.0956	47.7786
LOC_Os09g18360.1	33	108	61	220	17	61	7	51	24	59	4	2	9	22	4	16	38.5492	23.3459	49.0105	27.2745	68.155	11.8933	27.1817	4.16754
LOC_Os05g35530.1	21	22	24	25	8	10	8	17	13	41	11	19	8	9	4	10	18.0658	17.7669	17.6196	15.9886	18.1853	10.2464	19.5645	13.5114
LOC_Os03g15890.3	18	42	23	72	9	31	6	28	29	107	20	94	9	46	10	49	18.6872	30.1328	25.5701	37.7547	24.1626	32.2037	18.9213	33.5974
LOC_Os08g27850.2	24	471	11	373	12	200	6	75	34	560	4	233	9	323	3	128	82.3382	108.466	80.2718	102.653	59.0201	40.7609	32.0133	39.2566
LOC_Os08g19420.1	14	22	2	1	3	10	0	6	18	73	5	57	13	32	3	7	13.0586	33.7846	8.42636	24.3189	1.36356	7.54753	1.67132	13.488
LOC_Os01g02400.3	20	156	8	110	4	90	1	27	17	132	2	46	5	82	0	21	35.8916	32.7024	33.5482	31.4404	20.3146	5.76431	9.37458	8.91929
LOC_Os01g25386.1	13	40	19	56	5	16	6	19	14	53	47	140	7	22	11	30	14.8338	19.5404	13.8499	18.4071	19.4728	28.8637	16.4143	66.665
LOC_Os01g32790.1	17	109	16	73	6	73	4	47	20	129	8	88	4	68	3	39	27.2424	26.8406	32.2778	33.4557	20.021	16.3312	20.5066	21.0947
LOC_Os01g56290.1	18	21	6	32	3	23	2	13	12	37	13	37	7	15	5	18	15.7815	17.5609	12.2099	14.645	8.15625	14.3177	7.32847	18.1775
LOC_Os01g61400.1	2	23	0	10	0	14	1	10	1	50	2	132	2	19	1	22	4.61307	9.17845	4.07455	7.52443	1.40192	7.91417	4.63917	21.9827
LOC_Os01g65080.2	2	111	4	90	2	44	1	43	3	96	6	40	1	55	1	48	16.7893	17.4562	16.483	15.3175	15.064	15.0509	13.8314	11.8716
LOC_Os01g65080.3	3	106	2	82	0	40	0	42	4	64	4	46	0	54	1	57	16.8128	15.2707	11.6416	11.8239	12.7191	17.5214	11.6992	10.8512
LOC_Os01g65190.1	0	10	0	6	0	3	0	0	5	24	2	7	0	7	0	0	1.38366	1.97953	0.873118	7.25539	0.84115	0	0	2.99517
LOC_Os01g73500.1	5	68	0	23	1	50	1	16	8	120	1	40	4	36	1	7	12.9855	17.7913	16.3906	22.5729	3.22441	3.7968	6.31049	7.04195
LOC_Os02g02690.1	6	16	10	21	1	9	0	10	5	18	3	28	3	11	1	8	6.50579	8.81885	4.45801	6.4492	9.06089	4.07129	2.78553	7.15102
LOC_Os02g08500.1	8	84	3	166	4	69	3	57	8	127	3	84	1	42	1	39	17.3453	13.7799	27.4363	23.5135	25.1069	12.5805	21.4385	15.6574
LOC_Os02g13170.1	4	31	2	25	1	7	2	9	2	29	0	2	3	11	0	6	7.15064	8.81885	3.87593	5.50886	4.72816	1.64695	6.21426	0.303801
LOC_Os02g17470.1	30	78	38	137	5	45	4	40	21	48	23	53	13	31	6	34	32.2522	33.5019	22.2901	23.3781	42.4503	20.5849	18.5567	30.2672
LOC_Os02g30730.2	3	14	3	6	1	5	4	2	5	20	3	15	4	4	1	4	4.08309	8.74204	3.29385	6.71793	2.67621	2.97333	7.97166	5.17631
LOC_Os02g33500.1	19	391	14	376	5	172	4	277	12	362	12	398	10	169	11	275	67.6923	66.8187	59.2521	58.314	61.2757	96.114	84.5738	72.0476
LOC_Os02g34590.1	0	8	2	8	3	6	2	5	1	9	0	3	0	3	0	4	1.10693	0.84837	7.2622	2.01542	2.34491	1.09796	5.10004	0.455701
LOC_Os02g39570.1	9	30	10	5	13	12	8	10	5	19	1	5	1	4	3	2	10.5889	3.03388	27.395	6.58356	6.81782	6.17507	17.6146	1.72544
LOC_Os02g41630.2	58	143	97	86	29	20	29	25	56	156	111	363	34	15	30	19	61.275	68.9344	59.1418	66.1039	71.39	61.4763	60.7194	162.359
[truncated: 7,142 more rows]
