# Supplementary material for: Unraveling regulatory divergence, heterotic malleability, and allelic imbalance switching in rice due to drought stress
Source: Sci Rep. 2021 Jun 29;11:13489. doi: 10.1038/s41598-021-92938-x (PMC8241847; doi:10.1038/s41598-021-92938-x)
Supplement: Supplementary file 15 — Supplementary Information 15. [file 41598_2021_92938_MOESM15_ESM.xlsx]

## Sheet: Sheet1
Treatment	Name	APO_ctrl	IR64_ctrl	LOG(IR64/Apo )	Apo+IR64	fromAPO_ctrl	fromIR64_ctrl	LOG(F1IR64/F1APO)	p.binomP.trtC	fdr.binomP.trtC	p.binomF.trtC	fdr.binomF.trtC	p.Fisher.trtC	fdr.Fisher.trtC	signPF	Classification
Non-stress	LOC_Os12g29330.1	139	1576	3.50311	1715	118	634	2.4257	0	4.91e-306	3.36e-86	3.79e-84	4.05e-08	1.19e-06	2281026	CIS+TRANS
Water-stress	LOC_Os12g29330.1	163	1164	2.83615	1327	152	761	2.32383	1.31e-186	2.08e-184	4.39e-98	5.92e-96	0.00438438	0.0246783	2281026	CIS
