# Supplementary material for: Unraveling regulatory divergence, heterotic malleability, and allelic imbalance switching in rice due to drought stress
Source: Sci Rep. 2021 Jun 29;11:13489. doi: 10.1038/s41598-021-92938-x (PMC8241847; doi:10.1038/s41598-021-92938-x)
Supplement: Supplementary file 16 — Supplementary Information 16. [file 41598_2021_92938_MOESM16_ESM.xlsx]

## Sheet: Sheet1
Treatment	Name	APO_stress	IR64_stress	LOG(IR64/Apo)	Apo+IR64	Hybrid fromAPO_stress	Hybrid fromIR64_stress	LOG(F1IR64/F1APO)	p.binomP.trtS	fdr.binomP.trtS	p.binomF.trtS	fdr.binomF.trtS	p.Fisher.trtS	fdr.Fisher.trtS	signPF	Classification
Non-stress	LOC_Os12g29220.1	744	299	-1.31516	1043	658	363	-0.858118	2.4e-44	1.28e-42	1.94e-20	5.37e-19	0.000816343	0.0081702	985335	CIS
Water-stress	LOC_Os12g29220.1	1087	314	-1.79152	1401	863	319	-1.4358	7.17e-100	5.71e-98	2.8e-58	2.07e-56	0.00772978	0.0393418	985335	CIS
