# Supplementary material for: Unraveling regulatory divergence, heterotic malleability, and allelic imbalance switching in rice due to drought stress
Source: Sci Rep. 2021 Jun 29;11:13489. doi: 10.1038/s41598-021-92938-x (PMC8241847; doi:10.1038/s41598-021-92938-x)
Supplement: Supplementary file 17 — Supplementary Information 17. [file 41598_2021_92938_MOESM17_ESM.xlsx]

## Sheet: STRESSvsCTRL
Name	log2FoldChange	pvalue	FDR
LOC_Os12g02340.1	-8.15131	0.000782413	0.0230944
LOC_Os11g34940.1	-7.60029	2.67512e-13	4.65872e-10
LOC_Os01g35330.1	-6.83904	8.97312e-11	3.18572e-08
LOC_Os08g07080.1	-6.43892	1.16204e-06	0.00010651
LOC_Os04g29550.1	-5.09515	4.95039e-06	0.00036315
LOC_Os04g03050.1	-4.93488	1.0841e-08	1.88796e-06
LOC_Os12g29690.1	-4.91334	0.000875148	0.0245904
LOC_Os08g04500.2	-4.48553	0.00130119	0.0330806
LOC_Os06g16150.1	-4.39919	4.74214e-05	0.00242895
LOC_Os01g05630.1	-4.39313	0.00178816	0.0435536
LOC_Os06g16300.1	-4.25326	9.93006e-12	6.91728e-09
LOC_Os01g20894.1	-4.11126	0.000765115	0.0227769
LOC_Os04g01810.1	-4.1035	1.88203e-05	0.00107461
LOC_Os05g49060.1	-4.03878	7.26283e-06	0.000505928
LOC_Os06g04020.1	-4.03551	4.73669e-05	0.00242895
LOC_Os08g15149.1	-3.96183	6.08765e-15	2.12033e-11
LOC_Os01g66150.1	-3.9152	0.00043131	0.0156484
LOC_Os05g06920.1	-3.83618	5.63672e-12	4.90817e-09
LOC_Os01g25710.1	-3.79446	0.000551192	0.0184596
LOC_Os08g04500.1	-3.75237	0.000496088	0.0176314
LOC_Os01g24710.1	-3.62239	4.57983e-05	0.0024169
LOC_Os01g24710.4	-3.5388	0.00116724	0.0298933
LOC_Os07g32380.1	-3.51227	0.000386406	0.0144715
LOC_Os06g01790.1	-3.46446	0.00148217	0.0366127
LOC_Os01g24710.3	-3.45824	0.000494352	0.0176314
LOC_Os11g41710.1	-3.39182	1.3888e-07	1.66799e-05
LOC_Os01g25720.1	-3.37503	0.000337642	0.0133637
LOC_Os12g06250.2	-3.29807	2.13071e-08	3.09219e-06
LOC_Os11g11890.1	-3.28121	9.57254e-09	1.7548e-06
LOC_Os02g05530.1	-3.27936	1.30378e-09	2.67122e-07
LOC_Os04g20424.1	-3.2625	0.000183613	0.00809522
LOC_Os01g24710.2	-3.20788	0.000328639	0.0133099
LOC_Os11g02424.2	-3.18503	0.000741516	0.0222647
LOC_Os04g29424.1	-3.18039	8.23352e-06	0.000551488
LOC_Os02g42700.1	-3.15319	0.000545793	0.0184596
LOC_Os08g10740.1	-3.14483	0.000809363	0.0236594
LOC_Os01g35789.2	-3.13271	2.85824e-08	3.82894e-06
LOC_Os12g14440.1	-3.08895	0.000363376	0.0137569
LOC_Os01g35789.1	-3.00954	1.48601e-08	2.33361e-06
LOC_Os05g33890.1	-2.99079	0.000200206	0.00871646
LOC_Os08g10300.1	-2.9759	1.78597e-09	3.45586e-07
LOC_Os10g24004.1	-2.97263	5.00465e-06	0.00036315
LOC_Os09g11480.1	-2.94177	1.21756e-09	2.65047e-07
LOC_Os01g02370.1	-2.93151	9.53213e-06	0.000626423
LOC_Os06g02580.1	-2.89984	0.000712639	0.0215837
LOC_Os01g02760.1	-2.89697	1.64971e-05	0.000973887
LOC_Os09g11480.2	-2.82738	1.89519e-11	1.10016e-08
LOC_Os02g13510.1	-2.75127	6.48898e-10	1.61437e-07
LOC_Os01g25720.2	-2.73352	0.00015636	0.00707274
LOC_Os08g42700.1	-2.65462	0.00034693	0.013416
LOC_Os07g09800.1	-2.57789	1.10927e-05	0.000702471
LOC_Os12g34880.1	-2.44345	0.00147396	0.0366127
LOC_Os08g07390.1	-2.42018	0.000547054	0.0184596
LOC_Os09g19500.1	-2.39929	3.78934e-06	0.000299961
LOC_Os07g29620.1	-2.39237	0.000875456	0.0245904
LOC_Os06g17900.1	-2.37686	0.000547387	0.0184596
LOC_Os03g44230.1	-2.37524	0.000419275	0.0155051
LOC_Os12g22810.2	-2.36354	0.000204559	0.00879603
LOC_Os05g02310.1	-2.19231	0.00059381	0.0191504
LOC_Os02g13060.1	-2.05395	0.00205783	0.0494304
LOC_Os02g11110.2	-1.98704	0.00088543	0.0246716
LOC_Os01g24490.1	-1.97802	0.000150274	0.00698449
LOC_Os10g04170.1	-1.91249	0.00207628	0.0495321
LOC_Os07g04840.1	-1.88303	0.00169946	0.0416846
LOC_Os08g01380.1	-1.86114	0.000959791	0.0263225
LOC_Os05g02260.2	-1.73681	0.000172987	0.00772454
LOC_Os05g31480.1	-1.71692	0.000640867	0.0201094
LOC_Os03g18200.1	-1.66254	0.00147434	0.0366127
LOC_Os05g02260.4	-1.61353	0.00030086	0.0123282
LOC_Os05g02260.3	-1.55455	0.00058606	0.0191504
LOC_Os12g29220.1	-1.41526	0.000660398	0.0205372
LOC_Os01g04480.1	1.75831	0.00115913	0.0298933
LOC_Os01g09570.1	1.784	0.00087513	0.0245904
LOC_Os11g06300.1	1.83028	0.000124566	0.00594331
LOC_Os01g73560.1	1.86031	0.00107898	0.0282564
LOC_Os12g22090.2	1.86272	0.000568453	0.0188564
LOC_Os02g05960.1	1.90806	0.00109173	0.0283767
LOC_Os02g27960.1	1.93098	0.00199026	0.0481395
LOC_Os08g06240.1	2.113	5.94598e-07	5.75273e-05
LOC_Os12g20410.1	2.13578	0.000815138	0.0236594
LOC_Os02g17390.1	2.3144	0.000422906	0.0155051
LOC_Os10g04490.1	2.32005	0.000115574	0.00559091
LOC_Os08g08592.3	2.35891	0.00145509	0.0366127
LOC_Os12g20410.2	2.36762	0.000231863	0.00972986
LOC_Os01g31810.2	2.37643	0.000915253	0.0253002
LOC_Os03g01360.3	2.42332	4.27271e-05	0.00228951
LOC_Os09g38900.1	2.49076	0.000615828	0.0194993
LOC_Os12g35340.1	2.49376	0.000874043	0.0245904
LOC_Os04g06520.1	2.51691	6.81927e-06	0.000484725
LOC_Os01g39060.1	2.52551	1.91788e-07	2.20637e-05
LOC_Os12g21798.1	2.56102	7.60555e-05	0.00373101
LOC_Os11g11950.1	2.56976	7.06445e-05	0.00351507
LOC_Os03g01360.1	2.58116	1.26967e-05	0.000769112
LOC_Os01g05610.1	2.67325	9.60758e-10	2.23088e-07
LOC_Os02g05440.1	2.69875	2.0271e-07	2.20637e-05
LOC_Os01g04550.1	2.70439	7.98096e-07	7.51289e-05
LOC_Os05g42210.1	2.75523	0.000344549	0.013416
LOC_Os01g41810.1	2.76495	4.44236e-08	5.73065e-06
LOC_Os12g20410.3	2.80642	3.54087e-07	3.62731e-05
LOC_Os11g15520.1	2.8541	1.97994e-07	2.20637e-05
LOC_Os12g34920.1	2.88665	0.000152404	0.00698449
LOC_Os03g01360.4	2.96037	1.95351e-06	0.000162002
LOC_Os05g08810.2	3.04806	0.000336183	0.0133637
LOC_Os12g29330.1	3.11416	1.15471e-05	0.00071819
LOC_Os12g17830.1	3.16734	0.000227365	0.00965748
LOC_Os03g01360.2	3.1918	3.95435e-06	0.000306067
LOC_Os02g06205.1	3.24998	0.00107683	0.0282564
LOC_Os05g31620.1	3.25273	0.000152353	0.00698449
LOC_Os03g51090.1	3.27741	4.26888e-05	0.00228951
LOC_Os10g03320.1	3.30513	0.00105459	0.0280391
LOC_Os11g45050.1	3.31446	0.00104862	0.0280391
LOC_Os01g41565.1	3.36	7.85501e-06	0.000536451
LOC_Os08g28400.1	3.37896	0.000696394	0.0212767
LOC_Os06g43700.1	3.3829	0.000502687	0.0176854
LOC_Os06g47800.1	3.46497	1.51447e-06	0.000131873
LOC_Os11g40150.1	3.5039	5.12749e-07	5.10258e-05
LOC_Os10g02880.1	3.53378	1.65001e-06	0.00014017
LOC_Os01g27360.1	3.55198	8.07017e-11	3.18572e-08
LOC_Os04g37820.1	3.56816	1.86399e-05	0.00107461
LOC_Os08g31860.1	3.64554	0.00035052	0.013416
LOC_Os05g10480.1	3.73875	0.000516477	0.0179889
LOC_Os12g18729.4	3.75936	9.14649e-11	3.18572e-08
LOC_Os12g18729.5	3.76785	2.6492e-08	3.69087e-06
LOC_Os11g06240.1	3.90372	1.28379e-08	2.12926e-06
LOC_Os04g37490.1	3.94379	0.00104584	0.0280391
LOC_Os05g25430.1	3.99622	0.000667676	0.0205798
LOC_Os12g18729.2	3.99691	5.87923e-08	7.31334e-06
LOC_Os01g07390.1	3.99944	1.28075e-05	0.000769112
LOC_Os11g35274.1	4.03348	1.01529e-05	0.000654861
LOC_Os04g35200.1	4.0585	2.28179e-12	2.64916e-09
LOC_Os03g36110.2	4.16984	0.000241234	0.0100026
LOC_Os08g09840.1	4.318	4.45318e-10	1.29254e-07
LOC_Os11g44580.1	4.40015	5.38236e-05	0.00271692
LOC_Os05g42040.1	4.41984	0.00100042	0.0272225
LOC_Os12g18729.3	4.48521	2.88003e-07	3.03974e-05
LOC_Os03g30092.1	4.48887	2.25185e-05	0.00126503
LOC_Os12g18729.1	4.55562	5.76807e-10	1.5454e-07
LOC_Os03g45970.1	4.8721	1.541e-08	2.33361e-06
LOC_Os12g43380.1	4.92914	0.000612929	0.0194993
LOC_Os01g04530.1	5.00429	1.37067e-06	0.000122411
LOC_Os05g25400.1	5.06512	4.8383e-06	0.00036315
LOC_Os05g11320.1	5.22658	2.94668e-05	0.00162909
LOC_Os02g31867.1	5.24395	3.36369e-11	1.67368e-08
LOC_Os08g15204.1	5.40789	0.000590429	0.0191504
LOC_Os10g42060.1	5.59465	3.51364e-06	0.000284605
LOC_Os12g43450.1	6.26654	3.3846e-10	1.07169e-07
LOC_Os04g53050.1	-2.71956	0.00214041	0.0503719
LOC_Os06g03830.1	2.51691	0.0021271	0.0503719
LOC_Os03g18030.1	2.47894	0.00217378	0.0505847
LOC_Os09g19160.1	-2.63273	0.0021785	0.0505847
LOC_Os08g29615.1	-3.07497	0.00226445	0.0522324
LOC_Os01g28450.1	-2.82449	0.00236601	0.0541293
LOC_Os02g06210.1	2.72406	0.00240886	0.0541293
LOC_Os05g36320.1	-2.2361	0.00237826	0.0541293
LOC_Os06g16640.1	-3.69141	0.00239506	0.0541293
LOC_Os08g01380.2	-1.77466	0.00245505	0.0548136
LOC_Os06g01950.1	-2.58906	0.00251573	0.0554574
LOC_Os11g31480.1	-3.13673	0.00250972	0.0554574
LOC_Os02g42990.1	2.08999	0.00253893	0.055617
LOC_Os09g35560.1	2.01689	0.00263615	0.0573856
LOC_Os01g70820.1	3.99432	0.00266237	0.0575965
LOC_Os07g10480.1	2.13835	0.00279469	0.0600808
LOC_Os08g30770.1	3.13119	0.0028117	0.0600808
LOC_Os11g43410.1	-1.50833	0.00284288	0.0603766
LOC_Os12g43000.1	1.96253	0.00286459	0.0604689
LOC_Os06g16300.3	-4.48462	0.00291356	0.0611322
LOC_Os03g06520.2	1.76213	0.00310679	0.0647961
LOC_Os03g28170.1	-3.0266	0.00313304	0.0649042
LOC_Os11g40130.1	-2.32965	0.00314924	0.0649042
LOC_Os06g09610.2	-2.00057	0.00338757	0.0694053
LOC_Os02g39360.1	3.66318	0.00341227	0.0695026
LOC_Os12g16360.1	3.93537	0.00344634	0.0697885
LOC_Os03g12990.1	2.74862	0.00365359	0.0735575
LOC_Os02g17500.2	2.09936	0.00387585	0.0773305
LOC_Os04g53214.2	-3.02762	0.0038854	0.0773305
LOC_Os06g43660.2	-1.93357	0.00390775	0.0773335
LOC_Os05g25430.2	3.83381	0.00413766	0.0796214
LOC_Os10g03570.1	-2.27944	0.00411458	0.0796214
LOC_Os11g06934.1	-3.52917	0.00411703	0.0796214
LOC_Os11g44960.1	2.43089	0.00405905	0.0796214
LOC_Os12g17830.2	2.39753	0.00409656	0.0796214
LOC_Os04g52250.1	-3.21111	0.00424811	0.0812975
LOC_Os01g70720.2	-2.03404	0.00440496	0.0815177
LOC_Os02g01332.1	2.16385	0.00439019	0.0815177
LOC_Os04g11970.1	-2.12665	0.00430926	0.0815177
LOC_Os05g07632.1	1.23771	0.00430446	0.0815177
LOC_Os06g09370.3	1.51773	0.00441965	0.0815177
LOC_Os07g30020.1	-2.10442	0.00441653	0.0815177
LOC_Os09g08390.3	1.04328	0.00442344	0.0815177
LOC_Os05g04000.1	-2.28127	0.00448013	0.0821279
LOC_Os03g18030.2	2.47322	0.0046299	0.0840071
LOC_Os03g29770.1	2.07917	0.00463088	0.0840071
LOC_Os05g08810.1	2.6973	0.0048495	0.0875172
LOC_Os02g33680.1	3.89236	0.00492277	0.0882726
LOC_Os08g05490.1	1.1677	0.00494205	0.0882726
LOC_Os08g29110.1	-1.62966	0.00500145	0.0888779
LOC_Os02g16620.1	1.36608	0.00505474	0.0889174
LOC_Os11g26594.1	3.01319	0.0050365	0.0889174
LOC_Os04g03796.1	-2.95897	0.0051889	0.0903647
LOC_Os08g32130.2	-1.62982	0.00517677	0.0903647
LOC_Os02g12130.1	-3.00041	0.00528999	0.091213
LOC_Os03g55070.2	3.05052	0.0052849	0.091213
LOC_Os11g05700.1	3.25645	0.0053194	0.0912683
LOC_Os10g12050.2	-2.082	0.00543495	0.0927938
LOC_Os02g10390.3	-3.22101	0.00546771	0.0928977
LOC_Os02g17500.3	2.20776	0.0055693	0.0941644
LOC_Os12g06250.1	-2.17685	0.00565149	0.0950924
LOC_Os01g15390.1	2.95205	0.00585172	0.0975194
LOC_Os09g17920.1	-2.72231	0.00583447	0.0975194
LOC_Os08g32130.1	-1.3425	0.00588923	0.0976771
LOC_Os05g50550.1	-3.64128	0.00597437	0.0986196
LOC_Os05g31480.2	-1.32246	0.00615028	0.101044
LOC_Os06g12160.1	1.81638	0.00662303	0.1083
LOC_Os04g33920.1	6.35185	0.00668142	0.108611
LOC_Os05g41610.1	1.64086	0.00670439	0.108611
LOC_Os08g04280.2	2.13698	0.00690099	0.110766
LOC_Os10g11260.2	3.48058	0.00689966	0.110766
LOC_Os04g03830.1	2.27357	0.00697376	0.11142
LOC_Os02g32900.1	-3.25982	0.00700797	0.111455
LOC_Os01g64790.1	2.58351	0.0070519	0.111644
LOC_Os03g29260.2	3.25273	0.00710378	0.111957
LOC_Os04g01310.1	2.08216	0.00733122	0.115021
LOC_Os08g04310.1	-3.5808	0.0076147	0.118933
LOC_Os12g22090.4	1.53463	0.00792917	0.123292
LOC_Os12g02340.2	-8.96703	0.00806261	0.124809
LOC_Os04g30180.1	-2.3455	0.00849817	0.130686
LOC_Os11g07040.1	-2.33689	0.00851732	0.130686
LOC_Os05g32060.1	3.36509	0.00870024	0.132908
LOC_Os01g68060.1	1.58284	0.00903352	0.137396
LOC_Os01g73550.2	2.14506	0.0091558	0.138651
LOC_Os04g36590.1	1.82508	0.00924789	0.139439
LOC_Os01g38490.1	-1.94311	0.00936609	0.140612
LOC_Os01g64960.2	-3.44844	0.00947234	0.141597
LOC_Os01g24060.1	-1.26314	0.00969584	0.143066
LOC_Os01g73620.1	1.69065	0.00973489	0.143066
LOC_Os02g17534.1	2.07564	0.00962818	0.143066
LOC_Os08g12800.1	2.3118	0.00965737	0.143066
LOC_Os05g02260.1	-1.11161	0.0098168	0.143663
LOC_Os11g31540.1	-2.61143	0.00996226	0.145182
LOC_Os01g38480.2	-1.30707	0.0100297	0.145556
LOC_Os06g15760.1	-1.42488	0.0100876	0.145789
LOC_Os09g08390.1	0.951568	0.0102364	0.147329
LOC_Os01g22480.1	-2.68334	0.0102848	0.147415
LOC_Os11g31900.1	-1.29759	0.0105026	0.14992
LOC_Os03g29410.1	1.72415	0.0107056	0.152194
LOC_Os01g04730.1	1.53667	0.0107985	0.152697
LOC_Os06g09370.2	1.41593	0.0108286	0.152697
LOC_Os02g02860.1	1.26418	0.0111703	0.15688
LOC_Os04g10460.1	-1.11167	0.01125	0.157365
LOC_Os06g43350.1	-2.98554	0.0113949	0.158754
LOC_Os02g37834.6	-2.1579	0.0117917	0.162333
LOC_Os08g31940.1	-1.95551	0.0117235	0.162333
LOC_Os09g26620.3	2.07733	0.0117653	0.162333
LOC_Os08g15840.5	-2.49141	0.0118591	0.16262
LOC_Os11g46900.1	-3.13955	0.0120768	0.164955
LOC_Os01g73620.2	1.61719	0.01252	0.169678
LOC_Os09g26620.5	1.93865	0.012516	0.169678
LOC_Os10g20310.1	-2.17199	0.0126698	0.170382
LOC_Os12g35630.1	-1.40738	0.0126262	0.170382
LOC_Os06g17290.1	-1.98078	0.0130399	0.174684
LOC_Os11g33270.1	-3.10171	0.0131377	0.17532
LOC_Os08g14640.1	1.99362	0.0132769	0.176502
LOC_Os02g17190.1	1.11534	0.0134904	0.177981
LOC_Os09g26620.1	2.2254	0.0134395	0.177981
LOC_Os11g23880.4	-3.21057	0.0137325	0.180491
LOC_Os01g09800.1	2.26216	0.0140506	0.183978
LOC_Os03g48780.1	2.13101	0.0142494	0.185189
LOC_Os04g03796.2	-2.46512	0.014215	0.185189
LOC_Os01g02800.1	-2.06991	0.0143096	0.18528
LOC_Os03g26229.1	-1.97617	0.0143842	0.185556
LOC_Os01g73000.1	-1.20572	0.0146165	0.1858
LOC_Os02g06180.1	-1.31088	0.0145187	0.1858
LOC_Os06g01250.1	-2.00599	0.01448	0.1858
LOC_Os11g45090.1	-2.33054	0.0145769	0.1858
LOC_Os04g38260.1	3.11778	0.01495	0.1893
LOC_Os11g44560.1	1.64077	0.0150005	0.1893
LOC_Os09g16280.1	-1.9799	0.015063	0.189403
LOC_Os11g28300.3	1.30966	0.0153785	0.192674
LOC_Os03g06520.1	1.77521	0.0155266	0.193832
LOC_Os01g65530.1	2.35761	0.0156275	0.193938
LOC_Os11g47920.1	-1.43884	0.0156465	0.193938
LOC_Os01g11570.1	2.55423	0.0157555	0.194597
LOC_Os10g11870.1	-2.07713	0.015967	0.196513
LOC_Os08g09190.1	-2.59162	0.016087	0.197292
LOC_Os09g12660.2	1.60826	0.01642	0.20067
LOC_Os09g26620.2	1.80899	0.0166319	0.202549
LOC_Os03g44150.1	0.991962	0.0172367	0.208546
LOC_Os04g30330.1	1.8217	0.0172441	0.208546
LOC_Os01g41750.1	1.7054	0.018094	0.217546
LOC_Os02g42600.1	1.47159	0.0181661	0.217546
LOC_Os08g14440.3	-2.66924	0.0181756	0.217546
LOC_Os03g22370.1	-1.20305	0.0182674	0.217895
LOC_Os02g10390.2	-2.58543	0.0185482	0.220489
LOC_Os01g11230.2	-1.59572	0.0186764	0.220508
LOC_Os09g38960.2	1.24491	0.0186606	0.220508
LOC_Os08g12830.1	2.44894	0.0187748	0.220921
LOC_Os01g04460.1	2.08225	0.018847	0.221024
LOC_Os09g16950.1	3.53273	0.0190655	0.222836
LOC_Os08g41400.1	-1.7568	0.019137	0.222923
LOC_Os06g16260.2	1.49771	0.0193143	0.223683
LOC_Os12g44150.1	-1.38152	0.0193306	0.223683
LOC_Os03g44210.2	-1.5478	0.0194683	0.22418
LOC_Os04g23700.1	-1.87239	0.0195023	0.22418
LOC_Os11g39650.1	1.4846	0.0195811	0.224346
LOC_Os01g09640.1	1.55165	0.0201662	0.227287
LOC_Os01g12840.1	1.43865	0.0202209	0.227287
LOC_Os02g17500.1	2.10156	0.0202293	0.227287
LOC_Os09g12660.1	1.55352	0.0199692	0.227287
LOC_Os09g39400.1	2.0456	0.020091	0.227287
LOC_Os10g10170.1	-1.75072	0.0201657	0.227287
LOC_Os08g14990.1	-1.1796	0.0204462	0.228985
LOC_Os01g63190.1	-3.67665	0.0207656	0.231075
LOC_Os09g18159.1	-3.18557	0.0207204	0.231075
LOC_Os10g33140.1	1.46803	0.0208689	0.231485
LOC_Os05g41640.1	-1.42376	0.0209402	0.231538
LOC_Os06g02430.1	2.09246	0.021007	0.231542
LOC_Os01g34610.1	-3.24183	0.0211105	0.231844
LOC_Os02g02270.1	-3.94999	0.0211675	0.231844
LOC_Os01g72610.1	-2.60867	0.021498	0.233134
LOC_Os03g29360.1	2.61751	0.0217892	0.233134
LOC_Os03g44210.1	-1.20426	0.0216464	0.233134
LOC_Os05g31160.2	-2.44685	0.0217189	0.233134
LOC_Os06g43860.1	-1.21264	0.0218208	0.233134
LOC_Os08g09710.1	1.82367	0.0215008	0.233134
LOC_Os08g43190.1	-1.71223	0.0216276	0.233134
LOC_Os10g10170.6	-1.38094	0.0215872	0.233134
LOC_Os02g37060.1	-2.97571	0.022064	0.235012
LOC_Os11g04300.1	1.19487	0.0222852	0.236644
LOC_Os10g41640.1	-2.82383	0.0223959	0.237097
LOC_Os02g58730.1	-2.99928	0.0225601	0.237803
LOC_Os04g54500.1	-1.58476	0.0225992	0.237803
LOC_Os01g02580.1	3.17604	0.0227484	0.238652
LOC_Os06g09610.1	-1.58924	0.0229118	0.239645
LOC_Os01g23710.1	-1.58809	0.0231904	0.241833
LOC_Os06g03560.1	-1.79988	0.0234759	0.24408
LOC_Os01g02600.1	1.25959	0.02372	0.245884
LOC_Os03g25940.1	-1.4152	0.023907	0.246355
LOC_Os11g28300.2	1.19535	0.0238472	0.246355
LOC_Os06g09370.1	1.48273	0.024195	0.24811
LOC_Os10g12050.1	-1.92929	0.0242198	0.24811
LOC_Os02g06370.1	1.71859	0.0249457	0.254222
LOC_Os11g16480.1	1.89077	0.0249624	0.254222
LOC_Os03g55030.1	-3.40319	0.0250475	0.254345
LOC_Os07g42310.1	1.03266	0.0252535	0.255691
LOC_Os05g46000.1	2.80308	0.0253811	0.256239
LOC_Os04g30490.1	1.68422	0.0254553	0.256245
LOC_Os05g41460.1	1.20122	0.0261757	0.261983
LOC_Os11g26594.2	2.48892	0.0261423	0.261983
LOC_Os02g11110.1	-1.63148	0.0262705	0.262178
LOC_Os08g07430.1	1.45448	0.0263917	0.262635
LOC_Os09g36770.2	1.58274	0.0267272	0.265216
LOC_Os10g21470.1	-1.43959	0.0274173	0.271291
LOC_Os01g58240.1	-3.10145	0.028251	0.275625
LOC_Os01g63190.3	-3.59527	0.0279923	0.275625
LOC_Os04g06770.1	-1.65655	0.0281921	0.275625
LOC_Os09g35940.1	-2.55963	0.0282378	0.275625
LOC_Os12g19470.1	-1.57661	0.0282141	0.275625
LOC_Os01g23850.1	-2.14983	0.0285737	0.27645
LOC_Os04g53170.1	-1.12171	0.0285146	0.27645
LOC_Os12g23180.1	-1.47285	0.0285475	0.27645
LOC_Os04g54620.1	-3.17002	0.028948	0.278443
LOC_Os06g09880.1	-1.40478	0.0288994	0.278443
LOC_Os11g43404.3	1.96433	0.0290194	0.278443
LOC_Os01g72910.1	2.61042	0.0292519	0.279317
LOC_Os11g05540.1	-2.74868	0.0292709	0.279317
LOC_Os03g51260.1	-1.09607	0.0293892	0.27968
LOC_Os01g41430.1	2.00819	0.0298147	0.282776
LOC_Os02g05370.2	1.49481	0.029877	0.282776
LOC_Os09g08390.2	0.833663	0.0301529	0.28308
LOC_Os09g19140.1	1.90488	0.0300706	0.28308
LOC_Os11g34920.1	-1.54199	0.0300726	0.28308
LOC_Os11g11970.1	2.40389	0.030327	0.283949
LOC_Os08g15840.4	-2.30062	0.0309142	0.287131
LOC_Os09g39220.1	-1.3301	0.0309038	0.287131
LOC_Os12g34890.1	-1.99398	0.0307748	0.287131
LOC_Os02g57010.1	-3.1738	0.0313278	0.288895
LOC_Os05g41640.2	-1.45835	0.0313388	0.288895
LOC_Os08g04280.1	1.97471	0.0313529	0.288895
LOC_Os01g02400.2	-1.31996	0.0316148	0.29054
LOC_Os03g01580.2	-1.61852	0.0321985	0.295125
LOC_Os06g07030.1	1.76305	0.0323493	0.295729
LOC_Os12g19470.2	-1.54087	0.0324606	0.295969
LOC_Os03g51710.1	2.85039	0.0325605	0.296105
LOC_Os09g38960.3	1.18411	0.0327937	0.296677
LOC_Os11g09940.1	-2.17822	0.0327253	0.296677
LOC_Os04g54560.1	1.37055	0.0331038	0.298706
LOC_Os02g32930.1	-2.07862	0.0333234	0.299911
LOC_Os08g31970.2	-1.09008	0.0334445	0.300191
LOC_Os12g19381.1	-1.36986	0.0335269	0.300191
LOC_Os08g30020.4	0.905375	0.0338318	0.301858
LOC_Os08g31970.1	-1.13308	0.0339181	0.301858
LOC_Os11g40200.1	1.00149	0.0340518	0.301858
LOC_Os12g35630.3	-1.63073	0.0340597	0.301858
LOC_Os07g30670.3	-1.26591	0.0346867	0.305858
LOC_Os08g29710.1	1.4452	0.0346033	0.305858
LOC_Os06g03860.2	1.26926	0.0348924	0.306653
LOC_Os08g14195.1	-0.918815	0.035041	0.306653
LOC_Os11g28300.1	1.12735	0.0350375	0.306653
LOC_Os02g38180.1	-1.32377	0.0352349	0.307577
LOC_Os04g34976.2	1.12299	0.0353596	0.307894
LOC_Os01g25386.1	1.39127	0.0357719	0.310707
LOC_Os01g11230.1	-1.42137	0.0358977	0.311024
LOC_Os01g49250.1	1.21402	0.0360278	0.311377
LOC_Os02g02670.1	2.58492	0.0362853	0.312826
LOC_Os11g44430.1	-1.40928	0.0366047	0.3148
LOC_Os06g18830.1	-1.26816	0.0367688	0.315433
LOC_Os05g45840.1	1.55494	0.0369485	0.316195
LOC_Os01g19760.1	1.41675	0.0372524	0.318015
LOC_Os08g32980.1	2.02566	0.0374047	0.318534
LOC_Os03g02090.1	0.896952	0.0383205	0.322747
LOC_Os06g44180.1	1.26394	0.0383627	0.322747
LOC_Os08g13930.1	2.9465	0.0382914	0.322747
LOC_Os08g41390.2	-1.59067	0.0383004	0.322747
LOC_Os10g12130.1	2.21869	0.0383145	0.322747
LOC_Os04g53230.1	-2.90886	0.0385219	0.323267
LOC_Os11g10800.1	-2.75045	0.0386102	0.323267
LOC_Os02g38170.1	-1.94095	0.0388245	0.32363
LOC_Os04g37710.1	1.64715	0.0389322	0.32363
LOC_Os08g13570.1	1.83773	0.0388666	0.32363
LOC_Os11g02540.1	-1.99222	0.0392366	0.325384
LOC_Os11g46000.1	-1.89361	0.0393458	0.325514
LOC_Os05g07650.1	1.05246	0.0399223	0.329501
LOC_Os01g25370.1	-1.81566	0.0403063	0.331432
LOC_Os09g39400.2	1.56972	0.0403465	0.331432
LOC_Os02g13140.1	0.788563	0.040662	0.332792
LOC_Os02g33710.1	-2.23193	0.0407033	0.332792
LOC_Os03g45220.1	1.36695	0.0410258	0.334644
LOC_Os04g54830.1	1.16074	0.041371	0.336671
LOC_Os02g57290.3	-1.44804	0.0417968	0.336987
LOC_Os02g58790.3	-1.42273	0.0417296	0.336987
LOC_Os07g38380.1	1.37352	0.0416037	0.336987
LOC_Os08g39694.2	-1.11075	0.0416683	0.336987
LOC_Os02g50330.1	-3.94876	0.0420923	0.337805
LOC_Os04g33660.1	-1.75692	0.0420283	0.337805
LOC_Os02g39580.1	2.18843	0.0424777	0.338943
LOC_Os03g03034.4	1.66795	0.0425261	0.338943
LOC_Os04g12390.1	-1.34137	0.0424445	0.338943
LOC_Os03g51220.1	1.53862	0.0429328	0.339584
LOC_Os03g51700.2	2.39956	0.0432658	0.339584
LOC_Os04g05010.1	2.50365	0.0433864	0.339584
LOC_Os04g25540.1	2.26309	0.043365	0.339584
LOC_Os05g02220.2	1.86092	0.043077	0.339584
LOC_Os07g30670.1	-1.11748	0.04321	0.339584
LOC_Os11g09640.1	2.56939	0.04324	0.339584
LOC_Os11g12320.1	2.2377	0.0431527	0.339584
LOC_Os08g31830.1	-1.50123	0.0438761	0.342647
LOC_Os02g53770.1	-1.80231	0.0440955	0.34359
LOC_Os06g40415.1	-2.20835	0.0444037	0.345219
LOC_Os02g13100.1	-1.30349	0.0445473	0.345564
LOC_Os05g03590.1	1.20965	0.0448585	0.347205
LOC_Os01g40310.1	-1.09847	0.0449943	0.347484
LOC_Os04g33200.2	-2.41993	0.0450942	0.347485
LOC_Os11g28990.1	0.978237	0.0454552	0.349494
LOC_Os03g51700.1	3.17093	0.0458314	0.35161
LOC_Os01g24680.2	1.06565	0.0461955	0.353624
LOC_Os04g53520.1	-1.85852	0.0466005	0.355942
LOC_Os12g43550.2	2.18107	0.0468299	0.356912
LOC_Os06g44450.1	-1.7906	0.0469702	0.357199
LOC_Os01g64170.1	2.00503	0.047533	0.360679
LOC_Os02g17304.1	-0.802597	0.0477384	0.360679
LOC_Os05g41640.3	-1.34665	0.0477223	0.360679
LOC_Os07g08810.1	2.28659	0.0479819	0.361733
LOC_Os03g03034.1	1.76391	0.0482006	0.362597
LOC_Os04g37619.1	-1.48213	0.0486663	0.363749
LOC_Os05g46250.3	2.01402	0.0485009	0.363749
LOC_Os08g09100.1	-0.974598	0.0486669	0.363749
LOC_Os04g55930.1	1.125	0.0488989	0.3647
LOC_Os09g26620.4	1.79689	0.0490699	0.365193
LOC_Os05g33280.1	-1.53823	0.0496198	0.368498
LOC_Os02g38840.2	1.64523	0.0499385	0.369291
LOC_Os02g52450.3	-1.46563	0.0498579	0.369291
LOC_Os01g25010.1	-1.53198	0.0506904	0.369361
LOC_Os05g26840.1	1.40686	0.0502741	0.369361
LOC_Os06g03514.2	1.33205	0.0501141	0.369361
LOC_Os08g05340.1	2.29031	0.0506298	0.369361
LOC_Os08g13469.1	-1.96755	0.0503924	0.369361
LOC_Os08g31228.1	0.848719	0.050348	0.369361
LOC_Os08g32100.1	1.36612	0.0506146	0.369361
LOC_Os06g43800.1	-2.89392	0.0513211	0.373176
LOC_Os02g39570.5	-2.00738	0.0516366	0.373671
LOC_Os04g33830.1	-2.52283	0.051711	0.373671
LOC_Os07g04160.1	1.15203	0.0515893	0.373671
LOC_Os11g46000.3	-2.49188	0.0519002	0.374261
LOC_Os01g03570.1	1.93226	0.052311	0.376445
LOC_Os11g40009.2	1.91586	0.0525617	0.377469
LOC_Os10g28009.1	2.09177	0.0529457	0.379444
LOC_Os01g74020.1	-1.51142	0.0534952	0.381333
LOC_Os07g30210.2	-1.82649	0.0535377	0.381333
LOC_Os08g14460.2	0.934573	0.0535288	0.381333
LOC_Os11g47330.1	1.84167	0.0540658	0.384308
LOC_Os02g27760.1	1.21824	0.0545133	0.3867
LOC_Os04g35770.1	-1.5646	0.0553056	0.391523
LOC_Os01g73500.1	-1.66555	0.055991	0.395571
LOC_Os01g02920.1	1.27583	0.0574903	0.401509
LOC_Os01g22520.1	-1.13731	0.0569518	0.401509
LOC_Os05g38350.1	1.30539	0.0575232	0.401509
LOC_Os05g51620.3	-2.12297	0.0571883	0.401509
LOC_Os08g41420.1	1.35567	0.0574671	0.401509
LOC_Os10g41030.1	-1.62446	0.0572308	0.401509
LOC_Os08g42850.1	-1.35333	0.0577596	0.40155
LOC_Os12g42430.2	-2.92838	0.0577018	0.40155
LOC_Os03g15930.3	1.41716	0.0582413	0.404092
LOC_Os06g16980.2	-1.87065	0.0586867	0.406373
LOC_Os03g01580.1	-1.30231	0.0591052	0.408459
LOC_Os01g64960.1	-4.51775	0.0601378	0.411513
LOC_Os02g05480.1	2.11642	0.0600781	0.411513
LOC_Os02g09420.1	2.17598	0.0597081	0.411513
LOC_Os03g22420.1	1.32334	0.0599306	0.411513
LOC_Os03g26960.1	1.84488	0.0598317	0.411513
LOC_Os03g17100.1	-1.20775	0.0603061	0.411855
LOC_Os08g10590.1	-1.19325	0.0608036	0.41444
LOC_Os01g64560.1	-1.72771	0.0612201	0.41506
LOC_Os08g14610.1	1.07806	0.0610926	0.41506
LOC_Os11g32260.2	1.9955	0.061252	0.41506
LOC_Os06g50630.1	1.06216	0.0615662	0.416378
LOC_Os09g14410.1	1.36717	0.0617332	0.416699
LOC_Os05g28300.1	1.56293	0.0624009	0.417966
LOC_Os11g04390.3	-1.66748	0.0622283	0.417966
LOC_Os11g46980.1	1.90894	0.0622883	0.417966
LOC_Os12g17480.1	-2.19663	0.062185	0.417966
LOC_Os01g50060.1	1.6111	0.062816	0.419939
LOC_Os08g09690.2	-1.03078	0.0634587	0.423423
LOC_Os01g64280.1	-2.20633	0.0635913	0.423496
LOC_Os11g42490.1	-1.54321	0.0637562	0.423784
LOC_Os01g68930.2	2.93198	0.0640425	0.424822
LOC_Os11g12810.1	-2.07997	0.0642395	0.424822
LOC_Os12g18140.1	1.0262	0.0642783	0.424822
LOC_Os03g53710.1	-1.46259	0.0647403	0.427065
LOC_Os08g07100.1	-1.83002	0.0649058	0.427348
LOC_Os01g02400.3	-1.13335	0.0654253	0.429146
LOC_Os08g08820.1	1.4643	0.0654027	0.429146
LOC_Os03g22830.2	1.85226	0.066005	0.432134
LOC_Os01g04540.1	1.82103	0.0668181	0.433248
LOC_Os01g25300.1	-2.97265	0.0670048	0.433248
LOC_Os02g57290.4	-1.37936	0.0664454	0.433248
LOC_Os03g48770.1	2.08464	0.0664518	0.433248
LOC_Os08g10250.1	1.88061	0.0668302	0.433248
LOC_Os09g36770.1	1.38324	0.0668924	0.433248
LOC_Os09g36770.3	1.47138	0.0670458	0.433248
LOC_Os06g03700.1	1.20935	0.0674936	0.434552
LOC_Os08g30020.3	0.883327	0.0674972	0.434552
LOC_Os01g61630.1	-2.09975	0.0680806	0.435131
LOC_Os02g50850.2	-1.51127	0.0677179	0.435131
LOC_Os02g57290.2	-1.44725	0.0680868	0.435131
LOC_Os11g48070.1	2.08499	0.0678682	0.435131
LOC_Os08g07660.1	2.85632	0.0687715	0.438702
LOC_Os01g37510.1	-2.02633	0.0692316	0.440025
LOC_Os08g06170.1	0.845648	0.0691204	0.440025
LOC_Os01g09890.1	0.884282	0.0710673	0.446361
LOC_Os01g12750.1	-0.925325	0.0711025	0.446361
LOC_Os01g34060.1	-2.85468	0.0706479	0.446361
LOC_Os01g65520.1	1.72161	0.0706229	0.446361
LOC_Os02g38210.1	-0.953332	0.0707669	0.446361
LOC_Os05g26954.1	1.25784	0.0713329	0.446361
LOC_Os05g41460.2	1.28826	0.0707384	0.446361
LOC_Os08g08110.1	-1.74598	0.0713594	0.446361
LOC_Os08g14460.1	0.819124	0.0713819	0.446361
LOC_Os01g02570.1	-1.30199	0.0736991	0.447476
LOC_Os01g57350.1	-2.03163	0.0741054	0.447476
LOC_Os02g12870.2	1.60458	0.0741041	0.447476
LOC_Os02g31220.1	1.4075	0.0739476	0.447476
LOC_Os02g47120.1	-0.883777	0.0740165	0.447476
LOC_Os02g52430.2	2.18924	0.0741617	0.447476
LOC_Os03g15910.1	1.0569	0.0736528	0.447476
LOC_Os03g52700.1	-2.02826	0.0743866	0.447476
LOC_Os04g08310.1	-0.810103	0.0727117	0.447476
LOC_Os04g10214.1	-1.31925	0.0739094	0.447476
LOC_Os04g29920.1	-1.67383	0.0726741	0.447476
LOC_Os04g35380.4	1.78108	0.0738303	0.447476
LOC_Os07g29750.1	-1.91282	0.0729587	0.447476
LOC_Os07g30250.1	-0.990604	0.0739844	0.447476
LOC_Os08g31850.1	2.63955	0.0728293	0.447476
LOC_Os08g42640.1	-2.2992	0.0734208	0.447476
LOC_Os09g38960.4	0.921294	0.0721329	0.447476
LOC_Os10g12354.1	-1.80321	0.0730836	0.447476
LOC_Os11g03050.1	-1.49409	0.0734574	0.447476
LOC_Os11g16290.1	0.98809	0.0730728	0.447476
LOC_Os11g47120.1	1.43406	0.0742654	0.447476
LOC_Os12g43410.1	1.89752	0.0731654	0.447476
LOC_Os01g32460.1	-3.10046	0.0750517	0.449731
LOC_Os06g02600.1	-1.05248	0.0751489	0.449731
LOC_Os07g04160.2	1.05274	0.0750281	0.449731
LOC_Os06g07020.1	1.5181	0.0760191	0.453381
LOC_Os11g15570.1	1.28389	0.0760172	0.453381
LOC_Os05g35520.1	-2.06394	0.0762097	0.453741
LOC_Os09g17810.1	1.1177	0.0764817	0.454583
LOC_Os08g09020.1	-1.76133	0.0767884	0.455629
LOC_Os02g32940.1	-2.53024	0.0776862	0.45939
LOC_Os12g28250.1	-1.18188	0.0776578	0.45939
LOC_Os01g58100.1	-2.76685	0.0781741	0.461492
LOC_Os05g42250.1	1.41675	0.0790949	0.466124
LOC_Os08g02050.1	1.17303	0.0792264	0.466124
LOC_Os03g52380.1	2.20138	0.0798036	0.468729
LOC_Os02g06170.2	2.64603	0.0799892	0.468978
LOC_Os04g10940.1	0.951763	0.0801154	0.468978
LOC_Os01g57310.2	2.01269	0.0805096	0.469707
LOC_Os05g28200.2	1.27389	0.0804895	0.469707
LOC_Os01g10400.1	0.925716	0.081055	0.472098
LOC_Os08g25820.2	-2.17399	0.0822836	0.478454
LOC_Os08g38300.1	-1.54008	0.0824296	0.478504
LOC_Os01g02170.1	1.00809	0.0826016	0.478705
LOC_Os12g20144.1	1.51778	0.0833506	0.482243
LOC_Os05g25850.1	0.745959	0.0835381	0.482526
LOC_Os08g06230.1	1.13204	0.0843927	0.486655
LOC_Os01g10950.1	-1.63632	0.0849265	0.488652
LOC_Os05g08900.1	1.66139	0.0850195	0.488652
LOC_Os02g17292.1	0.981506	0.0854145	0.490113
LOC_Os01g01870.1	0.916369	0.0870272	0.491273
LOC_Os02g13430.1	1.76605	0.0864588	0.491273
LOC_Os02g51470.3	-2.61745	0.0861462	0.491273
LOC_Os02g57305.1	-1.49342	0.0870245	0.491273
LOC_Os05g31490.1	-0.692196	0.0866971	0.491273
LOC_Os06g18820.1	0.861802	0.0867273	0.491273
LOC_Os08g06470.2	-1.61219	0.087005	0.491273
LOC_Os08g30020.1	0.843448	0.0862404	0.491273
LOC_Os10g04270.1	1.74203	0.086724	0.491273
LOC_Os11g13420.3	2.05522	0.0862415	0.491273
LOC_Os11g06934.2	-1.76763	0.0873645	0.49238
LOC_Os05g32630.1	1.35803	0.0880154	0.492858
LOC_Os06g43860.2	-0.921083	0.0879602	0.492858
LOC_Os08g03290.1	0.937627	0.0878603	0.492858
LOC_Os11g38260.1	-1.18928	0.0878116	0.492858
LOC_Os03g25500.1	1.03855	0.0892604	0.496636
LOC_Os06g03930.1	-1.0534	0.08905	0.496636
LOC_Os08g01859.1	1.71188	0.0891222	0.496636
LOC_Os11g09680.2	-2.58274	0.0889358	0.496636
LOC_Os01g24750.1	0.997724	0.0900681	0.497948
LOC_Os01g57560.1	-1.0643	0.0898225	0.497948
LOC_Os10g36250.1	-0.941706	0.0897152	0.497948
LOC_Os12g16524.2	-1.91972	0.0899743	0.497948
LOC_Os02g39570.6	-1.33851	0.0903486	0.498707
LOC_Os11g33320.1	0.787544	0.0905555	0.499058
LOC_Os08g07540.3	-2.54046	0.0910614	0.500263
LOC_Os09g33690.3	1.66187	0.0909376	0.500263
LOC_Os01g64270.1	-2.24904	0.0919581	0.504394
LOC_Os01g66600.1	-2.52197	0.0924136	0.505301
LOC_Os07g38290.1	1.8711	0.0923065	0.505301
LOC_Os11g42800.1	-1.29718	0.0929403	0.507384
LOC_Os02g30180.3	2.30131	0.0937213	0.51044
LOC_Os05g41810.2	1.09175	0.0939398	0.51044
LOC_Os06g43900.1	-2.41076	0.093813	0.51044
LOC_Os01g34430.1	2.29601	0.0946744	0.51297
LOC_Os05g31020.1	4.43972	0.0946999	0.51297
LOC_Os01g03660.3	-1.81278	0.09509	0.513592
LOC_Os03g29190.1	2.14036	0.0951095	0.513592
LOC_Os05g09724.1	-2.11774	0.0957783	0.516402
LOC_Os08g43190.2	-1.29129	0.0961144	0.517413
LOC_Os04g04060.1	-2.06618	0.0968691	0.518101
LOC_Os07g30670.2	-1.15826	0.0967254	0.518101
LOC_Os08g06380.2	-2.37169	0.0967703	0.518101
LOC_Os08g14440.2	-1.71055	0.0969859	0.518101
LOC_Os12g43000.2	1.39368	0.0968003	0.518101
LOC_Os01g07400.1	-1.82912	0.0972513	0.51838
LOC_Os02g33580.1	1.49105	0.0977823	0.51838
LOC_Os05g07640.1	1.05702	0.0975727	0.51838
LOC_Os08g03880.1	1.7624	0.0976616	0.51838
LOC_Os12g16524.3	-1.85192	0.0975232	0.51838
LOC_Os01g02560.1	-1.89708	0.0979965	0.518726
LOC_Os08g04920.2	1.99962	0.0983827	0.519192
LOC_Os10g14180.2	-1.26916	0.098318	0.519192
LOC_Os02g17360.2	-1.11366	0.0991109	0.519884
LOC_Os03g02320.1	0.987377	0.0989542	0.519884
LOC_Os10g07582.1	1.26984	0.0990229	0.519884
LOC_Os11g32720.1	0.885112	0.0989304	0.519884
LOC_Os01g22430.1	0.992919	0.100382	0.522271
LOC_Os01g34390.1	-1.49514	0.100162	0.522271
LOC_Os03g29540.2	-1.53109	0.10033	0.522271
LOC_Os06g07130.1	1.28132	0.100615	0.522271
LOC_Os06g09330.1	2.07138	0.100566	0.522271
LOC_Os06g48200.1	-1.89324	0.10024	0.522271
LOC_Os10g11034.1	-1.58552	0.100329	0.522271
LOC_Os02g46980.1	-2.07951	0.100878	0.522854
LOC_Os10g01080.1	-2.38092	0.101989	0.52783
LOC_Os01g57480.1	-1.30903	0.102822	0.528562
LOC_Os02g39795.1	1.42421	0.102295	0.528562
LOC_Os06g50880.1	1.16356	0.10289	0.528562
LOC_Os07g08810.2	1.84773	0.102576	0.528562
LOC_Os11g09280.1	1.27387	0.102806	0.528562
LOC_Os06g02420.1	-2.12813	0.103625	0.530132
LOC_Os06g16330.1	1.17135	0.104083	0.530132
LOC_Os08g05650.2	-1.2309	0.103688	0.530132
LOC_Os08g17330.1	-1.65456	0.104242	0.530132
LOC_Os09g24190.1	2.28435	0.103393	0.530132
LOC_Os10g29240.1	1.34122	0.103854	0.530132
LOC_Os11g41680.1	1.44694	0.104261	0.530132
LOC_Os08g06380.1	-2.41955	0.105167	0.533182
LOC_Os08g29124.1	-0.864012	0.105112	0.533182
LOC_Os01g05420.1	1.02263	0.10681	0.534638
LOC_Os01g38480.1	-0.731165	0.106023	0.534638
LOC_Os01g63050.1	-2.02174	0.106486	0.534638
LOC_Os02g15520.2	0.892243	0.106483	0.534638
LOC_Os02g15750.1	-2.40433	0.106835	0.534638
LOC_Os02g16630.1	-1.0366	0.105945	0.534638
LOC_Os03g15900.2	0.920303	0.106106	0.534638
LOC_Os07g25730.1	-0.920464	0.106501	0.534638
LOC_Os08g30060.2	0.828845	0.106823	0.534638
LOC_Os05g41550.2	0.785256	0.107401	0.535769
LOC_Os08g39300.2	-2.84777	0.107523	0.535769
LOC_Os11g38030.1	-0.95646	0.107236	0.535769
LOC_Os08g05750.1	1.09451	0.107733	0.53605
LOC_Os05g11080.1	1.84837	0.108193	0.537571
LOC_Os04g33660.2	-1.49533	0.108626	0.53895
LOC_Os04g11390.1	-0.842522	0.109234	0.541196
LOC_Os01g24060.2	-0.9271	0.10987	0.543392
LOC_Os11g11790.1	0.617358	0.109989	0.543392
LOC_Os02g42406.1	-1.28804	0.110783	0.544127
LOC_Os03g48940.3	1.06566	0.110717	0.544127
LOC_Os04g31030.1	1.89545	0.110919	0.544127
LOC_Os08g42720.1	-1.12035	0.110602	0.544127
LOC_Os08g44770.1	-2.11603	0.110418	0.544127
LOC_Os04g02754.1	1.99054	0.111505	0.545468
LOC_Os04g22900.2	-0.75593	0.111367	0.545468
LOC_Os05g02220.3	1.34844	0.112358	0.547744
LOC_Os08g17784.2	1.93291	0.1126	0.547744
LOC_Os09g11510.1	-0.65493	0.112404	0.547744
LOC_Os09g15820.1	-1.21358	0.11256	0.547744
LOC_Os02g06430.1	-1.58504	0.113027	0.549055
LOC_Os01g63060.1	1.58574	0.114048	0.552476
LOC_Os11g02610.3	1.80162	0.113962	0.552476
LOC_Os06g16260.1	0.927153	0.114225	0.552562
LOC_Os03g49170.3	1.26441	0.11473	0.554238
LOC_Os03g51710.2	2.04842	0.115332	0.555606
LOC_Os12g06260.1	-1.39613	0.115229	0.555606
LOC_Os12g41820.1	-1.79182	0.115818	0.557174
LOC_Os01g41250.1	-1.45869	0.116463	0.558718
LOC_Os03g17490.2	0.888689	0.116347	0.558718
LOC_Os11g35870.1	0.735877	0.11662	0.558718
LOC_Os11g32500.1	-1.00852	0.11692	0.559387
LOC_Os12g19549.2	-1.26041	0.117188	0.559897
LOC_Os01g37130.2	0.884654	0.117709	0.560083
LOC_Os03g58040.1	-1.56022	0.117648	0.560083
LOC_Os04g35240.1	-2.28589	0.117584	0.560083
LOC_Os03g01350.1	1.26586	0.118069	0.560266
LOC_Os09g08650.1	-1.13396	0.117929	0.560266
LOC_Os01g12560.1	-2.48398	0.119086	0.560371
LOC_Os01g66170.1	-1.65587	0.118623	0.560371
LOC_Os03g51150.1	-1.84794	0.118397	0.560371
LOC_Os04g54640.1	-1.19524	0.118636	0.560371
LOC_Os06g03990.1	-0.957593	0.118737	0.560371
LOC_Os08g10304.1	1.8329	0.119218	0.560371
LOC_Os11g34870.1	1.34317	0.119043	0.560371
LOC_Os01g02200.1	1.35959	0.119678	0.561022
LOC_Os05g46290.1	1.37505	0.119643	0.561022
LOC_Os02g57290.1	-1.37529	0.120195	0.561374
LOC_Os04g30030.1	-1.17115	0.120559	0.561374
LOC_Os07g04200.1	1.86448	0.119983	0.561374
LOC_Os12g19530.2	-1.73669	0.12051	0.561374
LOC_Os12g22760.4	1.42712	0.120534	0.561374
LOC_Os07g04110.1	1.65559	0.121267	0.561667
LOC_Os07g48040.1	-2.76583	0.120856	0.561667
LOC_Os10g42710.5	1.22103	0.12121	0.561667
LOC_Os11g31890.1	0.818592	0.121202	0.561667
LOC_Os12g24170.1	-1.0403	0.122076	0.564662
LOC_Os01g19610.1	-2.41497	0.122607	0.565437
LOC_Os02g39820.1	0.95577	0.122472	0.565437
LOC_Os08g03290.2	0.886617	0.122731	0.565437
LOC_Os02g07410.1	1.8467	0.123757	0.568179
LOC_Os02g32469.1	-1.39334	0.123887	0.568179
LOC_Os04g32690.1	-1.7051	0.123978	0.568179
LOC_Os04g37550.1	-2.05492	0.123809	0.568179
LOC_Os07g10540.1	-1.00805	0.124222	0.568549
LOC_Os02g10390.1	-1.74644	0.124849	0.570667
LOC_Os05g51620.1	-2.01726	0.125674	0.572937
LOC_Os06g01850.1	-1.85936	0.125569	0.572937
LOC_Os02g37834.3	-1.22536	0.126664	0.576694
LOC_Os11g37990.1	-1.10144	0.12697	0.57733
LOC_Os01g56150.1	-1.79994	0.127907	0.579708
LOC_Os01g68700.1	-1.10982	0.12801	0.579708
LOC_Os02g27592.1	-1.54443	0.128325	0.579708
LOC_Os02g30974.1	-1.91466	0.128225	0.579708
LOC_Os07g30820.2	1.12719	0.127712	0.579708
LOC_Os07g05050.1	1.2534	0.128494	0.57972
LOC_Os01g59980.1	-0.955116	0.129256	0.581235
LOC_Os04g02880.1	-1.35536	0.129497	0.581235
LOC_Os10g04600.3	1.01501	0.129465	0.581235
LOC_Os10g41030.3	-1.69033	0.129188	0.581235
LOC_Os01g66000.1	-1.52166	0.130164	0.581781
LOC_Os08g22149.1	-2.3651	0.130281	0.581781
LOC_Os08g39300.4	-1.73408	0.130191	0.581781
LOC_Os10g36690.1	1.8558	0.130287	0.581781
LOC_Os08g06360.1	1.83557	0.130847	0.583534
LOC_Os06g19070.1	2.76614	0.131158	0.583643
LOC_Os11g38800.2	1.57782	0.131207	0.583643
LOC_Os04g56240.1	-1.76734	0.131715	0.585155
LOC_Os01g65680.1	-1.00128	0.131991	0.585637
LOC_Os01g24680.1	0.845046	0.133277	0.586859
LOC_Os01g65992.1	-1.89023	0.132621	0.586859
LOC_Os06g43800.2	-2.33434	0.133219	0.586859
LOC_Os06g43860.4	-0.761418	0.132794	0.586859
LOC_Os09g15810.1	-1.56373	0.132436	0.586859
LOC_Os10g20310.3	-1.91111	0.13301	0.586859
LOC_Os08g06470.1	-1.674	0.133537	0.587258
LOC_Os02g06650.1	-2.09382	0.133899	0.587408
LOC_Os05g45950.1	0.926289	0.133908	0.587408
LOC_Os02g51470.1	-2.40291	0.134313	0.587702
LOC_Os08g24770.1	1.13081	0.134211	0.587702
LOC_Os02g57150.1	-0.765482	0.134707	0.588687
LOC_Os02g39630.2	-1.05215	0.134949	0.589007
LOC_Os04g01354.1	-1.62624	0.136239	0.591728
LOC_Os05g46280.1	1.34594	0.136199	0.591728
LOC_Os08g02630.1	-2.23686	0.136252	0.591728
LOC_Os11g35850.1	1.40408	0.135955	0.591728
LOC_Os03g22270.1	0.85407	0.136682	0.592854
LOC_Os08g13920.1	-0.984351	0.137189	0.593224
LOC_Os11g06420.1	-0.887272	0.137278	0.593224
LOC_Os12g17600.1	-3.28189	0.137229	0.593224
LOC_Os02g58790.4	-1.19714	0.137988	0.595554
LOC_Os05g48630.2	-1.76045	0.138255	0.595966
LOC_Os11g43404.4	1.58013	0.138841	0.597754
LOC_Os01g27210.1	1.01074	0.139504	0.599077
LOC_Os02g31074.1	1.28126	0.139494	0.599077
LOC_Os02g57160.1	-0.795698	0.139776	0.599077
LOC_Os07g04860.1	-1.21293	0.139836	0.599077
LOC_Os10g42710.4	1.28578	0.140404	0.600772
LOC_Os03g22120.3	1.13346	0.140656	0.601112
LOC_Os02g17360.1	-1.0913	0.141561	0.601154
LOC_Os03g52490.1	1.11649	0.141702	0.601154
LOC_Os07g49410.2	-1.2456	0.141677	0.601154
LOC_Os08g42960.2	0.831092	0.141172	0.601154
LOC_Os11g35870.4	0.678298	0.141207	0.601154
LOC_Os12g42140.1	1.16531	0.141447	0.601154
LOC_Os08g17400.1	-1.53333	0.142617	0.602102
LOC_Os11g36050.1	1.45318	0.142182	0.602102
LOC_Os11g38020.1	-1.25829	0.14259	0.602102
LOC_Os11g44014.1	-1.11373	0.142375	0.602102
LOC_Os01g24980.2	1.06492	0.143177	0.60322
LOC_Os02g51470.2	-2.01507	0.143392	0.60322
LOC_Os11g06930.1	-0.877629	0.143401	0.60322
LOC_Os04g08550.1	1.60599	0.144114	0.604965
LOC_Os12g26290.4	1.24313	0.144163	0.604965
LOC_Os01g12770.1	-0.759769	0.144702	0.605034
LOC_Os02g01480.1	-1.5897	0.144797	0.605034
LOC_Os02g47670.2	1.40367	0.144875	0.605034
LOC_Os03g49170.1	1.59207	0.144541	0.605034
LOC_Os02g27594.1	1.25451	0.146808	0.607282
LOC_Os05g11060.2	1.2451	0.146766	0.607282
LOC_Os06g06440.1	1.51575	0.146334	0.607282
LOC_Os08g03290.4	0.817941	0.146059	0.607282
LOC_Os08g29730.1	-2.32646	0.146696	0.607282
LOC_Os10g28030.2	1.96598	0.146311	0.607282
LOC_Os12g19530.1	-1.56238	0.14662	0.607282
LOC_Os12g25490.1	-1.17967	0.145884	0.607282
LOC_Os01g58380.1	1.35017	0.148072	0.608135
LOC_Os01g73550.1	1.07055	0.148297	0.608135
LOC_Os03g22320.1	-1.25551	0.147769	0.608135
LOC_Os03g24060.1	1.65894	0.147737	0.608135
LOC_Os11g16290.2	0.920667	0.148411	0.608135
LOC_Os11g26150.1	-1.58115	0.14743	0.608135
LOC_Os11g44415.1	-1.01769	0.147438	0.608135
LOC_Os12g22839.1	-1.294	0.148293	0.608135
LOC_Os03g28400.1	2.09836	0.14915	0.610448
LOC_Os12g43430.1	1.12618	0.149399	0.610749
LOC_Os03g15720.1	1.77727	0.150103	0.612905
LOC_Os02g15520.1	0.854422	0.150931	0.614898
LOC_Os02g16640.1	0.566104	0.15165	0.614898
LOC_Os03g29950.1	-1.21367	0.151508	0.614898
LOC_Os08g06140.3	1.00265	0.150966	0.614898
LOC_Os08g27720.2	-0.792139	0.15163	0.614898
LOC_Os11g31620.1	1.10849	0.15131	0.614898
LOC_Os11g26910.1	-1.56103	0.151936	0.615341
LOC_Os07g30200.1	-1.60409	0.152253	0.615909
LOC_Os02g17330.1	-1.57044	0.152507	0.616219
LOC_Os04g23040.1	-1.07207	0.152868	0.616964
LOC_Os01g03549.1	-0.981315	0.15501	0.619151
LOC_Os04g05080.1	0.826124	0.154853	0.619151
LOC_Os05g03190.1	-1.46303	0.15385	0.619151
LOC_Os06g43430.1	-1.63688	0.154805	0.619151
LOC_Os08g05650.1	-0.968024	0.154121	0.619151
LOC_Os08g27720.1	-0.783975	0.154257	0.619151
LOC_Os09g13610.1	-0.761221	0.154454	0.619151
LOC_Os10g07978.2	-1.27829	0.154794	0.619151
LOC_Os10g42780.1	-1.82701	0.153993	0.619151
LOC_Os01g58444.1	0.833286	0.155709	0.62052
LOC_Os08g15030.1	0.926935	0.155623	0.62052
LOC_Os02g01210.1	-2.2202	0.156242	0.620916
LOC_Os03g02020.6	-1.05823	0.156878	0.620916
LOC_Os03g53800.3	1.48888	0.156851	0.620916
LOC_Os05g28200.1	1.04725	0.156297	0.620916
LOC_Os07g10300.1	-1.46915	0.156536	0.620916
LOC_Os08g31240.1	1.29281	0.156707	0.620916
LOC_Os04g06770.2	-1.41261	0.157962	0.624498
LOC_Os02g38840.1	1.16119	0.158697	0.626691
LOC_Os02g30410.1	-1.73344	0.160533	0.627748
LOC_Os03g38740.1	1.74361	0.160508	0.627748
LOC_Os06g48350.1	0.890627	0.160587	0.627748
LOC_Os08g16570.1	-1.86336	0.160014	0.627748
LOC_Os08g17390.1	-2.01297	0.160106	0.627748
LOC_Os09g10930.1	-1.31577	0.160275	0.627748
LOC_Os09g19274.1	1.32089	0.160319	0.627748
LOC_Os10g36690.4	1.62657	0.160355	0.627748
LOC_Os10g41930.1	1.47768	0.159933	0.627748
LOC_Os01g01960.1	0.531593	0.16291	0.629396
LOC_Os01g02390.2	-1.09806	0.161246	0.629396
LOC_Os01g22520.2	-0.987134	0.162164	0.629396
LOC_Os01g65600.1	1.69527	0.162957	0.629396
LOC_Os02g39790.2	1.24024	0.162354	0.629396
LOC_Os03g03910.1	-1.88981	0.163077	0.629396
LOC_Os03g16050.1	-2.13551	0.163538	0.629396
LOC_Os05g02650.1	1.53129	0.163264	0.629396
LOC_Os05g41550.5	0.747113	0.161764	0.629396
LOC_Os07g10460.1	-1.80445	0.161601	0.629396
LOC_Os07g10490.1	-0.808816	0.163522	0.629396
LOC_Os08g30490.1	-0.947526	0.162097	0.629396
LOC_Os08g42590.1	-1.77792	0.161728	0.629396
LOC_Os10g35840.1	-1.66869	0.16342	0.629396
LOC_Os09g24670.2	-1.23635	0.163797	0.629695
LOC_Os10g40740.1	1.14613	0.164024	0.629874
LOC_Os03g03070.1	-0.991033	0.165276	0.633913
LOC_Os09g19890.1	0.997257	0.16544	0.633913
LOC_Os01g12800.1	-1.84693	0.167369	0.639491
LOC_Os02g01150.4	-0.909412	0.167446	0.639491
LOC_Os11g45920.1	1.02671	0.167302	0.639491
LOC_Os07g30300.1	0.474719	0.167931	0.640641
LOC_Os02g27960.2	0.890972	0.168611	0.641118
LOC_Os03g04060.1	1.00511	0.168793	0.641118
LOC_Os03g49510.1	-0.919171	0.168641	0.641118
LOC_Os03g53800.2	1.31491	0.168579	0.641118
LOC_Os08g39860.2	-0.901122	0.169053	0.641408
LOC_Os03g03034.2	1.63531	0.170128	0.644487
LOC_Os03g07370.1	-2.1559	0.170367	0.644487
LOC_Os07g49330.3	1.57595	0.17042	0.644487
LOC_Os01g04630.1	-1.11714	0.170736	0.64498
LOC_Os10g07978.1	-1.55374	0.171068	0.645537
LOC_Os11g40090.2	-1.02886	0.171599	0.64684
LOC_Os06g01934.1	-1.32534	0.172147	0.647502
LOC_Os08g16050.1	0.978432	0.172127	0.647502
LOC_Os01g12830.1	0.852205	0.173832	0.650684
LOC_Os02g09400.1	1.09518	0.173688	0.650684
LOC_Os08g03290.3	0.894703	0.173741	0.650684
LOC_Os08g10070.2	1.48829	0.173927	0.650684
LOC_Os12g43440.1	0.80513	0.173724	0.650684
LOC_Os05g46220.1	1.53216	0.174804	0.653266
LOC_Os07g05000.1	-0.734373	0.175113	0.653719
LOC_Os01g02830.1	-1.23631	0.176485	0.653933
LOC_Os01g04200.3	-1.5903	0.175373	0.653933
LOC_Os02g05480.2	1.39923	0.175908	0.653933
LOC_Os04g09530.2	-0.804167	0.175799	0.653933
LOC_Os06g01440.1	-2.10805	0.176466	0.653933
LOC_Os11g11210.1	-1.87151	0.176142	0.653933
LOC_Os12g29400.1	1.62222	0.176015	0.653933
LOC_Os01g73580.1	-0.746685	0.176969	0.655028
LOC_Os04g54320.1	-2.11854	0.177537	0.656435
LOC_Os05g01500.1	1.37563	0.178294	0.657838
LOC_Os11g05880.1	1.51228	0.178262	0.657838
LOC_Os01g01790.1	-1.13686	0.179532	0.658995
LOC_Os03g24844.1	1.72949	0.179336	0.658995
LOC_Os04g11820.1	-1.02645	0.179488	0.658995
LOC_Os04g31340.1	1.44417	0.179639	0.658995
LOC_Os05g01950.1	-1.31061	0.179215	0.658995
LOC_Os08g14570.1	0.884378	0.179925	0.658995
LOC_Os09g36860.1	1.33893	0.179932	0.658995
LOC_Os06g03514.1	0.907269	0.181459	0.66389
LOC_Os02g52450.1	-0.867074	0.181942	0.664629
LOC_Os03g29830.1	-1.75094	0.182043	0.664629
LOC_Os05g41550.3	0.699488	0.182377	0.665151
LOC_Os08g02130.1	-0.688259	0.18284	0.66614
LOC_Os07g04990.1	-1.34931	0.183086	0.666342
LOC_Os02g39570.4	-1.24239	0.183335	0.666401
LOC_Os06g43875.1	-1.719	0.184316	0.666401
LOC_Os07g49330.1	1.5046	0.183718	0.666401
LOC_Os08g19420.1	-1.30126	0.184486	0.666401
LOC_Os10g04600.1	0.855178	0.184005	0.666401
LOC_Os10g35850.1	1.41365	0.183603	0.666401
LOC_Os12g04424.1	1.00181	0.184318	0.666401
LOC_Os12g16524.1	-1.33784	0.184633	0.666401
LOC_Os02g06500.1	-1.11877	0.185529	0.668846
LOC_Os03g38000.1	0.585749	0.185694	0.668846
LOC_Os08g30060.1	0.678303	0.185921	0.668969
LOC_Os02g02770.1	-1.26659	0.186463	0.669837
LOC_Os07g49410.1	-1.02931	0.186547	0.669837
LOC_Os03g53800.5	1.44882	0.186847	0.670225
LOC_Os04g38480.1	0.815419	0.187286	0.671107
LOC_Os01g10400.2	0.740144	0.188035	0.671719
LOC_Os10g04380.1	1.91753	0.187739	0.671719
LOC_Os12g27440.1	0.773576	0.187993	0.671719
LOC_Os10g42780.3	-1.40351	0.188346	0.672139
LOC_Os02g35500.1	-0.721073	0.188758	0.67292
LOC_Os01g68700.2	-1.27632	0.189916	0.673604
LOC_Os02g12440.1	1.29408	0.189396	0.673604
LOC_Os02g27592.2	-1.48655	0.189269	0.673604
LOC_Os08g13840.2	1.10138	0.189856	0.673604
LOC_Os11g09280.2	1.13446	0.18962	0.673604
LOC_Os01g32080.2	-2.0953	0.190889	0.675676
LOC_Os04g02850.1	-1.44956	0.190851	0.675676
LOC_Os01g65650.1	-1.06511	0.192063	0.676771
LOC_Os02g16630.2	-0.979123	0.191859	0.676771
LOC_Os02g17650.2	-1.39847	0.192043	0.676771
LOC_Os02g41630.2	0.898064	0.192113	0.676771
LOC_Os11g13680.1	2.17587	0.19217	0.676771
LOC_Os11g23200.1	-1.57214	0.194088	0.682837
LOC_Os02g39630.3	0.852153	0.194742	0.684445
LOC_Os02g11830.2	0.784403	0.19565	0.686252
LOC_Os05g09550.1	1.09188	0.195622	0.686252
LOC_Os01g24070.2	-1.41456	0.197759	0.68723
LOC_Os01g35184.1	0.809362	0.198419	0.68723
LOC_Os01g57550.2	-0.805645	0.197989	0.68723
LOC_Os02g08010.1	0.926588	0.198494	0.68723
LOC_Os02g38900.1	1.06148	0.198468	0.68723
LOC_Os03g51440.1	1.56221	0.19688	0.68723
LOC_Os04g35560.1	-1.59161	0.196604	0.68723
LOC_Os05g11060.1	-0.80006	0.197716	0.68723
LOC_Os07g37550.1	-2.28068	0.197472	0.68723
LOC_Os08g07540.2	-2.30398	0.196261	0.68723
LOC_Os08g39300.1	-1.95131	0.197002	0.68723
LOC_Os10g42690.1	1.83714	0.196764	0.68723
LOC_Os11g34370.1	-1.44418	0.19749	0.68723
LOC_Os02g07490.1	-0.867651	0.198853	0.687791
LOC_Os01g61440.1	1.45226	0.199671	0.688301
LOC_Os01g64110.1	1.95376	0.199989	0.688301
LOC_Os06g16270.1	-0.625575	0.199828	0.688301
LOC_Os08g05480.1	0.937587	0.199771	0.688301
LOC_Os08g14660.1	0.547492	0.199415	0.688301
LOC_Os01g32864.1	1.00708	0.200719	0.688825
LOC_Os01g37130.1	0.670964	0.200807	0.688825
LOC_Os04g53195.1	-0.74585	0.201065	0.688825
LOC_Os10g41940.1	-0.500255	0.20113	0.688825
LOC_Os11g25780.1	-0.877282	0.200476	0.688825
LOC_Os10g10180.3	1.66289	0.201352	0.688909
LOC_Os01g42260.2	-1.618	0.201826	0.689853
LOC_Os04g31270.1	-1.81183	0.202114	0.690161
LOC_Os06g04150.1	-1.66603	0.202759	0.690582
LOC_Os06g43640.2	-0.88889	0.202832	0.690582
LOC_Os08g05320.3	1.08395	0.202457	0.690582
LOC_Os05g02220.1	0.958744	0.203357	0.691691
LOC_Os01g61670.1	0.957857	0.203821	0.692592
LOC_Os01g68040.1	0.779486	0.204555	0.692727
LOC_Os02g28830.1	0.954142	0.204473	0.692727
LOC_Os03g55070.1	1.48271	0.205054	0.692727
LOC_Os05g28290.1	-0.819748	0.205052	0.692727
LOC_Os08g31814.2	-0.661506	0.204745	0.692727
LOC_Os12g34854.1	0.840524	0.204796	0.692727
LOC_Os03g38000.2	0.483588	0.205376	0.693142
LOC_Os01g11580.2	1.25854	0.207702	0.694146
LOC_Os01g29390.1	1.3848	0.207086	0.694146
LOC_Os01g66050.1	1.24316	0.20729	0.694146
LOC_Os01g73000.2	-0.555495	0.207865	0.694146
LOC_Os07g32230.1	1.26093	0.20693	0.694146
LOC_Os07g49460.3	-1.35368	0.207608	0.694146
LOC_Os09g37520.1	1.36208	0.207183	0.694146
LOC_Os10g41400.2	-1.8911	0.206615	0.694146
LOC_Os11g29970.1	-0.938919	0.206887	0.694146
LOC_Os11g46240.1	-0.587019	0.206211	0.694146
LOC_Os12g44150.2	-0.95038	0.206123	0.694146
LOC_Os01g05470.1	-0.991853	0.20918	0.696134
LOC_Os01g57210.2	-0.946754	0.209256	0.696134
LOC_Os02g13170.1	-1.20146	0.209367	0.696134
LOC_Os05g48210.1	1.25588	0.20966	0.696134
LOC_Os08g05320.2	0.891491	0.209494	0.696134
LOC_Os09g17740.1	-0.922551	0.20876	0.696134
LOC_Os02g09750.1	-1.53134	0.210284	0.697541
LOC_Os11g07020.6	-1.84774	0.21053	0.697692
LOC_Os02g47510.1	-1.35451	0.211556	0.700385
LOC_Os11g40570.3	1.57839	0.211744	0.700385
LOC_Os05g39090.1	0.891836	0.212228	0.700515
LOC_Os08g30020.2	0.555446	0.21205	0.700515
LOC_Os12g43560.1	1.01219	0.212387	0.700515
LOC_Os04g02050.2	-1.62517	0.213507	0.703542
LOC_Os03g11780.1	-1.31518	0.213791	0.703812
LOC_Os11g13420.1	1.39951	0.214348	0.704979
LOC_Os08g42610.1	-1.42864	0.215165	0.706998
LOC_Os09g07900.1	-1.42319	0.215473	0.707346
LOC_Os11g40140.1	0.624329	0.215703	0.707433
LOC_Os11g28104.1	-1.808	0.216048	0.707899
LOC_Os07g01060.2	-0.881286	0.217311	0.710991
LOC_Os11g06290.1	0.617389	0.2174	0.710991
LOC_Os09g19890.2	0.898694	0.217767	0.711521
LOC_Os12g33150.1	-1.3469	0.21807	0.711846
LOC_Os11g06910.2	-1.26033	0.21833	0.712026
LOC_Os03g25600.1	-0.77484	0.218955	0.712065
LOC_Os08g24390.4	-1.39998	0.218722	0.712065
LOC_Os08g44860.7	-1.12736	0.21887	0.712065
LOC_Os04g37619.2	-0.950542	0.21944	0.712975
LOC_Os08g17150.1	-1.62226	0.219769	0.713378
LOC_Os08g42590.3	-1.36453	0.220036	0.713579
LOC_Os02g39790.1	1.11595	0.220465	0.714307
LOC_Os08g39150.1	0.525467	0.222487	0.720187
LOC_Os02g32580.1	1.33564	0.223006	0.721198
LOC_Os08g01850.1	-0.774336	0.223398	0.721796
LOC_Os01g18850.4	1.34968	0.224764	0.724194
LOC_Os07g47510.2	1.22217	0.224719	0.724194
LOC_Os11g09680.1	-1.57928	0.224465	0.724194
LOC_Os03g55100.1	1.29319	0.225411	0.724936
LOC_Os11g11960.1	-0.609408	0.225377	0.724936
LOC_Os12g44060.1	-1.66127	0.225808	0.725543
LOC_Os04g45834.2	-1.51344	0.226559	0.726808
LOC_Os11g04200.1	0.814753	0.226827	0.726808
LOC_Os12g08790.1	-1.82342	0.22675	0.726808
LOC_Os09g24670.1	-0.801884	0.227334	0.727761
LOC_Os01g65190.1	-1.23824	0.228229	0.728437
LOC_Os03g02320.2	0.696322	0.228324	0.728437
LOC_Os07g01030.1	-0.840829	0.228381	0.728437
LOC_Os10g01290.1	0.945748	0.228067	0.728437
LOC_Os06g43270.1	-1.08943	0.22878	0.729041
LOC_Os01g05650.1	1.15092	0.230527	0.732219
LOC_Os02g37834.2	-1.70702	0.230193	0.732219
LOC_Os04g35030.1	-0.93898	0.230619	0.732219
LOC_Os11g24560.1	0.918068	0.230285	0.732219
LOC_Os04g20210.1	-1.14644	0.231217	0.733452
LOC_Os06g09450.4	-1.30797	0.232491	0.736151
LOC_Os10g40830.1	-0.892853	0.232361	0.736151
LOC_Os03g22270.3	0.798738	0.23306	0.737284
LOC_Os07g01310.1	0.627468	0.233412	0.737725
LOC_Os02g58790.1	-0.761048	0.233932	0.738698
LOC_Os01g20110.1	0.665958	0.23425	0.738702
LOC_Os01g24980.1	0.754542	0.235092	0.738702
LOC_Os03g29950.2	-0.922942	0.234504	0.738702
LOC_Os09g15820.2	-1.01744	0.235205	0.738702
LOC_Os10g41930.2	1.19041	0.235026	0.738702
LOC_Os11g07020.7	-1.57443	0.235197	0.738702
LOC_Os05g01970.4	0.942482	0.236398	0.741778
LOC_Os01g65130.1	-0.851871	0.237148	0.742794
LOC_Os08g03310.3	0.987522	0.236977	0.742794
LOC_Os01g23590.1	0.734886	0.238973	0.74317
LOC_Os01g32790.1	-0.517554	0.240792	0.74317
LOC_Os01g41710.1	-2.41008	0.239901	0.74317
LOC_Os01g57110.1	1.16352	0.239013	0.74317
LOC_Os01g57460.1	-0.953465	0.240493	0.74317
LOC_Os01g57740.1	1.30069	0.238131	0.74317
LOC_Os01g72950.1	-1.50057	0.241063	0.74317
LOC_Os02g39570.1	-1.04135	0.241881	0.74317
LOC_Os02g39630.1	0.710556	0.240059	0.74317
LOC_Os02g42220.1	-1.50894	0.242111	0.74317
LOC_Os04g02050.1	-1.55774	0.241412	0.74317
LOC_Os05g01990.1	0.940575	0.237851	0.74317
LOC_Os05g04330.1	1.0854	0.241682	0.74317
LOC_Os05g25950.1	-1.19112	0.2391	0.74317
LOC_Os05g43170.1	1.71222	0.242816	0.74317
LOC_Os06g03760.3	0.975141	0.242456	0.74317
LOC_Os07g04990.2	-1.21873	0.241624	0.74317
LOC_Os08g06020.1	0.756056	0.24198	0.74317
LOC_Os08g42850.4	-0.859931	0.242198	0.74317
LOC_Os09g14670.1	0.756242	0.24276	0.74317
LOC_Os09g33690.2	1.31276	0.239564	0.74317
LOC_Os10g36690.5	1.3421	0.239361	0.74317
LOC_Os11g09329.1	0.576214	0.240941	0.74317
LOC_Os11g32260.1	1.31483	0.242615	0.74317
LOC_Os11g36030.1	-0.790884	0.24229	0.74317
LOC_Os12g19040.1	-0.963607	0.242076	0.74317
LOC_Os11g37970.1	0.81738	0.243455	0.744473
LOC_Os01g10530.1	-1.16011	0.244223	0.746129
LOC_Os02g01060.1	-1.35476	0.244494	0.746129
LOC_Os11g42420.1	0.999541	0.244639	0.746129
LOC_Os06g01304.2	1.15172	0.245027	0.746658
LOC_Os02g10070.2	0.675816	0.246833	0.748146
LOC_Os04g02780.1	-0.704794	0.246477	0.748146
LOC_Os04g54474.3	1.12047	0.246392	0.748146
LOC_Os05g01110.1	-1.14798	0.246086	0.748146
LOC_Os05g31000.1	0.695139	0.247449	0.748146
LOC_Os05g41240.1	-1.30099	0.24708	0.748146
LOC_Os06g03760.1	0.937699	0.246716	0.748146
LOC_Os06g18780.1	-1.53293	0.247056	0.748146
LOC_Os10g21970.1	-1.72921	0.247346	0.748146
LOC_Os02g42310.3	1.27361	0.247987	0.749124
LOC_Os02g12840.1	-1.21138	0.248503	0.750032
LOC_Os11g04670.1	1.05613	0.248898	0.750572
LOC_Os01g65350.2	1.64607	0.249794	0.752623
LOC_Os04g30010.1	-0.948948	0.250346	0.753633
LOC_Os08g42760.1	-0.654815	0.250703	0.754057
LOC_Os01g41800.1	-0.71281	0.25101	0.754328
LOC_Os11g03900.1	2.1126	0.25163	0.75554
LOC_Os02g37050.1	-1.03523	0.252679	0.756685
LOC_Os04g10160.1	-1.70904	0.252596	0.756685
LOC_Os06g03820.1	1.21132	0.252361	0.756685
LOC_Os08g07540.1	-0.85555	0.253011	0.756685
LOC_Os09g34000.3	-1.16764	0.253097	0.756685
LOC_Os05g02990.1	-0.873172	0.253321	0.756704
LOC_Os02g11130.1	-0.813886	0.253703	0.757196
LOC_Os10g32930.1	-0.969967	0.253968	0.757339
LOC_Os01g49830.1	0.996568	0.254779	0.758459
LOC_Os02g52430.1	1.47744	0.254614	0.758459
LOC_Os03g02020.4	-0.933169	0.255363	0.759546
LOC_Os09g36800.1	0.651706	0.255594	0.759586
LOC_Os05g41290.1	-0.751926	0.256259	0.760914
LOC_Os03g04030.1	-1.22328	0.256686	0.761531
LOC_Os05g25850.2	0.768674	0.256906	0.761534
LOC_Os12g18374.2	1.24743	0.257653	0.763099
LOC_Os09g08370.1	0.823028	0.257988	0.763442
LOC_Os01g11054.2	-1.18074	0.259414	0.764417
LOC_Os02g40454.2	1.12952	0.259274	0.764417
LOC_Os03g15540.1	-1.11519	0.259217	0.764417
LOC_Os08g06140.1	0.854743	0.258805	0.764417
LOC_Os11g48080.1	-1.25677	0.258875	0.764417
LOC_Os08g42560.1	-0.612904	0.259835	0.76501
LOC_Os02g50570.1	1.10824	0.260646	0.766748
LOC_Os06g09910.1	0.6268	0.26117	0.76764
LOC_Os01g65330.1	0.942906	0.262497	0.770891
LOC_Os05g01270.1	-1.50449	0.26273	0.770927
LOC_Os04g07890.1	0.684431	0.263084	0.771314
LOC_Os03g02020.5	-0.726838	0.263822	0.772168
LOC_Os03g29910.2	-1.03328	0.26404	0.772168
LOC_Os11g06220.2	-1.01371	0.263844	0.772168
LOC_Os11g35320.1	1.39436	0.26443	0.772661
LOC_Os03g48850.2	-1.44345	0.26525	0.773318
LOC_Os06g01290.1	-1.30717	0.265322	0.773318
LOC_Os06g43930.1	-0.906698	0.265178	0.773318
LOC_Os01g36640.1	-0.713283	0.266242	0.773372
LOC_Os02g52770.1	-0.596482	0.265584	0.773372
LOC_Os02g58460.1	0.820657	0.266198	0.773372
LOC_Os03g01750.1	0.644905	0.266672	0.773372
LOC_Os03g15230.1	-0.989122	0.266464	0.773372
LOC_Os06g49440.1	1.30682	0.266009	0.773372
LOC_Os06g43640.1	-0.825877	0.267214	0.7743
LOC_Os01g61670.2	0.83342	0.267802	0.774746
LOC_Os04g32950.1	0.589475	0.267813	0.774746
LOC_Os03g17634.1	-1.15226	0.268814	0.775338
LOC_Os07g30130.4	-1.37765	0.2683	0.775338
LOC_Os08g02060.1	-1.23346	0.268545	0.775338
LOC_Os08g39350.1	0.735987	0.268909	0.775338
LOC_Os01g57550.1	-0.638927	0.269605	0.77542
LOC_Os12g16720.1	1.40299	0.269356	0.77542
LOC_Os12g35040.1	0.792181	0.269602	0.77542
LOC_Os04g58620.1	-0.774763	0.269936	0.775731
LOC_Os08g43390.1	-1.05342	0.270198	0.775844
LOC_Os02g01150.1	-0.867779	0.271441	0.776215
LOC_Os03g01750.6	0.661045	0.271398	0.776215
LOC_Os06g12790.3	0.812345	0.271372	0.776215
LOC_Os08g17060.1	1.30578	0.27142	0.776215
LOC_Os08g27850.2	-0.898321	0.270801	0.776215
LOC_Os02g09340.1	-0.747285	0.271981	0.77712
LOC_Os12g18860.1	1.15235	0.272345	0.777522
LOC_Os01g62910.1	-1.09703	0.273396	0.777606
LOC_Os05g02420.2	-0.684984	0.27293	0.777606
LOC_Os06g09450.8	-1.13318	0.27349	0.777606
LOC_Os10g40950.1	-1.12836	0.273061	0.777606
LOC_Os11g02400.1	0.87551	0.273416	0.777606
LOC_Os03g07430.1	-1.23908	0.273757	0.777729
LOC_Os08g06040.1	0.941363	0.274876	0.779637
LOC_Os08g10320.3	-0.842293	0.274654	0.779637
LOC_Os11g31530.1	-1.29196	0.275192	0.779898
LOC_Os02g12890.1	-0.931533	0.278198	0.77999
LOC_Os03g01365.1	1.11727	0.27836	0.77999
LOC_Os03g22120.2	0.821997	0.277746	0.77999
LOC_Os03g25750.1	0.754573	0.277756	0.77999
LOC_Os03g29540.1	-1.34032	0.277315	0.77999
LOC_Os04g01290.3	-0.911963	0.275804	0.77999
LOC_Os04g08340.1	-1.06783	0.277881	0.77999
LOC_Os07g49380.1	1.02241	0.277925	0.77999
LOC_Os08g30820.1	1.10168	0.27766	0.77999
LOC_Os09g26300.1	-1.09189	0.276422	0.77999
LOC_Os10g33040.1	1.24221	0.276555	0.77999
LOC_Os11g34970.1	0.960703	0.278161	0.77999
LOC_Os12g07970.1	1.1767	0.276061	0.77999
LOC_Os12g26290.3	1.12579	0.276564	0.77999
LOC_Os03g49400.1	-1.15125	0.278736	0.78035
LOC_Os11g30210.1	0.727651	0.278937	0.78035
LOC_Os01g02170.2	0.563692	0.280304	0.780821
LOC_Os02g40880.1	-1.70217	0.279999	0.780821
LOC_Os06g03486.1	-0.738009	0.279848	0.780821
LOC_Os06g03920.1	-0.751223	0.280473	0.780821
LOC_Os06g09450.2	-0.99584	0.27979	0.780821
LOC_Os06g09450.6	-0.990181	0.280085	0.780821
LOC_Os11g36150.1	-0.593649	0.280674	0.780821
LOC_Os01g03650.1	-0.454695	0.281202	0.781043
LOC_Os05g07560.1	-1.18174	0.281151	0.781043
LOC_Os01g57630.1	-1.30967	0.281456	0.781125
LOC_Os03g29190.2	1.14862	0.282218	0.781992
LOC_Os06g03860.3	0.920989	0.282079	0.781992
LOC_Os03g52670.1	-1.58955	0.282794	0.782294
LOC_Os05g31230.1	0.541484	0.283294	0.782294
LOC_Os07g49400.3	-1.24323	0.28345	0.782294
LOC_Os09g36080.1	0.824727	0.28263	0.782294
LOC_Os11g05820.1	1.23115	0.283327	0.782294
LOC_Os12g35320.1	-0.653379	0.283873	0.782843
LOC_Os08g13890.1	-1.15006	0.28448	0.783894
LOC_Os05g48960.4	-1.14027	0.284715	0.783923
LOC_Os08g10020.3	-2.53264	0.285406	0.785203
LOC_Os01g04814.1	-1.56719	0.289082	0.787921
LOC_Os02g01110.1	-0.896499	0.289013	0.787921
LOC_Os02g40130.1	0.855268	0.288944	0.787921
LOC_Os02g41680.1	-1.26827	0.287676	0.787921
LOC_Os06g45360.1	-1.22755	0.288381	0.787921
LOC_Os07g48960.1	0.515437	0.287485	0.787921
LOC_Os08g04920.7	1.58416	0.286948	0.787921
LOC_Os08g05510.1	0.923983	0.288197	0.787921
LOC_Os08g07690.1	-1.00803	0.287182	0.787921
LOC_Os08g39694.1	-0.843939	0.288436	0.787921
LOC_Os09g10930.2	-1.04166	0.289108	0.787921
LOC_Os11g41890.1	1.07843	0.28849	0.787921
LOC_Os02g06170.1	1.54036	0.290026	0.789188
LOC_Os08g43180.1	0.618516	0.289904	0.789188
LOC_Os05g31290.1	1.57139	0.290405	0.789603
LOC_Os01g12740.1	-0.749626	0.291121	0.789949
LOC_Os02g47310.1	0.628922	0.290923	0.789949
LOC_Os09g24990.1	0.974132	0.291213	0.789949
LOC_Os01g40860.1	-0.63944	0.292984	0.792015
LOC_Os01g72980.1	-0.790976	0.293546	0.792015
LOC_Os03g52660.1	-1.58823	0.293518	0.792015
LOC_Os07g04690.2	-1.10452	0.294212	0.792015
LOC_Os07g38280.2	0.941194	0.293405	0.792015
LOC_Os08g09830.1	1.20634	0.294248	0.792015
LOC_Os08g39860.1	-0.690985	0.293844	0.792015
LOC_Os08g44820.2	-1.51481	0.294134	0.792015
LOC_Os11g35360.2	1.00181	0.293853	0.792015
LOC_Os11g39990.1	1.02697	0.293406	0.792015
LOC_Os01g04409.1	-0.404551	0.295176	0.793471
LOC_Os01g09620.1	0.793511	0.295473	0.793471
LOC_Os08g15080.1	0.605237	0.295261	0.793471
LOC_Os02g05370.1	0.823098	0.297581	0.797288
LOC_Os08g01430.1	0.791626	0.297536	0.797288
LOC_Os10g41930.6	1.04158	0.297487	0.797288
LOC_Os01g19740.1	-0.599259	0.297997	0.797789
LOC_Os02g06090.1	0.990607	0.29841	0.798114
LOC_Os02g33490.1	0.763408	0.298577	0.798114
LOC_Os08g10570.2	-0.988798	0.299172	0.799092
LOC_Os02g50560.2	0.832377	0.300794	0.799896
LOC_Os04g29680.1	0.800599	0.301258	0.799896
LOC_Os05g01510.1	-1.16763	0.3012	0.799896
LOC_Os05g41210.1	0.655061	0.300074	0.799896
LOC_Os08g03310.1	0.902643	0.30131	0.799896
LOC_Os08g05940.1	-0.461319	0.30136	0.799896
LOC_Os11g02660.3	0.880634	0.30059	0.799896
LOC_Os11g06230.1	-0.442053	0.30154	0.799896
LOC_Os11g42540.2	-1.22439	0.299992	0.799896
LOC_Os04g53190.1	-0.520972	0.302138	0.799947
LOC_Os07g08030.1	-1.43011	0.302248	0.799947
LOC_Os12g17410.1	-1.00794	0.301927	0.799947
LOC_Os01g61670.3	0.848743	0.304256	0.800979
LOC_Os02g38680.1	1.14458	0.304856	0.800979
LOC_Os02g52390.1	-0.812317	0.305594	0.800979
LOC_Os02g52460.1	-0.806128	0.304066	0.800979
LOC_Os03g17070.1	-0.883177	0.305627	0.800979
LOC_Os03g22580.1	-1.09698	0.304623	0.800979
LOC_Os03g25620.1	-0.733226	0.305628	0.800979
LOC_Os05g25840.1	0.900111	0.303305	0.800979
LOC_Os05g48960.3	-1.14272	0.304967	0.800979
LOC_Os06g15810.1	-0.605573	0.30553	0.800979
LOC_Os06g16240.1	-1.62662	0.304728	0.800979
LOC_Os06g17280.1	-0.871248	0.303486	0.800979
LOC_Os12g07970.2	0.936444	0.303487	0.800979
LOC_Os07g48970.2	-0.913383	0.306296	0.802126
LOC_Os05g02640.1	1.0639	0.306571	0.802244
LOC_Os01g11370.1	0.900838	0.3071	0.803026
LOC_Os08g44860.1	-1.13325	0.307368	0.803122
LOC_Os07g38160.1	0.650016	0.308715	0.806039
LOC_Os01g41820.1	0.407951	0.310008	0.806701
LOC_Os02g10200.1	0.507461	0.309719	0.806701
LOC_Os02g16940.1	1.40772	0.310127	0.806701
LOC_Os02g52260.1	-1.06387	0.309942	0.806701
LOC_Os04g30210.1	1.16721	0.309266	0.806701
LOC_Os01g63270.1	-1.04164	0.310678	0.8075
LOC_Os03g01910.2	-0.935572	0.31124	0.8075
LOC_Os03g27930.1	1.22349	0.311362	0.8075
LOC_Os08g19590.2	-1.2454	0.311315	0.8075
LOC_Os12g16280.1	0.92762	0.312433	0.809676
LOC_Os01g05500.1	-0.818427	0.312967	0.809914
LOC_Os01g28300.1	-1.18046	0.313223	0.809914
LOC_Os08g38300.2	-0.926341	0.313015	0.809914
LOC_Os02g12570.1	1.28089	0.314099	0.810019
LOC_Os05g26954.2	0.795086	0.314194	0.810019
LOC_Os05g40180.1	-0.993286	0.314123	0.810019
LOC_Os08g14950.1	-0.563178	0.31356	0.810019
LOC_Os10g42710.2	0.727804	0.314987	0.811464
LOC_Os02g52450.2	-0.868472	0.315583	0.812398
LOC_Os05g01320.1	1.00429	0.315976	0.812811
LOC_Os01g02730.1	-0.787655	0.317424	0.812968
LOC_Os01g42140.1	1.40314	0.316846	0.812968
LOC_Os03g11900.1	1.48487	0.317077	0.812968
LOC_Os03g25940.4	-0.799177	0.317354	0.812968
LOC_Os06g07000.3	1.20968	0.316894	0.812968
LOC_Os12g44030.1	-1.07287	0.317438	0.812968
LOC_Os02g01450.1	0.461025	0.31808	0.81342
LOC_Os11g06720.1	-1.44515	0.318081	0.81342
LOC_Os02g05970.1	1.0313	0.318622	0.813888
LOC_Os03g17490.1	0.638713	0.318732	0.813888
LOC_Os01g66560.1	1.06511	0.320323	0.816754
LOC_Os02g15230.2	0.847063	0.320208	0.816754
LOC_Os01g40250.1	-1.20729	0.323522	0.816868
LOC_Os01g42260.3	-1.0418	0.321571	0.816868
LOC_Os01g66230.2	1.0903	0.321491	0.816868
LOC_Os01g73680.1	-1.06549	0.322927	0.816868
LOC_Os04g11390.2	-1.08284	0.322199	0.816868
LOC_Os04g33310.1	-1.32358	0.323475	0.816868
LOC_Os04g35480.1	-0.542135	0.323793	0.816868
LOC_Os04g56230.1	-0.83146	0.321016	0.816868
LOC_Os08g03310.2	0.889481	0.323482	0.816868
LOC_Os08g10020.2	-2.37298	0.324374	0.816868
LOC_Os08g29669.1	0.916572	0.322177	0.816868
LOC_Os09g10960.1	-1.18416	0.321189	0.816868
LOC_Os09g19390.1	-1.16242	0.324502	0.816868
LOC_Os09g37100.1	0.556702	0.324033	0.816868
LOC_Os10g20090.2	-1.03962	0.324589	0.816868
LOC_Os11g05870.1	-0.741289	0.322625	0.816868
LOC_Os11g42790.1	0.58563	0.320817	0.816868
LOC_Os12g31485.1	-1.09537	0.323554	0.816868
LOC_Os01g73840.1	1.07792	0.325104	0.817118
LOC_Os11g07020.4	-1.10431	0.325251	0.817118
LOC_Os12g42430.1	-1.40816	0.325393	0.817118
LOC_Os03g52640.1	-1.77521	0.326357	0.817479
LOC_Os04g54640.2	-0.673516	0.325815	0.817479
LOC_Os08g09450.1	1.16283	0.326651	0.817479
LOC_Os08g32930.2	-1.17432	0.326352	0.817479
LOC_Os11g34860.2	-0.904771	0.32671	0.817479
LOC_Os08g19114.2	0.721582	0.327067	0.817785
LOC_Os08g32930.1	-1.04945	0.327515	0.818317
LOC_Os01g13350.2	0.977018	0.328983	0.820386
LOC_Os02g10120.1	-1.10468	0.329049	0.820386
LOC_Os02g39920.1	0.782412	0.328918	0.820386
LOC_Os11g26030.1	1.17974	0.329723	0.821476
LOC_Os06g03760.2	0.692431	0.330204	0.822088
LOC_Os02g01150.3	-0.610297	0.330999	0.823479
LOC_Os05g45730.1	0.799737	0.331495	0.824123
LOC_Os02g48190.1	1.06845	0.332303	0.825543
LOC_Os01g01830.1	-0.746486	0.334586	0.826411
LOC_Os01g57900.1	-1.11446	0.333595	0.826411
LOC_Os06g12960.1	0.792166	0.334191	0.826411
LOC_Os07g31884.1	0.702827	0.334788	0.826411
LOC_Os08g03650.1	1.02308	0.33344	0.826411
LOC_Os08g41390.1	-0.979801	0.333787	0.826411
LOC_Os12g12934.1	0.960284	0.334266	0.826411
LOC_Os12g19090.1	-0.89326	0.333062	0.826411
LOC_Os12g25690.1	1.29299	0.334771	0.826411
LOC_Os01g35990.1	-0.627878	0.33665	0.827488
LOC_Os02g57170.1	-0.94288	0.335973	0.827488
LOC_Os03g51000.3	0.700428	0.336527	0.827488
LOC_Os08g09010.1	1.05553	0.33649	0.827488
LOC_Os11g11390.1	0.616976	0.33597	0.827488
LOC_Os12g21700.1	-0.781482	0.336157	0.827488
LOC_Os03g22790.1	-1.22464	0.337666	0.828233
LOC_Os04g32650.1	-0.748206	0.337383	0.828233
LOC_Os08g44820.3	-1.44218	0.337557	0.828233
LOC_Os08g10020.1	-2.28106	0.338392	0.829428
LOC_Os02g34810.1	-1.37859	0.33972	0.82945
LOC_Os02g47620.2	-0.880532	0.339829	0.82945
LOC_Os03g02020.3	-0.849245	0.339778	0.82945
LOC_Os06g44260.1	1.51734	0.338689	0.82945
LOC_Os08g10470.2	-0.976882	0.33954	0.82945
LOC_Os11g44990.1	0.937047	0.339701	0.82945
LOC_Os05g35650.1	0.775272	0.340204	0.829783
LOC_Os01g37750.1	1.1939	0.340945	0.829848
LOC_Os02g13110.2	0.499819	0.340479	0.829848
LOC_Os02g40514.1	0.885414	0.340717	0.829848
LOC_Os01g20890.1	0.939816	0.342617	0.83016
LOC_Os01g32800.2	-1.07164	0.34237	0.83016
LOC_Os01g73024.1	0.799567	0.342037	0.83016
LOC_Os02g51790.1	1.10284	0.342001	0.83016
LOC_Os08g39080.1	-0.521681	0.34209	0.83016
LOC_Os11g44800.1	-0.759589	0.342742	0.83016
LOC_Os12g26290.5	0.959077	0.341313	0.83016
LOC_Os01g12530.5	1.19002	0.344682	0.830862
LOC_Os01g41640.1	-0.894475	0.34494	0.830862
LOC_Os02g34460.2	1.07275	0.344641	0.830862
LOC_Os03g18580.1	-0.990797	0.344731	0.830862
LOC_Os03g29810.1	-0.993284	0.344215	0.830862
LOC_Os04g08749.1	-0.811461	0.344709	0.830862
LOC_Os08g31810.3	-0.680075	0.344612	0.830862
LOC_Os08g32610.1	-0.646752	0.343792	0.830862
LOC_Os01g41420.1	1.23484	0.345923	0.831592
LOC_Os07g38150.1	-1.34314	0.34596	0.831592
LOC_Os08g19610.1	1.26642	0.345722	0.831592
LOC_Os01g12710.2	-0.618468	0.348974	0.831982
LOC_Os01g19490.1	-0.929732	0.348388	0.831982
LOC_Os01g34660.1	-0.80177	0.349041	0.831982
LOC_Os01g42260.4	-0.918932	0.348467	0.831982
LOC_Os01g63270.2	-1.14608	0.349413	0.831982
LOC_Os03g48970.1	0.977331	0.347573	0.831982
LOC_Os04g32920.3	1.11501	0.346378	0.831982
LOC_Os05g27100.1	-0.855211	0.347676	0.831982
LOC_Os06g02500.1	-0.402654	0.348053	0.831982
LOC_Os06g03770.1	-0.805174	0.346987	0.831982
LOC_Os06g43950.1	1.03665	0.348327	0.831982
LOC_Os07g49010.1	-0.559034	0.347874	0.831982
LOC_Os08g02700.1	1.22807	0.349466	0.831982
LOC_Os12g42370.1	0.929722	0.34873	0.831982
LOC_Os02g29340.1	0.743223	0.351503	0.832906
LOC_Os03g02020.1	-0.85735	0.35224	0.832906
LOC_Os03g17570.4	-0.505426	0.351265	0.832906
LOC_Os05g31160.1	-0.781703	0.351603	0.832906
LOC_Os06g43660.3	-0.687597	0.352245	0.832906
LOC_Os06g43870.2	-0.938475	0.35215	0.832906
LOC_Os07g29794.1	-0.477956	0.352055	0.832906
LOC_Os09g33810.4	0.670772	0.350847	0.832906
LOC_Os11g38800.1	0.972225	0.351134	0.832906
LOC_Os11g41900.1	0.75331	0.350537	0.832906
LOC_Os02g30210.1	-0.911385	0.353188	0.83449
LOC_Os10g10190.1	1.07965	0.353394	0.83449
LOC_Os03g27990.1	-0.844502	0.354753	0.837131
LOC_Os01g66600.2	-1.46303	0.355619	0.838606
LOC_Os01g62650.2	0.464379	0.356481	0.838868
LOC_Os02g40030.1	0.9116	0.35713	0.838868
LOC_Os04g53190.2	-0.513989	0.356783	0.838868
LOC_Os06g28480.1	1.37419	0.356937	0.838868
LOC_Os08g39550.1	-1.20335	0.357175	0.838868
LOC_Os08g42950.1	-0.515445	0.356848	0.838868
LOC_Os12g43600.1	-0.684056	0.357484	0.839027
LOC_Os02g10230.1	-1.08215	0.357988	0.839645
LOC_Os01g63810.1	1.40109	0.359569	0.840117
LOC_Os01g73540.1	-0.602971	0.358617	0.840117
LOC_Os02g39740.1	-1.36664	0.359389	0.840117
LOC_Os05g10690.1	0.861596	0.359147	0.840117
LOC_Os08g05470.1	0.881922	0.359637	0.840117
LOC_Os09g13570.1	-1.3583	0.358719	0.840117
LOC_Os04g53690.2	-0.856252	0.361406	0.841876
LOC_Os05g27320.1	-0.612623	0.361435	0.841876
LOC_Os08g07880.1	-1.19666	0.360882	0.841876
LOC_Os10g21460.1	-0.731108	0.361598	0.841876
LOC_Os10g21810.1	1.09349	0.360982	0.841876
LOC_Os02g01150.2	0.465058	0.36253	0.841958
LOC_Os06g09450.5	-1.01955	0.362479	0.841958
LOC_Os08g02070.1	1.41463	0.3626	0.841958
LOC_Os10g33840.3	-1.04875	0.36259	0.841958
LOC_Os01g43380.1	-0.767997	0.36352	0.843532
LOC_Os02g42960.1	-1.42144	0.365969	0.848649
LOC_Os01g24090.1	-0.558643	0.367061	0.850049
LOC_Os11g16540.1	-0.960751	0.366897	0.850049
LOC_Os01g33050.2	1.19468	0.368485	0.852396
LOC_Os01g36920.2	0.414937	0.370497	0.852396
LOC_Os01g64262.1	0.885866	0.370355	0.852396
LOC_Os02g07910.2	-0.653847	0.370103	0.852396
LOC_Os02g16660.1	0.854588	0.370065	0.852396
LOC_Os03g17610.1	-0.996894	0.369429	0.852396
LOC_Os03g40270.1	0.76209	0.370691	0.852396
LOC_Os08g06360.2	1.29548	0.37039	0.852396
LOC_Os08g13460.1	0.996953	0.369082	0.852396
LOC_Os09g12770.1	0.539347	0.370767	0.852396
LOC_Os09g26004.1	-0.603325	0.369678	0.852396
LOC_Os05g39650.1	-0.865267	0.371044	0.852472
LOC_Os03g17310.1	-1.05925	0.371571	0.852557
LOC_Os05g03480.2	-1.31669	0.371437	0.852557
LOC_Os01g37590.1	-0.936233	0.371919	0.852795
LOC_Os01g34330.2	0.920959	0.373497	0.853242
LOC_Os02g13110.1	0.432257	0.374421	0.853242
LOC_Os02g50280.1	-1.42712	0.373932	0.853242
LOC_Os05g08790.1	-0.671888	0.374871	0.853242
LOC_Os05g27320.2	-0.700773	0.374698	0.853242
LOC_Os06g09910.2	0.629921	0.374833	0.853242
LOC_Os07g01060.3	-0.576872	0.372994	0.853242
LOC_Os07g29600.1	1.02135	0.375054	0.853242
LOC_Os08g34950.1	-1.07315	0.372959	0.853242
LOC_Os10g41980.1	0.608672	0.374063	0.853242
LOC_Os11g11050.1	-0.664204	0.372412	0.853242
LOC_Os12g41650.3	1.06497	0.374247	0.853242
LOC_Os01g05500.2	-0.66738	0.377922	0.854188
LOC_Os01g41870.2	-0.912776	0.376764	0.854188
LOC_Os02g12850.1	0.573527	0.376183	0.854188
LOC_Os02g42412.1	-0.902708	0.377083	0.854188
LOC_Os06g01320.1	0.482333	0.378168	0.854188
LOC_Os08g24390.2	-1.2954	0.377926	0.854188
LOC_Os10g04520.1	0.726196	0.377801	0.854188
LOC_Os11g26850.2	0.696132	0.378151	0.854188
LOC_Os11g38040.1	-0.505448	0.377472	0.854188
LOC_Os12g22760.2	0.90921	0.378021	0.854188
LOC_Os12g42110.1	-0.548247	0.377254	0.854188
LOC_Os08g14580.1	0.335655	0.379217	0.855449
LOC_Os11g45040.1	-1.39027	0.379009	0.855449
LOC_Os05g10630.1	0.820845	0.380417	0.856492
LOC_Os10g30520.1	0.572692	0.380417	0.856492
LOC_Os11g26850.3	0.642001	0.380061	0.856492
LOC_Os01g01970.1	-0.911723	0.382932	0.857613
LOC_Os01g04570.2	-0.857971	0.384175	0.857613
LOC_Os02g01380.1	-1.2701	0.382383	0.857613
LOC_Os02g38980.3	-0.588828	0.381753	0.857613
LOC_Os03g07430.4	1.05698	0.383265	0.857613
LOC_Os03g54920.1	-0.428724	0.381545	0.857613
LOC_Os04g39020.1	1.04904	0.383971	0.857613
LOC_Os04g55860.1	0.686386	0.3829	0.857613
LOC_Os06g12790.1	0.720398	0.384184	0.857613
LOC_Os08g14450.1	-0.393811	0.383827	0.857613
LOC_Os08g25590.1	-1.59695	0.3825	0.857613
LOC_Os08g27840.2	0.503216	0.382993	0.857613
LOC_Os11g24590.1	-0.791065	0.384362	0.857613
LOC_Os12g17600.2	-2.84942	0.382944	0.857613
LOC_Os08g30930.1	-0.774065	0.384856	0.858166
LOC_Os05g03040.2	-1.23097	0.385349	0.858715
LOC_Os04g54630.1	-1.15069	0.38582	0.859215
LOC_Os01g04570.1	-0.873859	0.387929	0.859377
LOC_Os01g12710.1	-0.571539	0.387139	0.859377
LOC_Os01g62040.1	0.548094	0.386808	0.859377
LOC_Os01g73230.1	0.928028	0.386305	0.859377
LOC_Os02g05950.1	-1.03393	0.389305	0.859377
LOC_Os02g07740.1	0.547143	0.388843	0.859377
LOC_Os02g13130.2	-0.372056	0.387044	0.859377
LOC_Os03g22120.1	0.628506	0.388677	0.859377
LOC_Os03g29460.1	0.498198	0.387858	0.859377
LOC_Os07g49410.3	-0.686118	0.389347	0.859377
LOC_Os08g10440.1	0.550207	0.387432	0.859377
LOC_Os11g05930.5	-1.00733	0.388286	0.859377
LOC_Os12g25700.3	0.803912	0.387228	0.859377
LOC_Os12g42260.2	0.766329	0.389071	0.859377
LOC_Os04g33190.1	0.673548	0.389671	0.859547
LOC_Os10g21910.2	0.868503	0.390354	0.859963
LOC_Os11g32480.1	0.511591	0.390276	0.859963
LOC_Os12g06280.1	-1.25445	0.390713	0.86021
LOC_Os01g28500.1	0.877101	0.391257	0.86081
LOC_Os02g40530.1	-0.999541	0.391479	0.86081
LOC_Os01g04200.2	-0.989394	0.391951	0.861262
LOC_Os02g57270.2	-0.786543	0.392238	0.861262
LOC_Os09g33810.1	0.78121	0.392427	0.861262
LOC_Os01g49190.1	-0.839377	0.393335	0.862655
LOC_Os03g52640.2	-1.56962	0.393557	0.862655
LOC_Os02g05500.1	-1.08015	0.393944	0.86296
LOC_Os09g34070.2	0.455104	0.395297	0.864837
LOC_Os10g41650.1	0.357853	0.395136	0.864837
LOC_Os10g41534.3	0.629008	0.395546	0.864838
LOC_Os06g12600.1	-1.09959	0.396035	0.865364
LOC_Os04g33200.1	-0.978767	0.396762	0.866214
LOC_Os09g20480.1	0.650117	0.396922	0.866214
LOC_Os07g49400.1	-0.6533	0.399657	0.871095
LOC_Os08g08840.2	-1.05566	0.399658	0.871095
LOC_Os05g01470.1	0.725518	0.400958	0.871665
LOC_Os09g28940.1	0.890285	0.401171	0.871665
LOC_Os11g02400.2	0.707521	0.401058	0.871665
LOC_Os11g34460.2	-0.842767	0.400869	0.871665
LOC_Os12g19549.1	-0.690743	0.400985	0.871665
LOC_Os12g33130.1	2.42186	0.401511	0.871859
LOC_Os01g02400.1	-0.482434	0.409676	0.872609
LOC_Os01g09850.1	1.1899	0.402914	0.872609
LOC_Os01g37590.2	-0.976015	0.409294	0.872609
LOC_Os01g63910.2	-0.735181	0.414214	0.872609
LOC_Os01g65420.1	0.793198	0.413597	0.872609
LOC_Os02g13130.1	-0.397737	0.412491	0.872609
LOC_Os02g30624.2	0.478575	0.410928	0.872609
LOC_Os02g40514.2	0.760468	0.412012	0.872609
LOC_Os02g47010.1	-1.15566	0.414373	0.872609
LOC_Os03g01900.1	0.761488	0.413281	0.872609
LOC_Os03g17570.1	0.478018	0.404798	0.872609
LOC_Os03g45280.1	1.24266	0.4045	0.872609
LOC_Os03g54970.2	0.551005	0.406792	0.872609
LOC_Os04g01490.2	1.02784	0.404568	0.872609
LOC_Os04g02820.3	-0.599481	0.409144	0.872609
LOC_Os04g26850.2	0.510776	0.411661	0.872609
LOC_Os05g08960.1	0.767297	0.402541	0.872609
LOC_Os05g26990.4	-0.909953	0.411188	0.872609
LOC_Os05g31040.1	1.09313	0.405457	0.872609
LOC_Os05g38040.1	0.86556	0.406797	0.872609
LOC_Os05g42140.1	-0.636486	0.410368	0.872609
LOC_Os05g48630.1	-1.75905	0.413136	0.872609
LOC_Os05g49970.2	-1.11423	0.408792	0.872609
LOC_Os06g03860.1	0.538684	0.405048	0.872609
LOC_Os06g08440.1	-0.885427	0.414513	0.872609
LOC_Os06g09390.1	-0.349577	0.405845	0.872609
LOC_Os06g43210.1	0.676886	0.412799	0.872609
LOC_Os06g44270.1	0.468784	0.408349	0.872609
LOC_Os07g32430.1	-0.595954	0.414056	0.872609
LOC_Os07g38270.1	0.274746	0.411497	0.872609
LOC_Os08g07400.1	-0.458574	0.41252	0.872609
LOC_Os08g09200.1	-0.448921	0.408629	0.872609
LOC_Os08g10630.1	0.97613	0.407093	0.872609
LOC_Os08g42960.1	0.456008	0.407611	0.872609
LOC_Os08g44770.2	-1.25608	0.403767	0.872609
LOC_Os09g12650.1	0.733519	0.411541	0.872609
LOC_Os09g15430.1	-1.02804	0.409436	0.872609
LOC_Os09g19790.1	-0.636768	0.4071	0.872609
LOC_Os09g29070.1	-0.881923	0.406862	0.872609
LOC_Os09g33810.5	0.688939	0.407595	0.872609
LOC_Os10g35960.1	0.503918	0.404264	0.872609
LOC_Os10g42780.6	-1.16071	0.412128	0.872609
LOC_Os11g07020.1	-0.919556	0.413776	0.872609
LOC_Os11g37050.1	-0.78558	0.408536	0.872609
LOC_Os11g45190.1	-0.749216	0.408278	0.872609
LOC_Os11g47130.1	0.823106	0.409751	0.872609
LOC_Os12g19030.1	-0.600404	0.411741	0.872609
LOC_Os12g21500.1	0.418792	0.410204	0.872609
LOC_Os12g21710.1	-0.748922	0.413661	0.872609
LOC_Os12g39160.1	-0.828871	0.410754	0.872609
LOC_Os12g41810.1	1.34368	0.414633	0.872609
LOC_Os02g38980.4	-0.595194	0.415534	0.872717
LOC_Os04g01650.1	-1.00099	0.415468	0.872717
LOC_Os05g01310.2	-0.787022	0.41515	0.872717
LOC_Os11g06910.1	-0.61191	0.415687	0.872717
LOC_Os01g64870.1	-1.15521	0.416545	0.873465
LOC_Os05g51450.1	-1.29417	0.416445	0.873465
LOC_Os01g41240.1	0.56169	0.41814	0.874179
LOC_Os02g09359.1	1.07518	0.417785	0.874179
LOC_Os04g23440.1	1.09606	0.417832	0.874179
LOC_Os08g03390.2	-0.964456	0.417361	0.874179
LOC_Os09g24660.1	0.51939	0.417945	0.874179
LOC_Os08g07300.1	0.974381	0.418535	0.874479
LOC_Os02g39160.1	-1.10176	0.419938	0.874819
LOC_Os04g37660.1	1.04909	0.419953	0.874819
LOC_Os06g09450.3	-0.873671	0.41934	0.874819
LOC_Os07g05050.2	-0.578831	0.419929	0.874819
LOC_Os08g10470.1	-0.81938	0.419248	0.874819
LOC_Os12g20150.1	0.534085	0.421407	0.877323
LOC_Os03g01750.2	0.481055	0.421736	0.877482
LOC_Os06g07560.1	0.755421	0.422396	0.877808
LOC_Os09g24924.1	0.848996	0.422257	0.877808
LOC_Os01g02390.1	-0.836444	0.424403	0.879187
LOC_Os01g66200.1	-0.564056	0.424785	0.879187
LOC_Os02g02390.1	-0.577332	0.42376	0.879187
LOC_Os02g09690.1	0.693797	0.425079	0.879187
LOC_Os02g42290.1	-0.770575	0.424788	0.879187
LOC_Os04g32950.3	0.443251	0.424846	0.879187
LOC_Os08g39630.1	-0.809575	0.424818	0.879187
LOC_Os12g18150.1	-0.611965	0.424478	0.879187
LOC_Os01g24950.2	-0.613666	0.426147	0.880373
LOC_Os05g07690.2	1.11252	0.426158	0.880373
LOC_Os01g57210.1	-0.643851	0.427672	0.881719
LOC_Os02g07750.1	1.0231	0.427822	0.881719
LOC_Os03g15890.1	0.466739	0.427795	0.881719
LOC_Os08g06140.2	0.817055	0.427532	0.881719
LOC_Os03g26210.1	-1.05431	0.428612	0.882823
LOC_Os03g01750.5	0.534851	0.429182	0.883476
LOC_Os07g38230.1	-1.44484	0.430382	0.885423
LOC_Os03g15390.1	-0.825992	0.431164	0.885984
LOC_Os10g10180.1	0.935043	0.43112	0.885984
LOC_Os01g24690.2	0.43728	0.431454	0.886058
LOC_Os01g73970.1	-0.481403	0.432621	0.887689
LOC_Os06g44030.2	-0.467981	0.432758	0.887689
LOC_Os01g02720.2	-1.0253	0.438142	0.887835
LOC_Os02g13130.3	-0.345486	0.435573	0.887835
LOC_Os02g30630.2	-0.689067	0.43489	0.887835
LOC_Os02g41590.1	0.425805	0.434883	0.887835
LOC_Os03g29350.2	0.749063	0.439106	0.887835
LOC_Os04g02820.2	-0.501087	0.436199	0.887835
LOC_Os04g32560.1	-1.00319	0.434065	0.887835
LOC_Os05g03900.1	0.892982	0.439513	0.887835
LOC_Os05g07690.1	0.7209	0.438444	0.887835
LOC_Os05g08960.2	0.725665	0.437563	0.887835
LOC_Os05g12260.1	0.398559	0.436815	0.887835
LOC_Os05g41310.1	-0.381177	0.438478	0.887835
LOC_Os05g41480.2	1.26092	0.439487	0.887835
LOC_Os05g51610.1	-1.01235	0.435617	0.887835
LOC_Os06g12400.1	0.752019	0.439967	0.887835
LOC_Os06g16980.1	-0.656743	0.433793	0.887835
LOC_Os06g50450.1	-0.543786	0.438733	0.887835
LOC_Os08g08586.1	0.741361	0.437046	0.887835
LOC_Os08g10260.1	0.789763	0.439503	0.887835
LOC_Os08g15050.1	0.516626	0.434039	0.887835
LOC_Os08g15444.1	-0.95123	0.435454	0.887835
LOC_Os08g30980.1	0.640411	0.43953	0.887835
LOC_Os09g34060.1	0.662686	0.438242	0.887835
LOC_Os10g17454.1	-0.753731	0.439777	0.887835
LOC_Os10g36480.1	0.519828	0.434858	0.887835
LOC_Os11g34910.1	-0.77994	0.43866	0.887835
LOC_Os12g41962.1	0.8793	0.439629	0.887835
LOC_Os12g42550.2	-0.46003	0.433636	0.887835
LOC_Os05g31062.1	-0.747609	0.440286	0.887966
LOC_Os08g32540.1	0.549246	0.441397	0.889176
LOC_Os09g36920.1	-0.4401	0.441376	0.889176
LOC_Os11g46970.1	0.662829	0.442271	0.890421
LOC_Os03g49210.1	0.632764	0.443079	0.891533
LOC_Os06g16430.1	-0.439389	0.443475	0.891815
LOC_Os09g13630.1	0.654386	0.444556	0.893473
LOC_Os11g48090.5	-0.865687	0.445644	0.895142
LOC_Os08g03310.5	0.58095	0.446351	0.895766
LOC_Os08g14440.1	-0.731277	0.446726	0.895766
LOC_Os09g11170.1	-0.463768	0.446608	0.895766
LOC_Os04g35760.1	-1.10705	0.447328	0.896457
LOC_Os04g53470.1	-0.356857	0.447698	0.896683
LOC_Os12g42100.1	0.392933	0.447968	0.896709
LOC_Os03g36550.1	0.516457	0.448607	0.897471
LOC_Os11g47600.1	1.00572	0.449481	0.898705
LOC_Os05g09728.1	-0.527002	0.45019	0.899606
LOC_Os01g03070.1	0.658533	0.466989	0.900355
LOC_Os01g03070.2	0.589412	0.463048	0.900355
LOC_Os01g09850.2	1.04213	0.469097	0.900355
LOC_Os01g12880.1	-0.902579	0.471448	0.900355
LOC_Os01g18850.3	-0.854003	0.452134	0.900355
LOC_Os01g24480.1	0.429124	0.462233	0.900355
LOC_Os01g24950.1	-0.707532	0.455541	0.900355
LOC_Os01g25880.1	-0.667032	0.461217	0.900355
LOC_Os01g41870.1	-0.633985	0.47055	0.900355
LOC_Os01g57930.1	0.634217	0.459155	0.900355
LOC_Os01g58150.1	0.844034	0.454562	0.900355
LOC_Os01g60650.1	-0.90318	0.463217	0.900355
LOC_Os01g64010.2	-0.823821	0.460591	0.900355
LOC_Os01g70720.1	-0.658498	0.470624	0.900355
LOC_Os01g72834.1	-0.674474	0.465256	0.900355
LOC_Os02g01500.1	0.376972	0.465434	0.900355
LOC_Os02g10200.2	0.367634	0.460209	0.900355
LOC_Os02g17470.2	0.477286	0.462236	0.900355
LOC_Os02g28200.1	0.97417	0.458809	0.900355
LOC_Os02g29550.1	-1.09113	0.456022	0.900355
LOC_Os02g30630.1	-0.602488	0.469703	0.900355
LOC_Os02g31220.2	0.609277	0.464595	0.900355
LOC_Os02g32450.1	0.778858	0.463364	0.900355
LOC_Os02g33560.1	0.787392	0.465187	0.900355
LOC_Os02g38980.6	-0.632425	0.468692	0.900355
LOC_Os02g47140.1	0.576353	0.471212	0.900355
LOC_Os03g15920.2	0.428606	0.465656	0.900355
LOC_Os03g22580.2	-0.749626	0.452184	0.900355
LOC_Os03g50980.1	-0.409573	0.471038	0.900355
LOC_Os03g52340.2	0.589817	0.464912	0.900355
LOC_Os03g52640.3	-1.37638	0.452342	0.900355
LOC_Os03g53750.2	0.752007	0.467194	0.900355
LOC_Os04g22360.1	0.3586	0.459162	0.900355
LOC_Os04g23820.1	-0.810252	0.465691	0.900355
LOC_Os04g24140.1	-1.07215	0.468452	0.900355
LOC_Os04g26910.1	-0.816702	0.453407	0.900355
LOC_Os04g32920.4	1.00228	0.465681	0.900355
LOC_Os04g38330.1	-0.436388	0.455727	0.900355
LOC_Os04g38390.1	0.481279	0.451022	0.900355
LOC_Os04g53310.1	-0.665018	0.471103	0.900355
LOC_Os05g01540.2	-0.430812	0.456729	0.900355
LOC_Os05g02680.1	-0.646218	0.469537	0.900355
LOC_Os05g03150.1	0.838728	0.454601	0.900355
LOC_Os05g03480.4	-1.05804	0.462241	0.900355
LOC_Os05g09550.3	0.584472	0.468916	0.900355
LOC_Os05g24010.1	0.402178	0.46953	0.900355
LOC_Os05g25260.1	-0.604914	0.464164	0.900355
LOC_Os05g46210.1	0.91459	0.460758	0.900355
LOC_Os06g03600.2	0.777163	0.457978	0.900355
LOC_Os06g03600.3	0.651939	0.467012	0.900355
LOC_Os06g04970.1	-0.718783	0.467413	0.900355
LOC_Os06g07540.3	-0.478837	0.46948	0.900355
LOC_Os06g09450.1	-0.733465	0.471504	0.900355
LOC_Os06g12882.1	0.639782	0.470497	0.900355
LOC_Os06g43660.1	-0.502289	0.459089	0.900355
LOC_Os06g44140.1	0.696933	0.455153	0.900355
LOC_Os07g31450.1	-0.426632	0.467603	0.900355
LOC_Os07g38280.1	0.556769	0.457129	0.900355
LOC_Os08g01140.1	-0.953021	0.460303	0.900355
LOC_Os08g01770.1	1.16011	0.454532	0.900355
LOC_Os08g03310.4	0.628985	0.461747	0.900355
LOC_Os08g05510.2	0.723339	0.462116	0.900355
LOC_Os08g08586.3	0.563966	0.461671	0.900355
LOC_Os08g40430.1	-0.7946	0.458926	0.900355
LOC_Os08g43090.1	0.392542	0.470496	0.900355
LOC_Os09g16910.3	-1.05352	0.463215	0.900355
LOC_Os09g24710.1	-0.901291	0.453562	0.900355
LOC_Os10g32920.1	0.550259	0.453948	0.900355
LOC_Os10g42710.1	0.542852	0.467925	0.900355
LOC_Os11g05850.2	0.897961	0.457563	0.900355
LOC_Os11g05930.2	-0.898219	0.456587	0.900355
LOC_Os11g10760.1	0.738721	0.462633	0.900355
LOC_Os11g33330.1	0.279857	0.458639	0.900355
LOC_Os11g35870.3	0.346904	0.462901	0.900355
LOC_Os11g36070.2	0.525303	0.462978	0.900355
LOC_Os11g38670.1	-0.967697	0.470694	0.900355
LOC_Os11g40090.1	-0.748664	0.469227	0.900355
LOC_Os11g40540.1	-0.417093	0.452628	0.900355
LOC_Os12g20150.2	0.623854	0.461659	0.900355
LOC_Os12g25700.1	0.777133	0.462476	0.900355
LOC_Os12g41715.1	0.384176	0.452409	0.900355
LOC_Os01g20120.3	-0.789734	0.475631	0.902048
LOC_Os01g63810.2	1.08114	0.474981	0.902048
LOC_Os02g10090.2	0.852598	0.475726	0.902048
LOC_Os02g49880.1	-0.630549	0.474289	0.902048
LOC_Os03g17170.1	-0.513325	0.473279	0.902048
LOC_Os03g22460.1	-0.500895	0.473915	0.902048
LOC_Os03g26210.3	-0.762885	0.47505	0.902048
LOC_Os03g52130.1	-0.788164	0.475757	0.902048
LOC_Os05g02990.2	-0.532732	0.47311	0.902048
LOC_Os08g06640.1	-1.00606	0.472915	0.902048
LOC_Os11g40120.1	0.554304	0.473633	0.902048
LOC_Os12g21890.1	-0.398042	0.474664	0.902048
LOC_Os12g22760.1	0.728115	0.474859	0.902048
LOC_Os03g22570.2	0.752417	0.477158	0.904212
LOC_Os02g42570.1	-1.5688	0.477715	0.90437
LOC_Os11g15624.3	-1.0784	0.477761	0.90437
LOC_Os01g10890.1	0.706534	0.479228	0.904576
LOC_Os03g11440.1	1.07995	0.479817	0.904576
LOC_Os03g48970.4	0.822545	0.479597	0.904576
LOC_Os06g43670.1	-0.551366	0.479947	0.904576
LOC_Os07g10970.2	-0.860009	0.478853	0.904576
LOC_Os08g06530.1	-1.27608	0.479072	0.904576
LOC_Os08g15500.1	0.432553	0.479281	0.904576
LOC_Os10g04600.2	0.429827	0.478138	0.904576
LOC_Os01g02100.3	0.51079	0.486703	0.904576
LOC_Os01g22990.2	0.762096	0.487707	0.904576
LOC_Os01g26160.1	0.275149	0.481089	0.904576
LOC_Os01g35050.1	-0.854544	0.484351	0.904576
LOC_Os01g40670.1	0.439459	0.487624	0.904576
LOC_Os01g40710.1	-0.548854	0.484398	0.904576
LOC_Os01g41950.1	0.750523	0.489373	0.904576
LOC_Os02g10070.1	0.421384	0.488806	0.904576
LOC_Os02g12890.2	-0.590547	0.483521	0.904576
LOC_Os02g42310.1	-0.636885	0.483818	0.904576
LOC_Os03g44310.1	0.541397	0.481878	0.904576
LOC_Os03g48970.3	0.751087	0.481697	0.904576
LOC_Os04g31210.5	-0.758499	0.488085	0.904576
LOC_Os04g38042.1	0.667934	0.489124	0.904576
LOC_Os05g02410.1	0.680451	0.483848	0.904576
LOC_Os05g35580.1	-0.830803	0.486852	0.904576
LOC_Os05g35710.1	0.845753	0.488122	0.904576
LOC_Os05g35710.2	0.76741	0.483831	0.904576
LOC_Os06g04230.1	0.731539	0.486007	0.904576
LOC_Os06g09450.7	-0.576925	0.483118	0.904576
LOC_Os06g43690.1	0.827618	0.488444	0.904576
LOC_Os07g30160.1	-0.553323	0.480265	0.904576
LOC_Os08g08240.1	-0.855935	0.489557	0.904576
LOC_Os08g08820.2	0.507132	0.487988	0.904576
LOC_Os08g29600.1	0.978776	0.487333	0.904576
LOC_Os08g40420.1	-0.530456	0.480859	0.904576
LOC_Os08g44820.1	-0.995638	0.489296	0.904576
LOC_Os09g08390.5	-0.576292	0.489409	0.904576
LOC_Os10g12354.2	-0.822727	0.487971	0.904576
LOC_Os10g42710.6	0.573269	0.482775	0.904576
LOC_Os11g06130.1	0.583817	0.487197	0.904576
LOC_Os11g12330.1	0.49519	0.482124	0.904576
LOC_Os11g32110.2	-0.54128	0.486507	0.904576
LOC_Os11g34950.2	-0.374735	0.485449	0.904576
LOC_Os11g48090.3	0.93938	0.486731	0.904576
LOC_Os12g41650.2	0.56453	0.484625	0.904576
LOC_Os12g41962.4	0.719303	0.481325	0.904576
LOC_Os05g28740.1	0.752634	0.489868	0.904671
LOC_Os01g01970.2	-0.639101	0.493037	0.905189
LOC_Os01g02960.1	0.678291	0.493261	0.905189
LOC_Os01g73250.2	-0.804935	0.494853	0.905189
LOC_Os02g17470.1	0.413796	0.493341	0.905189
LOC_Os02g34630.1	0.548056	0.493823	0.905189
LOC_Os02g34630.2	0.767968	0.494339	0.905189
LOC_Os03g04000.1	0.718444	0.495346	0.905189
LOC_Os03g17580.1	-0.80578	0.491253	0.905189
LOC_Os03g22270.2	0.532108	0.493498	0.905189
LOC_Os03g24520.2	-0.411793	0.495331	0.905189
LOC_Os03g48970.2	0.706243	0.492587	0.905189
LOC_Os05g32580.3	-0.668166	0.491932	0.905189
LOC_Os05g33230.1	-0.524708	0.495217	0.905189
LOC_Os05g45990.1	0.846037	0.493663	0.905189
LOC_Os06g01680.4	-0.758753	0.495221	0.905189
LOC_Os08g27850.1	-0.541922	0.4953	0.905189
LOC_Os08g43334.2	0.820179	0.490773	0.905189
LOC_Os09g16910.2	-0.790612	0.494014	0.905189
LOC_Os09g33810.2	0.651015	0.495076	0.905189
LOC_Os11g26860.1	-0.985147	0.490925	0.905189
LOC_Os01g61920.1	-0.557863	0.496481	0.906312
LOC_Os09g24710.2	-0.793433	0.496329	0.906312
LOC_Os01g61640.1	0.298378	0.497035	0.906848
LOC_Os07g01060.1	-0.505845	0.497968	0.908075
LOC_Os02g02690.1	0.437492	0.49869	0.908901
LOC_Os11g02379.1	-0.694352	0.499204	0.908901
LOC_Os12g42550.1	-0.375651	0.499135	0.908901
LOC_Os01g05560.1	-0.672833	0.502212	0.909984
LOC_Os01g40610.1	0.605401	0.503483	0.909984
LOC_Os02g15540.1	0.690948	0.501059	0.909984
LOC_Os03g15930.2	0.785525	0.503951	0.909984
LOC_Os04g31924.1	-0.716613	0.50285	0.909984
LOC_Os05g02220.4	0.444696	0.50167	0.909984
LOC_Os05g03934.1	0.421665	0.504241	0.909984
LOC_Os05g30530.1	0.560369	0.503845	0.909984
LOC_Os05g39140.1	-0.588548	0.503824	0.909984
LOC_Os05g45850.1	0.503395	0.503585	0.909984
LOC_Os06g18670.1	-0.83557	0.504118	0.909984
LOC_Os06g43590.3	0.799698	0.503797	0.909984
LOC_Os06g43980.1	-0.745218	0.501407	0.909984
LOC_Os08g30810.1	0.634834	0.503922	0.909984
LOC_Os08g43300.1	0.839598	0.504127	0.909984
LOC_Os09g19510.1	0.368377	0.502737	0.909984
LOC_Os09g20830.5	-0.877476	0.501129	0.909984
LOC_Os05g51620.2	-0.771126	0.504555	0.91008
LOC_Os01g72980.2	-0.662237	0.505332	0.910189
LOC_Os04g31210.3	-0.67897	0.505124	0.910189
LOC_Os11g40540.2	-0.340994	0.505399	0.910189
LOC_Os08g14620.1	0.325372	0.506884	0.911383
LOC_Os08g31630.2	-0.764162	0.506987	0.911383
LOC_Os08g32520.1	0.763438	0.50654	0.911383
LOC_Os09g13575.1	-1.00689	0.507109	0.911383
LOC_Os02g48122.1	-0.678427	0.507595	0.911786
LOC_Os05g33100.1	-0.58207	0.509129	0.9136
LOC_Os08g42040.1	-0.812612	0.508944	0.9136
LOC_Os01g12870.1	0.29293	0.510203	0.913643
LOC_Os01g61890.2	-0.943576	0.510166	0.913643
LOC_Os06g16280.1	0.419746	0.509654	0.913643
LOC_Os07g38460.1	-0.52523	0.509957	0.913643
LOC_Os03g29350.4	0.501287	0.510467	0.913646
LOC_Os12g42220.1	-0.586839	0.510991	0.914114
LOC_Os01g37120.1	-0.393671	0.515077	0.91447
LOC_Os01g37560.2	0.669019	0.512122	0.91447
LOC_Os02g05980.1	-0.659751	0.51287	0.91447
LOC_Os02g30730.2	-0.490015	0.513768	0.91447
LOC_Os02g57260.1	-0.38194	0.514778	0.91447
LOC_Os03g22460.2	-0.910276	0.512245	0.91447
LOC_Os03g52040.2	-0.711173	0.51404	0.91447
LOC_Os05g02420.1	0.357782	0.514583	0.91447
LOC_Os06g09390.2	-0.307396	0.51539	0.91447
LOC_Os08g03380.1	-0.603987	0.512937	0.91447
LOC_Os08g10320.1	-0.466951	0.514525	0.91447
LOC_Os09g33690.4	0.721335	0.511509	0.91447
LOC_Os10g14011.1	-0.513206	0.515338	0.91447
LOC_Os11g04980.2	-0.570195	0.511767	0.91447
LOC_Os11g07470.1	-0.640046	0.514728	0.91447
LOC_Os12g17910.1	-0.370421	0.515288	0.91447
LOC_Os02g17350.1	0.446971	0.516268	0.91463
LOC_Os02g42890.1	0.436725	0.515883	0.91463
LOC_Os11g43320.1	-0.498683	0.516239	0.91463
LOC_Os11g05370.1	-0.419441	0.516786	0.915082
LOC_Os05g48230.1	0.684323	0.5174	0.915342
LOC_Os08g15840.2	-0.564691	0.517459	0.915342
LOC_Os11g06370.1	0.587047	0.51868	0.916571
LOC_Os12g35360.1	0.738172	0.518454	0.916571
LOC_Os01g02080.1	0.3311	0.519114	0.916811
LOC_Os10g17454.2	-0.568266	0.519342	0.916811
LOC_Os08g06490.2	0.843384	0.520155	0.917781
LOC_Os07g49380.2	0.614152	0.521004	0.918814
LOC_Os11g35870.2	0.31771	0.521778	0.919713
LOC_Os01g63800.1	-0.896414	0.524811	0.922172
LOC_Os01g74040.1	-1.02612	0.525048	0.922172
LOC_Os04g02730.1	-0.673632	0.523758	0.922172
LOC_Os05g08920.1	0.588487	0.524077	0.922172
LOC_Os05g34650.1	-0.919394	0.525727	0.922172
LOC_Os09g12770.2	-0.430331	0.525709	0.922172
LOC_Os09g33980.1	-0.539416	0.525821	0.922172
LOC_Os10g41030.2	-0.737219	0.524382	0.922172
LOC_Os11g07020.5	-0.897732	0.524741	0.922172
LOC_Os12g25700.2	0.643632	0.524944	0.922172
LOC_Os05g08800.1	0.493817	0.526869	0.922543
LOC_Os08g14640.2	0.729721	0.526817	0.922543
LOC_Os11g06130.3	-0.64248	0.526914	0.922543
LOC_Os12g22030.1	0.281084	0.527092	0.922543
LOC_Os03g58040.3	-0.737982	0.527588	0.922948
LOC_Os11g24630.1	-0.344049	0.528083	0.92335
LOC_Os02g07760.2	0.777267	0.528958	0.924415
LOC_Os01g04650.1	-0.720518	0.529257	0.924474
LOC_Os01g36950.1	0.554095	0.530065	0.925422
LOC_Os09g17870.2	-0.487692	0.531527	0.927509
LOC_Os02g30230.2	0.892334	0.532971	0.928851
LOC_Os04g32920.2	0.761081	0.533096	0.928851
LOC_Os12g41490.1	0.400619	0.532649	0.928851
[truncated: 7,142 more rows]
