# Supplementary material for: Unraveling regulatory divergence, heterotic malleability, and allelic imbalance switching in rice due to drought stress
Source: Sci Rep. 2021 Jun 29;11:13489. doi: 10.1038/s41598-021-92938-x (PMC8241847; doi:10.1038/s41598-021-92938-x)
Supplement: Supplementary file 19 — Supplementary Information 19. [file 41598_2021_92938_MOESM19_ESM.xlsx]

## Sheet: ThreeWay
	pvalue	padj
LOC_Os06g16640.1	4.83946e-09	8.67231e-06
LOC_Os04g33920.1	1.30633e-08	1.17047e-05
LOC_Os12g35630.3	3.16116e-06	0.00188827
LOC_Os05g31020.1	8.209e-06	0.00367763
LOC_Os08g32980.1	1.24104e-05	0.00444789
LOC_Os04g11820.1	1.70992e-05	0.00510696
LOC_Os12g43450.1	2.03024e-05	0.00519742
LOC_Os02g52390.1	4.30045e-05	0.009633
LOC_Os04g29550.1	4.85363e-05	0.00966413
LOC_Os10g10244.1	5.96567e-05	0.00971862
LOC_Os12g24020.2	5.94966e-05	0.00971862
LOC_Os11g12040.1	7.25512e-05	0.0108343
LOC_Os02g01332.1	0.00016519	0.0185013
LOC_Os02g17390.1	0.000162259	0.0185013
LOC_Os09g18360.1	0.00013545	0.0185013
LOC_Os12g24020.3	0.000159853	0.0185013
LOC_Os01g02570.1	0.000180513	0.0186801
LOC_Os02g17360.1	0.000194417	0.0186801
LOC_Os11g45090.1	0.000208483	0.0186801
LOC_Os12g23180.1	0.00020129	0.0186801
LOC_Os06g43350.1	0.000313122	0.0267198
LOC_Os04g03796.2	0.000386116	0.0300835
LOC_Os12g24020.1	0.000373767	0.0300835
LOC_Os02g36264.1	0.000596642	0.0404105
LOC_Os02g39630.3	0.000545863	0.0404105
LOC_Os02g57290.1	0.000608863	0.0404105
LOC_Os05g09724.1	0.000581492	0.0404105
LOC_Os08g42700.1	0.00066311	0.042439
LOC_Os05g03550.1	0.000692504	0.042792
LOC_Os03g52380.1	0.000758829	0.0439958
LOC_Os10g35840.1	0.000761088	0.0439958
LOC_Os11g44430.1	0.000835511	0.0467886
LOC_Os12g35340.1	0.00120888	0.0656461
LOC_Os11g42490.1	0.00127002	0.0669374
LOC_Os01g73680.1	0.00147155	0.0721669
LOC_Os06g12160.1	0.00149005	0.0721669
LOC_Os06g16300.1	0.00147038	0.0721669
LOC_Os03g06520.1	0.00161246	0.0760403
LOC_Os04g01810.1	0.00169596	0.0779274
LOC_Os05g41640.2	0.00176868	0.0792369
LOC_Os07g04180.2	0.00193567	0.0846029
LOC_Os02g17360.2	0.00234712	0.0937341
LOC_Os03g06520.2	0.00251073	0.0937341
LOC_Os05g41640.3	0.00224398	0.0937341
LOC_Os10g03570.1	0.00241001	0.0937341
LOC_Os11g02550.1	0.00248324	0.0937341
LOC_Os11g32260.1	0.0024692	0.0937341
LOC_Os11g39650.1	0.00235654	0.0937341
LOC_Os11g11890.1	0.00269	0.0983771
LOC_Os05g46250.3	0.00278405	0.0997804
LOC_Os03g29770.1	0.00298862	0.103677
LOC_Os04g30010.1	0.00302553	0.103677
LOC_Os08g04280.1	0.00306634	0.103677
LOC_Os02g39630.1	0.0032598	0.10621
LOC_Os07g01030.1	0.00325384	0.10621
LOC_Os05g41640.1	0.00332926	0.106536
LOC_Os02g12130.1	0.00341385	0.107327
LOC_Os05g04000.1	0.00351122	0.107591
LOC_Os08g04500.1	0.00354235	0.107591
LOC_Os01g07390.1	0.00389622	0.110842
LOC_Os02g06300.1	0.00384967	0.110842
LOC_Os02g53770.1	0.00391275	0.110842
LOC_Os05g33890.1	0.00410194	0.110842
LOC_Os05g42210.1	0.00420605	0.110842
LOC_Os05g49060.1	0.00419653	0.110842
LOC_Os09g36770.3	0.00400616	0.110842
LOC_Os10g41030.2	0.00405468	0.110842
LOC_Os12g34920.1	0.00378928	0.110842
LOC_Os05g46280.1	0.00430427	0.111786
LOC_Os04g03050.1	0.0044342	0.113516
LOC_Os09g33690.3	0.00470437	0.118736
LOC_Os01g65650.1	0.00493444	0.122813
LOC_Os02g42406.1	0.0055401	0.13416
LOC_Os11g41680.1	0.00546919	0.13416
LOC_Os09g12660.1	0.00585933	0.139999
LOC_Os02g52450.3	0.00627056	0.144062
LOC_Os11g32480.1	0.00615355	0.144062
LOC_Os11g42800.1	0.00626923	0.144062
LOC_Os01g40310.1	0.00655443	0.148678
LOC_Os09g26620.4	0.00666783	0.149359
LOC_Os02g52450.2	0.00738524	0.15449
LOC_Os03g48780.1	0.00736497	0.15449
LOC_Os04g30030.1	0.00750037	0.15449
LOC_Os04g30180.1	0.00744828	0.15449
LOC_Os05g02310.1	0.00705768	0.15449
LOC_Os06g43860.2	0.00730114	0.15449
LOC_Os09g12660.2	0.00734073	0.15449
LOC_Os05g33280.1	0.00760874	0.154942
LOC_Os04g29424.1	0.00786879	0.156722
LOC_Os11g40009.2	0.00787298	0.156722
LOC_Os12g34880.1	0.00795854	0.156722
LOC_Os01g25386.1	0.0082795	0.159536
LOC_Os12g35630.1	0.00822281	0.159536
LOC_Os02g27760.1	0.00856466	0.163275
LOC_Os11g02400.1	0.00907674	0.171216
LOC_Os03g55100.1	0.0092699	0.172447
LOC_Os11g37990.1	0.00933448	0.172447
LOC_Os08g07080.1	0.00950231	0.173757
LOC_Os01g59980.1	0.00997114	0.180488
LOC_Os03g44230.1	0.010211	0.182981
LOC_Os05g02680.1	0.0111956	0.194782
LOC_Os07g30020.1	0.0111587	0.194782
LOC_Os09g26620.3	0.0110902	0.194782
LOC_Os02g57290.2	0.0114881	0.197949
LOC_Os10g41030.1	0.0121452	0.205322
LOC_Os11g47330.1	0.0120474	0.205322
LOC_Os06g02430.1	0.0130622	0.218762
LOC_Os08g10320.3	0.0132711	0.220202
LOC_Os01g02760.1	0.0142878	0.224594
LOC_Os01g11570.1	0.0139984	0.224594
LOC_Os02g06370.1	0.0141724	0.224594
LOC_Os02g13510.1	0.0141961	0.224594
LOC_Os09g26620.1	0.014232	0.224594
LOC_Os11g16290.2	0.0142364	0.224594
LOC_Os08g07430.1	0.0144596	0.225261
LOC_Os09g19890.1	0.0147073	0.225261
LOC_Os09g19890.2	0.0146019	0.225261
LOC_Os08g10300.1	0.0151544	0.230141
LOC_Os01g19760.1	0.0163654	0.232753
LOC_Os01g49250.1	0.0158697	0.232753
LOC_Os02g17500.1	0.0158257	0.232753
LOC_Os03g17240.1	0.0163276	0.232753
LOC_Os03g25940.4	0.0159011	0.232753
LOC_Os04g38480.2	0.0163023	0.232753
LOC_Os06g16260.2	0.0162575	0.232753
LOC_Os07g04180.1	0.0161613	0.232753
LOC_Os06g43860.1	0.0170301	0.238421
LOC_Os09g26620.5	0.0169679	0.238421
LOC_Os02g39820.1	0.0177564	0.241057
LOC_Os02g47310.1	0.0173786	0.241057
LOC_Os06g03514.2	0.0177192	0.241057
LOC_Os11g45410.1	0.0176513	0.241057
LOC_Os08g10290.1	0.0181994	0.245213
LOC_Os03g16050.1	0.0187668	0.250011
LOC_Os04g36590.1	0.0191136	0.250011
LOC_Os07g49410.3	0.0189476	0.250011
LOC_Os11g02400.2	0.0190208	0.250011
LOC_Os03g25940.1	0.0195184	0.253456
LOC_Os08g15149.1	0.020444	0.263566
LOC_Os09g39400.1	0.0206471	0.264282
LOC_Os07g09800.1	0.0215105	0.273382
LOC_Os09g15670.1	0.0218685	0.275974
LOC_Os02g38210.1	0.0222949	0.279388
LOC_Os05g45950.1	0.0225116	0.279595
LOC_Os08g10320.2	0.022715	0.279595
LOC_Os09g24700.1	0.0227795	0.279595
LOC_Os06g09370.1	0.0233571	0.28281
LOC_Os11g12530.1	0.0232969	0.28281
LOC_Os02g17500.2	0.0239122	0.283162
LOC_Os07g10490.1	0.0240182	0.283162
LOC_Os07g29820.1	0.0238177	0.283162
LOC_Os11g46900.1	0.0239206	0.283162
LOC_Os11g32260.2	0.0244713	0.286618
LOC_Os12g06250.2	0.0248508	0.289173
LOC_Os09g19500.1	0.0252429	0.29184
LOC_Os01g12880.1	0.0256341	0.292998
LOC_Os03g29950.1	0.02567	0.292998
LOC_Os11g16290.1	0.0260188	0.295099
LOC_Os01g31810.2	0.0273757	0.306776
LOC_Os01g61400.1	0.0273907	0.306776
LOC_Os04g05080.1	0.0280666	0.312394
LOC_Os01g01790.1	0.0285086	0.315355
LOC_Os01g32864.1	0.0295915	0.323341
LOC_Os08g27840.1	0.0294579	0.323341
LOC_Os01g42090.1	0.0301814	0.327788
LOC_Os02g05530.1	0.0311	0.33573
LOC_Os06g02580.1	0.0314633	0.337618
LOC_Os01g02170.1	0.0319669	0.338469
LOC_Os01g35789.2	0.0351765	0.338469
LOC_Os01g42110.1	0.0338436	0.338469
LOC_Os01g70720.2	0.0338326	0.338469
LOC_Os02g42620.1	0.0329874	0.338469
LOC_Os03g29950.2	0.0335808	0.338469
LOC_Os03g48940.3	0.0358868	0.338469
LOC_Os03g49510.1	0.0326881	0.338469
LOC_Os04g37820.1	0.0335945	0.338469
LOC_Os06g03560.1	0.0358122	0.338469
LOC_Os06g03990.1	0.0354414	0.338469
LOC_Os07g10540.2	0.0348365	0.338469
LOC_Os07g49300.1	0.0346786	0.338469
LOC_Os07g49410.2	0.0347247	0.338469
LOC_Os08g03579.2	0.0348703	0.338469
LOC_Os08g04500.2	0.0354966	0.338469
LOC_Os08g07400.1	0.0349608	0.338469
LOC_Os09g08370.1	0.0321166	0.338469
LOC_Os09g11480.2	0.0357914	0.338469
LOC_Os09g36770.1	0.0318151	0.338469
LOC_Os10g11870.1	0.0352955	0.338469
LOC_Os10g21910.2	0.0328855	0.338469
LOC_Os12g19381.1	0.0357284	0.338469
LOC_Os09g38960.3	0.0361192	0.338878
LOC_Os06g50300.1	0.0373034	0.346361
LOC_Os09g37520.1	0.0372832	0.346361
LOC_Os02g09420.1	0.0379264	0.346905
LOC_Os03g15900.2	0.0381364	0.346905
LOC_Os04g11970.1	0.037958	0.346905
LOC_Os09g33690.2	0.0380968	0.346905
LOC_Os02g05920.1	0.039139	0.348057
LOC_Os02g17500.3	0.0392341	0.348057
LOC_Os05g30530.1	0.0387811	0.348057
LOC_Os06g43860.4	0.0389844	0.348057
LOC_Os08g41400.1	0.0386872	0.348057
LOC_Os02g52450.1	0.0395233	0.348456
LOC_Os09g26620.2	0.039668	0.348456
LOC_Os04g55930.1	0.0403656	0.352855
LOC_Os01g35330.1	0.0412261	0.358627
LOC_Os05g25260.1	0.0419543	0.362285
LOC_Os08g39350.1	0.042051	0.362285
LOC_Os01g24490.1	0.0426624	0.362327
LOC_Os08g10320.1	0.0425531	0.362327
LOC_Os12g44150.1	0.042428	0.362327
LOC_Os11g31900.1	0.0429002	0.362629
LOC_Os02g51470.1	0.0431711	0.363205
LOC_Os09g36090.1	0.0437776	0.366587
LOC_Os01g05650.1	0.0441351	0.3673
LOC_Os04g53230.1	0.0442727	0.3673
LOC_Os04g53170.1	0.0449437	0.367759
LOC_Os05g46290.1	0.0448224	0.367759
LOC_Os11g46970.1	0.044548	0.367759
LOC_Os01g73560.1	0.0455711	0.368839
LOC_Os03g49170.3	0.0460941	0.368839
LOC_Os04g30420.1	0.0454283	0.368839
LOC_Os08g28400.1	0.0456956	0.368839
LOC_Os12g19470.1	0.0461049	0.368839
LOC_Os01g58380.1	0.0464581	0.370013
LOC_Os03g49170.1	0.0469078	0.371941
LOC_Os01g11054.2	0.0484757	0.373512
LOC_Os02g42700.1	0.0479991	0.373512
LOC_Os02g57290.3	0.0487782	0.373512
LOC_Os03g28170.1	0.0486944	0.373512
LOC_Os03g44210.2	0.0483429	0.373512
LOC_Os03g53670.1	0.0494028	0.373512
LOC_Os04g02880.1	0.0491859	0.373512
LOC_Os05g01990.1	0.0489513	0.373512
LOC_Os05g26954.2	0.0496071	0.373512
LOC_Os05g28740.1	0.0480106	0.373512
LOC_Os11g42420.1	0.0488426	0.373512
LOC_Os12g19470.2	0.0492291	0.373512
LOC_Os01g24710.1	0.0511705	0.373787
LOC_Os02g05480.2	0.0529542	0.373787
LOC_Os02g13100.1	0.0500266	0.373787
LOC_Os02g16630.1	0.0521748	0.373787
LOC_Os02g42570.1	0.0525002	0.373787
LOC_Os02g42990.1	0.050423	0.373787
LOC_Os04g54500.1	0.052981	0.373787
LOC_Os05g03934.1	0.0509149	0.373787
LOC_Os05g48230.1	0.0517516	0.373787
LOC_Os06g44180.1	0.052234	0.373787
LOC_Os08g04280.2	0.0514526	0.373787
LOC_Os08g10590.1	0.0501809	0.373787
LOC_Os08g38160.1	0.0523625	0.373787
LOC_Os09g15820.1	0.0526654	0.373787
LOC_Os10g12050.2	0.0522595	0.373787
LOC_Os11g40200.1	0.0528691	0.373787
LOC_Os01g01790.2	0.0540779	0.378218
LOC_Os01g12100.1	0.0539275	0.378218
LOC_Os06g01850.1	0.0542422	0.378218
LOC_Os09g35940.1	0.0545291	0.378745
LOC_Os05g42250.1	0.055222	0.381048
LOC_Os08g05650.2	0.055286	0.381048
LOC_Os04g33830.1	0.0555371	0.381312
LOC_Os12g22810.2	0.0562034	0.384414
LOC_Os01g65680.1	0.0566762	0.38503
LOC_Os02g39570.1	0.0572335	0.38503
LOC_Os04g30490.1	0.0568549	0.38503
LOC_Os09g11480.1	0.0575826	0.38503
LOC_Os09g38960.2	0.0575575	0.38503
LOC_Os11g37970.1	0.0572713	0.38503
LOC_Os03g48770.1	0.0588281	0.390589
LOC_Os06g16260.1	0.05885	0.390589
LOC_Os01g10890.1	0.0597482	0.393701
LOC_Os01g25720.1	0.0601028	0.393701
LOC_Os03g22370.1	0.0602366	0.393701
LOC_Os05g25770.1	0.0604491	0.393701
LOC_Os12g17830.1	0.0601365	0.393701
LOC_Os12g18150.1	0.060637	0.393701
LOC_Os05g02260.2	0.061015	0.394725
LOC_Os08g42720.1	0.0614223	0.395931
LOC_Os06g16410.1	0.0621668	0.399293
LOC_Os05g02420.1	0.0624998	0.399999
LOC_Os01g63910.2	0.0629515	0.401456
LOC_Os07g01060.1	0.0634042	0.401485
LOC_Os07g04840.1	0.0632552	0.401485
LOC_Os04g35200.1	0.0643563	0.404104
LOC_Os08g29110.1	0.0641166	0.404104
LOC_Os12g20150.2	0.0644942	0.404104
LOC_Os01g73620.1	0.0655729	0.409431
LOC_Os01g66050.1	0.0659535	0.410377
LOC_Os05g40180.1	0.066727	0.413753
LOC_Os02g17350.2	0.067237	0.415478
LOC_Os02g27960.1	0.0682129	0.417559
LOC_Os03g17490.2	0.0682728	0.417559
LOC_Os04g02754.1	0.067918	0.417559
LOC_Os03g15930.3	0.0690986	0.419156
LOC_Os06g16070.1	0.0688964	0.419156
LOC_Os09g19280.1	0.0694694	0.419156
LOC_Os11g30210.1	0.0692501	0.419156
LOC_Os01g25010.1	0.0707302	0.424552
LOC_Os01g35789.1	0.0713255	0.424552
LOC_Os03g03910.1	0.0712297	0.424552
LOC_Os03g52490.1	0.0715824	0.424552
LOC_Os09g16950.1	0.0717852	0.424552
LOC_Os12g34870.1	0.0714117	0.424552
LOC_Os05g08810.2	0.0727105	0.427204
LOC_Os11g26030.1	0.072538	0.427204
LOC_Os01g22520.2	0.0743083	0.433747
LOC_Os09g36770.2	0.0742826	0.433747
LOC_Os01g35184.1	0.07492	0.434787
LOC_Os02g07420.1	0.0749717	0.434787
LOC_Os06g50310.1	0.0756401	0.437248
LOC_Os01g05470.1	0.0761874	0.437589
LOC_Os06g09370.2	0.0759889	0.437589
LOC_Os05g02260.4	0.0766124	0.437976
LOC_Os07g32380.1	0.0767435	0.437976
LOC_Os01g02400.3	0.0778679	0.441537
LOC_Os06g04150.1	0.0781067	0.441537
LOC_Os12g17830.2	0.0779381	0.441537
LOC_Os02g02390.1	0.0792916	0.443703
LOC_Os02g37060.1	0.0795588	0.443703
LOC_Os05g27100.1	0.0799755	0.443703
LOC_Os06g01934.1	0.0798345	0.443703
LOC_Os10g04520.1	0.0799226	0.443703
LOC_Os11g26860.1	0.0788511	0.443703
LOC_Os06g03514.1	0.0812577	0.449425
LOC_Os04g06770.1	0.0836099	0.460004
LOC_Os07g30670.3	0.0838228	0.460004
LOC_Os12g42100.1	0.0839404	0.460004
LOC_Os01g05500.2	0.0851997	0.463699
LOC_Os01g73550.2	0.0864261	0.463699
LOC_Os05g01470.2	0.0853075	0.463699
LOC_Os05g08810.1	0.0859177	0.463699
LOC_Os07g49330.3	0.0859671	0.463699
LOC_Os09g38960.4	0.086271	0.463699
LOC_Os11g12320.1	0.0854741	0.463699
LOC_Os12g20144.1	0.088549	0.473671
LOC_Os01g02400.2	0.0896418	0.474207
LOC_Os01g10400.1	0.0919721	0.474207
LOC_Os01g12220.1	0.0939366	0.474207
LOC_Os01g24060.1	0.0924199	0.474207
LOC_Os01g62840.1	0.0934868	0.474207
LOC_Os01g70810.1	0.0939418	0.474207
LOC_Os02g56310.1	0.0921292	0.474207
LOC_Os03g18030.1	0.0921676	0.474207
LOC_Os04g03796.1	0.0891659	0.474207
LOC_Os04g37619.1	0.0920408	0.474207
LOC_Os05g35650.1	0.0934298	0.474207
LOC_Os05g42424.1	0.093884	0.474207
LOC_Os06g09880.1	0.0899216	0.474207
LOC_Os07g49330.1	0.0935409	0.474207
LOC_Os07g49410.1	0.0919431	0.474207
LOC_Os08g09110.1	0.0939265	0.474207
LOC_Os08g09200.1	0.089249	0.474207
LOC_Os08g29710.1	0.0906919	0.474207
LOC_Os08g43190.2	0.0932433	0.474207
LOC_Os10g04170.1	0.0925712	0.474207
LOC_Os01g34390.1	0.095613	0.481288
LOC_Os11g16480.1	0.0962776	0.483276
LOC_Os08g24770.1	0.0976057	0.488574
LOC_Os02g48210.1	0.0985611	0.491982
LOC_Os01g62900.1	0.0994922	0.49525
LOC_Os01g41420.1	0.10061	0.498554
LOC_Os01g65330.2	0.10136	0.498554
LOC_Os02g40510.1	0.102202	0.498554
LOC_Os05g41190.1	0.102382	0.498554
LOC_Os08g44770.1	0.100724	0.498554
LOC_Os09g08370.2	0.102234	0.498554
LOC_Os12g17600.1	0.102096	0.498554
LOC_Os12g27440.1	0.102141	0.498554
LOC_Os03g18200.1	0.102682	0.49857
LOC_Os03g25620.1	0.102941	0.49857
LOC_Os02g57290.4	0.104045	0.501249
LOC_Os05g02260.3	0.104054	0.501249
LOC_Os02g30210.1	0.105407	0.505296
LOC_Os04g08749.1	0.105458	0.505296
LOC_Os04g38450.1	0.106734	0.508689
LOC_Os11g34920.1	0.106668	0.508689
LOC_Os01g36920.2	0.107193	0.508857
LOC_Os01g40860.1	0.107337	0.508857
LOC_Os06g09610.2	0.107956	0.50952
LOC_Os11g31900.3	0.108046	0.50952
LOC_Os03g01360.4	0.108359	0.509658
LOC_Os01g24680.2	0.109454	0.509767
LOC_Os01g68060.1	0.109381	0.509767
LOC_Os02g40130.1	0.10952	0.509767
LOC_Os03g15890.1	0.109497	0.509767
LOC_Os05g06920.1	0.110682	0.513842
LOC_Os01g02700.1	0.112532	0.520036
LOC_Os11g41710.1	0.112597	0.520036
LOC_Os01g22520.1	0.114613	0.524351
LOC_Os01g24710.2	0.115287	0.524351
LOC_Os02g47120.1	0.113911	0.524351
LOC_Os04g20424.1	0.11425	0.524351
LOC_Os06g02960.1	0.114844	0.524351
LOC_Os09g39400.2	0.115194	0.524351
LOC_Os01g24710.4	0.115706	0.524926
LOC_Os01g02750.1	0.116997	0.526781
LOC_Os05g11260.2	0.116748	0.526781
LOC_Os08g05880.1	0.116434	0.526781
LOC_Os05g45850.1	0.118146	0.530623
LOC_Os09g11240.1	0.118863	0.532504
LOC_Os11g11960.1	0.119178	0.532585
LOC_Os03g01970.1	0.119806	0.53406
LOC_Os01g19740.1	0.121676	0.539712
LOC_Os03g25750.1	0.121586	0.539712
LOC_Os05g10630.1	0.123123	0.54322
LOC_Os07g05000.1	0.122954	0.54322
LOC_Os07g30670.2	0.123376	0.54322
LOC_Os01g27360.1	0.124319	0.545594
LOC_Os06g09910.2	0.124525	0.545594
LOC_Os07g49150.1	0.125806	0.548525
LOC_Os09g36080.1	0.12575	0.548525
LOC_Os01g73550.1	0.126759	0.551341
LOC_Os11g06420.1	0.127174	0.551808
LOC_Os01g01830.1	0.128198	0.553009
LOC_Os01g05500.1	0.128377	0.553009
LOC_Os01g68700.1	0.127776	0.553009
LOC_Os11g07040.1	0.128801	0.553504
LOC_Os11g28300.1	0.129331	0.554452
LOC_Os11g45790.1	0.130035	0.55614
LOC_Os02g51570.1	0.131144	0.559546
LOC_Os07g38280.1	0.131826	0.561121
LOC_Os01g24710.3	0.133311	0.566098
LOC_Os11g31620.1	0.133978	0.567583
LOC_Os05g02260.1	0.134466	0.56831
LOC_Os12g41490.1	0.135213	0.570122
LOC_Os11g06420.2	0.135626	0.570519
LOC_Os09g15820.2	0.136151	0.571387
LOC_Os04g31924.1	0.136828	0.572887
LOC_Os01g73570.2	0.138009	0.573343
LOC_Os04g56740.1	0.138179	0.573343
LOC_Os08g14450.1	0.138217	0.573343
LOC_Os11g11980.1	0.137458	0.573343
LOC_Os02g39580.1	0.139394	0.575562
LOC_Os03g17490.1	0.139386	0.575562
LOC_Os03g02020.5	0.140673	0.577248
LOC_Os04g12390.1	0.140769	0.577248
LOC_Os08g43060.1	0.140379	0.577248
LOC_Os01g02370.1	0.142265	0.582053
LOC_Os04g11390.1	0.142625	0.582195
LOC_Os01g28450.1	0.142986	0.582342
LOC_Os01g05420.1	0.143568	0.583047
LOC_Os01g74020.1	0.14381	0.583047
LOC_Os07g10540.1	0.14415	0.583106
LOC_Os07g38170.1	0.144983	0.585155
LOC_Os02g41630.2	0.146788	0.589678
LOC_Os11g28300.3	0.147023	0.589678
LOC_Os11g46870.1	0.147091	0.589678
LOC_Os02g12890.1	0.148515	0.591765
LOC_Os06g17900.1	0.147995	0.591765
LOC_Os07g04160.1	0.148932	0.591765
LOC_Os08g44770.2	0.148844	0.591765
LOC_Os01g24060.2	0.149771	0.592343
LOC_Os01g57210.1	0.15009	0.592343
LOC_Os02g07740.1	0.150389	0.592343
LOC_Os03g16800.2	0.150506	0.592343
LOC_Os08g14950.1	0.15073	0.592343
LOC_Os06g01400.1	0.151223	0.592981
LOC_Os12g34874.1	0.151916	0.594395
LOC_Os01g66150.1	0.154791	0.597774
LOC_Os03g25600.1	0.153399	0.597774
LOC_Os03g45970.1	0.155082	0.597774
LOC_Os05g28300.1	0.154181	0.597774
LOC_Os08g22852.1	0.154951	0.597774
LOC_Os11g04390.3	0.155114	0.597774
LOC_Os12g24250.1	0.153877	0.597774
LOC_Os01g02170.2	0.155535	0.598108
LOC_Os01g24680.1	0.156341	0.598391
LOC_Os06g09370.3	0.156197	0.598391
LOC_Os12g41715.1	0.15661	0.598391
LOC_Os01g24980.1	0.160049	0.60032
LOC_Os02g16620.1	0.159659	0.60032
LOC_Os03g07739.2	0.159268	0.60032
LOC_Os04g31924.2	0.159123	0.60032
LOC_Os05g41190.2	0.16013	0.60032
LOC_Os06g43140.1	0.158259	0.60032
LOC_Os07g48960.1	0.159603	0.60032
LOC_Os09g36860.1	0.158605	0.60032
LOC_Os12g21798.1	0.157819	0.60032
LOC_Os10g24004.1	0.16051	0.600487
LOC_Os01g28500.1	0.16332	0.602127
LOC_Os01g61670.1	0.163486	0.602127
LOC_Os02g05480.1	0.163287	0.602127
LOC_Os04g02780.1	0.162133	0.602127
LOC_Os04g38410.1	0.163972	0.602127
LOC_Os05g36320.1	0.162386	0.602127
LOC_Os06g02550.2	0.163955	0.602127
LOC_Os08g27840.2	0.162012	0.602127
LOC_Os08g30020.3	0.162018	0.602127
LOC_Os01g65130.1	0.166057	0.602628
LOC_Os02g48116.1	0.165903	0.602628
LOC_Os04g54830.1	0.165291	0.602628
LOC_Os09g35560.1	0.165742	0.602628
LOC_Os10g28009.1	0.166181	0.602628
LOC_Os12g17600.2	0.165514	0.602628
LOC_Os12g43430.1	0.166463	0.602628
LOC_Os04g37619.2	0.167866	0.606483
LOC_Os05g46040.2	0.168928	0.609093
LOC_Os03g01580.2	0.170791	0.614574
LOC_Os05g41460.1	0.171394	0.615506
LOC_Os11g19130.1	0.172385	0.617827
LOC_Os02g16630.2	0.173377	0.620142
LOC_Os01g61670.2	0.175462	0.623864
LOC_Os06g03770.1	0.175017	0.623864
LOC_Os09g33980.1	0.175364	0.623864
LOC_Os08g30020.4	0.176381	0.625892
LOC_Os06g43930.2	0.177516	0.628567
LOC_Os11g42200.1	0.177837	0.628567
LOC_Os02g01450.1	0.179784	0.631713
LOC_Os04g10214.1	0.179683	0.631713
LOC_Os06g18820.1	0.179214	0.631713
LOC_Os01g22900.3	0.181158	0.634121
LOC_Os02g01520.1	0.181177	0.634121
LOC_Os10g42700.1	0.181646	0.634521
LOC_Os01g25720.2	0.182378	0.635841
LOC_Os08g30060.2	0.183093	0.637092
LOC_Os09g10930.1	0.183579	0.637544
LOC_Os01g39060.1	0.186864	0.637782
LOC_Os02g01340.1	0.185361	0.637782
LOC_Os05g34630.1	0.187397	0.637782
LOC_Os06g09610.1	0.185299	0.637782
LOC_Os08g32540.1	0.186465	0.637782
LOC_Os08g32610.1	0.185141	0.637782
LOC_Os09g12770.2	0.187401	0.637782
LOC_Os09g24660.1	0.187358	0.637782
LOC_Os09g33810.4	0.185958	0.637782
LOC_Os11g38260.1	0.187562	0.637782
LOC_Os12g22030.1	0.184871	0.637782
LOC_Os08g09100.1	0.188344	0.639228
LOC_Os01g24950.2	0.200451	0.643552
LOC_Os01g57550.2	0.193368	0.643552
LOC_Os01g62230.1	0.197131	0.643552
LOC_Os01g73580.1	0.20017	0.643552
LOC_Os02g01150.2	0.190864	0.643552
LOC_Os02g02770.1	0.193537	0.643552
LOC_Os02g38980.4	0.197125	0.643552
LOC_Os02g39300.1	0.196299	0.643552
LOC_Os02g40860.1	0.196036	0.643552
LOC_Os04g08550.1	0.199777	0.643552
LOC_Os04g09530.2	0.196212	0.643552
LOC_Os05g02990.2	0.189986	0.643552
LOC_Os05g45840.1	0.200475	0.643552
LOC_Os05g48630.2	0.193126	0.643552
LOC_Os06g09540.1	0.195393	0.643552
LOC_Os06g12790.3	0.196859	0.643552
LOC_Os06g16150.1	0.197954	0.643552
LOC_Os07g04160.2	0.199899	0.643552
LOC_Os07g04990.1	0.196291	0.643552
LOC_Os07g30250.1	0.194733	0.643552
LOC_Os07g30670.1	0.199721	0.643552
LOC_Os08g02630.1	0.195619	0.643552
LOC_Os08g09180.1	0.198237	0.643552
LOC_Os08g10570.2	0.199225	0.643552
LOC_Os08g17400.1	0.200751	0.643552
LOC_Os09g36800.1	0.195974	0.643552
LOC_Os09g37100.1	0.196471	0.643552
LOC_Os11g44990.1	0.197333	0.643552
LOC_Os11g46240.1	0.195074	0.643552
LOC_Os12g16220.2	0.191728	0.643552
LOC_Os12g18900.1	0.191269	0.643552
LOC_Os01g73620.2	0.201654	0.644143
LOC_Os08g43190.1	0.201398	0.644143
LOC_Os01g73500.2	0.202716	0.646383
LOC_Os11g36150.1	0.204679	0.651483
LOC_Os03g01360.2	0.206796	0.652428
LOC_Os06g10690.2	0.206795	0.652428
LOC_Os06g12790.1	0.20574	0.652428
LOC_Os11g03990.1	0.206463	0.652428
LOC_Os11g28300.2	0.20668	0.652428
LOC_Os01g23590.1	0.207532	0.652985
LOC_Os06g10690.1	0.207702	0.652985
LOC_Os02g01340.2	0.208653	0.65305
LOC_Os07g38380.1	0.208669	0.65305
LOC_Os08g40450.1	0.208816	0.65305
LOC_Os09g24670.1	0.209314	0.653469
LOC_Os03g52340.1	0.209969	0.654097
LOC_Os06g48350.1	0.210245	0.654097
LOC_Os03g01580.1	0.211346	0.656383
LOC_Os01g29390.1	0.213613	0.658328
LOC_Os02g47990.1	0.213389	0.658328
LOC_Os03g30830.1	0.215874	0.658328
LOC_Os03g40270.1	0.216014	0.658328
LOC_Os04g26850.2	0.21477	0.658328
LOC_Os04g31340.1	0.214736	0.658328
LOC_Os04g32600.1	0.215441	0.658328
LOC_Os06g02555.1	0.214132	0.658328
LOC_Os06g11990.1	0.213079	0.658328
LOC_Os08g10020.3	0.215689	0.658328
LOC_Os10g42710.7	0.212888	0.658328
LOC_Os03g16800.1	0.216521	0.658754
LOC_Os01g02800.1	0.218214	0.660109
LOC_Os01g03650.1	0.220155	0.660109
LOC_Os01g55900.1	0.219188	0.660109
LOC_Os02g38900.1	0.220282	0.660109
LOC_Os02g50560.2	0.217773	0.660109
LOC_Os06g07540.2	0.219131	0.660109
LOC_Os07g31450.1	0.217733	0.660109
LOC_Os08g10440.1	0.219683	0.660109
LOC_Os08g10740.1	0.218703	0.660109
LOC_Os08g10020.2	0.222929	0.66476
LOC_Os08g43320.1	0.222947	0.66476
LOC_Os09g13740.1	0.222379	0.66476
LOC_Os08g31219.1	0.223451	0.665155
LOC_Os01g61670.3	0.224883	0.668308
LOC_Os05g07640.1	0.225883	0.670169
LOC_Os02g05930.1	0.22752	0.671996
LOC_Os07g40550.3	0.227624	0.671996
LOC_Os11g47920.1	0.227351	0.671996
LOC_Os01g09640.1	0.231602	0.681628
LOC_Os08g01380.2	0.231647	0.681628
LOC_Os01g01960.1	0.238023	0.686354
LOC_Os01g02130.1	0.23774	0.686354
LOC_Os01g02400.1	0.237106	0.686354
LOC_Os01g73970.1	0.237316	0.686354
LOC_Os02g07980.1	0.234428	0.686354
LOC_Os02g30624.2	0.239449	0.686354
LOC_Os02g38980.3	0.234653	0.686354
LOC_Os03g15890.2	0.236258	0.686354
LOC_Os03g18030.2	0.238856	0.686354
LOC_Os03g43930.2	0.236555	0.686354
LOC_Os05g41460.2	0.240966	0.686354
LOC_Os06g09910.1	0.240251	0.686354
LOC_Os07g29620.1	0.237159	0.686354
LOC_Os07g38290.1	0.241266	0.686354
LOC_Os08g14460.1	0.234806	0.686354
LOC_Os08g43060.2	0.240744	0.686354
LOC_Os09g15770.1	0.240481	0.686354
LOC_Os10g40740.1	0.241296	0.686354
LOC_Os10g42020.3	0.240815	0.686354
LOC_Os11g06240.1	0.240896	0.686354
LOC_Os12g44170.1	0.234027	0.686354
LOC_Os02g42600.1	0.242484	0.686463
LOC_Os05g09550.3	0.241876	0.686463
LOC_Os06g17280.1	0.242284	0.686463
LOC_Os01g38480.2	0.243779	0.689042
LOC_Os02g49880.1	0.245207	0.690435
LOC_Os08g01380.1	0.245428	0.690435
LOC_Os11g47320.2	0.245173	0.690435
LOC_Os01g09890.1	0.248111	0.693188
LOC_Os03g53710.1	0.246874	0.693188
LOC_Os04g37490.1	0.247472	0.693188
LOC_Os10g41534.3	0.248316	0.693188
LOC_Os11g40080.1	0.248341	0.693188
LOC_Os01g27210.1	0.255286	0.694248
LOC_Os02g32580.1	0.255689	0.694248
LOC_Os02g50570.1	0.256776	0.694248
LOC_Os02g58730.1	0.255464	0.694248
LOC_Os03g22350.1	0.250664	0.694248
LOC_Os03g26229.1	0.254859	0.694248
LOC_Os03g29460.1	0.250781	0.694248
LOC_Os04g07890.1	0.254549	0.694248
LOC_Os04g09530.1	0.250808	0.694248
LOC_Os06g43660.3	0.253318	0.694248
LOC_Os06g43930.1	0.255113	0.694248
LOC_Os07g01060.2	0.255043	0.694248
LOC_Os09g10930.2	0.25412	0.694248
LOC_Os09g33810.2	0.25494	0.694248
LOC_Os09g33810.5	0.256553	0.694248
LOC_Os10g41400.1	0.251759	0.694248
LOC_Os11g28990.1	0.257244	0.694248
LOC_Os11g38650.1	0.254764	0.694248
LOC_Os11g45050.1	0.254878	0.694248
LOC_Os12g24170.1	0.257191	0.694248
LOC_Os12g29220.1	0.257207	0.694248
LOC_Os12g34870.2	0.251386	0.694248
LOC_Os08g19114.1	0.258384	0.696276
LOC_Os01g22900.1	0.25924	0.696981
LOC_Os02g32900.1	0.259423	0.696981
LOC_Os08g29669.1	0.260679	0.697494
LOC_Os08g30020.5	0.260782	0.697494
LOC_Os11g26594.2	0.260116	0.697494
LOC_Os01g65330.1	0.261344	0.697957
LOC_Os01g12770.1	0.262849	0.698205
LOC_Os01g36294.1	0.261938	0.698205
LOC_Os06g50450.1	0.262884	0.698205
LOC_Os08g06240.1	0.262996	0.698205
LOC_Os02g57200.1	0.264822	0.702013
LOC_Os02g17350.1	0.266498	0.7023
LOC_Os05g26840.1	0.266164	0.7023
LOC_Os07g42310.1	0.265464	0.7023
LOC_Os08g32100.1	0.265958	0.7023
LOC_Os12g42380.1	0.2669	0.702328
LOC_Os02g09340.1	0.268325	0.702677
LOC_Os03g01750.2	0.268017	0.702677
LOC_Os04g38480.1	0.268816	0.702677
LOC_Os11g32500.1	0.268255	0.702677
LOC_Os11g44580.1	0.269778	0.702677
LOC_Os11g47320.1	0.269126	0.702677
LOC_Os12g41500.1	0.269598	0.702677
LOC_Os08g06200.1	0.270606	0.70381
LOC_Os06g50330.1	0.272132	0.706127
LOC_Os12g13320.1	0.272284	0.706127
LOC_Os06g01390.1	0.273788	0.708999
LOC_Os09g33810.1	0.274297	0.709293
LOC_Os08g14990.1	0.274926	0.709896
LOC_Os01g57560.1	0.276907	0.713982
LOC_Os03g02020.2	0.277839	0.714434
LOC_Os03g17070.1	0.27788	0.714434
LOC_Os12g22090.4	0.280356	0.719769
LOC_Os03g17570.4	0.281596	0.72167
LOC_Os11g32470.1	0.282305	0.72167
LOC_Os11g38030.1	0.281994	0.72167
LOC_Os07g04990.2	0.283117	0.722715
LOC_Os01g64790.1	0.283625	0.722982
LOC_Os01g04630.1	0.285445	0.723761
LOC_Os01g37130.1	0.28595	0.723761
LOC_Os02g50560.1	0.284821	0.723761
LOC_Os04g54340.1	0.284609	0.723761
LOC_Os06g02510.1	0.285582	0.723761
LOC_Os01g41145.1	0.288674	0.726334
LOC_Os02g39730.1	0.288091	0.726334
LOC_Os06g01650.2	0.288343	0.726334
LOC_Os08g13920.1	0.288994	0.726334
LOC_Os11g15570.1	0.288466	0.726334
LOC_Os01g11580.2	0.290368	0.728768
LOC_Os04g29680.1	0.291524	0.729623
LOC_Os12g20410.3	0.291324	0.729623
LOC_Os01g24090.2	0.292301	0.730548
LOC_Os06g07020.1	0.293111	0.731473
LOC_Os09g19510.1	0.293487	0.731473
LOC_Os01g26120.1	0.294157	0.731814
LOC_Os08g10020.1	0.294441	0.731814
LOC_Os04g35290.1	0.295646	0.733791
LOC_Os04g52970.1	0.296968	0.736054
LOC_Os09g33882.1	0.297451	0.736231
LOC_Os08g31228.1	0.297967	0.736492
LOC_Os11g44800.1	0.298599	0.737037
LOC_Os11g09280.1	0.299559	0.73839
LOC_Os03g01750.6	0.301197	0.741308
LOC_Os12g12934.1	0.30157	0.741308
LOC_Os01g12740.1	0.305771	0.741565
LOC_Os01g24090.1	0.306593	0.741565
LOC_Os01g64262.1	0.304714	0.741565
LOC_Os01g65220.1	0.303014	0.741565
LOC_Os02g13140.1	0.306416	0.741565
LOC_Os02g50130.1	0.306641	0.741565
LOC_Os03g01900.1	0.30226	0.741565
LOC_Os05g01470.1	0.305132	0.741565
LOC_Os05g28290.1	0.304427	0.741565
LOC_Os08g15080.1	0.303953	0.741565
LOC_Os10g32920.1	0.303688	0.741565
LOC_Os10g34400.1	0.305783	0.741565
LOC_Os02g15640.1	0.308451	0.741999
LOC_Os04g23700.1	0.308045	0.741999
LOC_Os06g07540.1	0.30806	0.741999
LOC_Os11g03050.1	0.308476	0.741999
LOC_Os04g54430.1	0.310187	0.744117
LOC_Os11g05530.1	0.310008	0.744117
LOC_Os02g09140.1	0.312938	0.744733
LOC_Os02g34460.2	0.310935	0.744733
LOC_Os07g47510.2	0.312422	0.744733
LOC_Os08g03310.2	0.311408	0.744733
LOC_Os08g30060.1	0.311921	0.744733
LOC_Os11g47120.1	0.312571	0.744733
LOC_Os09g33810.3	0.313437	0.744934
LOC_Os02g27220.1	0.314488	0.745253
LOC_Os03g17170.1	0.314249	0.745253
LOC_Os07g30300.1	0.31482	0.745253
LOC_Os11g05850.2	0.316177	0.747478
LOC_Os02g12850.1	0.316803	0.747535
LOC_Os04g23040.1	0.317452	0.747535
LOC_Os06g01250.1	0.317435	0.747535
LOC_Os01g04550.1	0.330405	0.748756
LOC_Os01g05560.1	0.324149	0.748756
LOC_Os01g09570.1	0.33024	0.748756
LOC_Os01g20110.1	0.323235	0.748756
LOC_Os01g23710.1	0.328044	0.748756
LOC_Os01g24750.1	0.319826	0.748756
LOC_Os01g41810.1	0.320867	0.748756
LOC_Os02g01500.1	0.330506	0.748756
LOC_Os02g58790.3	0.325977	0.748756
LOC_Os03g25500.1	0.322604	0.748756
LOC_Os04g53190.1	0.325272	0.748756
LOC_Os04g53190.2	0.327061	0.748756
LOC_Os05g12410.1	0.322903	0.748756
LOC_Os05g31000.1	0.325776	0.748756
LOC_Os06g02440.1	0.329096	0.748756
LOC_Os06g02510.3	0.32309	0.748756
LOC_Os06g03760.3	0.325728	0.748756
LOC_Os06g43210.1	0.32511	0.748756
LOC_Os06g44270.1	0.322149	0.748756
LOC_Os08g03310.4	0.330233	0.748756
LOC_Os08g06010.1	0.319468	0.748756
LOC_Os08g14460.2	0.324933	0.748756
LOC_Os08g19114.2	0.326836	0.748756
LOC_Os08g30020.6	0.330148	0.748756
LOC_Os08g41990.1	0.322988	0.748756
LOC_Os11g35870.4	0.329004	0.748756
LOC_Os11g40540.2	0.326143	0.748756
LOC_Os11g43410.1	0.329331	0.748756
LOC_Os11g43700.1	0.320151	0.748756
LOC_Os12g42550.2	0.322807	0.748756
LOC_Os06g02510.2	0.331671	0.749181
LOC_Os08g03310.5	0.331948	0.749181
LOC_Os08g31860.1	0.331788	0.749181
LOC_Os04g38390.1	0.332412	0.749287
LOC_Os05g09620.1	0.333435	0.750647
LOC_Os01g20120.1	0.334357	0.750836
LOC_Os01g59860.1	0.334113	0.750836
LOC_Os01g49830.1	0.337023	0.752968
LOC_Os03g01750.5	0.337407	0.752968
LOC_Os04g55860.1	0.336113	0.752968
LOC_Os06g43660.2	0.337379	0.752968
LOC_Os07g40550.1	0.336626	0.752968
LOC_Os01g57550.1	0.338506	0.753061
LOC_Os02g37030.1	0.341458	0.753061
LOC_Os02g46980.1	0.341252	0.753061
LOC_Os04g01780.2	0.34111	0.753061
LOC_Os05g07632.1	0.340014	0.753061
LOC_Os08g39090.1	0.340113	0.753061
LOC_Os09g17810.1	0.338601	0.753061
LOC_Os10g36480.1	0.341651	0.753061
LOC_Os11g15520.1	0.340568	0.753061
LOC_Os11g35850.1	0.340892	0.753061
LOC_Os03g25600.2	0.342801	0.753764
LOC_Os07g31420.2	0.342811	0.753764
LOC_Os03g22340.1	0.344227	0.754101
LOC_Os03g48920.1	0.344121	0.754101
LOC_Os06g04070.1	0.343429	0.754101
LOC_Os04g10460.1	0.345192	0.754487
LOC_Os07g01020.1	0.345245	0.754487
LOC_Os01g01870.1	0.35091	0.75557
LOC_Os01g58444.1	0.347969	0.75557
LOC_Os02g10200.2	0.351644	0.75557
LOC_Os02g17190.1	0.34799	0.75557
LOC_Os02g33580.1	0.349798	0.75557
LOC_Os02g52770.1	0.349339	0.75557
LOC_Os03g17100.1	0.34741	0.75557
LOC_Os05g09550.2	0.348173	0.75557
LOC_Os06g01950.1	0.348024	0.75557
LOC_Os06g03920.1	0.35118	0.75557
LOC_Os06g04970.1	0.349079	0.75557
LOC_Os06g32580.1	0.351532	0.75557
LOC_Os08g05510.1	0.351185	0.75557
LOC_Os08g32930.1	0.350009	0.75557
LOC_Os01g05610.1	0.352974	0.757177
LOC_Os05g31480.2	0.353392	0.757177
LOC_Os08g10260.1	0.353659	0.757177
LOC_Os08g39630.1	0.354658	0.757258
LOC_Os11g24630.1	0.354965	0.757258
LOC_Os11g44560.1	0.354927	0.757258
LOC_Os11g06370.1	0.355423	0.757333
LOC_Os01g73250.1	0.35713	0.757776
LOC_Os02g57160.1	0.35704	0.757776
LOC_Os08g05490.1	0.357322	0.757776
LOC_Os11g40140.1	0.356641	0.757776
LOC_Os01g40710.1	0.359744	0.7597
LOC_Os02g06205.1	0.359708	0.7597
LOC_Os04g34976.2	0.358939	0.7597
LOC_Os12g34874.2	0.359925	0.7597
LOC_Os01g41710.1	0.361659	0.759885
LOC_Os02g27594.1	0.361709	0.759885
LOC_Os05g02250.1	0.360946	0.759885
LOC_Os05g35650.2	0.361441	0.759885
LOC_Os01g04409.1	0.363353	0.761554
LOC_Os03g50980.1	0.363217	0.761554
LOC_Os01g02080.1	0.364564	0.76231
LOC_Os01g37130.2	0.36434	0.76231
LOC_Os02g42890.1	0.365356	0.762993
LOC_Os05g28200.2	0.366169	0.762993
LOC_Os08g39860.2	0.365748	0.762993
LOC_Os02g34810.1	0.368342	0.766631
LOC_Os04g06590.1	0.369081	0.767278
LOC_Os03g15880.3	0.374841	0.774757
LOC_Os04g25400.2	0.374291	0.774757
LOC_Os06g04920.1	0.374252	0.774757
LOC_Os08g15230.1	0.373981	0.774757
LOC_Os08g32930.2	0.374581	0.774757
LOC_Os01g11230.1	0.375829	0.775906
LOC_Os01g04480.1	0.379508	0.776346
LOC_Os02g39570.6	0.37667	0.776346
LOC_Os03g17470.1	0.377597	0.776346
LOC_Os03g44210.1	0.379223	0.776346
LOC_Os07g01250.1	0.379267	0.776346
LOC_Os08g05940.1	0.378058	0.776346
LOC_Os09g11510.1	0.37872	0.776346
LOC_Os10g21470.1	0.378259	0.776346
LOC_Os03g15890.3	0.380405	0.776408
LOC_Os06g16330.1	0.380235	0.776408
LOC_Os01g03070.1	0.382837	0.776947
LOC_Os02g39790.1	0.382023	0.776947
LOC_Os02g57305.1	0.382757	0.776947
LOC_Os10g04510.1	0.381741	0.776947
LOC_Os11g06300.1	0.382016	0.776947
LOC_Os03g01360.1	0.384169	0.777888
LOC_Os05g41810.2	0.383909	0.777888
LOC_Os09g14410.1	0.384716	0.778116
LOC_Os04g29920.1	0.386704	0.780375
LOC_Os08g09840.1	0.386501	0.780375
LOC_Os01g40670.1	0.389212	0.78149
LOC_Os01g63620.1	0.392489	0.78149
LOC_Os03g15870.1	0.38949	0.78149
LOC_Os03g29910.2	0.391057	0.78149
LOC_Os06g01700.1	0.392411	0.78149
LOC_Os06g43640.1	0.388718	0.78149
LOC_Os08g06250.1	0.391414	0.78149
LOC_Os08g07390.1	0.392103	0.78149
LOC_Os08g30020.1	0.392011	0.78149
LOC_Os08g39860.1	0.39092	0.78149
LOC_Os11g05260.1	0.391597	0.78149
LOC_Os12g21890.1	0.392227	0.78149
LOC_Os12g22030.2	0.393258	0.782151
LOC_Os02g16600.1	0.394281	0.78307
LOC_Os05g12260.1	0.394594	0.78307
LOC_Os01g03060.2	0.395888	0.783939
LOC_Os01g57480.1	0.396323	0.783939
LOC_Os05g48590.1	0.396344	0.783939
LOC_Os10g35960.1	0.398165	0.786672
LOC_Os04g54790.1	0.399617	0.787981
LOC_Os08g30020.2	0.399808	0.787981
LOC_Os10g10170.1	0.400147	0.787981
LOC_Os09g17870.2	0.400756	0.788315
LOC_Os03g18510.1	0.403011	0.791882
LOC_Os01g19400.1	0.404	0.792087
LOC_Os12g18760.2	0.403832	0.792087
LOC_Os01g42080.1	0.409497	0.795396
LOC_Os02g39790.2	0.40905	0.795396
LOC_Os04g53470.1	0.407669	0.795396
LOC_Os05g11060.1	0.410145	0.795396
LOC_Os06g04140.1	0.408313	0.795396
LOC_Os07g31884.1	0.410262	0.795396
LOC_Os08g44860.7	0.41057	0.795396
LOC_Os09g13610.1	0.406584	0.795396
LOC_Os11g05552.1	0.410341	0.795396
LOC_Os11g40150.1	0.40719	0.795396
LOC_Os12g33150.1	0.407003	0.795396
LOC_Os08g08820.1	0.411205	0.795766
LOC_Os01g41565.1	0.413792	0.797224
LOC_Os01g56220.1	0.414183	0.797224
LOC_Os02g39840.3	0.413342	0.797224
LOC_Os04g53195.1	0.412498	0.797224
LOC_Os06g16290.1	0.412861	0.797224
LOC_Os02g47510.1	0.416169	0.79933
LOC_Os11g35870.1	0.415748	0.79933
LOC_Os04g06520.1	0.417525	0.799364
LOC_Os09g12710.1	0.417343	0.799364
LOC_Os12g25700.1	0.417111	0.799364
LOC_Os06g01320.1	0.419321	0.801946
LOC_Os05g08820.1	0.420722	0.803767
LOC_Os10g18220.1	0.421714	0.804804
LOC_Os02g15230.3	0.423004	0.806408
LOC_Os08g01430.1	0.424893	0.808203
LOC_Os08g31940.1	0.424461	0.808203
LOC_Os11g44415.1	0.425299	0.808203
LOC_Os03g48190.1	0.426083	0.808835
LOC_Os02g52260.1	0.426628	0.809014
LOC_Os12g20410.2	0.42755	0.809904
LOC_Os05g10670.1	0.428532	0.810052
LOC_Os08g44860.6	0.428261	0.810052
LOC_Os01g34330.2	0.435605	0.811164
LOC_Os01g62040.1	0.434006	0.811164
LOC_Os04g32950.4	0.433133	0.811164
LOC_Os04g58620.1	0.434099	0.811164
LOC_Os06g07540.3	0.434608	0.811164
LOC_Os06g16430.1	0.431439	0.811164
LOC_Os07g42300.1	0.43393	0.811164
LOC_Os08g08840.1	0.435023	0.811164
LOC_Os08g19420.1	0.429586	0.811164
LOC_Os11g32110.1	0.433643	0.811164
LOC_Os11g32110.2	0.431723	0.811164
LOC_Os11g32110.4	0.430738	0.811164
LOC_Os11g35870.2	0.433907	0.811164
LOC_Os12g16280.1	0.435326	0.811164
LOC_Os12g27994.1	0.43591	0.811164
LOC_Os06g02510.4	0.43717	0.812664
LOC_Os03g22420.1	0.441545	0.819332
LOC_Os10g04600.3	0.441671	0.819332
LOC_Os01g41240.1	0.442396	0.819827
LOC_Os02g10070.2	0.444284	0.822318
LOC_Os08g41830.1	0.444657	0.822318
LOC_Os08g08830.1	0.44527	0.822602
LOC_Os01g62650.2	0.446301	0.823256
LOC_Os11g07124.1	0.446543	0.823256
LOC_Os01g72980.1	0.447972	0.824576
LOC_Os12g35040.1	0.448179	0.824576
LOC_Os02g13060.1	0.45046	0.827734
LOC_Os08g41420.1	0.450819	0.827734
LOC_Os02g16650.1	0.451513	0.82816
LOC_Os08g09870.1	0.452247	0.828658
LOC_Os05g23990.1	0.453846	0.82989
LOC_Os08g16010.1	0.45374	0.82989
LOC_Os01g04450.1	0.454824	0.829985
LOC_Os05g46210.1	0.454511	0.829985
LOC_Os03g54980.1	0.456174	0.830084
LOC_Os05g28200.1	0.455511	0.830084
LOC_Os09g08390.3	0.456268	0.830084
LOC_Os02g06180.1	0.457444	0.831379
LOC_Os08g27850.2	0.458632	0.831851
LOC_Os11g11950.1	0.458319	0.831851
LOC_Os04g23820.1	0.459373	0.832352
LOC_Os01g38480.1	0.47912	0.833302
LOC_Os01g41430.1	0.474001	0.833302
LOC_Os01g42280.1	0.479857	0.833302
LOC_Os01g57210.2	0.46472	0.833302
LOC_Os01g63060.1	0.47591	0.833302
LOC_Os02g05500.1	0.470064	0.833302
LOC_Os02g10090.2	0.471287	0.833302
LOC_Os02g12870.1	0.473184	0.833302
LOC_Os02g13130.1	0.466813	0.833302
LOC_Os02g27400.1	0.464996	0.833302
LOC_Os02g52744.2	0.463701	0.833302
LOC_Os03g01750.1	0.464856	0.833302
LOC_Os03g02330.1	0.475323	0.833302
LOC_Os03g17570.1	0.477484	0.833302
LOC_Os03g27120.1	0.470289	0.833302
LOC_Os03g29910.1	0.476401	0.833302
LOC_Os03g51090.1	0.47195	0.833302
LOC_Os04g02820.2	0.476327	0.833302
LOC_Os04g32650.1	0.464029	0.833302
LOC_Os04g32950.3	0.465935	0.833302
LOC_Os04g35760.1	0.479946	0.833302
LOC_Os05g03590.1	0.472854	0.833302
LOC_Os05g09550.1	0.477431	0.833302
LOC_Os05g41310.1	0.475717	0.833302
LOC_Os06g02510.5	0.47877	0.833302
LOC_Os06g09390.2	0.481288	0.833302
LOC_Os06g43560.1	0.460676	0.833302
LOC_Os06g43640.2	0.474744	0.833302
LOC_Os07g29794.1	0.467447	0.833302
LOC_Os07g40550.2	0.467993	0.833302
LOC_Os08g03390.1	0.479936	0.833302
LOC_Os08g03390.2	0.462397	0.833302
LOC_Os08g14610.1	0.471781	0.833302
LOC_Os08g15460.1	0.481004	0.833302
LOC_Os08g25310.1	0.46207	0.833302
LOC_Os08g44810.1	0.47498	0.833302
LOC_Os09g14670.1	0.480766	0.833302
LOC_Os09g17740.1	0.478342	0.833302
LOC_Os09g19790.1	0.46754	0.833302
LOC_Os09g34070.2	0.466483	0.833302
LOC_Os10g33140.1	0.466463	0.833302
LOC_Os11g06930.1	0.480427	0.833302
LOC_Os11g09329.1	0.481233	0.833302
LOC_Os11g32270.2	0.463118	0.833302
LOC_Os11g35870.3	0.467709	0.833302
LOC_Os11g40130.1	0.472632	0.833302
LOC_Os01g24440.1	0.483131	0.834076
LOC_Os07g29810.1	0.482978	0.834076
LOC_Os11g26850.3	0.482357	0.834076
LOC_Os01g02090.2	0.484699	0.835173
LOC_Os06g18830.1	0.485165	0.835173
LOC_Os07g01060.3	0.484304	0.835173
LOC_Os08g16010.2	0.487288	0.83774
LOC_Os08g31970.1	0.487834	0.83774
LOC_Os11g24450.1	0.488059	0.83774
LOC_Os02g17320.3	0.488841	0.838281
LOC_Os10g20600.1	0.490085	0.839611
LOC_Os01g03070.2	0.50273	0.840301
LOC_Os01g10400.2	0.502897	0.840301
LOC_Os01g62650.1	0.498268	0.840301
LOC_Os01g66000.1	0.501112	0.840301
LOC_Os02g09720.1	0.501407	0.840301
LOC_Os02g10070.1	0.505658	0.840301
LOC_Os02g12890.2	0.497238	0.840301
LOC_Os02g15230.2	0.502111	0.840301
LOC_Os02g39700.1	0.506165	0.840301
LOC_Os02g49920.1	0.502402	0.840301
LOC_Os02g57260.1	0.49765	0.840301
LOC_Os03g11780.1	0.506571	0.840301
LOC_Os03g52660.1	0.495633	0.840301
LOC_Os03g54970.2	0.506198	0.840301
LOC_Os04g03180.1	0.500119	0.840301
LOC_Os05g01970.3	0.49107	0.840301
LOC_Os05g02240.1	0.493819	0.840301
LOC_Os05g08840.1	0.494604	0.840301
LOC_Os05g27530.1	0.491705	0.840301
LOC_Os06g03760.1	0.503612	0.840301
LOC_Os08g02050.1	0.499806	0.840301
LOC_Os08g03290.3	0.502411	0.840301
LOC_Os08g05650.1	0.50569	0.840301
LOC_Os08g12800.1	0.505966	0.840301
LOC_Os08g14570.1	0.497369	0.840301
LOC_Os08g27720.1	0.502969	0.840301
LOC_Os08g42560.1	0.5069	0.840301
LOC_Os09g20010.1	0.502902	0.840301
LOC_Os10g42020.1	0.493001	0.840301
LOC_Os11g02660.2	0.50466	0.840301
LOC_Os11g11790.1	0.498747	0.840301
LOC_Os11g32270.3	0.495885	0.840301
LOC_Os11g34950.2	0.505889	0.840301
LOC_Os11g38800.1	0.496643	0.840301
LOC_Os12g17910.1	0.496607	0.840301
LOC_Os01g04730.1	0.519204	0.841081
LOC_Os01g56290.1	0.513999	0.841081
LOC_Os01g59440.1	0.525973	0.841081
LOC_Os02g05370.2	0.518053	0.841081
LOC_Os02g17470.2	0.515835	0.841081
LOC_Os02g31867.1	0.512568	0.841081
LOC_Os02g39795.1	0.5251	0.841081
LOC_Os02g57270.2	0.526324	0.841081
LOC_Os02g58790.1	0.523062	0.841081
LOC_Os02g58790.4	0.517101	0.841081
LOC_Os03g01360.3	0.516947	0.841081
LOC_Os03g22460.1	0.523857	0.841081
LOC_Os03g24520.1	0.528022	0.841081
LOC_Os04g02820.1	0.514305	0.841081
LOC_Os04g02820.3	0.509569	0.841081
LOC_Os05g25850.1	0.524643	0.841081
LOC_Os05g25850.2	0.523337	0.841081
LOC_Os05g31490.1	0.526345	0.841081
LOC_Os05g41940.1	0.516057	0.841081
LOC_Os05g48630.1	0.524931	0.841081
LOC_Os06g03760.2	0.513653	0.841081
LOC_Os06g12882.1	0.519164	0.841081
LOC_Os06g44210.1	0.527506	0.841081
LOC_Os06g50880.1	0.527627	0.841081
LOC_Os07g01310.1	0.519434	0.841081
LOC_Os07g01320.1	0.509535	0.841081
LOC_Os07g30160.1	0.522858	0.841081
LOC_Os07g30970.2	0.524624	0.841081
LOC_Os08g03290.1	0.522017	0.841081
LOC_Os08g09690.2	0.512642	0.841081
LOC_Os09g08370.3	0.516651	0.841081
LOC_Os09g11520.1	0.512258	0.841081
LOC_Os09g19160.1	0.522813	0.841081
LOC_Os09g27030.2	0.516822	0.841081
LOC_Os10g30520.1	0.527162	0.841081
LOC_Os10g42020.2	0.510479	0.841081
LOC_Os11g26850.2	0.518451	0.841081
LOC_Os11g32110.3	0.525213	0.841081
LOC_Os11g34950.1	0.522493	0.841081
LOC_Os11g45590.2	0.518293	0.841081
LOC_Os12g17550.1	0.525712	0.841081
LOC_Os12g22090.2	0.527602	0.841081
LOC_Os12g24080.1	0.524579	0.841081
LOC_Os12g42300.1	0.507944	0.841081
LOC_Os01g34330.1	0.535582	0.844119
LOC_Os02g01150.3	0.535046	0.844119
LOC_Os02g11110.2	0.530919	0.844119
LOC_Os02g17534.1	0.535336	0.844119
LOC_Os02g40040.1	0.535346	0.844119
LOC_Os08g09340.1	0.533145	0.844119
LOC_Os08g27850.1	0.532557	0.844119
LOC_Os08g39160.1	0.531553	0.844119
LOC_Os08g42950.1	0.532449	0.844119
LOC_Os09g12770.1	0.534959	0.844119
LOC_Os12g20410.1	0.534653	0.844119
LOC_Os12g21710.1	0.534386	0.844119
LOC_Os02g40080.1	0.537282	0.844569
LOC_Os04g03830.1	0.537246	0.844569
LOC_Os07g30970.1	0.536573	0.844569
LOC_Os11g34910.1	0.540098	0.848252
LOC_Os02g17304.1	0.543008	0.849223
LOC_Os04g52900.1	0.543977	0.849223
LOC_Os05g02220.2	0.544044	0.849223
LOC_Os06g15779.1	0.543218	0.849223
LOC_Os07g38430.1	0.544642	0.849223
LOC_Os08g31970.2	0.54334	0.849223
LOC_Os08g42850.1	0.541619	0.849223
LOC_Os12g16250.1	0.544981	0.849223
LOC_Os12g18650.1	0.542294	0.849223
LOC_Os01g20120.2	0.54844	0.850941
LOC_Os02g51670.1	0.549786	0.850941
LOC_Os06g03600.3	0.547658	0.850941
LOC_Os06g15760.1	0.549598	0.850941
LOC_Os06g48200.1	0.549883	0.850941
LOC_Os08g42850.4	0.548836	0.850941
LOC_Os10g10170.6	0.547025	0.850941
LOC_Os12g25690.1	0.547246	0.850941
LOC_Os04g35480.1	0.550985	0.851911
LOC_Os01g72980.2	0.553129	0.853017
LOC_Os04g31700.1	0.552713	0.853017
LOC_Os07g30820.2	0.552828	0.853017
LOC_Os06g03860.2	0.555052	0.855247
LOC_Os07g32430.1	0.555577	0.855321
LOC_Os02g42350.1	0.559307	0.858849
LOC_Os07g38160.1	0.559068	0.858849
LOC_Os08g14640.1	0.55863	0.858849
LOC_Os02g58460.1	0.560265	0.859023
LOC_Os06g47800.1	0.560801	0.859023
LOC_Os11g43934.2	0.560858	0.859023
LOC_Os05g24010.2	0.562862	0.86084
LOC_Os08g39080.1	0.563004	0.86084
LOC_Os01g22490.1	0.564939	0.861592
LOC_Os05g35710.2	0.563997	0.861592
LOC_Os08g29124.1	0.564722	0.861592
LOC_Os12g35640.1	0.565628	0.861909
LOC_Os01g03980.1	0.57162	0.862607
LOC_Os02g30050.1	0.572597	0.862607
LOC_Os02g32460.1	0.574564	0.862607
LOC_Os02g52430.2	0.574181	0.862607
LOC_Os04g52900.2	0.573955	0.862607
LOC_Os05g02220.4	0.573735	0.862607
LOC_Os05g31480.1	0.56921	0.862607
LOC_Os05g38350.1	0.567531	0.862607
LOC_Os05g41290.1	0.569093	0.862607
LOC_Os06g03682.1	0.570521	0.862607
LOC_Os06g15810.1	0.57475	0.862607
LOC_Os08g06170.1	0.56657	0.862607
LOC_Os08g39694.2	0.567619	0.862607
LOC_Os09g30160.1	0.573874	0.862607
LOC_Os10g28050.1	0.57115	0.862607
LOC_Os11g06230.1	0.569614	0.862607
LOC_Os12g18650.7	0.572451	0.862607
LOC_Os12g43370.1	0.572907	0.862607
LOC_Os02g41520.1	0.576106	0.863195
LOC_Os02g50240.1	0.575998	0.863195
LOC_Os01g03060.3	0.58008	0.864741
LOC_Os01g12750.1	0.578142	0.864741
LOC_Os02g16600.2	0.577782	0.864741
LOC_Os03g01750.4	0.580305	0.864741
LOC_Os10g04490.1	0.580998	0.864741
LOC_Os11g12330.1	0.57868	0.864741
LOC_Os11g24570.1	0.579137	0.864741
LOC_Os12g25700.2	0.58053	0.864741
LOC_Os08g08820.2	0.582388	0.865905
LOC_Os10g40780.1	0.582746	0.865905
LOC_Os03g15880.4	0.584406	0.866933
LOC_Os06g06980.3	0.584288	0.866933
LOC_Os05g28980.3	0.585425	0.867726
LOC_Os02g10090.1	0.586692	0.868886
LOC_Os02g06210.1	0.588053	0.870183
LOC_Os02g38180.1	0.589693	0.87189
LOC_Os03g22120.2	0.593616	0.874677
LOC_Os04g08310.1	0.593938	0.874677
LOC_Os05g02410.1	0.594019	0.874677
LOC_Os05g35710.3	0.593534	0.874677
LOC_Os08g14760.1	0.593558	0.874677
LOC_Os01g10840.1	0.595712	0.875914
LOC_Os01g63900.1	0.597532	0.875914
LOC_Os03g50870.1	0.597563	0.875914
LOC_Os04g58640.1	0.596885	0.875914
LOC_Os08g27720.2	0.597793	0.875914
LOC_Os10g11110.1	0.598992	0.875914
LOC_Os10g41960.1	0.598745	0.875914
LOC_Os12g20150.1	0.596263	0.875914
LOC_Os12g41700.1	0.599258	0.875914
LOC_Os01g65080.1	0.602376	0.877026
LOC_Os02g06360.1	0.601669	0.877026
LOC_Os03g48190.2	0.603916	0.877026
LOC_Os08g44860.3	0.602794	0.877026
LOC_Os11g06320.1	0.603125	0.877026
LOC_Os11g40540.1	0.602496	0.877026
LOC_Os12g18140.1	0.603934	0.877026
LOC_Os12g42140.1	0.600513	0.877026
LOC_Os08g14770.1	0.605023	0.877185
LOC_Os09g19390.1	0.604568	0.877185
LOC_Os01g65169.1	0.606404	0.878477
LOC_Os07g38420.1	0.607042	0.878691
LOC_Os11g31890.1	0.608738	0.880293
LOC_Os12g27994.2	0.609132	0.880293
LOC_Os01g37770.1	0.6124	0.882038
LOC_Os02g15520.1	0.611735	0.882038
LOC_Os03g52840.1	0.614566	0.882038
LOC_Os03g52840.3	0.615261	0.882038
LOC_Os04g22900.2	0.614295	0.882038
LOC_Os08g03290.4	0.613945	0.882038
LOC_Os08g15650.1	0.615069	0.882038
LOC_Os08g43230.1	0.61297	0.882038
LOC_Os09g18020.1	0.611224	0.882038
LOC_Os11g02424.1	0.612747	0.882038
LOC_Os01g02200.1	0.617003	0.882857
LOC_Os06g03600.1	0.616782	0.882857
LOC_Os11g11390.1	0.61731	0.882857
LOC_Os06g03910.1	0.618354	0.882941
LOC_Os08g15030.1	0.618183	0.882941
LOC_Os01g02090.1	0.624373	0.88431
LOC_Os01g22430.1	0.627396	0.88431
LOC_Os01g58080.1	0.630827	0.88431
LOC_Os01g61070.1	0.619981	0.88431
LOC_Os01g73024.1	0.62254	0.88431
LOC_Os01g73514.1	0.632143	0.88431
LOC_Os02g07490.1	0.622131	0.88431
LOC_Os02g16550.1	0.624908	0.88431
LOC_Os02g51790.1	0.628897	0.88431
LOC_Os03g17570.2	0.624971	0.88431
LOC_Os03g26210.2	0.630324	0.88431
LOC_Os03g38000.1	0.624075	0.88431
LOC_Os05g25840.3	0.624946	0.88431
LOC_Os05g28980.6	0.630964	0.88431
LOC_Os05g35530.1	0.632103	0.88431
LOC_Os05g35540.1	0.620616	0.88431
LOC_Os06g12630.2	0.631351	0.88431
LOC_Os07g29600.1	0.629796	0.88431
LOC_Os08g03310.6	0.63025	0.88431
LOC_Os08g30930.1	0.627069	0.88431
LOC_Os08g43180.1	0.623357	0.88431
LOC_Os10g04600.2	0.628519	0.88431
LOC_Os10g13940.1	0.628729	0.88431
LOC_Os11g04409.1	0.629968	0.88431
LOC_Os12g06250.1	0.629853	0.88431
LOC_Os12g44030.1	0.629455	0.88431
LOC_Os07g25730.1	0.632668	0.884353
LOC_Os02g16640.1	0.636172	0.88568
LOC_Os04g11390.2	0.636583	0.88568
LOC_Os06g04230.1	0.635104	0.88568
LOC_Os11g05370.1	0.635441	0.88568
LOC_Os12g21500.1	0.635761	0.88568
LOC_Os12g35320.1	0.635526	0.88568
LOC_Os01g73000.1	0.640996	0.886316
LOC_Os02g09400.1	0.639617	0.886316
LOC_Os04g01780.1	0.639795	0.886316
LOC_Os06g03930.1	0.637978	0.886316
LOC_Os06g09390.1	0.64071	0.886316
LOC_Os08g03640.1	0.638463	0.886316
LOC_Os11g36030.1	0.639721	0.886316
LOC_Os12g18729.5	0.640276	0.886316
LOC_Os05g28980.2	0.642967	0.888356
LOC_Os03g22690.1	0.644598	0.889922
LOC_Os01g02870.1	0.651052	0.890953
LOC_Os01g02920.1	0.658164	0.890953
LOC_Os01g04530.1	0.648986	0.890953
LOC_Os01g63230.1	0.657831	0.890953
LOC_Os02g11820.1	0.647702	0.890953
LOC_Os02g35500.1	0.656197	0.890953
LOC_Os02g50240.2	0.658374	0.890953
LOC_Os03g02320.1	0.65357	0.890953
LOC_Os03g15920.3	0.658064	0.890953
LOC_Os04g33110.1	0.65018	0.890953
LOC_Os05g28980.1	0.651576	0.890953
LOC_Os05g38040.4	0.651284	0.890953
LOC_Os05g41550.2	0.646047	0.890953
LOC_Os06g12260.2	0.65044	0.890953
LOC_Os06g43840.1	0.652748	0.890953
LOC_Os08g01850.1	0.653743	0.890953
LOC_Os08g06040.1	0.656528	0.890953
LOC_Os08g07830.2	0.655456	0.890953
LOC_Os08g15050.1	0.652648	0.890953
LOC_Os08g43170.1	0.647248	0.890953
LOC_Os10g12480.1	0.650996	0.890953
LOC_Os11g11050.1	0.658768	0.890953
LOC_Os11g28980.1	0.658461	0.890953
LOC_Os11g43950.1	0.653731	0.890953
LOC_Os12g33130.1	0.647028	0.890953
LOC_Os12g43000.1	0.653971	0.890953
LOC_Os12g43600.1	0.657111	0.890953
LOC_Os01g19840.1	0.660253	0.891068
LOC_Os06g12260.1	0.660345	0.891068
LOC_Os08g14580.1	0.659392	0.891068
LOC_Os02g06592.1	0.664662	0.894116
LOC_Os02g17470.1	0.668938	0.894116
LOC_Os03g02320.2	0.66967	0.894116
LOC_Os03g54970.1	0.666258	0.894116
LOC_Os05g31230.1	0.663851	0.894116
LOC_Os07g38270.1	0.667937	0.894116
LOC_Os07g47510.1	0.665894	0.894116
LOC_Os08g03310.3	0.666658	0.894116
LOC_Os08g13060.1	0.668062	0.894116
LOC_Os08g31814.2	0.666291	0.894116
LOC_Os08g44860.4	0.66944	0.894116
LOC_Os09g08072.1	0.668952	0.894116
LOC_Os09g08390.1	0.670587	0.894116
LOC_Os10g34400.2	0.663776	0.894116
LOC_Os11g09310.1	0.667796	0.894116
LOC_Os12g18729.3	0.670404	0.894116
LOC_Os05g01540.2	0.67223	0.89564
LOC_Os01g35170.3	0.676062	0.897137
LOC_Os01g37120.1	0.675954	0.897137
LOC_Os01g57910.1	0.674862	0.897137
LOC_Os04g23440.1	0.674831	0.897137
LOC_Os04g32950.1	0.677072	0.897137
LOC_Os06g02500.1	0.677358	0.897137
LOC_Os08g32130.1	0.676393	0.897137
LOC_Os08g43440.1	0.674167	0.897137
LOC_Os10g10080.1	0.678412	0.897206
LOC_Os11g36070.4	0.678225	0.897206
LOC_Os02g11820.2	0.679993	0.898137
LOC_Os04g32950.2	0.680119	0.898137
LOC_Os07g30170.1	0.681082	0.898747
LOC_Os02g11130.1	0.682663	0.90017
LOC_Os01g03549.1	0.683948	0.901202
LOC_Os01g65080.2	0.696056	0.902934
LOC_Os02g10120.1	0.697926	0.902934
LOC_Os02g27960.2	0.692101	0.902934
LOC_Os02g39740.1	0.693774	0.902934
LOC_Os02g42290.1	0.686584	0.902934
LOC_Os03g44310.1	0.691682	0.902934
LOC_Os03g45220.1	0.691651	0.902934
LOC_Os03g51650.1	0.693914	0.902934
LOC_Os03g55030.1	0.695419	0.902934
LOC_Os05g02420.2	0.695838	0.902934
LOC_Os05g02990.1	0.696998	0.902934
LOC_Os05g04510.2	0.692385	0.902934
LOC_Os05g07650.1	0.695066	0.902934
LOC_Os05g35710.1	0.694333	0.902934
LOC_Os06g03600.2	0.691631	0.902934
LOC_Os08g05910.2	0.693893	0.902934
LOC_Os08g06140.3	0.694597	0.902934
LOC_Os08g32130.2	0.690446	0.902934
LOC_Os09g15835.1	0.697331	0.902934
LOC_Os10g07582.1	0.695889	0.902934
LOC_Os11g32270.1	0.698363	0.902934
LOC_Os11g42790.1	0.689654	0.902934
LOC_Os12g07980.1	0.690626	0.902934
LOC_Os12g18650.6	0.694915	0.902934
LOC_Os12g18729.2	0.6903	0.902934
LOC_Os12g42550.1	0.697635	0.902934
LOC_Os08g14195.1	0.699177	0.903335
LOC_Os01g65080.3	0.699793	0.903479
LOC_Os08g09340.2	0.700561	0.903819
LOC_Os12g43440.1	0.702088	0.905138
LOC_Os06g16280.1	0.705592	0.909001
LOC_Os01g57340.1	0.710061	0.909006
LOC_Os02g10200.1	0.710369	0.909006
LOC_Os02g15360.1	0.706898	0.909006
LOC_Os02g39840.1	0.708683	0.909006
LOC_Os03g22120.1	0.707894	0.909006
LOC_Os03g52840.2	0.709446	0.909006
LOC_Os04g02680.1	0.710668	0.909006
LOC_Os06g03860.1	0.709726	0.909006
LOC_Os08g06140.1	0.706196	0.909006
LOC_Os11g02660.1	0.707187	0.909006
LOC_Os06g03930.2	0.711554	0.909355
LOC_Os08g10250.1	0.711956	0.909355
LOC_Os01g11590.2	0.718404	0.911597
LOC_Os01g62420.1	0.715629	0.911597
LOC_Os02g39920.1	0.719816	0.911597
LOC_Os03g26210.1	0.719346	0.911597
LOC_Os04g33110.2	0.714579	0.911597
LOC_Os06g16270.1	0.718743	0.911597
LOC_Os08g02130.2	0.719313	0.911597
LOC_Os08g07830.1	0.715377	0.911597
LOC_Os08g14660.1	0.716462	0.911597
LOC_Os08g29660.1	0.717051	0.911597
LOC_Os11g33330.1	0.718678	0.911597
LOC_Os11g34850.1	0.717275	0.911597
LOC_Os01g38480.3	0.7248	0.911805
LOC_Os01g65904.1	0.725995	0.911805
LOC_Os01g68020.1	0.723443	0.911805
LOC_Os01g73530.2	0.724086	0.911805
LOC_Os02g08500.1	0.724852	0.911805
LOC_Os02g42310.1	0.72592	0.911805
LOC_Os03g29960.1	0.721635	0.911805
LOC_Os05g34650.1	0.721539	0.911805
LOC_Os05g41550.5	0.723145	0.911805
LOC_Os09g34070.1	0.724315	0.911805
LOC_Os11g42000.1	0.726086	0.911805
LOC_Os11g45920.1	0.72506	0.911805
LOC_Os01g40670.2	0.72937	0.912143
LOC_Os04g03884.1	0.729409	0.912143
LOC_Os06g12876.1	0.728812	0.912143
LOC_Os08g05750.1	0.728583	0.912143
LOC_Os09g08390.2	0.729041	0.912143
LOC_Os12g35060.4	0.728724	0.912143
LOC_Os02g57180.1	0.732194	0.912446
LOC_Os06g12630.3	0.730964	0.912446
LOC_Os06g18670.1	0.733724	0.912446
LOC_Os08g03310.1	0.733212	0.912446
LOC_Os08g07850.1	0.73194	0.912446
LOC_Os08g11480.1	0.730524	0.912446
LOC_Os09g34060.1	0.733468	0.912446
LOC_Os10g04600.1	0.733679	0.912446
LOC_Os01g05490.2	0.734313	0.912544
LOC_Os12g34860.1	0.735367	0.913221
LOC_Os03g51260.1	0.738115	0.914732
LOC_Os03g54920.1	0.737931	0.914732
LOC_Os06g15990.1	0.737102	0.914732
LOC_Os01g02180.1	0.742452	0.916305
LOC_Os01g26160.2	0.741965	0.916305
LOC_Os01g61640.1	0.742303	0.916305
LOC_Os03g17570.3	0.740874	0.916305
LOC_Os08g14940.1	0.741929	0.916305
LOC_Os08g43090.1	0.740906	0.916305
LOC_Os08g25624.2	0.743454	0.916604
LOC_Os08g43160.1	0.743717	0.916604
LOC_Os06g43680.1	0.744387	0.916798
LOC_Os01g40610.1	0.74913	0.919641
LOC_Os01g73540.1	0.74782	0.919641
LOC_Os02g07630.1	0.748991	0.919641
LOC_Os02g15520.2	0.747702	0.919641
LOC_Os08g06020.1	0.749261	0.919641
LOC_Os01g66140.1	0.751784	0.920845
LOC_Os02g07910.2	0.751647	0.920845
LOC_Os09g39230.1	0.751045	0.920845
LOC_Os01g11230.2	0.75295	0.921015
LOC_Os09g39220.1	0.752884	0.921015
LOC_Os01g24690.1	0.757006	0.922295
LOC_Os01g25880.1	0.760529	0.922295
LOC_Os01g38970.1	0.761254	0.922295
LOC_Os02g01150.4	0.75941	0.922295
LOC_Os03g22270.3	0.760156	0.922295
LOC_Os06g04030.1	0.761717	0.922295
LOC_Os06g16420.2	0.761018	0.922295
LOC_Os08g03290.2	0.759847	0.922295
LOC_Os08g04390.2	0.761656	0.922295
LOC_Os08g42050.1	0.756136	0.922295
LOC_Os08g44860.2	0.758591	0.922295
LOC_Os10g01290.1	0.755198	0.922295
LOC_Os10g10870.1	0.756643	0.922295
LOC_Os11g36070.2	0.761086	0.922295
LOC_Os12g18729.4	0.756743	0.922295
LOC_Os08g16050.1	0.763816	0.924212
LOC_Os04g37580.1	0.765676	0.925092
LOC_Os10g14011.1	0.765674	0.925092
LOC_Os11g45590.3	0.766092	0.925092
LOC_Os04g54630.1	0.767075	0.925656
LOC_Os02g34120.1	0.768626	0.926903
LOC_Os02g07910.1	0.771384	0.927109
LOC_Os02g11780.1	0.770476	0.927109
LOC_Os05g02780.3	0.769786	0.927109
LOC_Os11g04300.1	0.771115	0.927109
LOC_Os12g42110.1	0.771299	0.927109
LOC_Os05g45730.1	0.772304	0.927593
LOC_Os05g01110.1	0.774358	0.928194
LOC_Os05g01540.1	0.774117	0.928194
LOC_Os06g12630.1	0.773993	0.928194
LOC_Os08g42850.3	0.775168	0.928543
LOC_Os03g15910.1	0.780229	0.928607
LOC_Os03g22400.1	0.777167	0.928607
LOC_Os04g37710.1	0.779146	0.928607
LOC_Os06g09450.7	0.7796	0.928607
LOC_Os06g43660.1	0.780186	0.928607
LOC_Os07g29770.3	0.780403	0.928607
LOC_Os08g42960.2	0.777766	0.928607
LOC_Os09g19910.1	0.780173	0.928607
LOC_Os11g33320.1	0.778151	0.928607
LOC_Os12g34330.1	0.779162	0.928607
LOC_Os09g08160.1	0.781896	0.929766
LOC_Os01g24480.1	0.784167	0.930032
LOC_Os04g31030.1	0.78269	0.930032
LOC_Os07g10610.1	0.784714	0.930032
LOC_Os08g12680.1	0.784325	0.930032
LOC_Os08g43060.3	0.783668	0.930032
LOC_Os10g40650.1	0.785759	0.930654
LOC_Os07g29770.2	0.786335	0.930721
LOC_Os05g02220.1	0.787767	0.931801
LOC_Os08g44860.8	0.790561	0.933873
LOC_Os11g06290.1	0.790079	0.933873
LOC_Os04g37660.1	0.791146	0.933948
LOC_Os01g65080.4	0.793557	0.935854
LOC_Os03g51930.2	0.793804	0.935854
LOC_Os03g25720.1	0.795072	0.936116
LOC_Os11g24560.1	0.794802	0.936116
LOC_Os01g12830.1	0.798767	0.936263
LOC_Os01g35990.1	0.798671	0.936263
LOC_Os02g13110.1	0.799521	0.936263
LOC_Os05g31230.3	0.796496	0.936263
LOC_Os05g41610.1	0.795766	0.936263
LOC_Os06g09450.1	0.798631	0.936263
LOC_Os06g44080.1	0.79979	0.936263
LOC_Os08g39694.3	0.797415	0.936263
LOC_Os09g08650.1	0.799898	0.936263
LOC_Os02g57180.2	0.800615	0.936448
LOC_Os12g19030.1	0.801102	0.936448
LOC_Os01g02884.1	0.802824	0.937238
LOC_Os05g03480.2	0.802357	0.937238
LOC_Os10g36250.1	0.804544	0.938634
LOC_Os11g38040.1	0.805428	0.939054
LOC_Os01g22510.1	0.808861	0.939699
LOC_Os02g11820.3	0.808998	0.939699
LOC_Os02g30640.1	0.807308	0.939699
LOC_Os04g35780.1	0.809651	0.939699
LOC_Os06g01460.1	0.807621	0.939699
LOC_Os09g34847.1	0.809322	0.939699
LOC_Os10g41980.1	0.807306	0.939699
LOC_Os01g59440.3	0.812557	0.940395
LOC_Os02g11110.1	0.812875	0.940395
LOC_Os07g49110.1	0.81093	0.940395
LOC_Os10g02880.1	0.811777	0.940395
LOC_Os10g33170.1	0.812001	0.940395
LOC_Os04g38330.1	0.817166	0.944749
LOC_Os08g10570.1	0.81953	0.946872
LOC_Os08g27824.1	0.822196	0.94934
LOC_Os11g44810.1	0.822782	0.949405
LOC_Os11g36070.3	0.823488	0.949608
LOC_Os01g41800.1	0.826392	0.950184
LOC_Os02g08010.1	0.827334	0.950184
LOC_Os03g15920.2	0.825995	0.950184
LOC_Os05g41210.1	0.827699	0.950184
LOC_Os07g49010.1	0.826992	0.950184
LOC_Os07g49114.1	0.826882	0.950184
LOC_Os11g36070.1	0.82648	0.950184
LOC_Os04g10940.1	0.828692	0.950715
LOC_Os12g22090.1	0.830706	0.952415
LOC_Os01g05490.1	0.832498	0.953709
LOC_Os02g02860.1	0.835776	0.953709
LOC_Os02g05960.1	0.83367	0.953709
LOC_Os02g17292.1	0.836624	0.953709
LOC_Os03g36550.1	0.836003	0.953709
LOC_Os05g02990.3	0.833925	0.953709
LOC_Os06g40415.1	0.834463	0.953709
LOC_Os08g44860.1	0.835907	0.953709
LOC_Os10g10080.3	0.836297	0.953709
LOC_Os03g29410.1	0.838226	0.954927
LOC_Os02g41590.1	0.840213	0.954979
LOC_Os05g09728.1	0.840936	0.954979
LOC_Os08g10450.1	0.840121	0.954979
LOC_Os08g39694.1	0.840895	0.954979
LOC_Os09g36920.1	0.839216	0.954979
LOC_Os01g49330.1	0.843224	0.955173
LOC_Os02g13130.2	0.842989	0.955173
LOC_Os05g24010.3	0.843238	0.955173
LOC_Os10g41940.1	0.84174	0.955173
LOC_Os01g02960.1	0.846629	0.955601
LOC_Os01g24690.3	0.845128	0.955601
LOC_Os02g15550.1	0.850015	0.955601
LOC_Os02g33500.1	0.849727	0.955601
LOC_Os03g11460.1	0.84814	0.955601
LOC_Os05g02530.1	0.848247	0.955601
LOC_Os05g04620.1	0.849171	0.955601
LOC_Os06g09450.2	0.848732	0.955601
LOC_Os08g05480.1	0.847684	0.955601
LOC_Os08g15500.1	0.849506	0.955601
LOC_Os12g34400.1	0.849509	0.955601
LOC_Os12g34890.1	0.847237	0.955601
LOC_Os12g18650.2	0.850875	0.955967
LOC_Os03g01750.7	0.852755	0.957479
LOC_Os01g32790.1	0.855794	0.958101
LOC_Os02g05440.1	0.855204	0.958101
LOC_Os02g13130.3	0.854387	0.958101
LOC_Os02g38780.2	0.85388	0.958101
LOC_Os02g38840.1	0.855982	0.958101
LOC_Os05g01310.1	0.856763	0.958377
LOC_Os01g12710.2	0.857331	0.958413
LOC_Os07g10480.1	0.857992	0.958555
LOC_Os06g09450.3	0.859387	0.959515
LOC_Os12g43550.2	0.860132	0.959749
LOC_Os01g68630.1	0.86145	0.960024
LOC_Os03g22050.4	0.861101	0.960024
LOC_Os06g44030.1	0.862614	0.960724
LOC_Os05g02780.2	0.864136	0.961224
LOC_Os06g04910.1	0.863611	0.961224
LOC_Os01g65380.1	0.866939	0.962205
LOC_Os03g17570.6	0.867165	0.962205
LOC_Os05g01950.1	0.866119	0.962205
LOC_Os06g16420.1	0.866998	0.962205
LOC_Os01g02600.1	0.870754	0.963205
LOC_Os01g24690.2	0.869892	0.963205
LOC_Os01g68120.1	0.87075	0.963205
LOC_Os08g25624.1	0.869532	0.963205
LOC_Os10g16974.1	0.870264	0.963205
LOC_Os03g02090.1	0.875708	0.965826
LOC_Os03g30092.1	0.87484	0.965826
LOC_Os04g35090.1	0.874882	0.965826
LOC_Os06g09450.5	0.875818	0.965826
LOC_Os11g13420.2	0.875274	0.965826
LOC_Os03g22270.2	0.877479	0.965873
LOC_Os11g02660.3	0.877184	0.965873
LOC_Os12g35060.3	0.876457	0.965873
LOC_Os01g68040.1	0.878724	0.966651
LOC_Os05g11870.1	0.880016	0.966884
LOC_Os06g44210.2	0.879825	0.966884
LOC_Os03g24520.2	0.881254	0.966909
LOC_Os11g04200.1	0.881657	0.966909
LOC_Os11g43404.2	0.881055	0.966909
LOC_Os02g39630.2	0.883636	0.968487
LOC_Os02g52430.1	0.885727	0.969001
LOC_Os03g22050.1	0.884794	0.969001
LOC_Os10g40780.3	0.885202	0.969001
LOC_Os01g36640.1	0.886307	0.969044
LOC_Os03g44200.1	0.887421	0.969264
LOC_Os12g16350.13	0.88759	0.969264
LOC_Os08g42980.1	0.888721	0.969907
LOC_Os01g04860.1	0.889611	0.970288
LOC_Os01g72960.1	0.892988	0.971016
LOC_Os05g33100.1	0.89297	0.971016
LOC_Os06g09450.8	0.892194	0.971016
LOC_Os09g38900.1	0.890981	0.971016
LOC_Os12g44150.2	0.892295	0.971016
LOC_Os05g35740.2	0.8939	0.971418
LOC_Os03g29760.2	0.895879	0.971801
LOC_Os05g41550.3	0.89538	0.971801
LOC_Os12g44180.1	0.895805	0.971801
LOC_Os02g30630.1	0.900073	0.971959
LOC_Os03g26210.3	0.898418	0.971959
LOC_Os05g25400.1	0.899322	0.971959
LOC_Os05g31690.1	0.900906	0.971959
LOC_Os06g48040.1	0.900462	0.971959
LOC_Os07g29770.1	0.898392	0.971959
LOC_Os08g39820.1	0.898746	0.971959
LOC_Os09g19640.1	0.897332	0.971959
LOC_Os12g06610.1	0.896609	0.971959
LOC_Os01g04460.1	0.901809	0.972347
LOC_Os02g50230.1	0.903076	0.972544
LOC_Os08g06140.2	0.902948	0.972544
LOC_Os05g24010.1	0.906624	0.975192
LOC_Os05g32630.1	0.906548	0.975192
LOC_Os02g01560.1	0.908449	0.975984
LOC_Os12g34854.1	0.908125	0.975984
LOC_Os01g12870.1	0.91339	0.977775
LOC_Os04g35840.1	0.912059	0.977775
LOC_Os08g07540.1	0.910766	0.977775
LOC_Os08g30480.1	0.913314	0.977775
LOC_Os08g31830.1	0.91335	0.977775
LOC_Os11g04409.2	0.911567	0.977775
LOC_Os01g37560.2	0.914403	0.978275
LOC_Os02g13110.2	0.915747	0.978544
LOC_Os08g15040.2	0.91539	0.978544
LOC_Os01g40870.1	0.916678	0.978955
LOC_Os05g02400.1	0.918752	0.980406
LOC_Os07g04040.1	0.919131	0.980406
LOC_Os01g12710.1	0.926818	0.980586
LOC_Os01g57930.1	0.925849	0.980586
LOC_Os01g59990.2	0.925842	0.980586
LOC_Os01g63890.1	0.92696	0.980586
LOC_Os01g73500.1	0.923706	0.980586
LOC_Os02g15230.1	0.925305	0.980586
LOC_Os03g22270.1	0.926473	0.980586
LOC_Os05g02780.4	0.924675	0.980586
LOC_Os05g35740.3	0.924197	0.980586
LOC_Os06g09450.6	0.925404	0.980586
LOC_Os07g11000.1	0.923757	0.980586
LOC_Os08g02130.1	0.924058	0.980586
LOC_Os11g05400.1	0.925535	0.980586
LOC_Os12g18650.5	0.923885	0.980586
LOC_Os02g17400.1	0.928312	0.980917
LOC_Os03g22400.2	0.928368	0.980917
LOC_Os01g02180.2	0.931261	0.981624
LOC_Os06g09450.4	0.930482	0.981624
LOC_Os08g09690.1	0.929803	0.981624
LOC_Os08g14330.1	0.931776	0.981624
LOC_Os10g04590.1	0.931138	0.981624
LOC_Os03g29760.1	0.932421	0.981726
LOC_Os01g58080.3	0.934643	0.982334
LOC_Os03g12990.1	0.934518	0.982334
LOC_Os06g06980.1	0.933648	0.982334
LOC_Os11g32720.1	0.937356	0.984608
LOC_Os01g26160.1	0.940132	0.986946
LOC_Os01g37560.3	0.942008	0.988336
LOC_Os11g35274.1	0.943104	0.988907
LOC_Os12g34990.1	0.944042	0.989312
LOC_Os01g12840.1	0.950987	0.989645
LOC_Os01g37560.1	0.949725	0.989645
LOC_Os02g15550.2	0.950288	0.989645
LOC_Os03g44150.1	0.948443	0.989645
LOC_Os04g54564.1	0.949088	0.989645
LOC_Os05g02780.1	0.948743	0.989645
LOC_Os05g10480.1	0.950522	0.989645
LOC_Os08g09350.1	0.950761	0.989645
LOC_Os08g44860.5	0.945942	0.989645
LOC_Os10g10080.2	0.948922	0.989645
LOC_Os11g44810.2	0.948017	0.989645
LOC_Os12g18650.4	0.945574	0.989645
LOC_Os08g30490.1	0.952398	0.990538
LOC_Os03g15560.1	0.954797	0.990734
LOC_Os03g22050.3	0.954473	0.990734
LOC_Os06g50780.1	0.953974	0.990734
LOC_Os08g05910.1	0.953694	0.990734
LOC_Os04g54560.1	0.955791	0.991191
LOC_Os06g16420.3	0.957991	0.992898
LOC_Os03g51220.1	0.959376	0.993184
LOC_Os04g36910.2	0.958906	0.993184
LOC_Os01g73530.1	0.962543	0.993348
LOC_Os03g44200.2	0.962219	0.993348
LOC_Os04g35170.1	0.962997	0.993348
LOC_Os05g11140.2	0.962337	0.993348
LOC_Os08g25624.4	0.962511	0.993348
LOC_Os12g29330.1	0.962899	0.993348
LOC_Os12g39630.1	0.963414	0.993348
LOC_Os01g73000.2	0.966863	0.994615
LOC_Os05g35740.1	0.966213	0.994615
LOC_Os06g03682.2	0.966679	0.994615
LOC_Os11g44810.3	0.966697	0.994615
LOC_Os01g37590.1	0.984813	0.99562
LOC_Os01g37590.2	0.982783	0.99562
LOC_Os01g41820.1	0.974708	0.99562
LOC_Os01g58080.2	0.984262	0.99562
LOC_Os01g63354.1	0.985096	0.99562
LOC_Os02g01150.1	0.985127	0.99562
LOC_Os02g02690.1	0.97363	0.99562
LOC_Os02g11830.2	0.974315	0.99562
LOC_Os02g15660.1	0.986231	0.99562
LOC_Os02g30630.2	0.977884	0.99562
LOC_Os02g57150.1	0.988959	0.99562
LOC_Os03g15920.1	0.976457	0.99562
LOC_Os03g17570.5	0.981958	0.99562
LOC_Os03g22050.2	0.987058	0.99562
LOC_Os03g22560.1	0.985675	0.99562
LOC_Os03g38000.2	0.981032	0.99562
LOC_Os04g33190.1	0.98943	0.99562
LOC_Os05g04510.1	0.98556	0.99562
LOC_Os05g25840.1	0.982536	0.99562
LOC_Os05g31230.2	0.98773	0.99562
LOC_Os06g01650.1	0.989215	0.99562
LOC_Os06g02600.1	0.971994	0.99562
LOC_Os06g03486.1	0.983071	0.99562
LOC_Os06g03700.1	0.974843	0.99562
LOC_Os06g44030.2	0.976803	0.99562
LOC_Os08g06480.1	0.984126	0.99562
LOC_Os08g09900.1	0.98148	0.99562
LOC_Os08g15040.1	0.979826	0.99562
LOC_Os08g16559.1	0.979809	0.99562
LOC_Os08g39080.2	0.977709	0.99562
LOC_Os08g39150.1	0.984884	0.99562
LOC_Os08g42760.1	0.968788	0.99562
LOC_Os09g26004.1	0.988869	0.99562
LOC_Os10g41650.1	0.989508	0.99562
LOC_Os11g25780.1	0.988487	0.99562
LOC_Os12g18650.3	0.984615	0.99562
LOC_Os12g18729.1	0.981278	0.99562
LOC_Os12g21700.1	0.982687	0.99562
LOC_Os12g35620.1	0.974968	0.99562
LOC_Os12g14440.1	0.99067	0.996229
LOC_Os03g22730.1	0.991313	0.996316
LOC_Os01g24980.2	0.99559	0.997549
LOC_Os05g46340.1	0.994111	0.997549
LOC_Os06g50630.1	0.993964	0.997549
LOC_Os08g06230.1	0.995879	0.997549
LOC_Os08g42960.1	0.995209	0.997549
LOC_Os09g11170.1	0.994457	0.997549
LOC_Os02g15550.3	0.998066	0.998066
LOC_Os04g22360.1	0.996962	0.998066
LOC_Os08g14620.1	0.997613	0.998066
LOC_Os01g01780.1	0.113681	NA
LOC_Os01g01800.1	0.722047	NA
LOC_Os01g01800.2	0.883145	NA
LOC_Os01g01910.1	0.938743	NA
LOC_Os01g01920.1	0.0912841	NA
LOC_Os01g01920.2	0.467377	NA
LOC_Os01g01970.1	0.880316	NA
LOC_Os01g01970.2	0.597156	NA
LOC_Os01g02000.1	0.835164	NA
LOC_Os01g02020.1	NA	NA
LOC_Os01g02020.3	0.922682	NA
LOC_Os01g02040.1	0.839128	NA
LOC_Os01g02040.2	0.927059	NA
LOC_Os01g02050.1	NA	NA
LOC_Os01g02100.1	0.687997	NA
LOC_Os01g02100.2	0.467247	NA
LOC_Os01g02100.3	0.748388	NA
LOC_Os01g02100.4	0.84966	NA
LOC_Os01g02150.1	0.938744	NA
LOC_Os01g02334.1	0.922679	NA
LOC_Os01g02350.1	0.3559	NA
LOC_Os01g02360.1	0.948696	NA
LOC_Os01g02390.1	0.67446	NA
LOC_Os01g02390.2	0.912603	NA
LOC_Os01g02430.1	0.835343	NA
LOC_Os01g02560.1	0.140437	NA
LOC_Os01g02580.1	0.657806	NA
LOC_Os01g02710.1	0.923514	NA
LOC_Os01g02720.1	0.129684	NA
LOC_Os01g02720.2	0.390412	NA
LOC_Os01g02730.1	0.604678	NA
LOC_Os01g02770.1	0.922682	NA
LOC_Os01g02810.1	0.835343	NA
LOC_Os01g02830.1	0.897605	NA
LOC_Os01g02840.1	0.660457	NA
LOC_Os01g02860.1	0.963415	NA
LOC_Os01g02880.1	0.776904	NA
LOC_Os01g02900.2	0.776903	NA
LOC_Os01g02940.1	0.715818	NA
LOC_Os01g02940.2	0.642563	NA
LOC_Os01g02940.3	0.962442	NA
LOC_Os01g02940.4	0.922683	NA
LOC_Os01g02940.6	0.642196	NA
LOC_Os01g03020.2	0.938743	NA
LOC_Os01g03030.1	0.922683	NA
LOC_Os01g03030.2	0.922683	NA
LOC_Os01g03040.1	0.102254	NA
LOC_Os01g03050.1	NA	NA
LOC_Os01g03060.1	0.939316	NA
LOC_Os01g03090.1	0.443232	NA
LOC_Os01g03090.2	0.426822	NA
LOC_Os01g03100.1	0.733252	NA
LOC_Os01g03100.2	0.732941	NA
LOC_Os01g03320.1	0.735583	NA
LOC_Os01g03340.1	0.672609	NA
LOC_Os01g03360.1	NA	NA
LOC_Os01g03510.1	0.965151	NA
LOC_Os01g03520.1	0.772164	NA
LOC_Os01g03570.1	0.335245	NA
LOC_Os01g03660.2	0.608101	NA
LOC_Os01g03660.3	0.468732	NA
LOC_Os01g03680.1	0.269324	NA
LOC_Os01g03690.1	0.666173	NA
LOC_Os01g03740.1	NA	NA
LOC_Os01g03810.1	0.923513	NA
LOC_Os01g03820.1	0.562276	NA
LOC_Os01g03870.1	0.923511	NA
LOC_Os01g03914.2	0.73263	NA
LOC_Os01g03940.1	0.24206	NA
LOC_Os01g03950.1	0.923513	NA
LOC_Os01g04020.1	0.155365	NA
LOC_Os01g04020.2	0.0972721	NA
LOC_Os01g04100.1	0.776903	NA
LOC_Os01g04110.1	0.922683	NA
LOC_Os01g04120.1	0.938744	NA
LOC_Os01g04190.1	0.907481	NA
LOC_Os01g04190.2	0.719884	NA
LOC_Os01g04190.3	0.2363	NA
LOC_Os01g04190.4	0.962088	NA
LOC_Os01g04200.1	0.938744	NA
LOC_Os01g04200.2	0.895423	NA
LOC_Os01g04200.3	0.90638	NA
LOC_Os01g04200.4	0.509701	NA
LOC_Os01g04390.1	0.60992	NA
LOC_Os01g04440.1	NA	NA
LOC_Os01g04470.1	0.923514	NA
LOC_Os01g04490.1	0.922683	NA
LOC_Os01g04540.1	0.479473	NA
LOC_Os01g04570.1	0.728261	NA
LOC_Os01g04570.2	0.770016	NA
LOC_Os01g04580.1	0.396799	NA
LOC_Os01g04590.1	0.836416	NA
LOC_Os01g04600.1	0.938743	NA
LOC_Os01g04600.2	0.835879	NA
LOC_Os01g04640.1	0.777299	NA
LOC_Os01g04650.1	0.23206	NA
LOC_Os01g04670.1	0.996135	NA
LOC_Os01g04710.1	0.913785	NA
LOC_Os01g04720.1	0.370561	NA
LOC_Os01g04750.1	0.835879	NA
LOC_Os01g04800.1	0.911155	NA
LOC_Os01g04814.1	0.362261	NA
LOC_Os01g04814.3	0.165308	NA
LOC_Os01g04814.4	0.508488	NA
LOC_Os01g04870.1	0.652369	NA
LOC_Os01g05510.1	0.835343	NA
LOC_Os01g05510.2	0.938744	NA
LOC_Os01g05510.3	NA	NA
LOC_Os01g05510.4	0.922682	NA
LOC_Os01g05510.5	0.938744	NA
LOC_Os01g05530.1	0.77651	NA
LOC_Os01g05540.1	0.658211	NA
LOC_Os01g05620.1	0.993644	NA
LOC_Os01g05630.1	0.127205	NA
LOC_Os01g05640.1	0.62614	NA
LOC_Os01g05660.1	0.378705	NA
LOC_Os01g05660.2	0.467631	NA
LOC_Os01g05660.3	0.995265	NA
LOC_Os01g05670.1	0.777695	NA
LOC_Os01g05730.1	0.77651	NA
LOC_Os01g07370.1	0.613022	NA
LOC_Os01g07370.2	0.456106	NA
LOC_Os01g07400.1	0.786683	NA
LOC_Os01g07400.2	0.935423	NA
LOC_Os01g07410.1	0.835877	NA
LOC_Os01g07420.1	0.922683	NA
LOC_Os01g08020.1	0.537372	NA
LOC_Os01g08330.1	0.741252	NA
LOC_Os01g08750.2	0.938743	NA
LOC_Os01g08850.1	NA	NA
LOC_Os01g09620.1	0.478738	NA
LOC_Os01g09620.2	0.933728	NA
LOC_Os01g09650.1	0.492432	NA
LOC_Os01g09800.1	0.468677	NA
LOC_Os01g09830.1	0.673376	NA
LOC_Os01g09850.1	0.372691	NA
LOC_Os01g09850.2	0.790259	NA
LOC_Os01g09850.3	0.731047	NA
LOC_Os01g10010.2	0.835343	NA
LOC_Os01g10020.1	0.835343	NA
LOC_Os01g10320.1	0.597339	NA
LOC_Os01g10340.1	0.732941	NA
LOC_Os01g10350.1	0.93889	NA
LOC_Os01g10430.1	0.464824	NA
LOC_Os01g10430.2	0.851784	NA
LOC_Os01g10440.1	0.836416	NA
LOC_Os01g10450.1	0.328184	NA
LOC_Os01g10450.2	0.244742	NA
LOC_Os01g10504.2	NA	NA
LOC_Os01g10504.3	0.923514	NA
LOC_Os01g10530.1	0.302158	NA
LOC_Os01g10530.2	0.37036	NA
LOC_Os01g10530.3	0.573665	NA
LOC_Os01g10580.1	0.922681	NA
LOC_Os01g10600.1	0.66324	NA
LOC_Os01g10680.1	0.922681	NA
LOC_Os01g10690.1	0.732629	NA
LOC_Os01g10800.1	0.599031	NA
LOC_Os01g10830.1	0.836416	NA
LOC_Os01g10860.1	0.630388	NA
LOC_Os01g10880.1	0.751976	NA
LOC_Os01g10900.1	0.672312	NA
LOC_Os01g10900.2	0.938743	NA
LOC_Os01g10920.1	0.850433	NA
LOC_Os01g10930.1	0.922683	NA
LOC_Os01g10950.1	0.0955445	NA
LOC_Os01g10990.1	0.862596	NA
LOC_Os01g11040.1	0.146365	NA
LOC_Os01g11054.1	0.141097	NA
LOC_Os01g11054.3	0.62648	NA
LOC_Os01g11054.4	0.59943	NA
LOC_Os01g11070.1	0.269037	NA
LOC_Os01g11110.2	NA	NA
LOC_Os01g11120.1	0.548594	NA
LOC_Os01g11240.1	0.0545112	NA
LOC_Os01g11340.1	NA	NA
LOC_Os01g11370.1	0.555609	NA
LOC_Os01g11520.1	0.835877	NA
LOC_Os01g11580.1	0.835877	NA
LOC_Os01g11620.1	0.469008	NA
LOC_Os01g11650.1	0.217755	NA
LOC_Os01g11650.2	0.68476	NA
LOC_Os01g11670.1	0.349236	NA
LOC_Os01g11910.1	0.923514	NA
LOC_Os01g12160.1	0.642633	NA
LOC_Os01g12160.2	0.868637	NA
LOC_Os01g12180.1	0.271617	NA
LOC_Os01g12190.1	0.77651	NA
LOC_Os01g12260.1	0.999684	NA
LOC_Os01g12290.1	0.922683	NA
LOC_Os01g12330.1	0.866793	NA
LOC_Os01g12390.1	NA	NA
LOC_Os01g12400.2	0.564144	NA
LOC_Os01g12430.1	0.922683	NA
LOC_Os01g12440.1	0.712206	NA
LOC_Os01g12490.1	0.0848315	NA
LOC_Os01g12530.1	0.979249	NA
LOC_Os01g12530.2	0.748746	NA
LOC_Os01g12530.3	0.777298	NA
LOC_Os01g12530.4	0.838631	NA
LOC_Os01g12530.5	0.538534	NA
LOC_Os01g12530.6	0.73294	NA
LOC_Os01g12540.1	0.955886	NA
LOC_Os01g12540.2	0.713749	NA
LOC_Os01g12550.1	0.505539	NA
LOC_Os01g12560.1	0.549655	NA
LOC_Os01g12650.1	0.959452	NA
[truncated: 7,142 more rows]
