# Supplementary material for: Unraveling regulatory divergence, heterotic malleability, and allelic imbalance switching in rice due to drought stress
Source: Sci Rep. 2021 Jun 29;11:13489. doi: 10.1038/s41598-021-92938-x (PMC8241847; doi:10.1038/s41598-021-92938-x)
Supplement: Supplementary file 20 — Supplementary Information 20. [file 41598_2021_92938_MOESM20_ESM.xlsx]

## Sheet: norm_readcts_parents_hybrids
ID	norm_APO_1c_e	norm_APO_2c_e	Apo_ave	norm_IR64_1c_e	norm_IR64_2c_e	IR64_ave	norm_hyb_1c	norm_hyb_2c	Hyb_ave	IR64≠Apo	Apo≠Hy	IR64≠Hy	IR64≠Apo	Apo≠Hy	IR64≠Hy	Pattern
LOC_Os06g43280.1	1	0.393972	0.696986	1.8415	1.56684	1.70417	2.73942	3.62311	3.18126	0.0939761	0.0434977	0.0856971	Apo<IR64	Apo<Hyb	IR64<Hyb	Apo<IR64<Hyb
LOC_Os09g15770.1	12.5648	16.5468	14.5558	20.2565	20.7607	20.5086	21.9154	21.7386	21.827	0.0973472	0.0675965	0.0386881	Apo<IR64	Apo<Hyb	IR64<Hyb	Apo<IR64<Hyb
LOC_Os12g20150.2	8.37655	9.84929	9.11292	22.098	22.7192	22.4086	13.6971	14.0899	13.8935	0.00359379	0.0244845	0.00185744	Apo<IR64	Apo<Hyb	IR64>Hyb	Apo<Hyb<IR64
LOC_Os06g12160.1	12.5648	11.0312	11.798	20.2565	20.369	20.3127	16.4365	16.9078	16.6722	0.00805551	0.0260342	0.00439936	Apo<IR64	Apo<Hyb	IR64>Hyb	Apo<Hyb<IR64
LOC_Os12g18729.4	8.37655	10.6372	9.50689	191.516	171.961	181.738	84.9221	76.0852	80.5037	0.00324983	0.0041012	0.011047	Apo<IR64	Apo<Hyb	IR64>Hyb	Apo<Hyb<IR64
LOC_Os01g02580.1	1	1	1	7.36599	6.65909	7.01254	2.73942	2.01284	2.37613	0.00343798	0.0631626	0.0117413	Apo<IR64	Apo<Hyb	IR64>Hyb	Apo<Hyb<IR64
LOC_Os01g05610.1	14.659	18.5167	16.5878	127.063	134.357	130.71	54.7884	68.4365	61.6124	0.00130422	0.0239198	0.0123077	Apo<IR64	Apo<Hyb	IR64>Hyb	Apo<Hyb<IR64
LOC_Os03g01360.4	12.5648	14.183	13.3739	60.7694	51.3141	56.0418	27.3942	28.1797	27.787	0.0124019	0.00387109	0.0270512	Apo<IR64	Apo<Hyb	IR64>Hyb	Apo<Hyb<IR64
LOC_Os08g09840.1	25.1297	11.0312	18.0804	384.873	496.298	440.585	104.098	115.537	109.817	0.0172112	0.00965011	0.027492	Apo<IR64	Apo<Hyb	IR64>Hyb	Apo<Hyb<IR64
LOC_Os03g36110.2	1	0.393972	0.696986	5.52449	4.70053	5.11251	2.73942	2.01284	2.37613	0.0131507	0.0710225	0.038011	Apo<IR64	Apo<Hyb	IR64>Hyb	Apo<Hyb<IR64
LOC_Os12g18729.2	4.18828	9.06135	6.62481	134.429	108.504	121.467	60.2673	46.6978	53.4825	0.0129354	0.0228607	0.0433279	Apo<IR64	Apo<Hyb	IR64>Hyb	Apo<Hyb<IR64
LOC_Os12g20410.3	6.28241	5.5156	5.89901	29.464	39.1711	34.3175	16.4365	18.5181	17.4773	0.0281187	0.00905248	0.0769866	Apo<IR64	Apo<Hyb	IR64>Hyb	Apo<Hyb<IR64
LOC_Os12g43450.1	14.659	41.367	28.013	176.784	255.004	215.894	76.7038	105.875	91.2895	0.0451338	0.0853534	0.0962847	Apo<IR64	Apo<Hyb	IR64>Hyb	Apo<Hyb<IR64
LOC_Os12g18729.3	1	7.09149	4.04575	191.516	125.347	158.432	41.0913	66.4236	53.7575	0.0433242	0.0623218	0.0979939	Apo<IR64	Apo<Hyb	IR64>Hyb	Apo<Hyb<IR64
LOC_Os07g40550.1	20.9414	20.0926	20.517	22.098	22.7192	22.4086	10.9577	13.2847	12.1212	0.0693577	0.0210754	0.0134282	Apo<IR64	Apo>Hyb	IR64>Hyb	Hyb<Apo<IR64
LOC_Os06g16300.1	87.9538	118.979	103.467	7.36599	5.48395	6.42497	54.7884	55.1517	54.9701	0.0247021	0.0888996	0.000389529	Apo>IR64	Apo>Hyb	IR64<Hyb	IR64<Hyb<Apo
LOC_Os08g10300.1	276.426	273.022	274.724	47.8789	40.3462	44.1126	139.711	151.365	145.538	0.000321043	0.00220104	0.00464745	Apo>IR64	Apo>Hyb	IR64<Hyb	IR64<Hyb<Apo
LOC_Os02g05530.1	113.083	124.101	118.592	9.20749	10.1845	9.69599	60.2673	52.7363	56.5018	0.00256932	0.0113532	0.0065167	Apo>IR64	Apo>Hyb	IR64<Hyb	IR64<Hyb<Apo
LOC_Os12g06250.2	48.1652	40.5791	44.3721	7.36599	5.87566	6.62083	27.3942	30.9977	29.196	0.0103227	0.0687589	0.00737683	Apo>IR64	Apo>Hyb	IR64<Hyb	IR64<Hyb<Apo
LOC_Os10g10170.6	16.7531	19.6986	18.2258	5.52449	5.48395	5.50422	8.21827	7.64878	7.93352	0.0131409	0.0205869	0.0135287	Apo>IR64	Apo>Hyb	IR64<Hyb	IR64<Hyb<Apo
LOC_Os01g35789.1	90.0479	76.0366	83.0422	3.683	14.1016	8.89229	38.3519	39.4516	38.9018	0.0135803	0.0244205	0.0291433	Apo>IR64	Apo>Hyb	IR64<Hyb	IR64<Hyb<Apo
LOC_Os08g32130.1	48.1652	48.8525	48.5088	12.8905	19.5855	16.238	32.8731	33.4131	33.1431	0.0106996	0.000808033	0.0372741	Apo>IR64	Apo>Hyb	IR64<Hyb	IR64<Hyb<Apo
LOC_Os01g24490.1	75.389	75.2486	75.3188	23.9395	13.7099	18.8247	49.3096	42.6721	45.9909	0.00809899	0.0125697	0.0468602	Apo>IR64	Apo>Hyb	IR64<Hyb	IR64<Hyb<Apo
LOC_Os10g41640.1	6.28241	7.09149	6.68695	1	0.783422	0.891711	2.73942	2.01284	2.37613	0.00518141	0.0155388	0.0594607	Apo>IR64	Apo>Hyb	IR64<Hyb	IR64<Hyb<Apo
LOC_Os01g20894.1	10.4707	7.87944	9.17506	1	0.783422	0.891711	2.73942	4.02567	3.38255	0.0237615	0.0570706	0.0622253	Apo>IR64	Apo>Hyb	IR64<Hyb	IR64<Hyb<Apo
LOC_Os11g06934.1	6.28241	5.5156	5.89901	1	1	1	2.73942	2.01284	2.37613	0.00606918	0.0217484	0.0631626	Apo>IR64	Apo>Hyb	IR64<Hyb	IR64<Hyb<Apo
LOC_Os12g44150.1	71.2007	88.6436	79.9222	31.3055	32.1203	31.7129	43.8308	52.7363	48.2835	0.0312691	0.0839137	0.0657162	Apo>IR64	Apo>Hyb	IR64<Hyb	IR64<Hyb<Apo
LOC_Os08g29615.1	8.37655	6.30355	7.34005	1	1.17513	1.08757	2.73942	4.02567	3.38255	0.0265788	0.0833051	0.0715117	Apo>IR64	Apo>Hyb	IR64<Hyb	IR64<Hyb<Apo
LOC_Os05g11060.1	23.0355	18.1227	20.5791	9.20749	9.40106	9.30427	5.47884	5.63594	5.55739	0.0443975	0.0257384	0.00110491	Apo>IR64	Apo>Hyb	IR64>Hyb	Hyb<IR64<Apo
LOC_Os11g02379.1	4.18828	3.93972	4.064	1.8415	1.56684	1.70417	1	0.805135	0.902567	0.00610371	0.00248588	0.0414019	Apo>IR64	Apo>Hyb	IR64>Hyb	Hyb<IR64<Apo
LOC_Os02g28465.1	8.37655	7.48546	7.93101	1.8415	2.35027	2.09588	1	0.805135	0.902567	0.0076422	0.00418425	0.0483609	Apo>IR64	Apo>Hyb	IR64>Hyb	Hyb<IR64<Apo
LOC_Os02g05440.1	33.5062	15.7589	24.6325	193.357	130.44	161.898	71.225	77.2929	74.259	0.0522949	0.0339048	0.109163	Apo<IR64	Apo<Hyb	IR64=Hyb	Apo<IR64=Hyb
LOC_Os06g04040.1	1	1	1	5.52449	3.91711	4.7208	2.73942	2.01284	2.37613	0.0436255	0.0631626	0.117152	Apo<IR64	Apo<Hyb	IR64=Hyb	Apo<IR64=Hyb
LOC_Os12g18729.5	6.28241	11.4252	8.8538	178.625	125.347	151.986	84.9221	79.3058	82.1139	0.0332282	0.00269036	0.120889	Apo<IR64	Apo<Hyb	IR64=Hyb	Apo<IR64=Hyb
LOC_Os11g05110.1	1	0.787944	0.893972	1.8415	2.35027	2.09588	2.73942	3.22054	2.97998	0.0487639	0.0155136	0.127511	Apo<IR64	Apo<Hyb	IR64=Hyb	Apo<IR64=Hyb
LOC_Os01g09640.1	8.37655	10.6372	9.50689	23.9395	37.2125	30.576	13.6971	14.0899	13.8935	0.0887195	0.0621001	0.128551	Apo<IR64	Apo<Hyb	IR64=Hyb	Apo<IR64=Hyb
LOC_Os03g15890.1	18.8472	18.1227	18.485	36.83	29.77	33.3	24.6548	25.3617	25.0083	0.0528622	0.00596643	0.144427	Apo<IR64	Apo<Hyb	IR64=Hyb	Apo<IR64=Hyb
LOC_Os03g46040.1	1	1	1	3.683	3.13369	3.40834	2.73942	2.01284	2.37613	0.0127574	0.0631626	0.151611	Apo<IR64	Apo<Hyb	IR64=Hyb	Apo<IR64=Hyb
LOC_Os02g47670.2	1	0.787944	0.893972	7.36599	5.48395	6.42497	2.73942	4.42824	3.58383	0.0280845	0.0872063	0.153656	Apo<IR64	Apo<Hyb	IR64=Hyb	Apo<IR64=Hyb
LOC_Os12g18729.1	2.09414	9.45532	5.77473	250.444	129.656	190.05	71.225	67.2288	69.2269	0.093013	0.00432804	0.183572	Apo<IR64	Apo<Hyb	IR64=Hyb	Apo<IR64=Hyb
LOC_Os01g41900.2	1	1.18192	1.09096	5.52449	3.5254	4.52495	2.73942	2.4154	2.57741	0.0758362	0.0152663	0.194351	Apo<IR64	Apo<Hyb	IR64=Hyb	Apo<IR64=Hyb
LOC_Os04g35200.1	10.4707	18.1227	14.2967	230.187	171.178	200.682	158.886	110.706	134.796	0.0245458	0.038618	0.225818	Apo<IR64	Apo<Hyb	IR64=Hyb	Apo<IR64=Hyb
LOC_Os06g50679.1	6.28241	4.72766	5.50504	11.049	16.4519	13.7504	10.9577	8.85648	9.90709	0.0992308	0.077975	0.316023	Apo<IR64	Apo<Hyb	IR64=Hyb	Apo<IR64=Hyb
LOC_Os07g30300.1	178.002	197.774	187.888	220.98	233.46	227.22	232.851	235.502	234.176	0.0781324	0.0434313	0.389351	Apo<IR64	Apo<Hyb	IR64=Hyb	Apo<IR64=Hyb
LOC_Os12g17830.1	2.09414	1.18192	1.63803	12.8905	10.5762	11.7333	10.9577	10.4668	10.7122	0.0148424	0.00324247	0.478991	Apo<IR64	Apo<Hyb	IR64=Hyb	Apo<IR64=Hyb
LOC_Os08g14660.1	37.6945	39.7911	38.7428	71.8184	71.6831	71.7507	76.7038	58.7748	67.7393	0.00101137	0.0847505	0.698334	Apo<IR64	Apo<Hyb	IR64=Hyb	Apo<IR64=Hyb
LOC_Os08g22354.2	1	0.787944	0.893972	3.683	2.35027	3.01663	2.73942	2.81797	2.7787	0.0879243	0.00357973	0.7556	Apo<IR64	Apo<Hyb	IR64=Hyb	Apo<IR64=Hyb
LOC_Os05g31480.2	35.6003	29.9419	32.7711	11.049	12.9265	11.9877	21.9154	16.9078	19.4116	0.0199578	0.0715027	0.10894	Apo>IR64	Apo>Hyb	IR64=Hyb	Hyb=IR64<Apo
LOC_Os01g58240.1	8.37655	7.87944	8.12799	1	1.95855	1.47928	2.73942	3.62311	3.18126	0.00652942	0.0103402	0.120702	Apo>IR64	Apo>Hyb	IR64=Hyb	Hyb=IR64<Apo
LOC_Os01g24710.4	207.32	316.753	262.036	14.732	1	7.86599	79.4432	41.4644	60.4538	0.0439906	0.0735589	0.121209	Apo>IR64	Apo>Hyb	IR64=Hyb	Hyb=IR64<Apo
LOC_Os01g57460.1	8.37655	7.87944	8.12799	1.8415	2.35027	2.09588	2.73942	3.62311	3.18126	0.00345834	0.0103402	0.167041	Apo>IR64	Apo>Hyb	IR64=Hyb	Hyb=IR64<Apo
LOC_Os11g44014.1	10.4707	8.27341	9.37205	3.683	5.09224	4.38762	5.47884	5.63594	5.55739	0.0622343	0.0742099	0.240742	Apo>IR64	Apo>Hyb	IR64=Hyb	Hyb=IR64<Apo
LOC_Os05g33890.1	25.1297	23.2443	24.187	7.36599	2.74198	5.05398	8.21827	14.4924	11.3553	0.0166064	0.0594184	0.247276	Apo>IR64	Apo>Hyb	IR64=Hyb	Hyb=IR64<Apo
LOC_Os08g14195.1	196.849	229.292	213.07	99.4409	106.545	102.993	115.056	153.781	134.418	0.0220088	0.0895083	0.251483	Apo>IR64	Apo>Hyb	IR64=Hyb	Hyb=IR64<Apo
LOC_Os03g04110.1	12.5648	11.8192	12.192	7.36599	8.61764	7.99181	5.47884	7.24621	6.36253	0.0287879	0.0260181	0.271338	Apo>IR64	Apo>Hyb	IR64=Hyb	Hyb=IR64<Apo
LOC_Os01g24710.1	356.003	318.723	337.363	22.098	1.17513	11.6366	169.844	40.6593	105.252	0.00427874	0.0746213	0.288813	Apo>IR64	Apo>Hyb	IR64=Hyb	Hyb=IR64<Apo
LOC_Os01g02040.2	2.09414	2.36383	2.22898	1	0.783422	0.891711	1	1.2077	1.10385	0.0163172	0.0221267	0.292971	Apo>IR64	Apo>Hyb	IR64=Hyb	Hyb=IR64<Apo
LOC_Os02g31070.3	2.09414	1.96986	2.032	1	0.391711	0.695855	1	1.2077	1.10385	0.0499666	0.0165802	0.331996	Apo>IR64	Apo>Hyb	IR64=Hyb	Hyb=IR64<Apo
LOC_Os06g43180.1	2.09414	1.96986	2.032	1	1.17513	1.08757	1	0.402567	0.701284	0.0126804	0.0487581	0.340447	Apo>IR64	Apo>Hyb	IR64=Hyb	Hyb=IR64<Apo
LOC_Os01g24060.1	64.9183	55.944	60.4311	34.9885	19.9773	27.4829	38.3519	35.4259	36.8889	0.0637751	0.0379188	0.343728	Apo>IR64	Apo>Hyb	IR64=Hyb	Hyb=IR64<Apo
LOC_Os11g07440.4	2.09414	1.96986	2.032	1	0.783422	0.891711	1	1	1	0.0117769	0.00360598	0.42265	Apo>IR64	Apo>Hyb	IR64=Hyb	Hyb=IR64<Apo
LOC_Os03g23770.1	2.09414	2.36383	2.22898	1	0.783422	0.891711	1	1	1	0.0163172	0.0118258	0.42265	Apo>IR64	Apo>Hyb	IR64=Hyb	Hyb=IR64<Apo
LOC_Os12g42430.3	2.09414	2.36383	2.22898	1	0.391711	0.695855	1	1	1	0.0440062	0.0118258	0.42265	Apo>IR64	Apo>Hyb	IR64=Hyb	Hyb=IR64<Apo
LOC_Os08g19590.1	2.09414	1.96986	2.032	1	1	1	1	1.2077	1.10385	0.00360598	0.0165802	0.42265	Apo>IR64	Apo>Hyb	IR64=Hyb	Hyb=IR64<Apo
LOC_Os05g03610.1	4.18828	3.15177	3.67002	1	1.17513	1.08757	1	1	1	0.0390146	0.035671	0.42265	Apo>IR64	Apo>Hyb	IR64=Hyb	Hyb=IR64<Apo
LOC_Os01g12330.1	2.09414	2.7578	2.42597	1	1	1	1	1.2077	1.10385	0.0501163	0.0627262	0.42265	Apo>IR64	Apo>Hyb	IR64=Hyb	Hyb=IR64<Apo
LOC_Os01g62760.1	2.09414	1.57589	1.83501	1	0.783422	0.891711	1	1	1	0.0783617	0.0843026	0.42265	Apo>IR64	Apo>Hyb	IR64=Hyb	Hyb=IR64<Apo
LOC_Os07g04850.1	2.09414	1.96986	2.032	1	1	1	1	0.805135	0.902567	0.00360598	0.0103074	0.42265	Apo>IR64	Apo>Hyb	IR64=Hyb	Hyb=IR64<Apo
LOC_Os09g20660.2	2.09414	1.57589	1.83501	1	1	1	1	0.805135	0.902567	0.0843026	0.0779757	0.42265	Apo>IR64	Apo>Hyb	IR64=Hyb	Hyb=IR64<Apo
LOC_Os10g20310.1	12.5648	11.0312	11.798	3.683	1.56684	2.62492	2.73942	6.44108	4.59025	0.0196949	0.0693186	0.453921	Apo>IR64	Apo>Hyb	IR64=Hyb	Hyb=IR64<Apo
LOC_Os11g12810.1	14.659	10.6372	12.6481	5.52449	1.95855	3.74152	5.47884	5.23338	5.35611	0.0802416	0.0685707	0.461654	Apo>IR64	Apo>Hyb	IR64=Hyb	Hyb=IR64<Apo
LOC_Os11g34460.2	6.28241	6.69752	6.48997	3.683	3.13369	3.40834	1	3.62311	2.31155	0.0122509	0.0878835	0.499082	Apo>IR64	Apo>Hyb	IR64=Hyb	Hyb=IR64<Apo
LOC_Os02g52450.3	48.1652	39.7911	43.9782	29.464	19.9773	24.7206	21.9154	20.1284	21.0219	0.0931111	0.0330658	0.52359	Apo>IR64	Apo>Hyb	IR64=Hyb	Hyb=IR64<Apo
LOC_Os09g29070.1	10.4707	11.4252	10.9479	7.36599	8.22593	7.79596	5.47884	8.05135	6.7651	0.0391133	0.0928401	0.526574	Apo>IR64	Apo>Hyb	IR64=Hyb	Hyb=IR64<Apo
LOC_Os07g25730.1	18.8472	17.7287	18.288	7.36599	7.44251	7.40425	2.73942	8.05135	5.39538	0.00264221	0.041576	0.528424	Apo>IR64	Apo>Hyb	IR64=Hyb	Hyb=IR64<Apo
LOC_Os12g34880.1	31.4121	25.2142	28.3131	12.8905	3.5254	8.20794	8.21827	14.0899	11.1541	0.0699195	0.0566788	0.647291	Apo>IR64	Apo>Hyb	IR64=Hyb	Hyb=IR64<Apo
LOC_Os08g06470.1	6.28241	7.09149	6.68695	1	1.95855	1.47928	1	3.22054	2.11027	0.0141963	0.0606615	0.653852	Apo>IR64	Apo>Hyb	IR64=Hyb	Hyb=IR64<Apo
LOC_Os01g35050.1	4.18828	3.15177	3.67002	1	1.95855	1.47928	1	1.61027	1.30513	0.0900243	0.0590059	0.78819	Apo>IR64	Apo>Hyb	IR64=Hyb	Hyb=IR64<Apo
LOC_Os05g41290.1	25.1297	23.6383	24.384	11.049	6.26737	8.65818	5.47884	14.4924	9.98563	0.024436	0.0876276	0.819048	Apo>IR64	Apo>Hyb	IR64=Hyb	Hyb=IR64<Apo
LOC_Os11g31900.1	87.9538	94.5532	91.2535	53.4034	38.3877	45.8955	46.5702	47.5029	47.0366	0.0311705	0.0056323	0.893356	Apo>IR64	Apo>Hyb	IR64=Hyb	Hyb=IR64<Apo
LOC_Os11g46000.1	10.4707	9.06135	9.76602	1	4.70053	2.85027	2.73942	2.4154	2.57741	0.0730896	0.00996599	0.896679	Apo>IR64	Apo>Hyb	IR64=Hyb	Hyb=IR64<Apo
LOC_Os07g32350.2	4.18828	3.93972	4.064	1.8415	2.74198	2.29174	2.73942	2.01284	2.37613	0.0629685	0.0480496	0.897396	Apo>IR64	Apo>Hyb	IR64=Hyb	Hyb=IR64<Apo
LOC_Os07g30200.1	10.4707	6.69752	8.5841	1.8415	3.13369	2.48759	2.73942	2.4154	2.57741	0.0924024	0.0866525	0.90508	Apo>IR64	Apo>Hyb	IR64=Hyb	Hyb=IR64<Apo
LOC_Os01g20880.1	2.09414	1.96986	2.032	1	0.783422	0.891711	1	0.805135	0.902567	0.0117769	0.0103074	0.947374	Apo>IR64	Apo>Hyb	IR64=Hyb	Hyb=IR64<Apo
LOC_Os03g13100.1	2.09414	3.15177	2.62296	1	0.783422	0.891711	1	0.805135	0.902567	0.0850034	0.085368	0.947374	Apo>IR64	Apo>Hyb	IR64=Hyb	Hyb=IR64<Apo
LOC_Os03g22490.4	2.09414	1.57589	1.83501	1	1	1	1	1	1	0.0843026	0.0843026	#DIV/0!	Apo>IR64	Apo>Hyb	IR64=Hyb	Hyb=IR64<Apo
LOC_Os02g13430.1	1	1.57589	1.28794	12.8905	12.9265	12.9085	1	0.402567	0.701284	0.000615819	0.292953	0.000600437	Apo<IR64	Apo=Hyb	IR64>Hyb	Apo=Hyb<IR64
LOC_Os05g32060.1	1	0.393972	0.696986	3.683	3.5254	3.6042	1	1	1	0.0114003	0.42265	0.000914311	Apo<IR64	Apo=Hyb	IR64>Hyb	Apo=Hyb<IR64
LOC_Os03g51440.1	2.09414	0.787944	1.44104	3.683	3.91711	3.80005	1	0.805135	0.902567	0.0708096	0.500473	0.00275147	Apo<IR64	Apo=Hyb	IR64>Hyb	Apo=Hyb<IR64
LOC_Os04g35380.4	1	1.96986	1.48493	11.049	9.79277	10.4209	2.73942	2.01284	2.37613	0.00779354	0.279157	0.00803734	Apo<IR64	Apo=Hyb	IR64>Hyb	Apo=Hyb<IR64
LOC_Os11g29240.1	1	1.18192	1.09096	1.8415	1.95855	1.90003	1	0.805135	0.902567	0.0174067	0.293102	0.0127371	Apo<IR64	Apo=Hyb	IR64>Hyb	Apo=Hyb<IR64
LOC_Os12g24240.1	1	1	1	1.8415	1.95855	1.90003	1	0.805135	0.902567	0.00420222	0.42265	0.0127371	Apo<IR64	Apo=Hyb	IR64>Hyb	Apo=Hyb<IR64
LOC_Os08g06240.1	25.1297	35.0635	30.0966	101.282	108.112	104.697	41.0913	54.3466	47.719	0.00646509	0.167179	0.0166945	Apo<IR64	Apo=Hyb	IR64>Hyb	Apo=Hyb<IR64
LOC_Os03g44150.1	46.071	39.3972	42.7341	79.1844	80.6924	79.9384	57.5279	50.7235	54.1257	0.00834965	0.13934	0.0177416	Apo<IR64	Apo=Hyb	IR64>Hyb	Apo=Hyb<IR64
LOC_Os11g04300.1	18.8472	13.0011	15.9242	44.1959	48.5721	46.384	24.6548	19.3232	21.989	0.0140672	0.264982	0.0194064	Apo<IR64	Apo=Hyb	IR64>Hyb	Apo=Hyb<IR64
LOC_Os11g05700.1	1	1	1	5.52449	6.26737	5.89593	1	2.01284	1.50642	0.00570661	0.42265	0.0198629	Apo<IR64	Apo=Hyb	IR64>Hyb	Apo=Hyb<IR64
LOC_Os09g35970.1	1	0.787944	0.893972	1.8415	1.95855	1.90003	1	1.2077	1.10385	0.014184	0.292912	0.0216912	Apo<IR64	Apo=Hyb	IR64>Hyb	Apo=Hyb<IR64
LOC_Os02g42690.1	1	0.393972	0.696986	1.8415	1.95855	1.90003	1	1.2077	1.10385	0.0599504	0.33179	0.0216912	Apo<IR64	Apo=Hyb	IR64>Hyb	Apo=Hyb<IR64
LOC_Os01g64780.3	1	1.18192	1.09096	1.8415	1.95855	1.90003	1	1.2077	1.10385	0.0174067	0.934103	0.0216912	Apo<IR64	Apo=Hyb	IR64>Hyb	Apo=Hyb<IR64
LOC_Os04g32950.3	18.8472	14.9709	16.9091	38.6714	34.8623	36.7669	19.176	14.4924	16.8342	0.0182151	0.982581	0.0221726	Apo<IR64	Apo=Hyb	IR64>Hyb	Apo=Hyb<IR64
LOC_Os12g41650.2	4.18828	5.12163	4.65495	7.36599	8.61764	7.99181	2.73942	3.62311	3.18126	0.0506146	0.148851	0.024435	Apo<IR64	Apo=Hyb	IR64>Hyb	Apo=Hyb<IR64
LOC_Os08g39350.1	337.156	207.623	272.39	583.755	504.915	544.335	298.597	270.123	284.36	0.0697027	0.873387	0.025019	Apo<IR64	Apo=Hyb	IR64>Hyb	Apo=Hyb<IR64
LOC_Os08g28400.1	6.28241	4.33369	5.30805	62.6109	75.9919	69.3014	8.21827	20.9335	14.5759	0.010979	0.286308	0.0272839	Apo<IR64	Apo=Hyb	IR64>Hyb	Apo=Hyb<IR64
LOC_Os07g42310.1	33.5062	25.2142	29.3602	62.6109	51.3141	56.9625	19.176	24.5566	21.8663	0.05881	0.268715	0.0303391	Apo<IR64	Apo=Hyb	IR64>Hyb	Apo=Hyb<IR64
LOC_Os10g35960.2	2.09414	3.15177	2.62296	9.20749	8.22593	8.71671	2.73942	4.42824	3.58383	0.0137292	0.436593	0.0343511	Apo<IR64	Apo=Hyb	IR64>Hyb	Apo=Hyb<IR64
LOC_Os09g26620.2	6.28241	3.54575	4.91408	14.732	18.0187	16.3753	2.73942	6.03851	4.38897	0.0330939	0.829293	0.0357259	Apo<IR64	Apo=Hyb	IR64>Hyb	Apo=Hyb<IR64
LOC_Os02g39050.1	1	0.787944	0.893972	1.8415	1.56684	1.70417	1	1	1	0.0429248	0.42265	0.0359919	Apo<IR64	Apo=Hyb	IR64>Hyb	Apo=Hyb<IR64
LOC_Os05g26840.1	10.4707	5.5156	7.99315	20.2565	23.8944	22.0754	5.47884	10.0642	7.77151	0.044482	0.953623	0.0394037	Apo<IR64	Apo=Hyb	IR64>Hyb	Apo=Hyb<IR64
LOC_Os01g65530.1	1	1.57589	1.28794	9.20749	8.61764	8.91256	2.73942	4.83081	3.78512	0.00290963	0.147908	0.0420859	Apo<IR64	Apo=Hyb	IR64>Hyb	Apo=Hyb<IR64
LOC_Os11g11970.1	4.18828	1.18192	2.6851	11.049	15.6684	13.3587	2.73942	1.2077	1.97356	0.0606585	0.714206	0.0427724	Apo<IR64	Apo=Hyb	IR64>Hyb	Apo=Hyb<IR64
LOC_Os01g73620.2	12.5648	7.87944	10.2221	31.3055	29.3783	30.3419	19.176	13.2847	16.2303	0.0154841	0.251475	0.045003	Apo<IR64	Apo=Hyb	IR64>Hyb	Apo=Hyb<IR64
LOC_Os02g31867.1	1	1.96986	1.48493	60.7694	45.8302	53.2998	16.4365	4.83081	10.6337	0.0202383	0.256755	0.0457978	Apo<IR64	Apo=Hyb	IR64>Hyb	Apo=Hyb<IR64
LOC_Os01g72690.1	1	1	1	1.8415	2.35027	2.09588	1	0.805135	0.902567	0.0498854	0.42265	0.0483609	Apo<IR64	Apo=Hyb	IR64>Hyb	Apo=Hyb<IR64
LOC_Os03g28940.1	1	0.787944	0.893972	1.8415	2.35027	2.09588	1	0.805135	0.902567	0.0487639	0.957828	0.0483609	Apo<IR64	Apo=Hyb	IR64>Hyb	Apo=Hyb<IR64
LOC_Os08g44150.1	1	0.393972	0.696986	1.8415	2.35027	2.09588	1	1	1	0.0715135	0.42265	0.0498854	Apo<IR64	Apo=Hyb	IR64>Hyb	Apo=Hyb<IR64
LOC_Os12g22090.2	12.5648	16.1528	14.3588	53.4034	55.2312	54.3173	13.6971	29.3874	21.5423	0.00252919	0.466254	0.0534583	Apo<IR64	Apo=Hyb	IR64>Hyb	Apo=Hyb<IR64
LOC_Os10g04600.2	10.4707	11.4252	10.9479	16.5735	16.0601	16.3168	2.73942	8.05135	5.39538	0.010034	0.17588	0.0548296	Apo<IR64	Apo=Hyb	IR64>Hyb	Apo=Hyb<IR64
LOC_Os12g22760.2	2.09414	1.57589	1.83501	3.683	4.30882	3.99591	2.73942	2.4154	2.57741	0.0335785	0.135776	0.0565251	Apo<IR64	Apo=Hyb	IR64>Hyb	Apo=Hyb<IR64
LOC_Os07g49380.1	1	1.96986	1.48493	3.683	4.30882	3.99591	2.73942	2.4154	2.57741	0.0489778	0.166098	0.0565251	Apo<IR64	Apo=Hyb	IR64>Hyb	Apo=Hyb<IR64
LOC_Os02g47580.1	1	1.96986	1.48493	7.36599	5.48395	6.42497	2.73942	2.01284	2.37613	0.0429826	0.279157	0.0568292	Apo<IR64	Apo=Hyb	IR64>Hyb	Apo=Hyb<IR64
LOC_Os08g40610.1	1	0.393972	0.696986	1.8415	1.95855	1.90003	1	0.402567	0.701284	0.0599504	0.992858	0.0588461	Apo<IR64	Apo=Hyb	IR64>Hyb	Apo=Hyb<IR64
LOC_Os05g02564.1	1	0.393972	0.696986	1.8415	1.95855	1.90003	1	0.402567	0.701284	0.0599504	0.992858	0.0588461	Apo<IR64	Apo=Hyb	IR64>Hyb	Apo=Hyb<IR64
LOC_Os01g65330.2	12.5648	11.4252	11.995	18.415	23.8944	21.1547	10.9577	8.85648	9.90709	0.0820149	0.22276	0.0618133	Apo<IR64	Apo=Hyb	IR64>Hyb	Apo=Hyb<IR64
LOC_Os08g12830.1	1	0.787944	0.893972	11.049	7.83422	9.4416	1	3.22054	2.11027	0.0337301	0.389347	0.0642384	Apo<IR64	Apo=Hyb	IR64>Hyb	Apo=Hyb<IR64
LOC_Os06g01304.2	2.09414	1.18192	1.63803	5.52449	8.22593	6.87521	1	2.01284	1.50642	0.0667662	0.86471	0.0652111	Apo<IR64	Apo=Hyb	IR64>Hyb	Apo=Hyb<IR64
LOC_Os07g04110.1	1	2.7578	1.8789	9.20749	7.83422	8.52085	1	4.02567	2.51284	0.027058	0.751811	0.0686818	Apo<IR64	Apo=Hyb	IR64>Hyb	Apo=Hyb<IR64
LOC_Os10g32990.1	1	0.787944	0.893972	1.8415	2.35027	2.09588	1	1.2077	1.10385	0.0487639	0.292912	0.068882	Apo<IR64	Apo=Hyb	IR64>Hyb	Apo=Hyb<IR64
LOC_Os07g04700.5	1	0.393972	0.696986	1.8415	2.35027	2.09588	1	1.2077	1.10385	0.0715135	0.33179	0.068882	Apo<IR64	Apo=Hyb	IR64>Hyb	Apo=Hyb<IR64
LOC_Os02g47170.1	1	0.393972	0.696986	1.8415	2.35027	2.09588	1	0.402567	0.701284	0.0715135	0.992858	0.0708437	Apo<IR64	Apo=Hyb	IR64>Hyb	Apo=Hyb<IR64
LOC_Os08g08592.3	2.09414	1.96986	2.032	14.732	19.1938	16.9629	1	6.84365	3.92182	0.0216207	0.584159	0.0710923	Apo<IR64	Apo=Hyb	IR64>Hyb	Apo=Hyb<IR64
LOC_Os09g12770.1	12.5648	16.5468	14.5558	25.781	23.5027	24.6418	5.47884	13.6873	9.58307	0.0480282	0.389493	0.0715271	Apo<IR64	Apo=Hyb	IR64>Hyb	Apo=Hyb<IR64
LOC_Os02g50840.2	1	0.787944	0.893972	3.683	5.87566	4.77933	1	0.805135	0.902567	0.0718153	0.957828	0.0720075	Apo<IR64	Apo=Hyb	IR64>Hyb	Apo=Hyb<IR64
LOC_Os05g37330.1	1	0.393972	0.696986	1.8415	1.56684	1.70417	1	1.2077	1.10385	0.0939761	0.33179	0.0733239	Apo<IR64	Apo=Hyb	IR64>Hyb	Apo=Hyb<IR64
LOC_Os01g04550.1	2.09414	10.2433	6.1687	47.8789	72.8582	60.3686	19.176	7.24621	13.2111	0.0540347	0.432433	0.0764028	Apo<IR64	Apo=Hyb	IR64>Hyb	Apo=Hyb<IR64
LOC_Os12g34874.3	1	1.57589	1.28794	5.52449	4.30882	4.91666	2.73942	1.61027	2.17485	0.0326806	0.296621	0.0806304	Apo<IR64	Apo=Hyb	IR64>Hyb	Apo=Hyb<IR64
LOC_Os03g02440.2	2.09414	2.36383	2.22898	3.683	3.5254	3.6042	2.73942	2.01284	2.37613	0.0126537	0.740683	0.0806939	Apo<IR64	Apo=Hyb	IR64>Hyb	Apo=Hyb<IR64
LOC_Os09g38900.1	4.18828	1.96986	3.07907	18.415	16.0601	17.2376	10.9577	6.03851	8.4981	0.0128029	0.18236	0.0851111	Apo<IR64	Apo=Hyb	IR64>Hyb	Apo=Hyb<IR64
LOC_Os12g22760.4	2.09414	1.18192	1.63803	5.52449	5.87566	5.70008	1	3.22054	2.11027	0.0141696	0.731978	0.0856411	Apo<IR64	Apo=Hyb	IR64>Hyb	Apo=Hyb<IR64
LOC_Os05g08900.1	2.09414	4.33369	3.21391	12.8905	21.5441	17.2173	2.73942	4.02567	3.38255	0.0885445	0.90805	0.0871087	Apo<IR64	Apo=Hyb	IR64>Hyb	Apo=Hyb<IR64
LOC_Os01g31810.2	8.37655	2.36383	5.37019	16.5735	23.8944	20.2339	8.21827	9.25905	8.73866	0.0883112	0.384642	0.0897403	Apo<IR64	Apo=Hyb	IR64>Hyb	Apo=Hyb<IR64
LOC_Os02g42374.4	1	0.787944	0.893972	1.8415	1.56684	1.70417	1	0.402567	0.701284	0.0429248	0.605091	0.0927582	Apo<IR64	Apo=Hyb	IR64>Hyb	Apo=Hyb<IR64
LOC_Os08g06930.1	1	0.787944	0.893972	1.8415	1.56684	1.70417	1	0.402567	0.701284	0.0429248	0.605091	0.0927582	Apo<IR64	Apo=Hyb	IR64>Hyb	Apo=Hyb<IR64
LOC_Os09g38690.1	1	0.787944	0.893972	1.8415	1.56684	1.70417	1	0.402567	0.701284	0.0429248	0.605091	0.0927582	Apo<IR64	Apo=Hyb	IR64>Hyb	Apo=Hyb<IR64
LOC_Os01g63180.1	1	1	1	3.683	2.35027	3.01663	1	1	1	0.0940388	#DIV/0!	0.0940388	Apo<IR64	Apo=Hyb	IR64>Hyb	Apo=Hyb<IR64
LOC_Os12g04424.1	2.09414	2.36383	2.22898	9.20749	10.5762	9.89184	5.47884	1.2077	3.34327	0.00818398	0.654463	0.0999903	Apo<IR64	Apo=Hyb	IR64>Hyb	Apo=Hyb<IR64
LOC_Os11g11890.1	180.096	103.615	141.855	14.732	15.2767	15.0044	84.9221	77.2929	81.1075	0.0801139	0.254732	0.00333029	Apo>IR64	Apo=Hyb	IR64<Hyb	IR64<Apo=Hyb
LOC_Os12g42520.1	2.09414	2.36383	2.22898	1	1.17513	1.08757	2.73942	2.4154	2.57741	0.0192707	0.240142	0.0149379	Apo>IR64	Apo=Hyb	IR64<Hyb	IR64<Apo=Hyb
LOC_Os01g35330.1	94.2362	64.2174	79.2268	1	1	1	38.3519	28.9849	33.6684	0.0348985	0.101327	0.019941	Apo>IR64	Apo=Hyb	IR64<Hyb	IR64<Apo=Hyb
LOC_Os08g15149.1	171.719	108.342	140.031	5.52449	10.5762	8.05034	76.7038	59.1774	67.9406	0.0534091	0.159632	0.0224119	Apo>IR64	Apo=Hyb	IR64<Hyb	IR64<Apo=Hyb
LOC_Os02g13510.1	1359.1	858.071	1108.58	139.954	146.5	143.227	356.125	444.434	400.28	0.061232	0.108404	0.0284099	Apo>IR64	Apo=Hyb	IR64<Hyb	IR64<Apo=Hyb
LOC_Os02g10390.2	6.28241	9.84929	8.06585	1.8415	2.35027	2.09588	5.47884	6.84365	6.16124	0.0802499	0.423644	0.0306249	Apo>IR64	Apo=Hyb	IR64<Hyb	IR64<Apo=Hyb
LOC_Os03g44210.1	39.7886	30.7298	35.2592	16.5735	13.3182	14.9458	35.6125	29.3874	32.5	0.0518144	0.665441	0.037782	Apo>IR64	Apo=Hyb	IR64<Hyb	IR64<Apo=Hyb
LOC_Os12g28250.1	10.4707	12.2131	11.3419	5.52449	5.48395	5.50422	10.9577	13.6873	12.3225	0.0215664	0.606346	0.0378175	Apo>IR64	Apo=Hyb	IR64<Hyb	IR64<Apo=Hyb
LOC_Os02g57290.3	18.8472	16.9408	17.894	9.20749	9.79277	9.50013	19.176	24.9592	22.0676	0.01382	0.304008	0.0495418	Apo>IR64	Apo=Hyb	IR64<Hyb	IR64<Apo=Hyb
LOC_Os08g14440.2	8.37655	6.69752	7.53704	1.8415	3.13369	2.48759	5.47884	6.44108	5.95996	0.0413063	0.244691	0.0498304	Apo>IR64	Apo=Hyb	IR64<Hyb	IR64<Apo=Hyb
LOC_Os03g01970.1	8.37655	9.06135	8.71895	5.52449	5.09224	5.30837	10.9577	8.85648	9.90709	0.0138033	0.394759	0.0503291	Apo>IR64	Apo=Hyb	IR64<Hyb	IR64<Apo=Hyb
LOC_Os06g16150.1	18.8472	12.6071	15.7272	1	1	1	5.47884	8.45391	6.96638	0.0420717	0.12674	0.0569061	Apo>IR64	Apo=Hyb	IR64<Hyb	IR64<Apo=Hyb
LOC_Os05g40160.1	2.09414	2.36383	2.22898	1	1.56684	1.28342	2.73942	2.4154	2.57741	0.0947768	0.240142	0.0581524	Apo>IR64	Apo=Hyb	IR64<Hyb	IR64<Apo=Hyb
LOC_Os02g12400.1	2.09414	1.96986	2.032	1	1.17513	1.08757	2.73942	2.01284	2.37613	0.0126804	0.449028	0.0747925	Apo>IR64	Apo=Hyb	IR64<Hyb	IR64<Apo=Hyb
LOC_Os08g32130.2	41.8828	41.761	41.8219	7.36599	12.9265	10.1462	38.3519	26.1669	32.2594	0.00761963	0.257104	0.0807612	Apo>IR64	Apo=Hyb	IR64<Hyb	IR64<Apo=Hyb
LOC_Os05g31480.1	50.2593	45.7007	47.98	9.20749	12.143	10.6753	46.5702	29.3874	37.9788	0.00523971	0.377397	0.0885725	Apo>IR64	Apo=Hyb	IR64<Hyb	IR64<Apo=Hyb
LOC_Os08g06520.2	1	0.787944	0.893972	1	1.17513	1.08757	2.73942	2.4154	2.57741	0.294495	0.0129715	0.0149379	Apo=IR64	Apo<Hyb	IR64<Hyb	Apo=IR64<Hyb
LOC_Os08g31510.1	1	0.787944	0.893972	1	0.391711	0.695855	2.73942	2.81797	2.7787	0.60116	0.00357973	0.0209981	Apo=IR64	Apo<Hyb	IR64<Hyb	Apo=IR64<Hyb
LOC_Os09g24670.2	2.09414	3.54575	2.81994	1.8415	2.35027	2.09588	8.21827	6.44108	7.32967	0.445854	0.0590516	0.0298006	Apo=IR64	Apo<Hyb	IR64<Hyb	Apo=IR64<Hyb
LOC_Os08g01070.1	1	1.57589	1.28794	1	0.391711	0.695855	2.73942	2.4154	2.57741	0.293026	0.0598198	0.0319444	Apo=IR64	Apo<Hyb	IR64<Hyb	Apo=IR64<Hyb
LOC_Os02g40500.1	1	1.57589	1.28794	1.8415	1.56684	1.70417	2.73942	3.22054	2.97998	0.321916	0.0458192	0.0440475	Apo=IR64	Apo<Hyb	IR64<Hyb	Apo=IR64<Hyb
LOC_Os12g39620.5	1	1.18192	1.09096	1	0.783422	0.891711	2.73942	4.02567	3.38255	0.294227	0.0717935	0.0622253	Apo=IR64	Apo<Hyb	IR64<Hyb	Apo=IR64<Hyb
LOC_Os09g24670.1	10.4707	10.2433	10.357	11.049	7.83422	9.4416	16.4365	14.895	15.6658	0.627265	0.0208665	0.0731421	Apo=IR64	Apo<Hyb	IR64<Hyb	Apo=IR64<Hyb
LOC_Os01g63410.1	1	0.787944	0.893972	1	1.17513	1.08757	2.73942	2.01284	2.37613	0.294495	0.0594428	0.0747925	Apo=IR64	Apo<Hyb	IR64<Hyb	Apo=IR64<Hyb
LOC_Os11g20554.1	2.09414	2.7578	2.42597	3.683	3.13369	3.40834	1	1.2077	1.10385	0.150138	0.0627262	0.0158502	Apo=IR64	Apo>Hyb	IR64>Hyb	Hyb<Apo=IR64
LOC_Os04g31240.1	2.09414	2.36383	2.22898	1.8415	1.95855	1.90003	1	1.2077	1.10385	0.154658	0.0221267	0.0216912	Apo=IR64	Apo>Hyb	IR64>Hyb	Hyb<Apo=IR64
LOC_Os08g12740.2	2.09414	2.36383	2.22898	1.8415	1.56684	1.70417	1	1.2077	1.10385	0.112286	0.0221267	0.0733239	Apo=IR64	Apo>Hyb	IR64>Hyb	Hyb<Apo=IR64
LOC_Os11g05870.1	10.4707	6.30355	8.38712	5.52449	3.5254	4.52495	1	1.61027	1.30513	0.236628	0.0781858	0.0911734	Apo=IR64	Apo>Hyb	IR64>Hyb	Hyb<Apo=IR64
LOC_Os01g35789.2	127.742	94.5532	111.148	9.20749	17.2353	13.2214	82.1827	46.6978	64.4402	0.0290774	0.194451	0.106385				amb
LOC_Os04g33200.2	8.37655	6.30355	7.34005	1	1.17513	1.08757	10.9577	5.63594	8.29682	0.0265788	0.769468	0.113603				amb
LOC_Os08g31240.1	2.09414	2.36383	2.22898	7.36599	5.87566	6.62083	2.73942	4.42824	3.58383	0.0284672	0.253959	0.114392				amb
LOC_Os11g06234.1	2.09414	2.36383	2.22898	3.683	5.09224	4.38762	1	2.4154	1.7077	0.0949784	0.544517	0.115333				amb
LOC_Os09g11480.2	211.508	235.201	223.355	40.5129	26.2446	33.3788	112.316	205.309	158.813	0.00525707	0.310814	0.11656				amb
LOC_Os04g33660.1	10.4707	9.06135	9.76602	1	2.35027	1.67513	8.21827	4.83081	6.52454	0.0142383	0.219266	0.11706				amb
LOC_Os10g41930.6	1	1.18192	1.09096	7.36599	9.79277	8.57938	2.73942	5.23338	3.9864	0.0254014	0.146553	0.118526				amb
LOC_Os01g62620.1	6.28241	6.69752	6.48997	3.683	1.17513	2.42906	5.47884	6.84365	6.16124	0.0855718	0.690154	0.120444				amb
LOC_Os01g61060.1	2.09414	2.7578	2.42597	5.52449	4.30882	4.91666	2.73942	0.402567	1.57099	0.0693606	0.554413	0.126278				amb
LOC_Os08g25820.2	8.37655	5.90958	7.14306	1	2.35027	1.67513	5.47884	3.62311	4.55098	0.0602218	0.235095	0.129091				amb
LOC_Os02g05970.1	1	3.15177	2.07589	7.36599	6.65909	7.01254	5.47884	3.62311	4.55098	0.0488033	0.223611	0.131389				amb
LOC_Os08g06470.2	4.18828	4.33369	4.26098	1.8415	2.74198	2.29174	8.21827	4.83081	6.52454	0.0496746	0.313497	0.137052				amb
LOC_Os02g09770.2	2.09414	2.36383	2.22898	3.683	3.91711	3.80005	2.73942	1.2077	1.97356	0.0126733	0.773767	0.14246				amb
LOC_Os03g51090.1	8.37655	1.57589	4.97622	25.781	18.0187	21.8998	10.9577	13.6873	12.3225	0.0817284	0.182827	0.145347				amb
LOC_Os03g38000.2	73.2948	66.1873	69.741	97.5994	113.988	105.794	79.4432	88.5648	84.004	0.0562471	0.132453	0.145788				amb
LOC_Os08g31970.1	73.2948	49.2465	61.2706	18.415	15.2767	16.8459	52.049	30.9977	41.5234	0.0670947	0.342011	0.146247				amb
LOC_Os01g66560.1	1	1.96986	1.48493	5.52449	4.30882	4.91666	2.73942	3.62311	3.18126	0.047697	0.122648	0.147201				amb
LOC_Os10g41050.1	4.18828	3.15177	3.67002	1	1.17513	1.08757	5.47884	2.81797	4.14841	0.0390146	0.769468	0.14859				amb
LOC_Os01g24710.2	165.437	291.539	228.488	20.2565	0.783422	10.5199	90.4009	44.685	67.543	0.0760295	0.138471	0.148645				amb
LOC_Os09g19140.1	1	3.15177	2.07589	7.36599	11.3596	9.3628	2.73942	5.23338	3.9864	0.0847542	0.365801	0.149811				amb
LOC_Os09g08072.1	25.1297	27.578	26.3538	16.5735	16.4519	16.5127	19.176	23.3489	21.2624	0.0151603	0.169975	0.150668				amb
LOC_Os01g15390.1	2.09414	0.787944	1.44104	5.52449	4.70053	5.11251	2.73942	4.02567	3.38255	0.0415001	0.16833	0.15176				amb
LOC_Os05g02260.2	270.144	172.166	221.155	49.7204	83.4344	66.5774	101.359	126.809	114.084	0.0963684	0.168665	0.153429				amb
LOC_Os08g02950.1	2.09414	1.18192	1.63803	3.683	3.13369	3.40834	1	2.4154	1.7077	0.0797764	0.941583	0.154395				amb
LOC_Os12g35630.3	973.774	689.451	831.612	348.043	278.898	313.471	525.969	406.996	466.482	0.0713072	0.141327	0.156168				amb
LOC_Os09g08390.1	94.2362	84.31	89.2731	162.052	230.326	196.189	104.098	130.029	117.064	0.0902327	0.183264	0.162576				amb
LOC_Os01g28680.2	2.09414	1.18192	1.63803	3.683	5.09224	4.38762	1	2.81797	1.90899	0.0819031	0.814863	0.163936				amb
LOC_Os11g04670.1	2.09414	5.90958	4.00186	11.049	14.1016	12.5753	5.47884	9.25905	7.36895	0.0724877	0.336604	0.165356				amb
LOC_Os01g62040.1	10.4707	7.87944	9.17506	22.098	16.4519	19.2749	13.6971	8.45391	11.0755	0.0829814	0.58244	0.167112				amb
LOC_Os08g15840.5	8.37655	5.90958	7.14306	1	1.17513	1.08757	8.21827	3.62311	5.92069	0.0392621	0.685377	0.170298				amb
LOC_Os02g38840.2	4.18828	1.96986	3.07907	7.36599	7.83422	7.6001	5.47884	1.61027	3.54456	0.0575051	0.853965	0.172854				amb
LOC_Os08g15500.1	31.4121	33.0936	32.2528	47.8789	41.1296	44.5043	38.3519	34.2182	36.2851	0.0719887	0.212485	0.173418				amb
LOC_Os01g25330.2	2.09414	1.18192	1.63803	3.683	3.91711	3.80005	1	2.81797	1.90899	0.0443085	0.814863	0.175146				amb
LOC_Os02g06270.1	2.09414	2.36383	2.22898	3.683	4.30882	3.99591	10.9577	6.44108	8.69938	0.0352332	0.103599	0.175189				amb
LOC_Os01g03940.1	4.18828	5.12163	4.65495	11.049	9.00935	10.0292	2.73942	7.24621	4.99282	0.0408969	0.896738	0.178667				amb
LOC_Os04g03050.1	35.6003	42.9429	39.2716	5.52449	0.391711	2.9581	24.6548	10.8693	17.7621	0.0148772	0.110413	0.181777				amb
LOC_Os01g64980.1	1	0.787944	0.893972	1.8415	2.35027	2.09588	1	1.61027	1.30513	0.0487639	0.331025	0.184805				amb
LOC_Os12g41820.1	6.28241	5.90958	6.096	1.8415	1.95855	1.90003	2.73942	4.42824	3.58383	0.00216138	0.100877	0.184969				amb
LOC_Os02g13060.1	2475.27	1765.39	2120.33	721.867	133.573	427.72	1966.9	1051.51	1509.21	0.0668255	0.402012	0.185178				amb
LOC_Os06g09370.3	6.28241	15.7589	11.0206	27.6225	36.0374	31.8299	24.6548	16.1027	20.3787	0.0815461	0.280242	0.196491				amb
LOC_Os02g42890.1	12.5648	15.3649	13.9649	20.2565	18.4104	19.3334	13.6971	17.3104	15.5038	0.0852738	0.570141	0.199685				amb
LOC_Os01g02390.1	6.28241	8.27341	7.27791	1	1.17513	1.08757	5.47884	2.4154	3.94712	0.0250849	0.209828	0.203362				amb
LOC_Os03g01360.2	18.8472	10.6372	14.7422	86.5504	50.9224	68.7364	41.0913	26.972	34.0317	0.0980591	0.142024	0.21182				amb
LOC_Os10g42710.4	2.09414	3.15177	2.62296	5.52449	5.87566	5.70008	2.73942	4.83081	3.78512	0.0312607	0.425831	0.212669				amb
LOC_Os02g11130.1	12.5648	13.0011	12.7829	3.683	3.91711	3.80005	5.47884	9.66162	7.57023	0.00075855	0.131399	0.213683				amb
LOC_Os07g29770.3	10.4707	11.4252	10.9479	14.732	13.7099	14.2209	5.47884	11.6745	8.57665	0.042737	0.528295	0.214046				amb
LOC_Os02g17500.3	4.18828	2.36383	3.27605	11.049	9.00935	10.0292	8.21827	4.83081	6.52454	0.0386859	0.233353	0.218291				amb
LOC_Os02g01110.1	6.28241	5.5156	5.89901	1.8415	1.95855	1.90003	5.47884	2.81797	4.14841	0.00927564	0.333496	0.233406				amb
LOC_Os05g27320.1	14.659	12.2131	13.436	3.683	7.44251	5.56275	8.21827	12.4796	10.3489	0.0724247	0.33577	0.234127				amb
LOC_Os05g06920.1	129.837	125.283	127.56	7.36599	7.44251	7.40425	221.893	58.7748	140.334	0.000358952	0.889965	0.244694				amb
LOC_Os06g03830.1	4.18828	1.96986	3.07907	9.20749	12.9265	11.067	2.73942	8.45391	5.59667	0.0662541	0.497751	0.249779				amb
LOC_Os05g25400.1	1	0.787944	0.893972	20.2565	26.2446	23.2506	8.21827	18.9207	13.5695	0.0174884	0.141431	0.255132				amb
LOC_Os08g07390.1	71.2007	47.2766	59.2386	14.732	2.74198	8.73698	73.9644	24.154	49.0592	0.0635756	0.747893	0.256131				amb
LOC_Os08g32540.1	10.4707	9.84929	10.16	18.415	17.2353	17.8251	46.5702	24.154	35.3621	0.00747986	0.153596	0.258585				amb
LOC_Os12g17830.2	2.09414	0.787944	1.44104	11.049	8.61764	9.83331	1	7.64878	4.32439	0.02599	0.484375	0.259911				amb
LOC_Os09g08390.3	87.9538	82.7341	85.3439	167.576	223.667	195.622	164.365	118.355	141.36	0.0594759	0.136671	0.273333				amb
LOC_Os08g41400.1	31.4121	50.0344	40.7232	14.732	11.3596	13.0458	19.176	44.2824	31.7292	0.0997114	0.6231	0.278156				amb
LOC_Os01g73570.2	62.8241	66.1873	64.5057	53.4034	46.2219	49.8127	63.0067	53.5415	58.2741	0.0657244	0.340501	0.290379				amb
LOC_Os04g03796.1	27.2238	21.6684	24.4461	7.36599	0.391711	3.87885	19.176	7.64878	13.4124	0.043914	0.226748	0.292641				amb
LOC_Os04g35410.1	2.09414	2.7578	2.42597	1	0.391711	0.695855	1	1.61027	1.30513	0.0615107	0.130773	0.292894				amb
LOC_Os11g20179.3	2.09414	1.57589	1.83501	1	0.783422	0.891711	1	1.2077	1.10385	0.0783617	0.120078	0.292971				amb
LOC_Os02g56310.1	8.37655	7.09149	7.73402	1.8415	3.13369	2.48759	19.176	5.23338	12.2047	0.028865	0.588462	0.299559				amb
LOC_Os03g49620.7	2.09414	1.96986	2.032	1	0.391711	0.695855	1	2.01284	1.50642	0.0499666	0.411233	0.303651				amb
LOC_Os05g04650.1	2.09414	2.7578	2.42597	1	0.783422	0.891711	5.47884	1.61027	3.54456	0.0480588	0.62619	0.304383				amb
LOC_Os08g31970.2	73.2948	52.0043	62.6495	29.464	15.6684	22.5662	41.0913	28.9849	35.0381	0.0872396	0.152847	0.307106				amb
LOC_Os01g38480.2	140.307	135.132	137.72	33.147	77.9505	55.5487	76.7038	111.109	93.9062	0.0677506	0.128054	0.307362				amb
LOC_Os01g10950.1	8.37655	8.66738	8.52197	1.8415	3.5254	2.68345	16.4365	4.83081	10.6337	0.0207514	0.75087	0.307944				amb
LOC_Os09g24190.1	1	0.393972	0.696986	3.683	2.35027	3.01663	1	2.4154	1.7077	0.0868157	0.319636	0.310427				amb
LOC_Os08g10304.1	1	2.36383	1.68192	3.683	4.70053	4.19176	1	3.62311	2.31155	0.098264	0.711612	0.313134				amb
LOC_Os11g06290.1	58.6359	35.4575	47.0467	84.7089	84.6096	84.6592	79.4432	48.3081	63.8757	0.0832552	0.477283	0.313539				amb
LOC_Os12g43590.1	2.09414	2.36383	2.22898	1	1	1	5.47884	1.61027	3.54456	0.0118258	0.567443	0.318909				amb
LOC_Os03g49500.1	1	0.393972	0.696986	3.683	2.74198	3.21249	2.73942	0.402567	1.57099	0.0461001	0.544266	0.322351				amb
LOC_Os06g43120.2	4.18828	4.33369	4.26098	3.683	3.91711	3.80005	5.47884	4.02567	4.75226	0.0789383	0.570405	0.324991				amb
LOC_Os06g09880.1	25.1297	21.2745	23.2021	7.36599	8.61764	7.99181	27.3942	10.4668	18.9305	0.0172941	0.671366	0.326398				amb
LOC_Os06g01950.1	16.7531	24.8202	20.7867	1	4.70053	2.85027	5.47884	22.1412	13.81	0.0561105	0.529667	0.327737				amb
LOC_Os08g03310.2	12.5648	16.1528	14.3588	25.781	21.9358	23.8584	5.47884	21.3361	13.4075	0.0688102	0.917526	0.328661				amb
LOC_Os02g27960.2	6.28241	5.12163	5.70202	23.9395	15.6684	19.804	16.4365	8.45391	12.4452	0.0776216	0.23651	0.32885				amb
LOC_Os09g25960.1	2.09414	1.96986	2.032	1	0.783422	0.891711	1	1.61027	1.30513	0.0117769	0.144729	0.329855				amb
LOC_Os08g10580.1	2.09414	1.96986	2.032	1	0.783422	0.891711	1	1.61027	1.30513	0.0117769	0.144729	0.329855				amb
LOC_Os03g22120.3	2.09414	4.72766	3.4109	7.36599	7.44251	7.40425	2.73942	6.84365	4.79153	0.0937651	0.628295	0.330986				amb
LOC_Os08g42040.1	4.18828	6.30355	5.24591	1	0.391711	0.695855	1	2.81797	1.90899	0.0538196	0.13912	0.333123				amb
LOC_Os12g29220.1	171.719	172.56	172.139	88.3919	76.7753	82.5836	145.189	90.1751	117.682	0.00420174	0.186319	0.338194				amb
LOC_Os01g39060.1	39.7886	20.8805	30.3346	136.271	94.0106	115.141	98.6192	66.4236	82.5214	0.0670952	0.107689	0.344362				amb
LOC_Os01g22990.1	1	1	1	1.8415	1.56684	1.70417	1	1.61027	1.30513	0.0359919	0.42265	0.355354				amb
LOC_Os02g03640.1	1	1	1	1.8415	1.56684	1.70417	1	1.61027	1.30513	0.0359919	0.42265	0.355354				amb
LOC_Os01g04190.4	1	1.18192	1.09096	1.8415	1.56684	1.70417	1	1.61027	1.30513	0.0651787	0.57047	0.355354				amb
LOC_Os03g54970.2	4.18828	8.27341	6.23084	12.8905	12.143	12.5168	2.73942	11.6745	7.20694	0.0939909	0.860862	0.357933				amb
LOC_Os01g37130.1	20.9414	39.0032	29.9723	82.8674	61.4986	72.183	41.0913	65.6185	53.3549	0.0945266	0.264484	0.366599				amb
LOC_Os01g57630.1	2.09414	1.96986	2.032	1	1.17513	1.08757	2.73942	1.2077	1.97356	0.0126804	0.946301	0.369299				amb
LOC_Os01g61710.4	2.09414	1.57589	1.83501	1	0.783422	0.891711	1	2.4154	1.7077	0.0783617	0.881395	0.372496				amb
LOC_Os04g01650.1	4.18828	3.15177	3.67002	1	0.391711	0.695855	1	5.23338	3.11669	0.03848	0.82328	0.375072				amb
LOC_Os11g42500.1	2.09414	1.96986	2.032	1	0.391711	0.695855	5.47884	1	3.23942	0.0499666	0.643882	0.377294				amb
LOC_Os01g64560.1	6.28241	5.12163	5.70202	1.8415	1.95855	1.90003	10.9577	2.4154	6.68655	0.0227403	0.840558	0.378965				amb
LOC_Os06g12790.1	8.37655	9.45532	8.91594	5.52449	5.09224	5.30837	10.9577	5.63594	8.29682	0.0249759	0.840809	0.379353				amb
LOC_Os04g34976.2	8.37655	13.789	11.0828	36.83	36.0374	36.4337	35.6125	21.3361	28.4743	0.0114407	0.15039	0.381437				amb
LOC_Os07g01114.1	4.18828	3.54575	3.86701	1	0.783422	0.891711	1	2.81797	1.90899	0.0127363	0.179355	0.382142				amb
LOC_Os01g27750.1	1	1.18192	1.09096	1.8415	1.56684	1.70417	8.21827	2.01284	5.11555	0.0651787	0.324219	0.386594				amb
LOC_Os06g02480.1	2.09414	3.15177	2.62296	1	0.783422	0.891711	1	3.22054	2.11027	0.0850034	0.717241	0.38871				amb
LOC_Os01g68120.1	31.4121	24.0323	27.7222	11.049	14.885	12.967	13.6971	23.3489	18.523	0.0710704	0.269157	0.396675				amb
LOC_Os11g11790.1	104.707	93.7653	99.2361	136.271	133.965	135.118	134.232	109.498	121.865	0.0234286	0.236223	0.397697				amb
LOC_Os06g12780.1	1	3.54575	2.27287	7.36599	6.65909	7.01254	2.73942	6.84365	4.79153	0.0696643	0.406451	0.397857				amb
LOC_Os07g37560.2	2.09414	2.36383	2.22898	1	0.391711	0.695855	2.73942	0.805135	1.77228	0.0440062	0.686013	0.399613				amb
LOC_Os01g03820.1	6.28241	3.93972	5.11107	1	1	1	8.21827	1.2077	4.71298	0.0724684	0.924056	0.400509				amb
LOC_Os01g57110.1	2.09414	4.72766	3.4109	9.20749	14.1016	11.6545	5.47884	10.4668	7.9728	0.0973233	0.247157	0.402514				amb
LOC_Os08g07300.1	1	1.96986	1.48493	3.683	5.09224	4.38762	2.73942	4.02567	3.38255	0.0769475	0.142611	0.402587				amb
LOC_Os08g09190.1	6.28241	7.87944	7.08092	1	3.5254	2.2627	2.73942	6.84365	4.79153	0.0841821	0.407674	0.40405				amb
LOC_Os08g14570.1	39.7886	22.8504	31.3195	77.3429	120.255	98.7991	90.4009	28.5823	59.4916	0.0996863	0.472093	0.405835				amb
LOC_Os08g39694.2	39.7886	55.55	47.6693	16.5735	20.7607	18.6671	19.176	35.4259	27.3009	0.0707594	0.213753	0.411641				amb
LOC_Os02g05630.1	4.18828	3.15177	3.67002	5.52449	5.87566	5.70008	1	5.63594	3.31797	0.0655867	0.895763	0.413247				amb
LOC_Os04g33660.2	6.28241	7.48546	6.88394	3.683	1.17513	2.42906	2.73942	8.85648	5.79795	0.0851904	0.7608	0.41535				amb
LOC_Os01g28450.1	39.7886	46.4887	43.1386	1	17.627	9.31349	10.9577	66.8262	38.8919	0.0635915	0.89387	0.416969				amb
LOC_Os02g27960.1	6.28241	5.90958	6.096	20.2565	14.4933	17.3749	16.4365	8.05135	12.2439	0.0597331	0.280548	0.419367				amb
LOC_Os08g07080.1	12.5648	20.0926	16.3287	1.8415	0.391711	1.1166	30.1336	1.2077	15.6707	0.0580199	0.968881	0.420716				amb
LOC_Os05g38830.2	2.09414	1.57589	1.83501	1	1	1	1	1.2077	1.10385	0.0843026	0.120078	0.42265				amb
LOC_Os02g40100.1	2.09414	1.57589	1.83501	1	1	1	1	0.402567	0.701284	0.0843026	0.103175	0.42265				amb
LOC_Os10g41930.2	1	1.96986	1.48493	9.20749	7.44251	8.325	8.21827	2.81797	5.51812	0.0209918	0.279311	0.42726				amb
LOC_Os05g02310.1	115.178	100.463	107.82	51.5619	11.7513	31.6566	115.056	35.8285	75.4421	0.0696246	0.505956	0.427437				amb
LOC_Os06g17900.1	27.2238	22.4564	24.8401	7.36599	2.74198	5.05398	5.47884	15.7001	10.5895	0.0270309	0.127356	0.427746				amb
LOC_Os08g41390.2	10.4707	8.66738	9.56903	1.8415	3.5254	2.68345	2.73942	8.45391	5.59667	0.0306319	0.316058	0.431206				amb
LOC_Os11g47330.1	1	3.15177	2.07589	5.52449	5.09224	5.30837	8.21827	5.23338	6.72582	0.0985139	0.127328	0.446467				amb
LOC_Os01g18850.4	1	1.18192	1.09096	7.36599	4.30882	5.83741	5.47884	2.01284	3.74584	0.0902189	0.265686	0.460937				amb
LOC_Os11g07490.1	4.18828	2.7578	3.47304	1	1.17513	1.08757	1	2.81797	1.90899	0.0803956	0.308908	0.463317				amb
LOC_Os10g42710.5	4.18828	2.7578	3.47304	5.52449	6.26737	5.89593	5.47884	5.63594	5.55739	0.0951207	0.101371	0.466642				amb
LOC_Os11g05556.2	2.09414	2.36383	2.22898	1	1.17513	1.08757	1	2.4154	1.7077	0.0192707	0.544517	0.476187				amb
LOC_Os12g34890.1	18.8472	20.8805	19.8639	7.36599	3.13369	5.24984	30.1336	3.62311	16.8784	0.0248493	0.843169	0.477644				amb
LOC_Os01g12750.1	20.9414	24.0323	22.4868	14.732	14.1016	14.4168	13.6971	23.7515	18.7243	0.0361413	0.548607	0.482555				amb
LOC_Os01g65650.1	16.7531	19.6986	18.2258	12.8905	12.143	12.5168	2.73942	13.2847	8.01207	0.0640962	0.203072	0.483865				amb
LOC_Os02g17500.1	1	4.72766	2.86383	20.2565	16.8436	18.55	19.176	8.85648	14.0162	0.0249842	0.179104	0.491913				amb
LOC_Os07g30020.1	35.6003	34.2755	34.9379	9.20749	10.1845	9.69599	8.21827	26.1669	17.1926	0.00106147	0.187369	0.491979				amb
LOC_Os01g25060.1	4.18828	5.12163	4.65495	1	1.56684	1.28342	1	4.42824	2.71412	0.0252374	0.388659	0.496806				amb
LOC_Os01g72610.1	10.4707	15.7589	13.1148	1	3.91711	2.45855	1	18.5181	9.75905	0.0717642	0.74896	0.497406				amb
LOC_Os09g19310.1	1	1.57589	1.28794	3.683	3.13369	3.40834	1	3.62311	2.31155	0.0334611	0.525514	0.499082				amb
LOC_Os05g48600.2	2.09414	1.57589	1.83501	1	1	1	2.73942	0.805135	1.77228	0.0843026	0.955739	0.508327				amb
LOC_Os08g39210.1	1	0.393972	0.696986	1.8415	1.95855	1.90003	1	2.01284	1.50642	0.0599504	0.303799	0.520809				amb
LOC_Os02g11110.1	46.071	39.3972	42.7341	14.732	3.91711	9.32454	8.21827	25.7643	16.9913	0.0343209	0.111203	0.534443				amb
LOC_Os02g31220.1	2.09414	3.54575	2.81994	5.52449	7.44251	6.4835	1	7.24621	4.12311	0.092985	0.723788	0.545054				amb
LOC_Os02g02290.1	2.09414	2.36383	2.22898	1	1.56684	1.28342	1	3.22054	2.11027	0.0947768	0.925155	0.545505				amb
LOC_Os03g01580.2	29.3179	23.2443	26.2811	11.049	3.5254	7.28719	5.47884	21.3361	13.4075	0.0591019	0.268708	0.557715				amb
LOC_Os01g62160.1	1	0.787944	0.893972	1.8415	2.74198	2.29174	1	2.4154	1.7077	0.0942797	0.373372	0.558285				amb
LOC_Os11g02610.2	2.09414	1.96986	2.032	1	1.17513	1.08757	1	1.61027	1.30513	0.0126804	0.144729	0.563891				amb
LOC_Os10g04170.1	37.6945	48.4585	43.0765	18.415	10.5762	14.4956	10.9577	35.4259	23.1918	0.0502133	0.275208	0.568251				amb
LOC_Os05g31620.1	1	1.57589	1.28794	12.8905	15.6684	14.2795	16.4365	3.62311	10.0298	0.0117128	0.306021	0.583308				amb
LOC_Os02g06370.1	2.09414	3.54575	2.81994	9.20749	8.22593	8.71671	19.176	6.44108	12.8085	0.0213718	0.259422	0.587324				amb
LOC_Os02g05370.1	4.18828	5.5156	4.85194	9.20749	10.9679	10.0877	10.9577	5.63594	8.29682	0.0415842	0.335908	0.588246				amb
LOC_Os10g41030.1	27.2238	18.1227	22.6732	9.20749	5.87566	7.54158	13.6971	6.44108	10.0691	0.0890697	0.162703	0.591399				amb
LOC_Os04g53520.1	6.28241	8.66738	7.4749	1.8415	1.56684	1.70417	1	4.83081	2.9154	0.040648	0.180702	0.592672				amb
LOC_Os07g49460.4	2.09414	2.7578	2.42597	7.36599	6.65909	7.01254	10.9577	6.03851	8.4981	0.0109891	0.134231	0.610622				amb
LOC_Os04g53380.1	6.28241	7.09149	6.68695	5.52449	5.09224	5.30837	8.21827	4.42824	6.32325	0.0951527	0.868433	0.647846				amb
LOC_Os09g12660.2	50.2593	56.338	53.2986	64.4524	64.2406	64.3465	54.7884	90.1751	72.4818	0.0681229	0.397155	0.690813				amb
LOC_Os12g16350.9	1	1.57589	1.28794	5.52449	4.30882	4.91666	5.47884	3.22054	4.34969	0.0326806	0.119449	0.701612				amb
LOC_Os11g44415.1	14.659	14.183	14.421	3.683	8.22593	5.95446	13.6971	3.22054	8.45882	0.0656807	0.37341	0.703766				amb
LOC_Os11g40120.1	2.09414	4.33369	3.21391	7.36599	7.83422	7.6001	5.47884	12.8822	9.1805	0.0617872	0.262836	0.711517				amb
LOC_Os12g18860.1	1	1.96986	1.48493	3.683	5.09224	4.38762	5.47884	1.61027	3.54456	0.0769475	0.410217	0.721849				amb
LOC_Os01g68700.1	25.1297	22.0624	23.596	9.20749	9.00935	9.10842	5.47884	17.3104	11.3946	0.0110661	0.183977	0.736432				amb
LOC_Os11g29120.1	1	0.393972	0.696986	1.8415	1.56684	1.70417	1	2.01284	1.50642	0.0939761	0.303799	0.742492				amb
LOC_Os01g63460.1	1	1.18192	1.09096	1.8415	1.56684	1.70417	1	2.01284	1.50642	0.0651787	0.504163	0.742492				amb
LOC_Os02g42310.3	1	3.54575	2.27287	7.36599	9.40106	8.38353	1	11.6745	6.33723	0.0643321	0.536014	0.74266				amb
LOC_Os01g63400.2	1	1.18192	1.09096	1.8415	1.56684	1.70417	2.73942	1.2077	1.97356	0.0651787	0.37095	0.762202				amb
LOC_Os09g36190.2	6.28241	7.87944	7.08092	1.8415	3.91711	2.8793	1	6.84365	3.92182	0.0849364	0.406465	0.7687				amb
LOC_Os03g07430.1	4.18828	3.54575	3.86701	1	2.35027	1.67513	1	3.22054	2.11027	0.0993232	0.267895	0.769583				amb
LOC_Os08g13390.2	4.18828	4.72766	4.45797	3.683	3.5254	3.6042	2.73942	5.23338	3.9864	0.0933791	0.74713	0.78859				amb
LOC_Os02g52460.1	6.28241	5.12163	5.70202	3.683	3.13369	3.40834	1	4.83081	2.9154	0.0702136	0.298428	0.822719				amb
LOC_Os02g38210.1	79.5772	81.5522	80.5647	62.6109	63.4572	63.034	43.8308	74.475	59.1529	0.00373433	0.29786	0.823756				amb
LOC_Os08g31810.2	2.09414	3.93972	3.01693	7.36599	5.87566	6.62083	10.9577	4.02567	7.49168	0.0933898	0.338454	0.828867				amb
LOC_Os05g03590.1	8.37655	6.69752	7.53704	18.415	13.3182	15.8666	19.176	10.0642	14.6201	0.0899777	0.265883	0.83351				amb
LOC_Os08g10070.2	1	1.57589	1.28794	3.683	5.87566	4.77933	1	7.24621	4.12311	0.091213	0.461423	0.861168				amb
LOC_Os05g07090.3	1	1.18192	1.09096	3.683	3.13369	3.40834	5.47884	2.01284	3.74584	0.0152321	0.265686	0.865231				amb
LOC_Os04g05010.1	1	0.393972	0.696986	3.683	4.30882	3.99591	1	6.03851	3.51926	0.0169909	0.381802	0.868388				amb
LOC_Os08g05490.1	50.2593	36.6394	43.4493	103.124	103.412	103.268	128.753	67.2288	97.9908	0.0127194	0.225573	0.879586				amb
LOC_Os02g17930.1	6.28241	6.69752	6.48997	3.683	3.13369	3.40834	1	5.23338	3.11669	0.0122509	0.253617	0.903827				amb
LOC_Os01g41565.1	12.5648	2.7578	7.66131	53.4034	34.4706	43.937	57.5279	25.7643	41.6461	0.0765812	0.177564	0.912719				amb
LOC_Os09g12660.1	48.1652	53.1862	50.6757	69.9769	68.5494	69.2632	38.3519	93.7982	66.0751	0.0191524	0.635704	0.918978				amb
LOC_Os01g10400.1	52.3534	89.0376	70.6955	139.954	157.468	148.711	82.1827	231.074	156.628	0.061664	0.378888	0.925521				amb
LOC_Os01g02360.1	1	1	1	3.683	2.35027	3.01663	5.47884	1	3.23942	0.0940388	0.42265	0.932727				amb
LOC_Os08g05940.1	60.73	56.338	58.534	31.3055	43.8716	37.5885	21.9154	55.9569	38.9361	0.0878711	0.371764	0.947553				amb
LOC_Os12g18650.5	23.0355	23.2443	23.1399	14.732	17.627	16.1795	5.47884	28.5823	17.0306	0.0408291	0.649737	0.948377				amb
LOC_Os08g14950.1	106.801	108.736	107.769	64.4524	74.4251	69.4387	35.6125	98.629	67.1207	0.0171112	0.326237	0.948687				amb
LOC_Os04g54500.1	20.9414	16.1528	18.5471	7.36599	7.83422	7.6001	1	14.895	7.9475	0.0450547	0.285946	0.964685				amb
LOC_Os02g06500.1	12.5648	13.789	13.1769	3.683	8.22593	5.95446	2.73942	8.85648	5.79795	0.0917291	0.141677	0.970963				amb
LOC_Os03g30092.1	1	1.18192	1.09096	14.732	26.2446	20.4883	1	41.4644	21.2322	0.0779297	0.424388	0.975001				amb
LOC_Os06g50742.1	1	1	1	1.8415	1.95855	1.90003	2.73942	1	1.86971	0.00420222	0.42265	0.975416				amb
LOC_Os10g34390.1	2.09414	2.7578	2.42597	3.683	3.5254	3.6042	1	6.03851	3.51926	0.0745439	0.708936	0.976177				amb
LOC_Os10g36690.2	2.09414	2.7578	2.42597	3.683	3.91711	3.80005	5.47884	2.01284	3.74584	0.0597587	0.532445	0.977936				amb
LOC_Os02g30620.2	1	1.18192	1.09096	1.8415	1.56684	1.70417	1	2.4154	1.7077	0.0651787	0.478496	0.996536				amb
LOC_Os09g12770.2	20.9414	18.1227	19.532	14.732	19.1938	16.9629	8.21827	10.8693	9.54379	0.432946	0.0355329	0.103664				amb
LOC_Os03g13970.2	1	1.18192	1.09096	1	1.95855	1.47928	2.73942	2.81797	2.7787	0.509497	0.00342829	0.114007				amb
LOC_Os03g29980.2	2.09414	3.15177	2.62296	3.683	3.13369	3.40834	8.21827	5.63594	6.9271	0.318215	0.0909719	0.116623				amb
LOC_Os03g53530.1	1	1.57589	1.28794	1.8415	2.35027	2.09588	2.73942	2.81797	2.7787	0.170203	0.0359646	0.117565				amb
LOC_Os09g11170.1	18.8472	12.2131	15.5302	11.049	7.44251	9.24575	2.73942	4.83081	3.78512	0.237918	0.0776168	0.12004				amb
LOC_Os01g12530.1	1	1	1	1.8415	1.17513	1.50832	2.73942	4.02567	3.38255	0.26662	0.0657577	0.122502				amb
LOC_Os02g10400.1	1	0.393972	0.696986	1.8415	1	1.42075	2.73942	2.4154	2.57741	0.297525	0.0318049	0.124248				amb
LOC_Os05g41510.1	12.5648	10.6372	11.601	9.20749	12.9265	11.067	2.73942	6.44108	4.59025	0.822555	0.0783261	0.132296				amb
LOC_Os03g02330.1	18.8472	23.2443	21.0458	14.732	21.5441	18.138	2.73942	9.66162	6.20052	0.547674	0.068539	0.133197				amb
LOC_Os03g11520.1	6.28241	3.93972	5.11107	1.8415	3.13369	2.48759	1	0.805135	0.902567	0.188894	0.0699208	0.13609				amb
LOC_Os02g28074.2	1	1.18192	1.09096	1	1.56684	1.28342	2.73942	2.01284	2.37613	0.58419	0.0754342	0.141124				amb
LOC_Os11g05260.1	18.8472	30.7298	24.7885	36.83	23.1109	29.9704	52.049	43.4773	47.7631	0.625593	0.0884006	0.158832				amb
LOC_Os01g41810.1	60.73	61.8536	61.2918	257.81	483.763	370.786	126.013	137.275	131.644	0.111421	0.00640805	0.168823				amb
LOC_Os03g24520.2	8.37655	11.4252	9.90087	5.52449	8.22593	6.87521	2.73942	4.42824	3.58383	0.275706	0.0683818	0.174782				amb
LOC_Os08g39490.3	2.09414	2.7578	2.42597	3.683	1.95855	2.82077	1	1.2077	1.10385	0.710744	0.0627262	0.186671				amb
LOC_Os10g04490.1	4.18828	4.72766	4.45797	22.098	44.2633	33.1807	13.6971	9.66162	11.6794	0.122246	0.0710956	0.196515				amb
LOC_Os10g03890.1	1	3.15177	2.07589	1.8415	4.70053	3.27101	5.47884	7.24621	6.36253	0.572908	0.0912779	0.207207				amb
LOC_Os03g55070.2	2.09414	1.96986	2.032	9.20749	24.6778	16.9426	2.73942	3.22054	2.97998	0.193725	0.0623361	0.212964				amb
LOC_Os11g04980.1	4.18828	4.72766	4.45797	3.683	7.0508	5.3669	2.73942	1.61027	2.17485	0.647338	0.0675779	0.214117				amb
LOC_Os10g36550.2	2.09414	3.54575	2.81994	1	6.26737	3.63369	10.9577	7.24621	9.10195	0.793895	0.087595	0.23174				amb
LOC_Os01g04530.1	2.09414	1.96986	2.032	29.464	79.1256	54.2948	10.9577	14.895	12.9263	0.169966	0.0311665	0.238634				amb
LOC_Os07g04860.1	6.28241	5.5156	5.89901	5.52449	3.13369	4.32909	2.73942	1.2077	1.97356	0.33757	0.044454	0.238946				amb
LOC_Os11g15624.3	10.4707	6.30355	8.38712	5.52449	1.95855	3.74152	1	1	1	0.232338	0.0711667	0.263975				amb
LOC_Os06g50860.2	2.09414	1.57589	1.83501	1.8415	1.17513	1.50832	1	1	1	0.519897	0.0843026	0.26662				amb
LOC_Os02g15520.2	16.7531	15.3649	16.059	49.7204	25.4612	37.5908	19.176	20.5309	19.8534	0.218361	0.0595631	0.28171				amb
LOC_Os05g41220.1	8.37655	6.69752	7.53704	3.683	5.87566	4.77933	1	3.62311	2.31155	0.183897	0.0784939	0.285652				amb
LOC_Os05g03190.1	4.18828	4.33369	4.26098	3.683	1.56684	2.62492	1	1.2077	1.10385	0.262879	0.00160849	0.288806				amb
LOC_Os05g03430.3	2.09414	1.57589	1.83501	1	1.17513	1.08757	1	0.805135	0.902567	0.111883	0.0779757	0.293395				amb
LOC_Os02g01350.1	2.09414	1.57589	1.83501	1	1.17513	1.08757	1	0.805135	0.902567	0.111883	0.0779757	0.293395				amb
LOC_Os08g19590.2	2.09414	3.15177	2.62296	1.8415	1	1.42075	1	0.402567	0.701284	0.217207	0.0870462	0.297925				amb
LOC_Os02g06205.1	4.18828	4.72766	4.45797	27.6225	121.43	74.5264	8.21827	10.8693	9.54379	0.273802	0.0640222	0.30034				amb
LOC_Os08g31860.1	1	0.787944	0.893972	23.9395	112.421	68.1802	5.47884	10.0642	7.77151	0.267673	0.095653	0.305886				amb
LOC_Os09g38910.1	4.18828	6.30355	5.24591	1.8415	4.70053	3.27101	1	1.61027	1.30513	0.382375	0.0699382	0.310872				amb
LOC_Os09g19274.1	2.09414	2.36383	2.22898	18.415	9.00935	13.7122	8.21827	6.44108	7.32967	0.134749	0.0296732	0.313942				amb
LOC_Os11g31620.1	6.28241	7.09149	6.68695	3.683	10.1845	6.93374	1	3.62311	2.31155	0.946805	0.0859112	0.318048				amb
LOC_Os08g07840.1	1	1.18192	1.09096	1	2.35027	1.67513	2.73942	2.4154	2.57741	0.481509	0.0152663	0.323372				amb
LOC_Os06g01170.1	4.18828	3.15177	3.67002	5.52449	3.5254	4.52495	5.47884	6.44108	5.95996	0.526956	0.0835799	0.325056				amb
LOC_Os04g03180.1	43.9769	39.7911	41.884	27.6225	41.1296	34.3761	24.6548	26.5694	25.6121	0.399558	0.0194232	0.327563				amb
LOC_Os09g01600.2	2.09414	1.57589	1.83501	1	1.56684	1.28342	1	0.805135	0.902567	0.287424	0.0779757	0.331621				amb
LOC_Os01g63250.1	6.28241	7.87944	7.08092	7.36599	3.13369	5.24984	2.73942	2.4154	2.57741	0.503191	0.0312083	0.335015				amb
LOC_Os03g12840.2	2.09414	3.15177	2.62296	1	3.13369	2.06684	1	0.402567	0.701284	0.686411	0.0870462	0.342959				amb
LOC_Os01g66200.1	8.37655	9.06135	8.71895	9.20749	4.30882	6.75815	2.73942	4.42824	3.58383	0.510986	0.0300728	0.345199				amb
LOC_Os10g04510.1	8.37655	9.84929	9.11292	5.52449	19.1938	12.3592	2.73942	5.23338	3.9864	0.683272	0.0713617	0.351394				amb
LOC_Os01g02940.2	2.09414	2.36383	2.22898	3.683	1	2.3415	1	0.402567	0.701284	0.941094	0.0430727	0.355065				amb
LOC_Os12g36180.1	4.18828	3.93972	4.064	1.8415	3.91711	2.8793	1	2.01284	1.50642	0.374609	0.0391436	0.35651				amb
LOC_Os01g73160.1	2.09414	1.57589	1.83501	1	1.95855	1.47928	1	0.805135	0.902567	0.580836	0.0779757	0.359604				amb
LOC_Os01g18800.4	2.09414	1.96986	2.032	1	4.30882	2.65441	1	0.402567	0.701284	0.743087	0.0487581	0.365229				amb
LOC_Os12g25170.1	2.09414	2.7578	2.42597	1.8415	1.17513	1.50832	1	1.2077	1.10385	0.190271	0.0627262	0.366152				amb
LOC_Os02g05950.1	8.37655	5.5156	6.94608	1.8415	5.09224	3.46687	1	2.01284	1.50642	0.249324	0.0697742	0.36858				amb
LOC_Os03g12840.3	2.09414	2.36383	2.22898	1	2.35027	1.67513	1	0.805135	0.902567	0.505554	0.0153692	0.374897				amb
LOC_Os02g40090.5	2.09414	2.7578	2.42597	1	2.35027	1.67513	1	0.805135	0.902567	0.423386	0.0478672	0.374897				amb
LOC_Os03g40194.1	2.09414	1.57589	1.83501	1	2.74198	1.87099	1	0.805135	0.902567	0.972017	0.0779757	0.384315				amb
LOC_Os02g09140.1	56.5417	57.9139	57.2278	23.9395	86.9598	55.4496	13.6971	28.5823	21.1397	0.960139	0.0403176	0.40035				amb
LOC_Os02g48122.1	2.09414	3.15177	2.62296	1	4.30882	2.65441	1	0.805135	0.902567	0.987196	0.085368	0.401305				amb
LOC_Os03g55070.1	4.18828	4.33369	4.26098	1.8415	28.9866	15.4141	1	1.2077	1.10385	0.497604	0.00160849	0.402304				amb
LOC_Os03g07430.4	1	1.18192	1.09096	1	2.74198	1.87099	2.73942	2.81797	2.7787	0.46706	0.00342829	0.407152				amb
LOC_Os08g39490.1	2.09414	1.96986	2.032	3.683	0.783422	2.23321	1	0.402567	0.701284	0.902421	0.0487581	0.409443				amb
LOC_Os01g27360.1	12.5648	13.395	12.9799	75.5014	191.155	133.328	54.7884	88.1623	71.4753	0.172897	0.0726646	0.412139				amb
LOC_Os02g16660.2	1	2.7578	1.8789	5.52449	2.74198	4.13323	5.47884	5.63594	5.55739	0.304236	0.0530094	0.414267				amb
LOC_Os04g01250.2	2.09414	1.96986	2.032	1.8415	0.783422	1.31246	1	0.402567	0.701284	0.309291	0.0487581	0.420357				amb
LOC_Os04g23890.2	2.09414	2.7578	2.42597	1.8415	0.783422	1.31246	1	0.402567	0.701284	0.216516	0.0609536	0.420357				amb
LOC_Os02g31070.1	2.09414	1.57589	1.83501	7.36599	1	4.183	1	1	1	0.538726	0.0843026	0.42265				amb
LOC_Os01g64010.1	2.09414	1.96986	2.032	1	3.5254	2.2627	1	1	1	0.872026	0.00360598	0.42265				amb
LOC_Os08g13930.1	1	0.393972	0.696986	11.049	2.35027	6.69963	2.73942	2.01284	2.37613	0.302439	0.0710225	0.426283				amb
LOC_Os03g22460.2	4.18828	3.15177	3.67002	1	6.26737	3.63369	1	1.2077	1.10385	0.990428	0.0399015	0.438428				amb
LOC_Os06g17285.2	2.09414	2.7578	2.42597	1	5.09224	3.04612	1	1.2077	1.10385	0.79303	0.0627262	0.443181				amb
LOC_Os02g48210.1	31.4121	30.7298	31.0709	11.049	28.2032	19.6261	2.73942	16.1027	9.42106	0.314016	0.0836834	0.447013				amb
LOC_Os06g01304.3	2.09414	2.36383	2.22898	1	4.30882	2.65441	1	1.2077	1.10385	0.821676	0.0221267	0.448334				amb
LOC_Os05g37910.2	2.09414	2.7578	2.42597	3.683	0.783422	2.23321	1	0.805135	0.902567	0.908736	0.0478672	0.456467				amb
LOC_Os01g64010.2	6.28241	4.33369	5.30805	1	3.13369	2.06684	1	1.2077	1.10385	0.154066	0.0502621	0.463781				amb
LOC_Os08g43510.1	2.09414	2.7578	2.42597	1	2.74198	1.87099	1	1.2077	1.10385	0.611955	0.0627262	0.474034				amb
LOC_Os01g03090.2	2.09414	1.96986	2.032	1	2.35027	1.67513	1	1.2077	1.10385	0.651184	0.0165802	0.490969				amb
LOC_Os10g33210.1	4.18828	5.5156	4.85194	1	7.44251	4.22125	1	2.01284	1.50642	0.865634	0.0569946	0.492676				amb
LOC_Os11g46980.1	1	1.57589	1.28794	1.8415	9.40106	5.62128	2.73942	2.81797	2.7787	0.371367	0.0359646	0.5305				amb
LOC_Os12g34920.1	12.5648	10.2433	11.404	22.098	49.7473	35.9226	24.6548	26.5694	25.6121	0.219208	0.0110294	0.5344				amb
LOC_Os11g26594.2	1	0.787944	0.893972	3.683	19.9773	11.8301	5.47884	6.44108	5.95996	0.311597	0.00932526	0.546666				amb
LOC_Os02g16620.1	62.8241	68.1571	65.4906	226.504	107.329	166.916	139.711	106.68	123.195	0.231155	0.0747444	0.552804				amb
LOC_Os06g09370.1	6.28241	9.84929	8.06585	16.5735	27.4198	21.9966	16.4365	19.7258	18.0812	0.134799	0.053969	0.561034				amb
LOC_Os12g26030.1	2.09414	1.96986	2.032	1	3.13369	2.06684	2.73942	2.81797	2.7787	0.97695	0.00955328	0.573529				amb
LOC_Os01g37130.2	14.659	39.7911	27.2251	90.2334	63.0655	76.6494	68.4855	68.839	68.6623	0.116242	0.0809681	0.616121				amb
LOC_Os12g26290.1	8.37655	6.69752	7.53704	1.8415	10.1845	6.01299	2.73942	4.42824	3.58383	0.754489	0.0799895	0.62575				amb
LOC_Os11g44430.1	102.613	115.434	109.023	33.147	76.7753	54.9611	35.6125	48.7107	42.1616	0.14053	0.0182732	0.630712				amb
LOC_Os03g03034.4	4.18828	3.54575	3.86701	3.683	13.7099	8.69644	5.47884	6.44108	5.95996	0.437827	0.0686319	0.641364				amb
LOC_Os05g48230.1	6.28241	4.72766	5.50504	5.52449	0.783422	3.15396	2.73942	0.805135	1.77228	0.445461	0.0950149	0.643474				amb
LOC_Os08g10470.1	8.37655	11.4252	9.90087	1	8.22593	4.61296	1	4.02567	2.51284	0.309911	0.0751036	0.645494				amb
LOC_Os10g41030.2	14.659	19.3046	16.9818	22.098	2.74198	12.42	8.21827	6.84365	7.53096	0.691691	0.0598586	0.664359				amb
LOC_Os08g31814.2	31.4121	32.3057	31.8589	23.9395	13.3182	18.6288	24.6548	18.1155	21.3852	0.131104	0.0865757	0.701706				amb
LOC_Os06g09540.1	20.9414	22.4564	21.6989	20.2565	44.655	32.4558	27.3942	27.3746	27.3844	0.471649	0.0172951	0.717981				amb
LOC_Os01g57550.2	16.7531	15.7589	16.256	12.8905	8.22593	10.5582	10.9577	12.077	11.5174	0.139441	0.0240579	0.727899				amb
LOC_Os11g13420.3	1	1.57589	1.28794	14.732	3.13369	8.93283	8.21827	4.83081	6.52454	0.318588	0.0928843	0.728698				amb
LOC_Os02g05910.1	1	2.36383	1.68192	1.8415	7.44251	4.642	5.47884	6.03851	5.75868	0.412406	0.0311701	0.729874				amb
LOC_Os03g04030.1	4.18828	3.54575	3.86701	1	2.74198	1.87099	1	2.01284	1.50642	0.164527	0.0589002	0.752118				amb
LOC_Os12g28137.1	4.18828	3.15177	3.67002	1	2.74198	1.87099	1	2.01284	1.50642	0.21788	0.0962414	0.752118				amb
LOC_Os10g21910.2	4.18828	4.33369	4.26098	5.52449	0.391711	2.9581	2.73942	1.61027	2.17485	0.662253	0.0670542	0.793764				amb
LOC_Os09g26160.1	1	1.57589	1.28794	1	5.48395	3.24198	2.73942	2.4154	2.57741	0.478451	0.0598198	0.795369				amb
LOC_Os11g23880.4	4.18828	2.7578	3.47304	1.8415	0.391711	1.1166	1	0.805135	0.902567	0.146737	0.0706098	0.797368				amb
LOC_Os10g10080.3	16.7531	15.3649	16.059	9.20749	12.9265	11.067	10.9577	12.077	11.5174	0.128344	0.0364485	0.838163				amb
LOC_Os01g07390.1	6.28241	1.96986	4.12614	12.8905	48.1804	30.5355	38.3519	30.9977	34.6748	0.275693	0.0189201	0.839708				amb
LOC_Os12g21789.3	1	1.18192	1.09096	1	5.09224	3.04612	2.73942	2.4154	2.57741	0.440523	0.0152663	0.840592				amb
LOC_Os01g02570.1	138.213	111.494	124.854	58.9279	92.0521	75.49	60.2673	82.5263	71.3968	0.146148	0.0915113	0.856453				amb
LOC_Os05g39680.1	1	1.18192	1.09096	5.52449	2.35027	3.93738	2.73942	4.42824	3.58383	0.215255	0.0991129	0.862266				amb
LOC_Os02g12440.1	6.28241	4.72766	5.50504	1	3.91711	2.45855	2.73942	1.61027	2.17485	0.206614	0.0740996	0.872774				amb
LOC_Os10g35850.1	1	1.18192	1.09096	3.683	1.95855	2.82077	2.73942	3.22054	2.97998	0.184163	0.0180354	0.875221				amb
LOC_Os01g65070.2	1	1.18192	1.09096	1.8415	2.74198	2.29174	2.73942	2.01284	2.37613	0.120455	0.0754342	0.897396				amb
LOC_Os04g53190.1	25.1297	24.0323	24.581	16.5735	24.6778	20.6256	19.176	20.9335	20.0547	0.435451	0.0486022	0.903098				amb
LOC_Os01g07400.2	4.18828	3.54575	3.86701	1.8415	3.13369	2.48759	2.73942	2.4154	2.57741	0.196066	0.0697921	0.90508				amb
LOC_Os10g41930.1	1	1.18192	1.09096	3.683	13.3182	8.50058	10.9577	7.24621	9.10195	0.263943	0.0498058	0.917911				amb
LOC_Os01g07370.1	1	0.787944	0.893972	1	5.48395	3.24198	2.73942	3.22054	2.97998	0.405302	0.0155136	0.918116				amb
LOC_Os06g18820.1	29.3179	26.3961	27.857	27.6225	65.024	46.3232	46.5702	41.867	44.2186	0.428678	0.0274561	0.921287				amb
LOC_Os02g47990.1	12.5648	8.27341	10.4191	5.52449	1.17513	3.34981	2.73942	4.42824	3.58383	0.146737	0.0974531	0.929245				amb
LOC_Os07g09720.1	1	1.57589	1.28794	1.8415	3.91711	2.8793	2.73942	2.81797	2.7787	0.277574	0.0359646	0.931661				amb
LOC_Os07g08810.1	1	0.787944	0.893972	3.683	0.783422	2.23321	2.73942	2.01284	2.37613	0.454159	0.0594428	0.932538				amb
LOC_Os05g37400.2	1	1.18192	1.09096	3.683	0.783422	2.23321	2.73942	2.01284	2.37613	0.514048	0.0754342	0.932538				amb
LOC_Os01g12400.2	1	0.393972	0.696986	1	3.5254	2.2627	2.73942	2.01284	2.37613	0.351209	0.0710225	0.939069				amb
LOC_Os08g12830.2	1	0.393972	0.696986	1.8415	4.30882	3.07516	2.73942	3.62311	3.18126	0.20208	0.0434977	0.942838				amb
LOC_Os04g01354.1	6.28241	7.48546	6.88394	3.683	0.391711	2.03735	2.73942	1.61027	2.17485	0.109621	0.0293462	0.944206				amb
LOC_Os03g27950.2	1	0.787944	0.893972	1	5.09224	3.04612	2.73942	3.22054	2.97998	0.40373	0.0155136	0.977305				amb
LOC_Os06g12390.1	1	0.393972	0.696986	1	5.87566	3.43783	2.73942	4.02567	3.38255	0.38062	0.0634793	0.984497				amb
LOC_Os06g15680.1	2.09414	1.18192	1.63803	9.20749	1.17513	5.19131	5.47884	4.83081	5.15483	0.472072	0.0243875	0.993597				amb
LOC_Os01g65130.1	50.2593	60.2777	55.2685	44.1959	10.5762	27.3861	27.3942	27.3746	27.3844	0.252876	0.0307891	0.99993				amb
LOC_Os11g11390.1	2.09414	8.66738	5.38076	12.8905	13.3182	13.1043	5.47884	5.63594	5.55739	0.143667	0.962036	0.000909966				amb
LOC_Os01g23710.1	8.37655	26.0021	17.1893	5.52449	5.09224	5.30837	10.9577	11.2719	11.1148	0.31011	0.561926	0.0021108				amb
LOC_Os03g22330.1	1	4.72766	2.86383	1	1.17513	1.08757	2.73942	2.81797	2.7787	0.441586	0.967726	0.00320502				amb
LOC_Os05g04830.1	1	3.15177	2.07589	1	0.783422	0.891711	2.73942	2.81797	2.7787	0.387742	0.580895	0.00370581				amb
LOC_Os09g24990.2	2.09414	1	1.54707	1.8415	1.95855	1.90003	1	1	1	0.586895	0.42265	0.00420222				amb
LOC_Os09g24700.1	10.4707	17.7287	14.0997	14.732	15.6684	15.2002	8.21827	8.45391	8.33609	0.791985	0.253344	0.00491134				amb
LOC_Os02g40514.1	6.28241	3.15177	4.71709	1.8415	1.95855	1.90003	2.73942	2.81797	2.7787	0.21393	0.341341	0.00637337				amb
LOC_Os02g06180.1	62.8241	32.3057	47.5649	11.049	13.7099	12.3794	27.3942	28.1797	27.787	0.14844	0.324463	0.00800892				amb
LOC_Os04g26850.2	10.4707	7.09149	8.78109	9.20749	8.61764	8.91256	5.47884	5.63594	5.55739	0.945877	0.196933	0.00817345				amb
LOC_Os05g24010.1	31.4121	14.577	22.9945	25.781	28.5949	27.1879	10.9577	12.077	11.5174	0.671802	0.306718	0.0092079				amb
LOC_Os09g15430.2	2.09414	4.72766	3.4109	1.8415	1.95855	1.90003	5.47884	4.83081	5.15483	0.370322	0.327215	0.0100792				amb
LOC_Os01g24710.3	121.46	269.871	195.665	7.36599	1.56684	4.46642	43.8308	39.049	41.4399	0.123519	0.173381	0.0101742				amb
LOC_Os11g41710.1	374.851	1045.6	710.226	81.0259	32.1203	56.5731	315.034	344.598	329.816	0.191362	0.374696	0.0107592				amb
LOC_Os11g12040.1	64.9183	8.66738	36.7928	66.2939	59.5401	62.917	19.176	11.2719	15.2239	0.453771	0.526904	0.0116723				amb
LOC_Os03g51000.3	2.09414	4.33369	3.21391	5.52449	5.87566	5.70008	2.73942	3.22054	2.97998	0.159546	0.857056	0.0117767				amb
LOC_Os05g48960.2	4.18828	2.36383	3.27605	1.8415	1.95855	1.90003	1	0.805135	0.902567	0.271178	0.122538	0.0127371				amb
LOC_Os04g56440.2	2.09414	1.18192	1.63803	1.8415	1.95855	1.90003	1	0.805135	0.902567	0.626313	0.255538	0.0127371				amb
LOC_Os03g17520.1	2.09414	0.393972	1.24405	1	0.783422	0.891711	2.73942	2.4154	2.57741	0.720826	0.263284	0.0131014				amb
LOC_Os03g30830.1	6.28241	11.8192	9.05078	7.36599	6.65909	7.01254	10.9577	10.4668	10.7122	0.54115	0.610646	0.0132607				amb
LOC_Os11g44800.1	39.7886	16.9408	28.3647	5.52449	5.09224	5.30837	16.4365	14.0899	15.2632	0.18109	0.37213	0.0140615				amb
LOC_Os05g25260.1	25.1297	5.5156	15.3226	14.732	12.9265	13.8292	2.73942	4.42824	3.58383	0.893387	0.355343	0.0142465				amb
LOC_Os07g01310.1	20.9414	16.1528	18.5471	20.2565	19.5855	19.921	13.6971	14.895	14.2961	0.627144	0.227131	0.0145699				amb
LOC_Os03g25720.1	20.9414	31.9117	26.4265	23.9395	23.1109	23.5252	13.6971	15.7001	14.6986	0.650555	0.170138	0.0147444				amb
LOC_Os01g31870.8	2.09414	1.57589	1.83501	1	1.17513	1.08757	2.73942	2.4154	2.57741	0.111883	0.135776	0.0149379				amb
LOC_Os11g04880.1	2.09414	0.787944	1.44104	1	1.17513	1.08757	2.73942	2.4154	2.57741	0.645345	0.233319	0.0149379				amb
LOC_Os12g06340.2	1	3.15177	2.07589	1	0.783422	0.891711	2.73942	3.22054	2.97998	0.387742	0.498359	0.0155868				amb
LOC_Os08g42640.1	1	9.06135	5.03068	1	1.95855	1.47928	5.47884	5.23338	5.35611	0.473879	0.943028	0.0158983				amb
LOC_Os04g37920.3	4.18828	2.36383	3.27605	1	0.783422	0.891711	5.47884	4.42824	4.95354	0.121885	0.252056	0.0169929				amb
LOC_Os10g06580.1	1	2.36383	1.68192	1.8415	1.56684	1.70417	2.73942	2.81797	2.7787	0.977383	0.249559	0.0172145				amb
LOC_Os05g41640.2	192.661	310.45	251.555	121.539	93.2272	107.383	224.633	214.568	219.601	0.140301	0.642934	0.0174558				amb
LOC_Os08g38160.1	23.0355	29.9419	26.4887	36.83	34.0788	35.4544	21.9154	18.9207	20.418	0.137342	0.248101	0.0177988				amb
LOC_Os04g30490.1	52.3534	14.183	33.2682	93.9164	81.8676	87.892	43.8308	41.4644	42.6476	0.112112	0.672311	0.01792				amb
LOC_Os07g04700.2	2.09414	0.393972	1.24405	3.683	3.5254	3.6042	1	1.61027	1.30513	0.109727	0.952235	0.0182762				amb
LOC_Os05g42330.1	4.18828	0.393972	2.29112	1	1.17513	1.08757	5.47884	4.42824	4.95354	0.591068	0.308841	0.0184523				amb
LOC_Os03g15560.1	23.0355	35.4575	29.2465	34.9885	36.4291	35.7088	41.0913	41.867	41.4792	0.409956	0.188252	0.019514				amb
LOC_Os02g29380.1	2.09414	1.18192	1.63803	1.8415	1.95855	1.90003	1	1.2077	1.10385	0.626313	0.371771	0.0216912				amb
LOC_Os05g04610.1	1	5.12163	3.06082	1.8415	1.95855	1.90003	1	1.2077	1.10385	0.630108	0.443027	0.0216912				amb
LOC_Os03g16790.2	1	2.7578	1.8789	1.8415	1.95855	1.90003	1	1.2077	1.10385	0.983044	0.473523	0.0216912				amb
LOC_Os03g16790.3	1	2.7578	1.8789	1.8415	1.95855	1.90003	1	1.2077	1.10385	0.983044	0.473523	0.0216912				amb
LOC_Os01g61710.3	1	2.36383	1.68192	1.8415	1.95855	1.90003	1	1.2077	1.10385	0.780172	0.490201	0.0216912				amb
LOC_Os03g29350.2	6.28241	3.15177	4.71709	7.36599	8.61764	7.99181	1	2.4154	1.7077	0.191552	0.221903	0.0218622				amb
LOC_Os05g02260.4	268.05	145.77	206.91	66.2939	72.4665	69.3802	104.098	114.732	109.415	0.153719	0.253083	0.0227778				amb
LOC_Os09g08650.1	4.18828	21.6684	12.9284	5.52449	5.48395	5.50422	16.4365	20.5309	18.4837	0.485101	0.599099	0.0239882				amb
LOC_Os08g39090.1	46.071	29.5479	37.8095	44.1959	45.8302	45.0131	32.8731	28.5823	30.7277	0.47703	0.493983	0.0248668				amb
LOC_Os02g02750.3	2.09414	4.72766	3.4109	3.683	4.30882	3.99591	1	1.61027	1.30513	0.707707	0.259569	0.025383				amb
LOC_Os01g34610.1	1	2.7578	1.8789	1	0.391711	0.695855	2.73942	3.22054	2.97998	0.331254	0.350398	0.0276332				amb
LOC_Os10g19860.1	10.4707	7.87944	9.17506	11.049	12.143	11.596	8.21827	8.45391	8.33609	0.227317	0.585101	0.0282229				amb
LOC_Os08g31830.1	10.4707	21.2745	15.8726	5.52449	2.35027	3.93738	13.6971	12.8822	13.2896	0.168128	0.680519	0.0293529				amb
LOC_Os07g32420.2	2.09414	3.93972	3.01693	3.683	3.5254	3.6042	2.73942	2.4154	2.57741	0.590869	0.685156	0.0294326				amb
LOC_Os05g31160.2	4.18828	9.45532	6.8218	1	1.95855	1.47928	5.47884	6.84365	6.16124	0.184066	0.830786	0.0302884				amb
LOC_Os01g63190.3	1	14.9709	7.98546	1	0.391711	0.695855	2.73942	2.4154	2.57741	0.406617	0.519911	0.0319444				amb
LOC_Os04g56140.1	6.28241	9.84929	8.06585	9.20749	9.40106	9.30427	10.9577	10.4668	10.7122	0.559772	0.279352	0.0333735				amb
LOC_Os03g15880.5	1	11.4252	6.21259	3.683	4.30882	3.99591	8.21827	10.0642	9.14123	0.712511	0.635689	0.0340532				amb
LOC_Os02g15594.1	2.09414	1.18192	1.63803	1.8415	1.56684	1.70417	1	1	1	0.902281	0.296768	0.0359919				amb
LOC_Os11g12240.1	1	2.7578	1.8789	1.8415	1.56684	1.70417	1	1	1	0.862429	0.42265	0.0359919				amb
LOC_Os12g35030.1	2.09414	0.393972	1.24405	1.8415	1.56684	1.70417	1	1	1	0.646557	0.801051	0.0359919				amb
LOC_Os04g55940.1	1	2.7578	1.8789	3.683	3.13369	3.40834	1	1.61027	1.30513	0.238603	0.600273	0.0360538				amb
LOC_Os10g35520.1	4.18828	7.87944	6.03386	5.52449	5.87566	5.70008	10.9577	9.25905	10.1084	0.873712	0.182751	0.0365945				amb
LOC_Os08g05650.1	14.659	25.6082	20.1336	9.20749	6.26737	7.73743	16.4365	19.3232	17.8799	0.160291	0.729058	0.0388697				amb
LOC_Os11g06910.1	4.18828	6.69752	5.4429	3.683	2.74198	3.21249	5.47884	5.63594	5.55739	0.237912	0.935729	0.0389796				amb
LOC_Os09g12710.1	14.659	38.2153	26.4371	18.415	25.0695	21.7422	41.0913	37.8413	39.4663	0.738215	0.38749	0.0409822				amb
LOC_Os07g42354.1	4.18828	1.57589	2.88208	1.8415	1.56684	1.70417	1	0.805135	0.902567	0.464446	0.269833	0.0414019				amb
LOC_Os06g04800.1	1	1.96986	1.48493	1.8415	1.56684	1.70417	1	0.805135	0.902567	0.706	0.360175	0.0414019				amb
LOC_Os06g43660.2	20.9414	81.5522	51.2468	9.20749	8.61764	8.91256	21.9154	28.9849	25.4501	0.297273	0.48686	0.0430538				amb
LOC_Os08g14990.1	64.9183	38.6092	51.7638	25.781	19.5855	22.6833	38.3519	36.6336	37.4928	0.164322	0.392157	0.0440292				amb
LOC_Os03g18580.1	4.18828	1.57589	2.88208	1	1.56684	1.28342	2.73942	3.22054	2.97998	0.354237	0.94795	0.0448104				amb
LOC_Os12g34854.1	12.5648	7.09149	9.82816	16.5735	16.8436	16.7085	8.21827	11.2719	9.74508	0.128681	0.981256	0.0451922				amb
LOC_Os03g29340.1	1	1.57589	1.28794	1.8415	2.35027	2.09588	1	0.805135	0.902567	0.170203	0.3325	0.0483609				amb
LOC_Os02g39010.1	2.09414	3.15177	2.62296	5.52449	4.30882	4.91666	1	2.01284	1.50642	0.104412	0.266779	0.0498324				amb
LOC_Os05g28840.1	12.5648	6.69752	9.63117	7.36599	6.65909	7.01254	1	3.22054	2.11027	0.468999	0.138664	0.0521152				amb
LOC_Os05g41640.1	161.249	320.299	240.774	112.331	99.4946	105.913	175.323	216.179	195.751	0.233031	0.638485	0.0523846				amb
LOC_Os06g43790.1	10.4707	6.69752	8.5841	7.36599	8.22593	7.79596	5.47884	4.42824	4.95354	0.723233	0.204926	0.0525784				amb
LOC_Os02g38980.6	12.5648	5.5156	9.04022	7.36599	5.09224	6.22912	1	1.61027	1.30513	0.527082	0.160338	0.0526736				amb
LOC_Os04g38330.1	31.4121	91.0075	61.2098	36.83	28.9866	32.9083	65.7461	55.1517	60.4489	0.445765	0.982226	0.0527786				amb
LOC_Os09g19940.1	2.09414	3.93972	3.01693	5.52449	7.0508	6.28764	2.73942	3.22054	2.97998	0.111974	0.972614	0.0538394				amb
LOC_Os02g30180.1	6.28241	1.96986	4.12614	1.8415	1.56684	1.70417	2.73942	2.4154	2.57741	0.378834	0.548193	0.0543716				amb
LOC_Os11g40200.1	43.9769	63.8234	53.9002	79.1844	72.8582	76.0213	60.2673	63.2031	61.7352	0.167635	0.51654	0.054734				amb
LOC_Os03g03070.1	6.28241	11.0312	8.65681	3.683	2.74198	3.21249	5.47884	6.44108	5.95996	0.153437	0.381487	0.0550816				amb
LOC_Os08g27840.1	1174.81	856.101	1015.46	1084.64	1021.58	1053.11	827.305	896.92	862.113	0.838245	0.446402	0.0554783				amb
LOC_Os06g01700.1	29.3179	15.7589	22.5384	22.098	25.0695	23.5837	16.4365	13.2847	14.8606	0.894098	0.384969	0.0564762				amb
LOC_Os05g08920.1	4.18828	1.18192	2.6851	3.683	4.30882	3.99591	2.73942	2.4154	2.57741	0.483193	0.949701	0.0565251				amb
LOC_Os07g38280.1	16.7531	6.69752	11.7253	18.415	23.5027	20.9588	10.9577	8.85648	9.90709	0.242945	0.757183	0.0567865				amb
LOC_Os01g40870.1	14.659	1.96986	8.31441	11.049	10.9679	11.0084	2.73942	6.03851	4.38897	0.712435	0.610094	0.0568857				amb
LOC_Os05g08750.1	1	11.4252	6.21259	1	2.74198	1.87099	10.9577	7.64878	9.30323	0.497699	0.62892	0.0578494				amb
LOC_Os08g13890.1	2.09414	6.69752	4.39583	1	1.95855	1.47928	8.21827	5.63594	6.9271	0.340566	0.4387	0.0583713				amb
LOC_Os01g41250.1	12.5648	3.15177	7.8583	1	1.95855	1.47928	8.21827	5.63594	6.9271	0.309939	0.866294	0.0583713				amb
LOC_Os01g49529.3	1	3.15177	2.07589	1.8415	1.95855	1.90003	1	0.402567	0.701284	0.88535	0.343419	0.0588461				amb
LOC_Os09g34000.3	8.37655	3.15177	5.76416	1.8415	1.95855	1.90003	2.73942	2.4154	2.57741	0.27729	0.347561	0.0590014				amb
LOC_Os03g26229.1	25.1297	8.66738	16.8985	1.8415	5.48395	3.66272	10.9577	13.2847	12.1212	0.256983	0.623534	0.0595136				amb
LOC_Os02g13130.1	261.767	150.891	206.329	104.965	119.472	112.219	167.105	148.547	157.826	0.234361	0.479138	0.0606771				amb
LOC_Os08g22354.1	2.09414	2.7578	2.42597	1.8415	1.17513	1.50832	2.73942	2.81797	2.7787	0.190271	0.401837	0.0632014				amb
LOC_Os03g17634.1	2.09414	5.5156	3.80487	1.8415	1.17513	1.50832	2.73942	2.81797	2.7787	0.318304	0.609606	0.0632014				amb
LOC_Os05g41240.1	2.09414	3.93972	3.01693	1.8415	1.17513	1.50832	2.73942	2.81797	2.7787	0.263961	0.820576	0.0632014				amb
LOC_Os10g10180.1	1	3.54575	2.27287	3.683	4.70053	4.19176	1	2.01284	1.50642	0.296512	0.632123	0.0646115				amb
LOC_Os12g22030.2	87.9538	96.9171	92.4354	92.0749	86.5681	89.3215	112.316	103.862	108.089	0.613851	0.126215	0.0652562				amb
LOC_Os01g27210.1	94.2362	27.972	61.1041	152.844	120.647	136.746	76.7038	55.9569	66.3303	0.176419	0.894155	0.0666605				amb
LOC_Os12g21789.2	10.4707	2.36383	6.41726	5.52449	7.83422	6.67936	1	2.4154	1.7077	0.956071	0.370896	0.066863				amb
LOC_Os07g30210.2	2.09414	24.0323	13.0632	1.8415	2.74198	2.29174	5.47884	7.64878	6.56381	0.42997	0.615169	0.0679868				amb
LOC_Os10g21860.1	2.09414	3.93972	3.01693	1.8415	2.35027	2.09588	1	1.2077	1.10385	0.437469	0.17556	0.068882				amb
LOC_Os02g12880.2	1	6.69752	3.84876	1.8415	2.35027	2.09588	1	1.2077	1.10385	0.602366	0.437194	0.068882				amb
LOC_Os08g16570.3	1	2.36383	1.68192	1.8415	2.35027	2.09588	1	1.2077	1.10385	0.626862	0.490201	0.068882				amb
LOC_Os04g02920.1	1	1.96986	1.48493	1.8415	2.35027	2.09588	1	1.2077	1.10385	0.380629	0.522571	0.068882				amb
LOC_Os03g49420.2	2.09414	0.393972	1.24405	1.8415	2.35027	2.09588	1	1.2077	1.10385	0.43836	0.885006	0.068882				amb
LOC_Os11g06780.1	8.37655	0.393972	4.38526	5.52449	7.44251	6.4835	2.73942	1	1.86971	0.66008	0.600764	0.0705112				amb
LOC_Os06g01790.1	4.18828	7.09149	5.63988	1.8415	0.391711	1.1166	5.47884	4.02567	4.75226	0.108189	0.639369	0.0712784				amb
LOC_Os09g19500.1	81.6714	138.678	110.175	36.83	27.0281	31.929	63.0067	84.5391	73.7729	0.113775	0.354663	0.0714583				amb
LOC_Os03g29190.2	6.28241	1.96986	4.12614	9.20749	6.65909	7.93329	2.73942	3.62311	3.18126	0.267864	0.709542	0.0719581				amb
LOC_Os02g11110.2	134.025	74.0667	104.046	25.781	10.5762	18.1786	52.049	44.2824	48.1657	0.10894	0.205774	0.0723572				amb
LOC_Os01g65992.1	1	9.45532	5.22766	1	1.95855	1.47928	5.47884	8.45391	6.96638	0.471251	0.735447	0.0724207				amb
LOC_Os04g54474.1	8.37655	1	4.68828	1.8415	1.56684	1.70417	1	1.2077	1.10385	0.503678	0.433793	0.0733239				amb
LOC_Os11g07440.1	1	1.96986	1.48493	1.8415	1.56684	1.70417	1	1.2077	1.10385	0.706	0.522571	0.0733239				amb
LOC_Os01g68700.2	10.4707	17.3348	13.9027	3.683	6.65909	5.17104	13.6971	10.8693	12.2832	0.144727	0.705196	0.0741505				amb
LOC_Os11g24630.1	20.9414	29.5479	25.2446	14.732	15.2767	15.0044	30.1336	23.3489	26.7413	0.140799	0.810372	0.0747711				amb
LOC_Os01g25710.1	4.18828	21.6684	12.9284	1	1.56684	1.28342	5.47884	8.85648	7.16766	0.314462	0.583898	0.075257				amb
LOC_Os02g17470.1	62.8241	30.7298	46.777	69.9769	53.6644	61.8207	24.6548	34.2182	29.4365	0.491252	0.409191	0.0756858				amb
LOC_Os02g09720.1	18.8472	27.1841	23.0156	20.2565	18.4104	19.3334	13.6971	15.7001	14.6986	0.47933	0.191913	0.0765672				amb
LOC_Os08g14440.3	6.28241	11.4252	8.8538	3.683	1.56684	2.62492	10.9577	7.64878	9.30323	0.154406	0.896621	0.0766624				amb
LOC_Os10g14180.2	23.0355	10.6372	16.8364	5.52449	3.91711	4.7208	1	2.01284	1.50642	0.192183	0.132639	0.0773402				amb
LOC_Os09g39220.1	10.4707	27.972	19.2213	5.52449	7.44251	6.4835	13.6971	19.3232	16.5102	0.284842	0.795826	0.0777519				amb
LOC_Os04g11390.1	27.2238	32.3057	29.7647	23.9395	20.7607	22.3501	35.6125	30.1926	32.9025	0.131837	0.487235	0.0783602				amb
LOC_Os03g44230.1	31.4121	65.7933	48.6027	9.20749	12.9265	11.067	30.1336	45.8927	38.0132	0.162116	0.631843	0.0796357				amb
LOC_Os03g04060.1	6.28241	3.54575	4.91408	11.049	8.61764	9.83331	5.47884	3.22054	4.34969	0.11504	0.780531	0.0806304				amb
LOC_Os04g30030.1	83.7655	43.3369	63.5512	34.9885	30.9452	32.9668	24.6548	26.5694	25.6121	0.271142	0.20167	0.0813706				amb
LOC_Os03g31230.2	2.09414	3.93972	3.01693	5.52449	4.70053	5.11251	2.73942	3.62311	3.18126	0.17384	0.887148	0.0854891				amb
LOC_Os05g41550.3	113.083	48.4585	80.771	108.648	109.679	109.164	79.4432	52.3338	65.8885	0.472293	0.712366	0.0857947				amb
LOC_Os08g14640.2	1	4.33369	2.66684	5.52449	9.00935	7.26692	1	2.01284	1.50642	0.196664	0.573886	0.0865365				amb
LOC_Os01g22520.1	71.2007	131.587	101.394	51.5619	31.7286	41.6453	73.9644	90.1751	82.0697	0.200849	0.599502	0.0874191				amb
LOC_Os01g73230.1	1	1.96986	1.48493	3.683	2.35027	3.01663	1	0.805135	0.902567	0.204191	0.360175	0.088252				amb
LOC_Os05g41640.3	175.908	326.997	251.452	125.222	107.72	116.471	167.105	209.738	188.421	0.217905	0.506237	0.0890749				amb
LOC_Os03g17240.1	56.5417	14.183	35.3624	36.83	42.3048	39.5674	27.3942	18.1155	22.7549	0.862097	0.619719	0.0891435				amb
LOC_Os03g22370.1	169.625	361.272	265.449	132.588	102.628	117.608	178.062	221.412	199.737	0.26691	0.572453	0.0893395				amb
LOC_Os02g02050.1	10.4707	4.33369	7.40219	11.049	6.65909	8.85404	1	2.4154	1.7077	0.737434	0.212285	0.0902654				amb
LOC_Os02g57270.1	10.4707	3.15177	6.81123	7.36599	6.65909	7.01254	8.21827	8.05135	8.13481	0.961311	0.752285	0.0906991				amb
LOC_Os08g07430.1	6.28241	10.6372	8.45983	11.049	15.6684	13.3587	1	5.63594	3.31797	0.262729	0.247311	0.0918176				amb
LOC_Os02g30840.2	2.09414	5.12163	3.60789	3.683	3.91711	3.80005	2.73942	3.22054	2.97998	0.910858	0.721764	0.0919756				amb
LOC_Os02g10070.2	10.4707	8.66738	9.56903	11.049	11.7513	11.4002	8.21827	9.66162	8.93994	0.19897	0.640569	0.0919756				amb
LOC_Os11g42420.1	6.28241	4.33369	5.30805	3.683	4.70053	4.19176	8.21827	6.44108	7.32967	0.41671	0.264982	0.0920183				amb
LOC_Os05g42130.1	1	1.57589	1.28794	1.8415	1.56684	1.70417	1	0.402567	0.701284	0.321916	0.292953	0.0927582				amb
LOC_Os04g32670.1	1	1.57589	1.28794	1.8415	1.56684	1.70417	1	0.402567	0.701284	0.321916	0.292953	0.0927582				amb
LOC_Os04g38480.2	67.0124	32.6997	49.856	58.9279	83.8261	71.377	21.9154	35.0234	28.4694	0.416815	0.364342	0.0927898				amb
LOC_Os08g43060.3	25.1297	31.5177	28.3237	31.3055	30.9452	31.1253	35.6125	33.4131	34.5128	0.473524	0.208394	0.0933162				amb
LOC_Os01g66170.1	1	4.72766	2.86383	3.683	1.95855	2.82077	5.47884	6.84365	6.16124	0.985176	0.238536	0.0934186				amb
LOC_Os09g11240.1	8.37655	38.6092	23.4929	9.20749	10.5762	9.89184	19.176	28.1797	23.6778	0.463599	0.991709	0.0939756				amb
LOC_Os03g02590.3	1	3.15177	2.07589	1.8415	1.17513	1.50832	2.73942	3.62311	3.18126	0.664342	0.442225	0.0942105				amb
LOC_Os12g42370.1	2.09414	3.15177	2.62296	1.8415	1.17513	1.50832	2.73942	3.62311	3.18126	0.216467	0.502906	0.0942105				amb
LOC_Os06g43930.2	18.8472	11.4252	15.1362	11.049	15.6684	13.3587	5.47884	6.84365	6.16124	0.723654	0.140452	0.0961018				amb
LOC_Os08g41390.1	6.28241	7.87944	7.08092	1.8415	5.09224	3.46687	8.21827	8.45391	8.33609	0.184091	0.260187	0.0961316				amb
LOC_Os08g32100.1	18.8472	6.30355	12.5754	33.147	27.4198	30.2834	21.9154	18.1155	20.0155	0.124017	0.37398	0.0961353				amb
LOC_Os08g06090.1	1	4.33369	2.66684	1	1.56684	1.28342	2.73942	4.02567	3.38255	0.499209	0.727461	0.0961951				amb
LOC_Os02g12840.1	2.09414	5.12163	3.60789	1	1.56684	1.28342	2.73942	4.02567	3.38255	0.270271	0.903572	0.0961951				amb
LOC_Os04g37670.1	1	2.7578	1.8789	3.683	5.48395	4.58347	1	2.01284	1.50642	0.164609	0.748678	0.0966588				amb
LOC_Os11g34860.1	2.09414	12.2131	7.15363	14.732	12.143	13.4375	2.73942	7.64878	5.1941	0.351989	0.760762	0.0971026				amb
LOC_Os07g38280.2	8.37655	2.7578	5.56718	9.20749	8.22593	8.71671	5.47884	2.4154	3.94712	0.384529	0.662943	0.0973913				amb
LOC_Os02g52744.2	6.28241	11.0312	8.65681	3.683	6.26737	4.97518	10.9577	8.85648	9.90709	0.306333	0.677677	0.0976153				amb
LOC_Os02g40530.1	4.18828	1.96986	3.07907	1.8415	2.74198	2.29174	1	0.402567	0.701284	0.57831	0.174311	0.0986344				amb
LOC_Os02g16690.1	1	2.36383	1.68192	1.8415	2.74198	2.29174	1	0.402567	0.701284	0.533293	0.318433	0.0986344				amb
LOC_Os11g05540.1	2.09414	7.48546	4.7898	1	1.17513	1.08757	2.73942	4.42824	3.58383	0.303509	0.711004	0.0988113				amb
LOC_Os12g34870.2	14.659	8.66738	11.6632	14.732	15.6684	15.2002	8.21827	11.6745	9.94636	0.363689	0.668799	0.0991581				amb
LOC_Os04g07890.1	31.4121	77.6124	54.5123	125.222	93.6189	109.42	63.0067	63.2031	63.1049	0.188792	0.74563	0.0993562				amb
LOC_Os05g39540.1	1	1.57589	1.28794	1.8415	2.74198	2.29174	1	1	1	0.201135	0.42265	0.10305				No DE
LOC_Os08g42700.1	538.193	297.055	417.624	117.856	39.5628	78.7093	232.851	185.986	209.418	0.116048	0.232135	0.103299				No DE
LOC_Os03g54040.1	1	1.57589	1.28794	3.683	2.35027	3.01663	1	1.2077	1.10385	0.140187	0.608653	0.105081				No DE
LOC_Os12g18120.4	2.09414	0.787944	1.44104	3.683	2.35027	3.01663	1	1.2077	1.10385	0.233345	0.660827	0.105081				No DE
LOC_Os08g19420.1	29.3179	8.66738	18.9927	3.683	0.391711	2.03735	8.21827	6.44108	7.32967	0.246335	0.377323	0.105487				No DE
LOC_Os01g73250.1	35.6003	5.90958	20.755	20.2565	13.7099	16.9832	8.21827	6.84365	7.53096	0.827198	0.467445	0.105723				No DE
LOC_Os06g43700.1	4.18828	1.18192	2.6851	7.36599	12.9265	10.1462	2.73942	1.61027	2.17485	0.142155	0.780767	0.106759				No DE
LOC_Os08g09170.1	1	4.33369	2.66684	1	2.74198	1.87099	5.47884	8.85648	7.16766	0.71333	0.198304	0.108211				No DE
LOC_Os02g13130.3	412.545	196.592	304.569	198.882	183.321	191.101	238.33	216.984	227.657	0.404564	0.551907	0.109514				No DE
LOC_Os07g42300.1	4.18828	9.84929	7.01878	16.5735	13.7099	15.1417	2.73942	8.85648	5.79795	0.12462	0.797156	0.109574				No DE
LOC_Os03g02440.1	1	3.93972	2.46986	3.683	6.26737	4.97518	1	1.61027	1.30513	0.328915	0.519011	0.109751				No DE
LOC_Os03g58040.3	4.18828	2.36383	3.27605	1.8415	0.783422	1.31246	2.73942	2.81797	2.7787	0.203642	0.640572	0.109768				No DE
LOC_Os04g31040.3	1	5.90958	3.45479	1.8415	0.783422	1.31246	2.73942	2.81797	2.7787	0.483458	0.808865	0.109768				No DE
LOC_Os09g26420.5	1	9.06135	5.03068	1	0.783422	0.891711	2.73942	4.83081	3.78512	0.412586	0.79307	0.11055				No DE
LOC_Os03g38000.1	102.613	58.7018	80.6573	125.222	133.182	129.202	112.316	95.811	104.064	0.161571	0.423452	0.111132				No DE
LOC_Os03g07739.2	37.6945	15.3649	26.5297	34.9885	25.0695	30.029	16.4365	16.5053	16.4709	0.801492	0.462708	0.111813				No DE
LOC_Os01g56290.1	37.6945	8.27341	22.9839	11.049	12.5347	11.7919	13.6971	14.4924	14.0948	0.526696	0.607201	0.111859				No DE
LOC_Os02g39530.1	4.18828	6.30355	5.24591	5.52449	9.00935	7.26692	1	2.81797	1.90899	0.425928	0.13912	0.112322				No DE
LOC_Os08g43190.1	6.28241	26.0021	16.1423	3.683	5.87566	4.77933	13.6971	23.7515	18.7243	0.37062	0.837234	0.113441				No DE
LOC_Os04g24550.1	1	3.15177	2.07589	1	1.95855	1.47928	2.73942	2.81797	2.7787	0.662799	0.580895	0.114007				No DE
LOC_Os01g03650.1	349.721	324.239	336.98	261.493	293.783	277.638	325.991	365.129	345.56	0.102062	0.748532	0.115776				No DE
LOC_Os11g04409.1	16.7531	20.8805	18.8168	12.8905	14.4933	13.6919	35.6125	23.7515	29.682	0.146641	0.225714	0.116164				No DE
LOC_Os01g01790.1	27.2238	11.4252	19.3245	12.8905	8.22593	10.5582	16.4365	17.3104	16.8735	0.398673	0.786006	0.116927				No DE
LOC_Os11g02550.1	56.5417	25.6082	41.0749	58.9279	52.881	55.9044	41.0913	24.9592	33.0253	0.446043	0.689791	0.117326				No DE
LOC_Os03g22420.1	2.09414	9.84929	5.97172	14.732	10.9679	12.8499	8.21827	6.84365	7.53096	0.251594	0.730392	0.117423				No DE
LOC_Os04g35770.1	4.18828	12.6071	8.39769	1.8415	2.35027	2.09588	2.73942	2.81797	2.7787	0.273687	0.313605	0.117565				No DE
LOC_Os08g40430.1	4.18828	2.7578	3.47304	1.8415	2.35027	2.09588	2.73942	2.81797	2.7787	0.211327	0.434638	0.117565				No DE
LOC_Os08g15444.2	2.09414	3.15177	2.62296	1.8415	2.35027	2.09588	2.73942	2.81797	2.7787	0.463876	0.796663	0.117565				No DE
LOC_Os01g73530.2	96.3303	81.5522	88.9412	110.49	92.4438	101.467	79.4432	72.0596	75.7514	0.395202	0.251384	0.11868				No DE
LOC_Os09g18360.1	69.1065	42.549	55.8277	112.331	86.1764	99.2539	65.7461	45.0875	55.4168	0.145136	0.982731	0.119219				No DE
LOC_Os07g38460.1	8.37655	5.5156	6.94608	3.683	3.13369	3.40834	5.47884	4.42824	4.95354	0.135824	0.321127	0.121023				No DE
LOC_Os11g43600.1	2.09414	10.2433	6.1687	3.683	5.48395	4.58347	8.21827	6.84365	7.53096	0.740575	0.772972	0.121393				No DE
LOC_Os01g65970.1	1	3.54575	2.27287	1.8415	1.17513	1.50832	2.73942	4.02567	3.38255	0.619946	0.517943	0.122502				No DE
LOC_Os01g63970.1	2.09414	2.36383	2.22898	7.36599	4.70053	6.03326	2.73942	2.4154	2.57741	0.104845	0.240142	0.123562				No DE
LOC_Os11g32480.1	134.025	155.225	144.625	121.539	84.6096	103.074	147.929	154.988	151.459	0.190257	0.603024	0.123588				No DE
LOC_Os03g01350.1	10.4707	3.54575	7.00822	11.049	13.7099	12.3794	2.73942	7.64878	5.1941	0.284585	0.710691	0.12361				No DE
LOC_Os11g43700.1	6.28241	12.2131	9.24777	3.683	7.44251	5.56275	10.9577	10.0642	10.5109	0.404035	0.714544	0.124601				No DE
LOC_Os10g12354.1	12.5648	3.93972	8.25227	1.8415	1.56684	1.70417	2.73942	4.02567	3.38255	0.26841	0.380232	0.12531				No DE
LOC_Os10g14180.7	4.18828	4.72766	4.45797	3.683	3.13369	3.40834	5.47884	8.05135	6.7651	0.112286	0.221258	0.12531				No DE
LOC_Os01g34670.1	1	3.15177	2.07589	1.8415	2.35027	2.09588	5.47884	3.62311	4.55098	0.987213	0.223611	0.125342				No DE
LOC_Os12g17480.1	2.09414	8.66738	5.38076	1	2.74198	1.87099	5.47884	4.02567	4.75226	0.41043	0.869104	0.126278				No DE
LOC_Os01g11230.1	6.28241	18.1227	12.2026	5.52449	8.22593	6.87521	10.9577	14.895	12.9263	0.472839	0.918242	0.126742				No DE
LOC_Os01g63190.1	1	13.0011	7.00053	1	0.391711	0.695855	5.47884	2.81797	4.14841	0.404122	0.688227	0.127131				No DE
LOC_Os02g16600.1	81.6714	55.55	68.6107	69.9769	83.4344	76.7057	52.049	60.7877	56.4183	0.63698	0.469395	0.127223				No DE
LOC_Os03g18080.1	2.09414	5.12163	3.60789	1.8415	2.35027	2.09588	2.73942	3.22054	2.97998	0.428453	0.721764	0.127511				No DE
LOC_Os03g51050.1	1	4.33369	2.66684	1.8415	2.35027	2.09588	2.73942	3.22054	2.97998	0.767141	0.869646	0.127511				No DE
LOC_Os08g06170.1	50.2593	57.9139	54.0866	103.124	159.818	131.471	54.7884	63.6056	59.197	0.113782	0.473692	0.127995				No DE
LOC_Os05g25390.1	1	1.57589	1.28794	1.8415	3.13369	2.48759	1	0.402567	0.701284	0.231981	0.292953	0.12881				No DE
LOC_Os11g35860.1	1	1.57589	1.28794	1.8415	3.13369	2.48759	1	0.402567	0.701284	0.231981	0.292953	0.12881				No DE
LOC_Os08g03990.1	1	0.787944	0.893972	1.8415	3.13369	2.48759	1	0.402567	0.701284	0.135355	0.605091	0.12881				No DE
LOC_Os04g08310.1	41.8828	57.1259	49.5043	18.415	36.8208	27.6179	49.3096	61.9954	55.6525	0.208477	0.598461	0.12892				No DE
LOC_Os07g32380.1	4.18828	26.3961	15.2922	1	2.74198	1.87099	8.21827	16.5053	12.3618	0.351443	0.827776	0.131512				No DE
LOC_Os05g02260.3	272.238	143.406	207.822	57.0864	88.1349	72.6107	117.795	107.888	112.842	0.178088	0.279318	0.132279				No DE
LOC_Os03g13970.1	1	3.15177	2.07589	3.683	2.74198	3.21249	1	2.01284	1.50642	0.435197	0.679257	0.132347				No DE
LOC_Os01g34660.1	14.659	8.27341	11.4662	7.36599	7.0508	7.20839	5.47884	6.44108	5.95996	0.314383	0.23025	0.132532				No DE
LOC_Os09g14410.1	10.4707	7.09149	8.78109	20.2565	33.2954	26.7759	10.9577	10.4668	10.7122	0.116168	0.375404	0.132856				No DE
LOC_Os03g31230.1	2.09414	4.33369	3.21391	5.52449	5.87566	5.70008	2.73942	4.42824	3.58383	0.159546	0.816654	0.133603				No DE
LOC_Os12g06250.1	6.28241	28.7599	17.5212	1	4.30882	2.65441	8.21827	14.4924	11.3553	0.320801	0.649985	0.133637				No DE
LOC_Os08g08586.3	4.18828	4.72766	4.45797	7.36599	5.87566	6.62083	1	4.02567	2.51284	0.112117	0.333075	0.135179				No DE
LOC_Os12g42110.1	23.0355	13.0011	18.0183	9.20749	7.83422	8.52085	10.9577	10.0642	10.5109	0.201556	0.274591	0.13577				No DE
LOC_Os04g35780.1	14.659	20.0926	17.3758	25.781	18.0187	21.8998	10.9577	13.2847	12.1212	0.440387	0.217391	0.137217				No DE
LOC_Os04g54759.1	1	1	1	5.52449	2.74198	4.13323	1	0.402567	0.701284	0.153129	0.42265	0.137362				No DE
LOC_Os06g46600.1	2.09414	9.45532	5.77473	11.049	6.65909	8.85404	2.73942	4.02567	3.38255	0.54702	0.587575	0.139175				No DE
LOC_Os05g08910.1	1	7.87944	4.43972	7.36599	8.22593	7.79596	2.73942	5.63594	4.18768	0.435087	0.952303	0.139528				No DE
LOC_Os12g22030.1	56.5417	87.8557	72.1987	88.3919	71.6831	80.0375	98.6192	102.252	100.436	0.701868	0.215097	0.139767				No DE
LOC_Os12g16350.1	2.09414	2.36383	2.22898	1	1.95855	1.47928	2.73942	4.02567	3.38255	0.271077	0.221258	0.140985				No DE
LOC_Os09g26420.2	1	5.5156	3.2578	1	1.95855	1.47928	2.73942	4.02567	3.38255	0.521547	0.962453	0.140985				No DE
LOC_Os02g49992.3	1	1.57589	1.28794	1	1.56684	1.28342	2.73942	2.01284	2.37613	0.992087	0.143435	0.141124				No DE
LOC_Os07g32420.3	1	1.57589	1.28794	1	1.56684	1.28342	2.73942	2.01284	2.37613	0.992087	0.143435	0.141124				No DE
LOC_Os11g16470.3	2.09414	3.93972	3.01693	1	1.56684	1.28342	2.73942	2.01284	2.37613	0.214375	0.584428	0.141124				No DE
LOC_Os02g39880.1	1	3.15177	2.07589	1	1.56684	1.28342	2.73942	2.01284	2.37613	0.55018	0.816226	0.141124				No DE
LOC_Os05g48210.1	2.09414	3.15177	2.62296	5.52449	10.1845	7.85449	2.73942	1.61027	2.17485	0.159976	0.620952	0.141354				No DE
LOC_Os08g27840.2	810.431	529.498	669.965	828.674	959.3	893.987	750.602	650.146	700.374	0.285041	0.857333	0.143198				No DE
LOC_Os01g07400.1	6.28241	1.96986	4.12614	1	1.95855	1.47928	5.47884	3.22054	4.34969	0.353546	0.935192	0.144157				No DE
LOC_Os01g24980.1	8.37655	6.30355	7.34005	7.36599	9.00935	8.18767	5.47884	6.44108	5.95996	0.58726	0.350592	0.144198				No DE
LOC_Os02g31220.2	4.18828	1.96986	3.07907	3.683	6.65909	5.17104	1	2.01284	1.50642	0.376726	0.326155	0.145005				No DE
LOC_Os11g10760.1	1	2.36383	1.68192	5.52449	10.9679	8.2462	1	2.4154	1.7077	0.144207	0.98145	0.145634				No DE
LOC_Os10g04290.1	1	0.787944	0.893972	5.52449	2.74198	4.13323	1	0.805135	0.902567	0.145979	0.957828	0.14649				No DE
LOC_Os01g26920.1	2.09414	6.69752	4.39583	1	1.56684	1.28342	2.73942	4.83081	3.78512	0.311632	0.831622	0.147231				No DE
LOC_Os02g48116.1	14.659	7.87944	11.2692	16.5735	10.5762	13.5748	5.47884	7.24621	6.36253	0.661085	0.2963	0.147429				No DE
LOC_Os05g04330.2	1	0.393972	0.696986	1	0.391711	0.695855	2.73942	1.61027	2.17485	0.998138	0.147495	0.147512				No DE
LOC_Os02g50799.1	1	0.787944	0.893972	1	0.391711	0.695855	2.73942	1.61027	2.17485	0.60116	0.15553	0.147512				No DE
LOC_Os03g44250.1	2.09414	0.787944	1.44104	1	0.391711	0.695855	2.73942	1.61027	2.17485	0.409657	0.484847	0.147512				No DE
LOC_Os09g33630.1	4.18828	0.787944	2.48811	1	0.391711	0.695855	2.73942	1.61027	2.17485	0.408414	0.877286	0.147512				No DE
LOC_Os01g59110.1	1	3.15177	2.07589	1	0.391711	0.695855	2.73942	1.61027	2.17485	0.342436	0.942504	0.147512				No DE
LOC_Os08g24946.1	1	1.57589	1.28794	1.8415	3.13369	2.48759	1	1	1	0.231981	0.42265	0.147901				No DE
LOC_Os08g14440.1	4.18828	7.48546	5.83687	5.52449	5.48395	5.50422	10.9577	7.64878	9.30323	0.858764	0.276045	0.148549				No DE
LOC_Os01g41750.1	8.37655	2.7578	5.56718	12.8905	13.7099	13.3002	8.21827	0.402567	4.31042	0.112498	0.818427	0.149385				No DE
LOC_Os01g04480.1	12.5648	17.3348	14.9498	81.0259	41.1296	61.0778	10.9577	18.9207	14.9392	0.148551	0.998383	0.15143				No DE
LOC_Os08g30770.1	2.09414	1.96986	2.032	3.683	5.48395	4.58347	2.73942	1.61027	2.17485	0.105679	0.824911	0.151634				No DE
LOC_Os08g43130.1	10.4707	2.7578	6.61425	7.36599	4.30882	5.83741	2.73942	1.2077	1.97356	0.868729	0.35924	0.152297				No DE
LOC_Os05g02220.5	8.37655	8.27341	8.32498	14.732	9.79277	12.2624	5.47884	7.24621	6.36253	0.251968	0.156925	0.153424				No DE
LOC_Os02g04810.1	1	3.93972	2.46986	3.683	3.13369	3.40834	1	2.4154	1.7077	0.594357	0.686319	0.154395				No DE
LOC_Os03g49170.3	4.18828	7.48546	5.83687	3.683	6.26737	4.97518	8.21827	7.64878	7.93352	0.720693	0.336776	0.154879				No DE
LOC_Os05g01470.3	1	0.393972	0.696986	1	0.783422	0.891711	2.73942	1.61027	2.17485	0.606601	0.147495	0.15528				No DE
LOC_Os12g38490.1	1	0.393972	0.696986	1	0.783422	0.891711	2.73942	1.61027	2.17485	0.606601	0.147495	0.15528				No DE
LOC_Os05g51630.2	1	0.787944	0.893972	1	0.783422	0.891711	2.73942	1.61027	2.17485	0.989452	0.15553	0.15528				No DE
LOC_Os04g56240.1	4.18828	2.36383	3.27605	1	0.783422	0.891711	2.73942	1.61027	2.17485	0.121885	0.412591	0.15528				No DE
LOC_Os04g35880.1	1	1.96986	1.48493	1	0.783422	0.891711	2.73942	1.61027	2.17485	0.354921	0.451789	0.15528				No DE
LOC_Os12g06340.3	4.18828	1.96986	3.07907	1	0.783422	0.891711	2.73942	1.61027	2.17485	0.18868	0.543054	0.15528				No DE
LOC_Os06g50310.1	16.7531	9.06135	12.9072	11.049	16.4519	13.7504	8.21827	6.84365	7.53096	0.874147	0.302609	0.155373				No DE
LOC_Os03g29170.2	2.09414	0.787944	1.44104	3.683	1.95855	2.82077	1	0.805135	0.902567	0.330225	0.500473	0.157623				No DE
LOC_Os05g49060.1	33.5062	80.3702	56.9382	1	10.1845	5.59224	19.176	37.8413	28.5086	0.164493	0.376724	0.15845				No DE
LOC_Os10g36690.5	1	1.96986	1.48493	7.36599	4.30882	5.83741	2.73942	2.01284	2.37613	0.11317	0.279157	0.158474				No DE
LOC_Os12g22839.1	4.18828	9.06135	6.62481	1.8415	1.56684	1.70417	2.73942	4.42824	3.58383	0.1813	0.359574	0.159129				No DE
LOC_Os08g31228.1	52.3534	71.3089	61.8312	82.8674	106.154	94.5105	57.5279	71.657	64.5924	0.161439	0.837035	0.159164				No DE
LOC_Os10g40780.1	25.1297	26.7901	25.9599	29.464	27.8115	28.6377	13.6971	22.9463	18.3217	0.149557	0.245535	0.159268				No DE
LOC_Os03g54970.1	20.9414	10.2433	15.5923	11.049	9.00935	10.0292	13.6971	12.077	12.8871	0.414416	0.666641	0.159441				No DE
LOC_Os02g27400.1	192.661	104.796	148.729	116.014	93.6189	104.817	73.9644	82.9289	78.4466	0.434937	0.25248	0.160351				No DE
LOC_Os01g12100.1	77.4831	52.7922	65.1377	44.1959	33.6871	38.9415	49.3096	52.7363	51.023	0.190132	0.374939	0.160384				No DE
LOC_Os11g33330.1	242.92	243.081	243	289.115	343.53	316.323	241.069	263.279	252.174	0.114519	0.495619	0.160735				No DE
LOC_Os07g29820.1	159.154	73.2787	116.217	114.173	186.454	150.314	65.7461	75.6827	70.7144	0.605287	0.402894	0.160844				No DE
LOC_Os02g38980.1	10.4707	12.2131	11.3419	12.8905	10.9679	11.9292	19.176	14.895	17.0355	0.695141	0.132728	0.161502				No DE
LOC_Os04g53050.1	12.5648	5.90958	9.2372	1.8415	1.17513	1.50832	19.176	8.05135	13.6137	0.147027	0.569148	0.161934				No DE
LOC_Os02g58460.1	16.7531	5.5156	11.1344	14.732	7.83422	11.2831	2.73942	4.42824	3.58383	0.984048	0.31522	0.162402				No DE
LOC_Os07g30670.2	43.9769	133.162	88.5697	40.5129	46.6136	43.5633	71.225	117.952	94.5886	0.419994	0.915759	0.162721				No DE
LOC_Os12g19470.1	2714	13558.1	8136.07	4218.87	1439.15	2829.01	5591.16	6253.88	5922.52	0.443136	0.723127	0.162779				No DE
LOC_Os01g58444.1	8.37655	12.2131	10.2948	18.415	11.7513	15.0832	2.73942	8.45391	5.59667	0.339085	0.30548	0.163214				No DE
LOC_Os11g16290.1	18.8472	20.8805	19.8639	25.781	23.1109	24.446	19.176	21.7386	20.4573	0.112024	0.751505	0.163889				No DE
LOC_Os09g08370.3	18.8472	28.7599	23.8036	9.20749	13.3182	11.2628	16.4365	23.3489	19.8927	0.144429	0.583847	0.164992				No DE
LOC_Os11g43404.2	12.5648	8.27341	10.4191	9.20749	6.65909	7.93329	5.47884	3.62311	4.55098	0.424148	0.128756	0.165029				No DE
LOC_Os08g08840.1	10.4707	14.183	12.3268	11.049	13.7099	12.3794	16.4365	14.895	15.6658	0.983717	0.238536	0.166033				No DE
LOC_Os02g15660.1	140.307	190.288	165.298	128.905	107.72	118.313	175.323	143.314	159.318	0.225583	0.858953	0.16612				No DE
LOC_Os08g14620.1	83.7655	67.3692	75.5673	93.9164	79.909	86.9127	49.3096	70.4493	59.8794	0.403074	0.361654	0.166665				No DE
LOC_Os01g27230.1	1	2.7578	1.8789	1.8415	3.13369	2.48759	1	1.2077	1.10385	0.632967	0.473523	0.168768				No DE
LOC_Os11g12320.1	35.6003	1.18192	18.3911	55.2449	128.873	92.0589	16.4365	12.8822	14.6593	0.211547	0.84922	0.170549				No DE
LOC_Os01g63270.1	6.28241	11.4252	8.8538	5.52449	6.26737	5.89593	8.21827	6.84365	7.53096	0.372919	0.668446	0.171439				No DE
LOC_Os04g35790.2	1	3.15177	2.07589	3.683	4.30882	3.99591	5.47884	8.05135	6.7651	0.228738	0.107629	0.171552				No DE
LOC_Os06g04250.1	1	2.36383	1.68192	1	1	1	2.73942	1.61027	2.17485	0.42265	0.633657	0.172922				No DE
LOC_Os06g04020.1	12.5648	102.827	57.6957	1	3.91711	2.45855	10.9577	26.1669	18.5623	0.34579	0.482603	0.173074				No DE
LOC_Os02g51930.1	6.28241	6.30355	6.29298	1	5.09224	3.04612	8.21827	6.84365	7.53096	0.253458	0.213504	0.173318				No DE
LOC_Os08g15650.1	46.071	20.8805	33.4758	36.83	28.2032	32.5166	24.6548	20.5309	22.5929	0.94912	0.483649	0.17358				No DE
LOC_Os11g11960.1	35.6003	40.5791	38.0897	31.3055	27.4198	29.3626	35.6125	45.8927	40.7526	0.109783	0.686886	0.17395				No DE
LOC_Os12g19470.2	2728.66	13445.9	8087.26	4393.81	1386.66	2890.23	5785.66	6290.12	6037.89	0.448992	0.739216	0.17499				No DE
LOC_Os08g10440.1	10.4707	16.5468	13.5088	18.415	12.5347	15.4749	8.21827	10.0642	9.14123	0.687619	0.302766	0.176179				No DE
LOC_Os11g40130.1	23.0355	54.3681	38.7018	1.8415	6.65909	4.25029	16.4365	38.6465	27.5415	0.161805	0.619891	0.176905				No DE
LOC_Os08g08080.1	10.4707	8.66738	9.56903	3.683	7.83422	5.75861	13.6971	9.66162	11.6794	0.234255	0.440411	0.177469				No DE
LOC_Os11g44560.1	23.0355	11.4252	17.2303	46.0374	79.1256	62.5815	32.8731	18.9207	25.8969	0.12258	0.440396	0.177753				No DE
LOC_Os11g02424.2	4.18828	71.3089	37.7486	3.683	3.5254	3.6042	10.9577	25.3617	18.1597	0.41601	0.625777	0.180687				No DE
LOC_Os06g03860.2	10.4707	11.8192	11.1449	23.9395	40.3462	32.1428	2.73942	17.3104	10.0249	0.1254	0.892386	0.181351				No DE
LOC_Os08g42760.1	60.73	24.0323	42.3811	16.5735	17.627	17.1002	35.6125	23.3489	29.4807	0.302324	0.57352	0.181927				No DE
LOC_Os02g17330.1	2.09414	23.2443	12.6692	9.20749	0.783422	4.99545	21.9154	12.8822	17.3988	0.569699	0.720744	0.18237				No DE
LOC_Os06g15820.1	8.37655	10.2433	9.30991	1	6.26737	3.63369	8.21827	10.8693	9.54379	0.179291	0.898513	0.182895				No DE
LOC_Os09g10910.2	1	2.36383	1.68192	5.52449	2.35027	3.93738	1	0.402567	0.701284	0.321646	0.318433	0.182987				No DE
LOC_Os08g30980.1	1	3.15177	2.07589	7.36599	4.30882	5.83741	2.73942	2.81797	2.7787	0.181838	0.580895	0.183456				No DE
LOC_Os03g29810.1	10.4707	3.93972	7.2052	3.683	6.26737	4.97518	8.21827	7.24621	7.73224	0.590386	0.887832	0.183907				No DE
LOC_Os11g47320.1	46.071	20.0926	33.0818	33.147	39.1711	36.159	30.1336	30.1926	30.1631	0.838943	0.843081	0.184797				No DE
LOC_Os04g20210.1	8.37655	3.54575	5.96115	1.8415	2.35027	2.09588	1	1.61027	1.30513	0.252494	0.195959	0.184805				No DE
LOC_Os12g41962.1	6.28241	1.96986	4.12614	1.8415	2.35027	2.09588	1	1.61027	1.30513	0.448464	0.324557	0.184805				No DE
LOC_Os01g25330.1	4.18828	1	2.59414	1.8415	2.35027	2.09588	1	1.61027	1.30513	0.786771	0.510359	0.184805				No DE
LOC_Os05g46330.1	1	3.54575	2.27287	1.8415	2.35027	2.09588	1	1.61027	1.30513	0.904029	0.536704	0.184805				No DE
LOC_Os10g24004.1	203.131	484.979	344.055	38.6714	10.5762	24.6238	87.6615	208.53	148.096	0.152765	0.329534	0.184868				No DE
LOC_Os02g08530.1	1	1.96986	1.48493	1	0.783422	0.891711	5.47884	2.4154	3.94712	0.354921	0.2651	0.184899				No DE
LOC_Os11g06300.1	10.4707	19.6986	15.0846	42.3544	68.5494	55.4519	27.3942	30.9977	29.196	0.100767	0.104289	0.185428				No DE
LOC_Os01g13350.2	4.18828	1.18192	2.6851	5.52449	3.5254	4.52495	2.73942	0.805135	1.77228	0.415326	0.660357	0.186374				No DE
LOC_Os05g39350.1	1	0.787944	0.893972	3.683	1.95855	2.82077	1	1.2077	1.10385	0.156815	0.292912	0.186671				No DE
LOC_Os08g42850.2	1	4.33369	2.66684	1.8415	1.56684	1.70417	2.73942	4.83081	3.78512	0.623022	0.627123	0.187218				No DE
LOC_Os05g39090.1	8.37655	2.36383	5.37019	7.36599	10.5762	8.97109	5.47884	6.03851	5.75868	0.401474	0.909394	0.187418				No DE
LOC_Os03g15930.2	1	2.7578	1.8789	1.8415	0.391711	1.1166	2.73942	2.4154	2.57741	0.572321	0.516291	0.188113				No DE
LOC_Os08g05880.1	14.659	12.6071	13.633	9.20749	4.30882	6.75815	13.6971	10.8693	12.2832	0.122402	0.520524	0.189966				No DE
LOC_Os07g49114.1	1	20.8805	10.9403	7.36599	13.7099	10.5379	1	5.23338	3.11669	0.972746	0.521909	0.191037				No DE
LOC_Os03g18200.1	62.8241	91.0075	76.9158	36.83	41.5214	39.1757	49.3096	69.6442	59.4769	0.118373	0.421273	0.19111				No DE
LOC_Os01g09800.1	6.28241	1.96986	4.12614	11.049	23.5027	17.2758	1	6.84365	3.92182	0.184115	0.960247	0.191706				No DE
LOC_Os01g42260.2	1	11.8192	6.40958	1	4.30882	2.65441	5.47884	8.45391	6.96638	0.57509	0.929995	0.192191				No DE
LOC_Os06g10620.1	14.659	5.12163	9.8903	11.049	10.1845	10.6167	8.21827	3.22054	5.7194	0.893335	0.519555	0.193205				No DE
LOC_Os03g06520.1	10.4707	34.6695	22.5701	42.3544	62.282	52.3182	21.9154	35.8285	28.8719	0.198131	0.695848	0.193457				No DE
LOC_Os03g49180.1	2.09414	5.90958	4.00186	11.049	6.65909	8.85404	2.73942	5.23338	3.9864	0.237158	0.995204	0.193633				No DE
LOC_Os01g36670.1	2.09414	3.93972	3.01693	1.8415	1.17513	1.50832	5.47884	2.81797	4.14841	0.263961	0.556995	0.194113				No DE
LOC_Os03g52700.1	6.28241	2.7578	4.52011	1.8415	1.17513	1.50832	5.47884	2.81797	4.14841	0.235111	0.881805	0.194113				No DE
LOC_Os04g53190.2	16.7531	22.0624	19.4078	20.2565	26.2446	23.2506	16.4365	18.1155	17.276	0.438218	0.523904	0.194641				No DE
LOC_Os08g39550.1	1	9.84929	5.42465	1.8415	1.17513	1.50832	2.73942	5.23338	3.9864	0.470547	0.783993	0.194851				No DE
LOC_Os06g02510.4	4.18828	9.84929	7.01878	7.36599	5.48395	6.42497	8.21827	10.8693	9.54379	0.860606	0.503977	0.195049				No DE
LOC_Os02g32460.1	20.9414	23.2443	22.0929	7.36599	16.4519	11.9089	38.3519	21.7386	30.0453	0.161868	0.443074	0.195491				No DE
LOC_Os09g38777.1	2.09414	2.7578	2.42597	1.8415	1.95855	1.90003	1	1.61027	1.30513	0.258935	0.130773	0.195624				No DE
LOC_Os12g41620.1	2.09414	1.57589	1.83501	1.8415	1.95855	1.90003	1	1.61027	1.30513	0.829483	0.316657	0.195624				No DE
LOC_Os11g35090.1	1	2.7578	1.8789	1.8415	1.95855	1.90003	1	1.61027	1.30513	0.983044	0.600273	0.195624				No DE
LOC_Os02g39540.2	1	2.36383	1.68192	1.8415	1.95855	1.90003	1	1.61027	1.30513	0.780172	0.664097	0.195624				No DE
LOC_Os12g16240.1	1	2.36383	1.68192	1.8415	1.95855	1.90003	1	1.61027	1.30513	0.780172	0.664097	0.195624				No DE
LOC_Os12g07530.1	14.659	3.15177	8.90537	7.36599	12.5347	9.95037	1	5.63594	3.31797	0.883643	0.462782	0.196251				No DE
LOC_Os01g72990.2	1	1.18192	1.09096	1	1.17513	1.08757	2.73942	1.61027	2.17485	0.98101	0.198516	0.197357				No DE
LOC_Os11g46960.1	1	1.57589	1.28794	1	1.17513	1.08757	2.73942	1.61027	2.17485	0.57406	0.296621	0.197357				No DE
LOC_Os01g04200.3	10.4707	1.96986	6.22027	1	1.17513	1.08757	2.73942	1.61027	2.17485	0.350717	0.445024	0.197357				No DE
LOC_Os06g01320.1	16.7531	19.3046	18.0289	18.415	17.627	18.021	24.6548	20.1284	22.3916	0.995829	0.235113	0.197439				No DE
LOC_Os07g05040.1	1	3.15177	2.07589	1.8415	1.17513	1.50832	8.21827	3.62311	5.92069	0.664342	0.268887	0.197735				No DE
LOC_Os01g41820.1	83.7655	74.0667	78.9161	97.5994	147.283	122.441	57.5279	82.1237	69.8258	0.22764	0.562717	0.198098				No DE
LOC_Os07g38260.1	10.4707	1.57589	6.02329	1.8415	3.91711	2.8793	1	0.805135	0.902567	0.56231	0.368723	0.198364				No DE
LOC_Os05g45730.1	2.09414	11.8192	6.95665	12.8905	10.9679	11.9292	5.47884	9.66162	7.57023	0.421415	0.918306	0.198759				No DE
LOC_Os08g01770.2	1	2.7578	1.8789	1	1.95855	1.47928	5.47884	2.81797	4.14841	0.728345	0.290631	0.199717				No DE
LOC_Os03g52794.1	2.09414	3.93972	3.01693	1	1.95855	1.47928	5.47884	2.81797	4.14841	0.277299	0.556995	0.199717				No DE
LOC_Os12g35360.1	1	2.7578	1.8789	3.683	2.74198	3.21249	8.21827	4.83081	6.52454	0.312817	0.135302	0.200227				No DE
LOC_Os11g29970.1	12.5648	7.48546	10.0251	7.36599	7.0508	7.20839	8.21827	10.4668	9.34251	0.383626	0.828772	0.200878				No DE
LOC_Os04g10940.1	27.2238	32.3057	29.7647	114.173	61.8903	88.0316	30.1336	44.2824	37.208	0.156763	0.426436	0.201371				No DE
LOC_Os02g52450.2	27.2238	8.27341	17.7486	16.5735	17.2353	16.9044	13.6971	6.44108	10.0691	0.937161	0.528126	0.201439				No DE
LOC_Os04g32950.4	39.7886	22.0624	30.9255	27.6225	37.6042	32.6134	24.6548	19.7258	22.1903	0.883466	0.442565	0.202008				No DE
LOC_Os02g58790.4	6.28241	48.4585	27.3705	11.049	14.4933	12.7711	19.176	33.0105	26.0932	0.561502	0.95934	0.202581				No DE
LOC_Os10g20310.3	2.09414	9.45532	5.77473	1	2.35027	1.67513	2.73942	3.62311	3.18126	0.387586	0.556592	0.202925				No DE
LOC_Os05g38350.1	4.18828	8.27341	6.23084	7.36599	16.8436	12.1048	1	4.42824	2.71412	0.372979	0.317982	0.203418				No DE
LOC_Os10g42710.2	6.28241	4.72766	5.50504	5.52449	9.00935	7.26692	1	4.42824	2.71412	0.453268	0.276349	0.203546				No DE
LOC_Os06g38680.1	2.09414	1.57589	1.83501	1.8415	3.5254	2.68345	1	1.2077	1.10385	0.437109	0.120078	0.20365				No DE
LOC_Os05g09630.2	6.28241	1.96986	4.12614	1.8415	2.35027	2.09588	2.73942	4.02567	3.38255	0.448464	0.772457	0.203902				No DE
LOC_Os12g20410.1	14.659	3.93972	9.29934	23.9395	42.6965	33.318	16.4365	15.2976	15.867	0.156206	0.347246	0.204386				No DE
LOC_Os01g73000.1	167.531	113.858	140.694	79.1844	54.4478	66.8161	131.492	90.5777	111.035	0.129599	0.472139	0.205583				No DE
LOC_Os06g12260.2	20.9414	17.7287	19.3351	23.9395	27.4198	25.6796	10.9577	20.9335	15.9456	0.115651	0.584068	0.206715				No DE
LOC_Os03g01580.1	29.3179	18.1227	23.7203	11.049	5.09224	8.07061	19.176	12.8822	16.0291	0.132339	0.353717	0.207651				No DE
LOC_Os05g01520.1	1	6.30355	3.65177	1.8415	3.91711	2.8793	8.21827	4.83081	6.52454	0.811618	0.457622	0.207918				No DE
LOC_Os01g24980.2	6.28241	5.90958	6.096	18.415	8.61764	13.5163	2.73942	5.63594	4.18768	0.269296	0.321314	0.209359				No DE
LOC_Os02g51910.1	1	4.72766	2.86383	1	2.35027	1.67513	2.73942	3.22054	2.97998	0.60963	0.956339	0.210266				No DE
LOC_Os07g09800.1	71.2007	148.921	110.061	31.3055	16.0601	23.6828	38.3519	65.6185	51.9852	0.160928	0.293896	0.211681				No DE
LOC_Os06g16410.1	98.4245	58.3078	78.3661	62.6109	78.7339	70.6724	38.3519	57.5671	47.9595	0.75595	0.304952	0.211844				No DE
LOC_Os11g16470.2	2.09414	2.7578	2.42597	3.683	2.35027	3.01663	1	2.01284	1.50642	0.510695	0.268147	0.212934				No DE
LOC_Os08g29854.1	1	1.57589	1.28794	1.8415	1.17513	1.50832	1	0.402567	0.701284	0.666413	0.292953	0.213086				No DE
LOC_Os11g07280.2	1	1.96986	1.48493	1.8415	1.17513	1.50832	1	0.402567	0.701284	0.971906	0.302668	0.213086				No DE
LOC_Os02g50210.1	1	3.15177	2.07589	1.8415	1.17513	1.50832	1	0.402567	0.701284	0.664342	0.343419	0.213086				No DE
LOC_Os12g18120.2	8.37655	0.787944	4.58225	1.8415	1.17513	1.50832	1	0.402567	0.701284	0.504363	0.415147	0.213086				No DE
LOC_Os08g41070.1	1	1	1	1.8415	1.17513	1.50832	1	0.402567	0.701284	0.26662	0.42265	0.213086				No DE
LOC_Os08g39140.1	1	1	1	1.8415	1.17513	1.50832	1	0.402567	0.701284	0.26662	0.42265	0.213086				No DE
LOC_Os01g35050.4	6.28241	0.393972	3.33819	1.8415	1.17513	1.50832	1	0.402567	0.701284	0.599804	0.466922	0.213086				No DE
LOC_Os12g04440.1	1	0.787944	0.893972	1.8415	1.17513	1.50832	1	0.402567	0.701284	0.22099	0.605091	0.213086				No DE
LOC_Os02g01520.1	1	18.9106	9.95532	1.8415	9.00935	5.42542	10.9577	13.6873	12.3225	0.684849	0.818299	0.213924				No DE
LOC_Os10g33040.1	2.09414	11.4252	6.75966	14.732	27.4198	21.0759	10.9577	7.64878	9.30323	0.210695	0.658506	0.214388				No DE
LOC_Os02g58790.1	14.659	37.8213	26.2401	22.098	14.4933	18.2956	24.6548	35.0234	29.8391	0.58145	0.803354	0.214423				No DE
LOC_Os03g44310.1	12.5648	9.06135	10.8131	12.8905	12.9265	12.9085	10.9577	6.03851	8.4981	0.354225	0.523422	0.214823				No DE
LOC_Os04g30330.1	2.09414	3.54575	2.81994	11.049	20.7607	15.9048	8.21827	5.63594	6.9271	0.116665	0.109169	0.215888				No DE
LOC_Os01g31450.1	2.09414	3.54575	2.81994	5.52449	2.35027	3.93738	1	1.2077	1.10385	0.587549	0.144105	0.216777				No DE
LOC_Os01g34390.1	6.28241	35.0635	20.673	3.683	11.3596	7.52131	13.6971	15.2976	14.4973	0.470366	0.710034	0.217169				No DE
LOC_Os08g25010.1	2.09414	3.54575	2.81994	7.36599	3.91711	5.64155	2.73942	2.4154	2.57741	0.27055	0.775292	0.218902				No DE
LOC_Os01g02370.1	14.659	31.9117	23.2853	1.8415	3.91711	2.8793	8.21827	21.7386	14.9785	0.143321	0.527616	0.218912				No DE
LOC_Os04g35240.1	12.5648	1.96986	7.26734	1.8415	0.391711	1.1166	8.21827	3.22054	5.7194	0.368978	0.816308	0.218914				No DE
LOC_Os01g19610.1	4.18828	10.2433	7.21577	1	2.35027	1.67513	2.73942	4.42824	3.58383	0.215978	0.367267	0.219527				No DE
LOC_Os01g25484.3	1	3.54575	2.27287	1	2.35027	1.67513	2.73942	4.42824	3.58383	0.718514	0.481193	0.219527				No DE
LOC_Os04g37619.1	35.6003	9.84929	22.7248	18.415	11.3596	14.8873	21.9154	20.5309	21.2232	0.616596	0.917927	0.220053				No DE
LOC_Os05g02420.2	64.9183	22.0624	43.4903	7.36599	22.3275	14.8468	38.3519	25.7643	32.0581	0.334174	0.659645	0.220382				No DE
LOC_Os02g17650.1	2.09414	2.7578	2.42597	1.8415	1.17513	1.50832	2.73942	2.01284	2.37613	0.190271	0.928556	0.220392				No DE
LOC_Os01g41870.1	4.18828	8.27341	6.23084	3.683	2.35027	3.01663	5.47884	4.02567	4.75226	0.273305	0.565615	0.220392				No DE
LOC_Os11g11950.1	27.2238	27.1841	27.2039	112.331	275.764	194.048	41.0913	58.3723	49.7318	0.17794	0.120984	0.221125				No DE
LOC_Os10g21930.1	2.09414	3.93972	3.01693	1.8415	4.30882	3.07516	1	0.805135	0.902567	0.973283	0.150344	0.221237				No DE
LOC_Os08g10250.1	41.8828	1.96986	21.9263	112.331	60.7152	86.5233	49.3096	15.7001	32.5049	0.186245	0.724392	0.221519				No DE
LOC_Os12g18650.2	8.37655	23.2443	15.8104	11.049	10.5762	10.8126	13.6971	21.3361	17.5166	0.570831	0.857131	0.221896				No DE
LOC_Os03g56060.1	1	2.36383	1.68192	3.683	1.56684	2.62492	1	0.402567	0.701284	0.531898	0.318433	0.222282				No DE
LOC_Os06g03580.3	1	1	1	3.683	1.56684	2.62492	1	0.402567	0.701284	0.264389	0.42265	0.222282				No DE
LOC_Os09g26300.1	2.09414	4.33369	3.21391	1.8415	1.17513	1.50832	1	0.805135	0.902567	0.281742	0.176047	0.223105				No DE
LOC_Os02g05660.1	4.18828	1	2.59414	1.8415	1.17513	1.50832	1	0.805135	0.902567	0.573566	0.40055	0.223105				No DE
LOC_Os11g06650.1	6.28241	1	3.64121	1.8415	1.17513	1.50832	1	0.805135	0.902567	0.507077	0.408972	0.223105				No DE
LOC_Os12g19680.1	1	0.393972	0.696986	1.8415	1.17513	1.50832	1	0.805135	0.902567	0.213417	0.584565	0.223105				No DE
LOC_Os10g28510.1	2.09414	0.393972	1.24405	1.8415	1.17513	1.50832	1	0.805135	0.902567	0.7995	0.728403	0.223105				No DE
LOC_Os04g50930.1	1	0.787944	0.893972	1.8415	1.17513	1.50832	1	0.805135	0.902567	0.22099	0.957828	0.223105				No DE
LOC_Os01g23380.1	1	0.787944	0.893972	1.8415	1.17513	1.50832	1	0.805135	0.902567	0.22099	0.957828	0.223105				No DE
LOC_Os02g12910.1	1	0.787944	0.893972	1.8415	1.17513	1.50832	1	0.805135	0.902567	0.22099	0.957828	0.223105				No DE
LOC_Os02g17470.2	106.801	42.155	74.478	128.905	68.1577	98.5313	49.3096	41.0619	45.1857	0.641961	0.463552	0.223926				No DE
LOC_Os08g01380.1	636.618	930.955	783.787	351.726	77.9505	214.838	775.256	425.514	600.385	0.105427	0.506502	0.224682				No DE
LOC_Os04g54560.1	4.18828	10.2433	7.21577	20.2565	50.5307	35.3936	5.47884	11.6745	8.57665	0.209494	0.783129	0.224764				No DE
LOC_Os07g38380.1	6.28241	12.6071	9.44476	14.732	25.4612	20.0966	5.47884	12.4796	8.97922	0.229302	0.930387	0.224775				No DE
LOC_Os10g42710.6	8.37655	3.93972	6.15813	12.8905	5.48395	9.18722	2.73942	2.81797	2.7787	0.555538	0.26718	0.225697				No DE
LOC_Os05g25850.1	23.0355	40.1851	31.6103	60.7694	51.3141	56.0418	49.3096	44.2824	46.796	0.130025	0.231334	0.226348				No DE
LOC_Os02g35500.1	16.7531	43.7309	30.242	27.6225	17.627	22.6247	32.8731	30.1926	31.5328	0.649342	0.932817	0.227284				No DE
LOC_Os03g22570.2	2.09414	2.36383	2.22898	7.36599	3.13369	5.24984	1	2.01284	1.50642	0.290303	0.301922	0.227501				No DE
LOC_Os01g36950.3	4.18828	6.30355	5.24591	5.52449	10.9679	8.2462	1	4.42824	2.71412	0.412209	0.335659	0.22759				No DE
LOC_Os11g15520.1	8.37655	5.90958	7.14306	36.83	81.8676	59.3488	24.6548	14.895	19.7749	0.14665	0.128804	0.228025				No DE
LOC_Os04g56530.1	8.37655	2.7578	5.56718	5.52449	7.44251	6.4835	8.21827	8.05135	8.13481	0.786753	0.45739	0.228406				No DE
LOC_Os08g14610.1	16.7531	8.66738	12.7102	22.098	15.2767	18.6873	13.6971	11.2719	12.4845	0.375757	0.962209	0.228736				No DE
LOC_Os12g19381.1	12692.6	38264.1	25478.3	16011.8	8491.9	12251.9	17732.3	20505.2	19118.7	0.425569	0.669932	0.228748				No DE
LOC_Os01g02390.2	4.18828	10.2433	7.21577	3.683	1.95855	2.82077	5.47884	4.02567	4.75226	0.297446	0.511732	0.228844				No DE
LOC_Os02g17390.1	96.3303	151.679	124.005	274.383	207.607	240.995	194.499	153.378	173.939	0.11432	0.284509	0.229367				No DE
LOC_Os12g16350.7	1	1.96986	1.48493	1	1.56684	1.28342	5.47884	2.4154	3.94712	0.754108	0.2651	0.229393				No DE
LOC_Os05g03490.1	2.09414	1.57589	1.83501	1	1.56684	1.28342	5.47884	2.4154	3.94712	0.287424	0.306951	0.229393				No DE
LOC_Os02g39820.1	12.5648	28.366	20.4654	23.9395	25.8529	24.8962	27.3942	33.8157	30.6049	0.633682	0.356483	0.230498				No DE
LOC_Os12g16350.10	4.18828	1.96986	3.07907	1.8415	3.91711	2.8793	1	1.2077	1.10385	0.907408	0.218233	0.230813				No DE
LOC_Os05g07650.1	184.284	109.918	147.101	257.81	501.39	379.6	134.232	196.855	165.544	0.209419	0.740893	0.230822				No DE
LOC_Os01g65140.1	6.28241	13.0011	9.64174	1.8415	7.0508	4.44615	8.21827	10.0642	9.14123	0.346105	0.898931	0.231408				No DE
LOC_Os01g57540.1	10.4707	1.96986	6.22027	5.52449	14.4933	10.0089	2.73942	2.01284	2.37613	0.6022	0.462625	0.23188				No DE
LOC_Os08g06280.8	1	2.36383	1.68192	1.8415	1	1.42075	8.21827	3.22054	5.7194	0.775414	0.259394	0.231907				No DE
LOC_Os11g07020.4	1	12.6071	6.80355	3.683	4.70053	4.19176	5.47884	8.85648	7.16766	0.697815	0.957442	0.233613				No DE
LOC_Os02g40860.1	14.659	6.69752	10.6782	9.20749	15.6684	12.438	2.73942	8.05135	5.39538	0.764132	0.38467	0.234222				No DE
LOC_Os08g10290.1	188.472	52.3982	120.435	104.965	202.906	153.936	82.1827	55.1517	68.6672	0.728066	0.533286	0.23526				No DE
LOC_Os02g47310.1	18.8472	39.0032	28.9252	33.147	33.6871	33.417	43.8308	74.8775	59.3541	0.699511	0.241879	0.236758				No DE
LOC_Os01g42090.1	56.5417	71.3089	63.9253	51.5619	44.655	48.1085	60.2673	95.0059	77.6366	0.191861	0.543064	0.237371				No DE
LOC_Os03g51220.1	6.28241	2.36383	4.32312	27.6225	15.6684	21.6454	13.6971	4.83081	9.26396	0.110435	0.415256	0.238053				No DE
LOC_Os11g06320.1	41.8828	38.6092	40.246	12.8905	32.9037	22.8971	41.0913	38.2439	39.6676	0.22921	0.814736	0.238936				No DE
LOC_Os05g48040.4	2.09414	1.57589	1.83501	1.8415	0.783422	1.31246	2.73942	2.01284	2.37613	0.468637	0.349073	0.239288				No DE
LOC_Os07g38240.1	4.18828	1.96986	3.07907	1.8415	0.783422	1.31246	2.73942	2.01284	2.37613	0.287134	0.608193	0.239288				No DE
LOC_Os10g41580.1	1	4.72766	2.86383	3.683	1.95855	2.82077	1	1.61027	1.30513	0.985176	0.495973	0.239344				No DE
LOC_Os11g43410.1	85.8597	53.5802	69.7199	31.3055	16.4519	23.8787	60.2673	35.4259	47.8466	0.123082	0.395195	0.239524				No DE
LOC_Os08g16480.2	1	1.18192	1.09096	1.8415	3.13369	2.48759	1	1.61027	1.30513	0.165651	0.57047	0.239777				No DE
LOC_Os04g29680.1	60.73	10.6372	35.6836	101.282	49.3556	75.319	38.3519	22.5438	30.4478	0.386497	0.860417	0.240079				No DE
LOC_Os06g12390.2	1	3.15177	2.07589	1.8415	4.70053	3.27101	1	0.805135	0.902567	0.572908	0.390903	0.240147				No DE
LOC_Os04g38420.1	4.18828	9.06135	6.62481	1	4.70053	2.85027	5.47884	10.4668	7.9728	0.342613	0.736297	0.24081				No DE
LOC_Os04g02780.1	60.73	27.578	44.154	36.83	17.2353	27.0326	46.5702	41.0619	43.816	0.467716	0.985778	0.240895				No DE
LOC_Os01g18840.1	1	5.12163	3.06082	1	1.17513	1.08757	24.6548	6.84365	15.7492	0.439702	0.299515	0.241456				No DE
LOC_Os06g09390.2	54.4476	63.8234	59.1355	29.464	44.2633	36.8636	46.5702	60.3851	53.4776	0.126089	0.567826	0.242437				No DE
LOC_Os03g02480.1	1	5.90958	3.45479	1	1.17513	1.08757	8.21827	2.81797	5.51812	0.436871	0.628761	0.242687				No DE
LOC_Os03g26044.1	1	9.45532	5.22766	1	1.56684	1.28342	10.9577	3.62311	7.2904	0.450191	0.747807	0.244046				No DE
LOC_Os11g06760.1	1	4.72766	2.86383	1	2.35027	1.67513	2.73942	5.23338	3.9864	0.60963	0.666319	0.244679				No DE
LOC_Os01g02760.1	77.4831	34.6695	56.0763	12.8905	10.9679	11.9292	63.0067	24.154	43.5804	0.17555	0.707686	0.245204				No DE
LOC_Os02g02860.1	31.4121	20.4865	25.9493	57.0864	96.7526	76.9195	41.0913	47.5029	44.2971	0.131514	0.101375	0.24591				No DE
LOC_Os03g26960.1	4.18828	3.15177	3.67002	9.20749	15.6684	12.438	8.21827	4.83081	6.52454	0.115593	0.248366	0.246425				No DE
LOC_Os01g37760.2	4.18828	1.57589	2.88208	3.683	1.56684	2.62492	1	0.805135	0.902567	0.892451	0.269833	0.246474				No DE
LOC_Os02g17190.1	67.0124	36.6394	51.8259	134.429	84.2178	109.324	73.9644	60.3851	67.1747	0.189114	0.453582	0.246539				No DE
LOC_Os12g23180.1	314.121	574.411	444.266	268.859	177.837	223.348	419.132	287.031	353.081	0.250254	0.595892	0.247193				No DE
LOC_Os09g19160.1	320.403	100.069	210.236	27.6225	9.40106	18.5118	249.287	73.2673	161.277	0.224987	0.761566	0.247972				No DE
LOC_Os05g42210.1	4.18828	5.12163	4.65495	9.20749	21.1524	15.1799	5.47884	5.63594	5.55739	0.221015	0.196781	0.248482				No DE
LOC_Os05g43170.1	1	1.57589	1.28794	3.683	12.143	7.91302	1	1.2077	1.10385	0.258569	0.608653	0.248843				No DE
LOC_Os01g35990.1	25.1297	24.0323	24.581	9.20749	18.0187	13.6131	19.176	26.972	23.074	0.13214	0.738705	0.249033				No DE
LOC_Os01g74350.1	1	5.5156	3.2578	3.683	9.79277	6.73788	1	2.4154	1.7077	0.45631	0.579668	0.249887				No DE
LOC_Os07g08810.2	2.09414	0.393972	1.24405	1.8415	2.35027	2.09588	2.73942	2.4154	2.57741	0.43836	0.263284	0.251425				No DE
LOC_Os03g51000.2	1	7.87944	4.43972	3.683	4.70053	4.19176	5.47884	4.83081	5.15483	0.94964	0.855185	0.251425				No DE
LOC_Os03g24560.1	6.28241	9.06135	7.67188	3.683	9.00935	6.34617	13.6971	9.66162	11.6794	0.702097	0.243518	0.251518				No DE
LOC_Os05g41550.2	92.1421	42.549	67.3455	112.331	105.762	109.047	95.8798	52.7363	74.308	0.237411	0.851857	0.252376				No DE
LOC_Os02g38680.1	6.28241	1.57589	3.92915	9.20749	3.5254	6.36644	1	2.4154	1.7077	0.576741	0.461413	0.252552				No DE
LOC_Os04g06770.2	2.09414	9.45532	5.77473	7.36599	4.70053	6.03326	8.21827	14.0899	11.1541	0.95335	0.371552	0.253156				No DE
LOC_Os05g11140.2	10.4707	13.395	11.9329	16.5735	15.2767	15.9251	8.21827	14.0899	11.1541	0.129954	0.834411	0.253443				No DE
LOC_Os09g16910.2	2.09414	6.30355	4.19884	1.8415	5.09224	3.46687	5.47884	7.64878	6.56381	0.80895	0.423126	0.25389				No DE
LOC_Os08g39860.2	8.37655	20.8805	14.6285	9.20749	9.00935	9.10842	10.9577	17.3104	14.134	0.470457	0.950201	0.254583				No DE
LOC_Os07g04040.1	20.9414	9.84929	15.3953	12.8905	21.5441	17.2173	10.9577	9.66162	10.3097	0.819846	0.458544	0.255121				No DE
LOC_Os02g12870.2	4.18828	3.15177	3.67002	7.36599	16.0601	11.7131	2.73942	6.03851	4.38897	0.20758	0.717922	0.255884				No DE
LOC_Os06g10109.1	1	1	1	1.8415	5.09224	3.46687	1	0.805135	0.902567	0.268385	0.42265	0.255967				No DE
LOC_Os07g05050.3	10.4707	6.30355	8.38712	1.8415	7.0508	4.44615	10.9577	7.64878	9.30323	0.35885	0.76343	0.25613				No DE
LOC_Os06g03930.2	18.8472	38.6092	28.7282	11.049	15.2767	13.1629	19.176	15.7001	17.438	0.263359	0.377341	0.258642				No DE
LOC_Os11g35274.1	2.09414	1.18192	1.63803	23.9395	52.4893	38.2144	5.47884	20.5309	13.0049	0.124605	0.270672	0.258656				No DE
LOC_Os12g19590.2	1	7.48546	4.24273	7.36599	5.48395	6.42497	2.73942	5.23338	3.9864	0.584345	0.9479	0.258911				No DE
LOC_Os11g46870.1	60.73	72.0968	66.4134	46.0374	80.3007	63.1691	13.6971	42.6721	28.1846	0.873916	0.133359	0.259275				No DE
LOC_Os04g32950.2	25.1297	17.7287	21.4292	27.6225	27.8115	27.717	24.6548	13.6873	19.171	0.231486	0.765373	0.259514				No DE
LOC_Os02g58790.3	23.0355	41.761	32.3983	9.20749	20.7607	14.9841	21.9154	33.4131	27.6642	0.254273	0.708548	0.260004				No DE
LOC_Os12g35640.1	127.742	81.5522	104.647	123.38	103.412	113.396	101.359	80.1109	90.7348	0.761242	0.639099	0.260336				No DE
LOC_Os12g18650.3	16.7531	24.0323	20.3927	12.8905	18.4104	15.6504	19.176	26.972	23.074	0.408221	0.665026	0.260352				No DE
LOC_Os02g15750.1	1	19.3046	10.1523	1	4.70053	2.85027	5.47884	6.03851	5.75868	0.516088	0.678697	0.260366				No DE
LOC_Os11g42930.1	4.18828	1.57589	2.88208	1.8415	0.391711	1.1166	2.73942	2.01284	2.37613	0.358756	0.744854	0.260548				No DE
LOC_Os04g11440.1	4.18828	0.787944	2.48811	1.8415	0.391711	1.1166	2.73942	2.01284	2.37613	0.535366	0.954502	0.260548				No DE
LOC_Os03g49210.1	4.18828	2.36383	3.27605	5.52449	8.61764	7.07107	2.73942	5.23338	3.9864	0.168891	0.690826	0.260696				No DE
LOC_Os07g31400.1	1	0.393972	0.696986	1	0.391711	0.695855	2.73942	1.2077	1.97356	0.998138	0.261288	0.26116				No DE
LOC_Os01g73950.1	1	1.57589	1.28794	1	0.391711	0.695855	2.73942	1.2077	1.97356	0.293026	0.49024	0.26116				No DE
LOC_Os10g28030.1	4.18828	1.18192	2.6851	1	0.391711	0.695855	2.73942	1.2077	1.97356	0.324075	0.714206	0.26116				No DE
LOC_Os02g17760.1	2.09414	1.18192	1.63803	1	0.391711	0.695855	2.73942	1.2077	1.97356	0.227824	0.742788	0.26116				No DE
LOC_Os11g23880.2	4.18828	0.787944	2.48811	1	0.391711	0.695855	2.73942	1.2077	1.97356	0.408414	0.808492	0.26116				No DE
LOC_Os04g37430.1	1	1.96986	1.48493	1.8415	5.87566	3.85858	1	0.402567	0.701284	0.371023	0.302668	0.261625				No DE
LOC_Os11g35850.1	8.37655	2.7578	5.56718	27.6225	10.9679	19.2952	8.21827	3.62311	5.92069	0.258682	0.931287	0.261654				No DE
LOC_Os11g45920.1	8.37655	5.5156	6.94608	12.8905	8.61764	10.7541	8.21827	4.02567	6.12197	0.276757	0.776208	0.261801				No DE
LOC_Os08g01380.2	655.465	922.288	788.877	386.714	77.167	231.941	906.749	432.76	669.754	0.112372	0.704148	0.261985				No DE
LOC_Os11g36050.1	2.09414	4.72766	3.4109	7.36599	16.4519	11.9089	1	6.44108	3.72054	0.214225	0.927749	0.262064				No DE
LOC_Os02g05960.1	14.659	13.395	14.027	29.464	77.9505	53.7072	13.6971	18.5181	16.1076	0.243437	0.491607	0.262728				No DE
LOC_Os11g45750.1	10.4707	8.66738	9.56903	7.36599	7.44251	7.40425	1	6.03851	3.51926	0.138567	0.152189	0.263028				No DE
LOC_Os07g29620.1	20.9414	64.2174	42.5794	11.049	7.44251	9.24575	16.4365	42.2696	29.3531	0.264508	0.652061	0.263068				No DE
LOC_Os11g33320.1	43.9769	44.1248	44.0509	93.9164	56.7981	75.3572	43.8308	49.1132	46.472	0.233686	0.456237	0.263264				No DE
LOC_Os04g02850.1	1	13.0011	7.00053	7.36599	2.74198	5.05398	8.21827	16.5053	12.3618	0.790697	0.538737	0.263423				No DE
LOC_Os02g10390.3	2.09414	9.45532	5.77473	1	1.17513	1.08757	2.73942	8.85648	5.79795	0.33094	0.996569	0.263573				No DE
LOC_Os01g04540.1	1	4.33369	2.66684	5.52449	20.369	12.9467	1	2.01284	1.50642	0.309144	0.573886	0.263939				No DE
LOC_Os10g18070.1	4.18828	1.18192	2.6851	1.8415	1.17513	1.50832	1	1	1	0.524545	0.378809	0.26662				No DE
LOC_Os03g15480.1	1	0.393972	0.696986	1.8415	1.17513	1.50832	1	1	1	0.213417	0.42265	0.26662				No DE
LOC_Os06g19260.1	2.09414	1	1.54707	1.8415	1.17513	1.50832	1	1	1	0.957258	0.42265	0.26662				No DE
LOC_Os02g39070.2	2.09414	1	1.54707	1.8415	1.17513	1.50832	1	1	1	0.957258	0.42265	0.26662				No DE
LOC_Os08g10649.1	1	0.787944	0.893972	1.8415	1.17513	1.50832	1	1	1	0.22099	0.42265	0.26662				No DE
LOC_Os01g10800.1	1	1	1	1.8415	1.17513	1.50832	1	1	1	0.26662	#DIV/0!	0.26662				No DE
LOC_Os01g39000.1	1	1	1	1.8415	1.17513	1.50832	1	1	1	0.26662	#DIV/0!	0.26662				No DE
LOC_Os02g38170.1	2.09414	21.6684	11.8813	3.683	4.70053	4.19176	5.47884	10.0642	7.77151	0.514857	0.722274	0.266915				No DE
LOC_Os06g07010.2	4.18828	12.6071	8.39769	9.20749	7.83422	8.52085	5.47884	7.64878	6.56381	0.979584	0.714139	0.266941				No DE
LOC_Os02g47120.1	39.7886	59.4897	49.6392	40.5129	32.9037	36.7083	41.0913	47.1004	44.0959	0.345409	0.644286	0.267016				No DE
LOC_Os06g43630.1	1	2.36383	1.68192	1	2.35027	1.67513	2.73942	6.03851	4.38897	0.995002	0.268635	0.267294				No DE
LOC_Os02g57340.1	1	3.15177	2.07589	1.8415	3.5254	2.68345	8.21827	4.02567	6.12197	0.700019	0.228088	0.267406				No DE
LOC_Os03g25600.1	33.5062	15.3649	24.4356	14.732	13.3182	14.0251	1	11.2719	6.13594	0.371001	0.221247	0.267492				No DE
LOC_Os10g42710.7	2.09414	6.69752	4.39583	3.683	6.26737	4.97518	2.73942	3.22054	2.97998	0.846636	0.602952	0.26833				No DE
LOC_Os02g42700.1	12.5648	81.9461	47.2555	1.8415	8.61764	5.22957	13.6971	44.2824	28.9898	0.351218	0.67752	0.268566				No DE
LOC_Os12g42570.1	2.09414	5.5156	3.80487	1.8415	4.70053	3.27101	1	1.2077	1.10385	0.833049	0.255731	0.269665				No DE
LOC_Os02g13130.2	328.78	204.865	266.822	197.04	157.468	177.254	238.33	199.673	219.002	0.302348	0.537943	0.270277				No DE
LOC_Os03g25940.1	29.3179	45.3068	37.3123	14.732	18.4104	16.5712	19.176	26.972	23.074	0.127245	0.250552	0.270413				No DE
LOC_Os02g16650.1	23.0355	31.9117	27.4736	16.5735	16.4519	16.5127	19.176	29.79	24.483	0.132221	0.707678	0.271995				No DE
LOC_Os08g03310.1	14.659	17.7287	16.1938	16.5735	19.5855	18.0795	5.47884	15.2976	10.3882	0.473018	0.376209	0.272902				No DE
LOC_Os02g37030.1	10.4707	25.2142	17.8424	18.415	10.5762	14.4956	1	10.0642	5.53209	0.727284	0.290808	0.273316				No DE
LOC_Os04g06520.1	92.1421	42.549	67.3455	198.882	484.155	341.518	161.626	76.0852	118.856	0.198759	0.406857	0.273475				No DE
LOC_Os05g31230.2	4.18828	16.1528	10.1706	20.2565	18.4104	19.3334	5.47884	16.5053	10.9921	0.269276	0.928778	0.274178				No DE
LOC_Os03g28960.1	6.28241	2.36383	4.32312	1	1.95855	1.47928	2.73942	2.01284	2.37613	0.293975	0.431578	0.274397				No DE
LOC_Os03g22690.1	16.7531	11.8192	14.2861	14.732	19.1938	16.9629	30.1336	20.1284	25.131	0.505411	0.191302	0.274411				No DE
LOC_Os01g49250.1	39.7886	23.6383	31.7135	47.8789	39.1711	43.525	38.3519	24.5566	31.4543	0.326802	0.982744	0.277047				No DE
LOC_Os01g64960.1	1	48.8525	24.9262	1	4.70053	2.85027	5.47884	14.0899	9.78435	0.454727	0.596937	0.277085				No DE
LOC_Os08g15460.2	1	2.7578	1.8789	1.8415	1.17513	1.50832	8.21827	2.81797	5.51812	0.731452	0.328489	0.278445				No DE
LOC_Os12g16350.14	2.09414	3.15177	2.62296	1	3.13369	2.06684	5.47884	3.22054	4.34969	0.686411	0.300342	0.279456				No DE
LOC_Os06g09370.2	10.4707	11.0312	10.7509	20.2565	35.254	27.7552	10.9577	19.3232	15.1405	0.151656	0.404951	0.279551				No DE
LOC_Os02g39630.3	60.73	95.3412	78.0356	75.5014	66.9826	71.242	76.7038	93.7982	85.251	0.739746	0.744439	0.280069				No DE
LOC_Os01g02560.1	6.28241	3.93972	5.11107	1	4.70053	2.85027	8.21827	4.83081	6.52454	0.410383	0.563366	0.280586				No DE
LOC_Os06g12876.1	127.742	99.6749	113.709	81.0259	70.1162	75.5711	84.9221	82.5263	83.7242	0.126872	0.167044	0.281749				No DE
LOC_Os08g39150.1	173.813	172.166	172.99	254.127	434.016	344.071	180.802	233.892	207.347	0.197519	0.325036	0.282213				No DE
LOC_Os02g12880.4	12.5648	5.12163	8.84323	1	7.83422	4.41711	10.9577	8.45391	9.7058	0.473396	0.846505	0.283333				No DE
LOC_Os03g44300.1	2.09414	4.72766	3.4109	1	5.09224	3.04612	8.21827	5.23338	6.72582	0.894583	0.237722	0.283408				No DE
LOC_Os09g28940.1	4.18828	1.18192	2.6851	7.36599	3.13369	5.24984	1	2.81797	1.90899	0.427267	0.701804	0.283975				No DE
LOC_Os10g10180.3	1	2.7578	1.8789	3.683	5.09224	4.38762	2.73942	3.62311	3.18126	0.155825	0.316581	0.284				No DE
LOC_Os01g62420.4	4.18828	6.69752	5.4429	3.683	9.79277	6.73788	13.6971	10.0642	11.8806	0.732807	0.100226	0.284842				No DE
LOC_Os05g31490.1	502.593	304.934	403.764	193.357	249.912	221.634	257.506	268.915	263.21	0.218443	0.291497	0.286227				No DE
LOC_Os05g41210.1	4.18828	17.7287	10.9585	12.8905	24.6778	18.7841	8.21827	11.6745	9.94636	0.47523	0.898105	0.286787				No DE
LOC_Os02g02690.1	12.5648	6.30355	9.43419	18.415	8.22593	13.3205	2.73942	7.64878	5.1941	0.582419	0.398136	0.287263				No DE
LOC_Os08g01850.1	12.5648	15.3649	13.9649	5.52449	9.40106	7.46278	16.4365	9.66162	13.0491	0.112803	0.826025	0.288646				No DE
LOC_Os01g02600.1	10.4707	14.577	12.5238	31.3055	55.6229	43.4642	5.47884	30.9977	18.2383	0.12884	0.701583	0.288669				No DE
LOC_Os06g16300.3	1	26.0021	13.5011	1	1.17513	1.08757	2.73942	10.4668	6.60309	0.425365	0.650703	0.289676				No DE
LOC_Os07g30670.1	73.2948	119.767	96.5311	40.5129	41.5214	41.0172	54.7884	119.563	87.1755	0.139516	0.836274	0.290203				No DE
LOC_Os09g01290.1	6.28241	0.393972	3.33819	5.52449	1.56684	3.54567	1	0.402567	0.701284	0.958679	0.466922	0.291126				No DE
LOC_Os02g38350.3	4.18828	0.393972	2.29112	5.52449	1.56684	3.54567	1	0.402567	0.701284	0.692119	0.494829	0.291126				No DE
LOC_Os05g41550.5	129.837	44.1248	86.9807	112.331	113.204	112.768	101.359	47.1004	74.2295	0.608502	0.824978	0.291359				No DE
LOC_Os01g41870.2	2.09414	7.48546	4.7898	1.8415	1.56684	1.70417	2.73942	7.64878	5.1941	0.371353	0.921826	0.291569				No DE
LOC_Os05g02640.1	2.09414	3.93972	3.01693	3.683	7.44251	5.56275	1	3.62311	2.31155	0.348108	0.703009	0.291838				No DE
LOC_Os06g47800.1	18.8472	14.183	16.5151	292.798	113.204	203.001	98.6192	39.049	68.8341	0.173536	0.222013	0.291913				No DE
LOC_Os03g22259.1	1	6.69752	3.84876	1	0.391711	0.695855	8.21827	2.01284	5.11555	0.385863	0.791992	0.292032				No DE
LOC_Os01g66150.1	4.18828	32.3057	18.247	1	1.56684	1.28342	2.73942	9.66162	6.20052	0.351011	0.492919	0.292463				No DE
LOC_Os07g01240.1	8.37655	3.15177	5.76416	1	0.391711	0.695855	1	1.61027	1.30513	0.193798	0.232095	0.292894				No DE
LOC_Os01g05630.1	2.09414	5.5156	3.80487	1	0.391711	0.695855	1	1.61027	1.30513	0.21546	0.286898	0.292894				No DE
LOC_Os05g03574.1	1	0.393972	0.696986	1	0.391711	0.695855	1	1.61027	1.30513	0.998138	0.292895	0.292894				No DE
LOC_Os03g24460.3	1	0.393972	0.696986	1	0.391711	0.695855	1	1.61027	1.30513	0.998138	0.292895	0.292894				No DE
LOC_Os05g51420.4	1	0.393972	0.696986	1	0.391711	0.695855	1	1.61027	1.30513	0.998138	0.292895	0.292894				No DE
LOC_Os04g04254.2	1	0.393972	0.696986	1	0.391711	0.695855	1	1.61027	1.30513	0.998138	0.292895	0.292894				No DE
LOC_Os03g25980.1	1	0.393972	0.696986	1	0.391711	0.695855	1	1.61027	1.30513	0.998138	0.292895	0.292894				No DE
LOC_Os04g08350.4	1	0.787944	0.893972	1	0.391711	0.695855	1	1.61027	1.30513	0.60116	0.331025	0.292894				No DE
LOC_Os10g03550.1	1	0.787944	0.893972	1	0.391711	0.695855	1	1.61027	1.30513	0.60116	0.331025	0.292894				No DE
LOC_Os05g03530.1	1	0.787944	0.893972	1	0.391711	0.695855	1	1.61027	1.30513	0.60116	0.331025	0.292894				No DE
LOC_Os11g02389.1	1	1	1	1	0.391711	0.695855	1	1.61027	1.30513	0.42265	0.42265	0.292894				No DE
LOC_Os03g37984.1	6.28241	1.18192	3.73216	1	0.391711	0.695855	1	1.61027	1.30513	0.35863	0.444431	0.292894				No DE
LOC_Os02g34570.1	1	3.15177	2.07589	1	0.391711	0.695855	1	1.61027	1.30513	0.342436	0.561913	0.292894				No DE
LOC_Os08g01320.2	1	1.18192	1.09096	1	0.391711	0.695855	1	1.61027	1.30513	0.339346	0.57047	0.292894				No DE
LOC_Os03g49630.1	1	1.18192	1.09096	1	0.391711	0.695855	1	1.61027	1.30513	0.339346	0.57047	0.292894				No DE
LOC_Os06g18990.1	1	1.18192	1.09096	1	0.391711	0.695855	1	1.61027	1.30513	0.339346	0.57047	0.292894				No DE
LOC_Os08g01870.1	1	1.18192	1.09096	1	0.391711	0.695855	1	1.61027	1.30513	0.339346	0.57047	0.292894				No DE
LOC_Os04g39210.1	2.09414	0.787944	1.44104	1	0.391711	0.695855	1	1.61027	1.30513	0.409657	0.867857	0.292894				No DE
LOC_Os05g02740.1	2.09414	0.787944	1.44104	1	0.391711	0.695855	1	1.61027	1.30513	0.409657	0.867857	0.292894				No DE
LOC_Os10g28020.1	1	1.57589	1.28794	1	0.391711	0.695855	1	1.61027	1.30513	0.293026	0.971038	0.292894				No DE
LOC_Os08g19830.3	1	1.57589	1.28794	1	0.391711	0.695855	1	1.61027	1.30513	0.293026	0.971038	0.292894				No DE
LOC_Os01g40620.1	1	1.57589	1.28794	1	0.391711	0.695855	1	1.61027	1.30513	0.293026	0.971038	0.292894				No DE
LOC_Os02g47220.2	1	0.787944	0.893972	1	0.783422	0.891711	1	1.2077	1.10385	0.989452	0.292912	0.292971				No DE
LOC_Os02g04610.1	1	0.787944	0.893972	1	0.783422	0.891711	1	1.2077	1.10385	0.989452	0.292912	0.292971				No DE
LOC_Os12g44000.3	1	0.787944	0.893972	1	0.783422	0.891711	1	1.2077	1.10385	0.989452	0.292912	0.292971				No DE
LOC_Os12g06630.2	1	0.787944	0.893972	1	0.783422	0.891711	1	1.2077	1.10385	0.989452	0.292912	0.292971				No DE
LOC_Os08g01490.1	1	0.787944	0.893972	1	0.783422	0.891711	1	1.2077	1.10385	0.989452	0.292912	0.292971				No DE
LOC_Os02g42290.3	1	0.787944	0.893972	1	0.783422	0.891711	1	1.2077	1.10385	0.989452	0.292912	0.292971				No DE
LOC_Os02g02360.1	1	0.787944	0.893972	1	0.783422	0.891711	1	1.2077	1.10385	0.989452	0.292912	0.292971				No DE
LOC_Os03g15580.1	1	0.787944	0.893972	1	0.783422	0.891711	1	1.2077	1.10385	0.989452	0.292912	0.292971				No DE
LOC_Os10g18480.1	1	0.787944	0.893972	1	0.783422	0.891711	1	1.2077	1.10385	0.989452	0.292912	0.292971				No DE
LOC_Os08g07960.1	1	0.393972	0.696986	1	0.783422	0.891711	1	1.2077	1.10385	0.606601	0.33179	0.292971				No DE
LOC_Os01g65010.1	1	0.393972	0.696986	1	0.783422	0.891711	1	1.2077	1.10385	0.606601	0.33179	0.292971				No DE
LOC_Os08g17680.1	1	0.393972	0.696986	1	0.783422	0.891711	1	1.2077	1.10385	0.606601	0.33179	0.292971				No DE
LOC_Os10g31030.1	1	0.393972	0.696986	1	0.783422	0.891711	1	1.2077	1.10385	0.606601	0.33179	0.292971				No DE
LOC_Os02g35130.1	1	0.393972	0.696986	1	0.783422	0.891711	1	1.2077	1.10385	0.606601	0.33179	0.292971				No DE
LOC_Os03g12930.1	1	0.393972	0.696986	1	0.783422	0.891711	1	1.2077	1.10385	0.606601	0.33179	0.292971				No DE
LOC_Os05g38170.1	1	0.393972	0.696986	1	0.783422	0.891711	1	1.2077	1.10385	0.606601	0.33179	0.292971				No DE
LOC_Os10g09990.1	1	0.393972	0.696986	1	0.783422	0.891711	1	1.2077	1.10385	0.606601	0.33179	0.292971				No DE
LOC_Os11g29120.3	1	0.393972	0.696986	1	0.783422	0.891711	1	1.2077	1.10385	0.606601	0.33179	0.292971				No DE
LOC_Os10g02930.2	1	0.393972	0.696986	1	0.783422	0.891711	1	1.2077	1.10385	0.606601	0.33179	0.292971				No DE
LOC_Os03g29850.1	1	1	1	1	0.783422	0.891711	1	1.2077	1.10385	0.42265	0.42265	0.292971				No DE
LOC_Os02g56850.1	1	1	1	1	0.783422	0.891711	1	1.2077	1.10385	0.42265	0.42265	0.292971				No DE
LOC_Os08g43490.1	1	1	1	1	0.783422	0.891711	1	1.2077	1.10385	0.42265	0.42265	0.292971				No DE
LOC_Os03g01436.1	1	1	1	1	0.783422	0.891711	1	1.2077	1.10385	0.42265	0.42265	0.292971				No DE
LOC_Os02g50860.1	1	1	1	1	0.783422	0.891711	1	1.2077	1.10385	0.42265	0.42265	0.292971				No DE
LOC_Os12g24020.3	1	3.93972	2.46986	1	0.783422	0.891711	1	1.2077	1.10385	0.396358	0.451775	0.292971				No DE
LOC_Os11g04710.1	1	3.15177	2.07589	1	0.783422	0.891711	1	1.2077	1.10385	0.387742	0.463405	0.292971				No DE
LOC_Os04g58734.1	1	2.36383	1.68192	1	0.783422	0.891711	1	1.2077	1.10385	0.370928	0.490201	0.292971				No DE
LOC_Os05g28180.2	1	2.36383	1.68192	1	0.783422	0.891711	1	1.2077	1.10385	0.370928	0.490201	0.292971				No DE
LOC_Os12g06630.1	1	2.36383	1.68192	1	0.783422	0.891711	1	1.2077	1.10385	0.370928	0.490201	0.292971				No DE
LOC_Os04g58564.3	1	2.36383	1.68192	1	0.783422	0.891711	1	1.2077	1.10385	0.370928	0.490201	0.292971				No DE
LOC_Os01g31870.6	1	1.96986	1.48493	1	0.783422	0.891711	1	1.2077	1.10385	0.354921	0.522571	0.292971				No DE
LOC_Os01g60000.1	1	1.96986	1.48493	1	0.783422	0.891711	1	1.2077	1.10385	0.354921	0.522571	0.292971				No DE
LOC_Os08g06060.1	1	1.96986	1.48493	1	0.783422	0.891711	1	1.2077	1.10385	0.354921	0.522571	0.292971				No DE
LOC_Os10g28020.3	1	1.57589	1.28794	1	0.783422	0.891711	1	1.2077	1.10385	0.326653	0.608653	0.292971				No DE
LOC_Os02g10820.1	1	1.57589	1.28794	1	0.783422	0.891711	1	1.2077	1.10385	0.326653	0.608653	0.292971				No DE
LOC_Os01g62440.1	1	1.57589	1.28794	1	0.783422	0.891711	1	1.2077	1.10385	0.326653	0.608653	0.292971				No DE
LOC_Os07g10190.1	1	1.57589	1.28794	1	0.783422	0.891711	1	1.2077	1.10385	0.326653	0.608653	0.292971				No DE
LOC_Os09g20640.1	1	1.57589	1.28794	1	0.783422	0.891711	1	1.2077	1.10385	0.326653	0.608653	0.292971				No DE
LOC_Os05g41930.2	1	1.57589	1.28794	1	0.783422	0.891711	1	1.2077	1.10385	0.326653	0.608653	0.292971				No DE
LOC_Os05g03430.1	2.09414	0.393972	1.24405	1	0.783422	0.891711	1	1.2077	1.10385	0.720826	0.885006	0.292971				No DE
LOC_Os11g07050.1	2.09414	0.393972	1.24405	1	0.783422	0.891711	1	1.2077	1.10385	0.720826	0.885006	0.292971				No DE
LOC_Os01g64780.2	1	1.18192	1.09096	1	0.783422	0.891711	1	1.2077	1.10385	0.294227	0.934103	0.292971				No DE
LOC_Os01g74280.1	1	1.18192	1.09096	1	0.783422	0.891711	1	1.2077	1.10385	0.294227	0.934103	0.292971				No DE
LOC_Os04g37630.1	1	1.18192	1.09096	1	0.783422	0.891711	1	1.2077	1.10385	0.294227	0.934103	0.292971				No DE
LOC_Os05g28180.3	1	1.18192	1.09096	1	0.783422	0.891711	1	1.2077	1.10385	0.294227	0.934103	0.292971				No DE
LOC_Os07g40460.1	1	1.18192	1.09096	1	0.783422	0.891711	1	1.2077	1.10385	0.294227	0.934103	0.292971				No DE
LOC_Os01g34200.2	1	1.18192	1.09096	1	0.783422	0.891711	1	1.2077	1.10385	0.294227	0.934103	0.292971				No DE
LOC_Os10g09500.1	2.09414	1.57589	1.83501	1	1.56684	1.28342	1	0.402567	0.701284	0.287424	0.103175	0.293015				No DE
LOC_Os06g44500.1	2.09414	3.54575	2.81994	1	1.56684	1.28342	1	0.402567	0.701284	0.187371	0.114203	0.293015				No DE
LOC_Os11g45280.2	1	1.57589	1.28794	1	1.56684	1.28342	1	0.402567	0.701284	0.992087	0.292953	0.293015				No DE
LOC_Os01g34860.1	1	1.57589	1.28794	1	1.56684	1.28342	1	0.402567	0.701284	0.992087	0.292953	0.293015				No DE
LOC_Os01g41040.1	1	1.96986	1.48493	1	1.56684	1.28342	1	0.402567	0.701284	0.754108	0.302668	0.293015				No DE
LOC_Os03g40180.2	1	1.96986	1.48493	1	1.56684	1.28342	1	0.402567	0.701284	0.754108	0.302668	0.293015				No DE
LOC_Os03g44760.3	1	1.96986	1.48493	1	1.56684	1.28342	1	0.402567	0.701284	0.754108	0.302668	0.293015				No DE
LOC_Os02g49980.1	2.09414	1	1.54707	1	1.56684	1.28342	1	0.402567	0.701284	0.710389	0.307659	0.293015				No DE
LOC_Os05g28480.1	1	2.36383	1.68192	1	1.56684	1.28342	1	0.402567	0.701284	0.643501	0.318433	0.293015				No DE
LOC_Os03g22430.1	1	2.36383	1.68192	1	1.56684	1.28342	1	0.402567	0.701284	0.643501	0.318433	0.293015				No DE
LOC_Os08g08000.1	1	1.18192	1.09096	1	1.56684	1.28342	1	0.402567	0.701284	0.58419	0.338352	0.293015				No DE
LOC_Os05g41900.3	1	1.18192	1.09096	1	1.56684	1.28342	1	0.402567	0.701284	0.58419	0.338352	0.293015				No DE
LOC_Os01g31870.1	1	1.18192	1.09096	1	1.56684	1.28342	1	0.402567	0.701284	0.58419	0.338352	0.293015				No DE
LOC_Os02g58650.1	1	1.18192	1.09096	1	1.56684	1.28342	1	0.402567	0.701284	0.58419	0.338352	0.293015				No DE
LOC_Os05g04630.1	1	3.15177	2.07589	1	1.56684	1.28342	1	0.402567	0.701284	0.55018	0.343419	0.293015				No DE
LOC_Os11g40500.2	1	3.54575	2.27287	1	1.56684	1.28342	1	0.402567	0.701284	0.527226	0.35237	0.293015				No DE
LOC_Os08g42740.2	2.09414	0.787944	1.44104	1	1.56684	1.28342	1	0.402567	0.701284	0.845336	0.411253	0.293015				No DE
LOC_Os02g08490.1	2.09414	0.787944	1.44104	1	1.56684	1.28342	1	0.402567	0.701284	0.845336	0.411253	0.293015				No DE
LOC_Os02g08380.1	1	1	1	1	1.56684	1.28342	1	0.402567	0.701284	0.42265	0.42265	0.293015				No DE
LOC_Os08g10510.1	1	1	1	1	1.56684	1.28342	1	0.402567	0.701284	0.42265	0.42265	0.293015				No DE
LOC_Os07g36170.2	1	1	1	1	1.56684	1.28342	1	0.402567	0.701284	0.42265	0.42265	0.293015				No DE
LOC_Os03g16130.1	1	1	1	1	1.56684	1.28342	1	0.402567	0.701284	0.42265	0.42265	0.293015				No DE
LOC_Os03g31026.1	1	1	1	1	1.56684	1.28342	1	0.402567	0.701284	0.42265	0.42265	0.293015				No DE
LOC_Os05g11090.1	1	1	1	1	1.56684	1.28342	1	0.402567	0.701284	0.42265	0.42265	0.293015				No DE
LOC_Os08g33750.2	1	1	1	1	1.56684	1.28342	1	0.402567	0.701284	0.42265	0.42265	0.293015				No DE
LOC_Os03g16130.6	1	1	1	1	1.56684	1.28342	1	0.402567	0.701284	0.42265	0.42265	0.293015				No DE
LOC_Os08g31800.1	1	1	1	1	1.56684	1.28342	1	0.402567	0.701284	0.42265	0.42265	0.293015				No DE
LOC_Os08g26230.2	1	1	1	1	1.56684	1.28342	1	0.402567	0.701284	0.42265	0.42265	0.293015				No DE
LOC_Os01g43370.2	1	1	1	1	1.56684	1.28342	1	0.402567	0.701284	0.42265	0.42265	0.293015				No DE
LOC_Os08g23680.1	1	0.787944	0.893972	1	1.56684	1.28342	1	0.402567	0.701284	0.326943	0.605091	0.293015				No DE
LOC_Os02g42320.2	1	0.787944	0.893972	1	1.56684	1.28342	1	0.402567	0.701284	0.326943	0.605091	0.293015				No DE
LOC_Os02g36360.2	1	0.787944	0.893972	1	1.56684	1.28342	1	0.402567	0.701284	0.326943	0.605091	0.293015				No DE
LOC_Os11g43970.1	1	0.787944	0.893972	1	1.56684	1.28342	1	0.402567	0.701284	0.326943	0.605091	0.293015				No DE
LOC_Os08g19830.1	1	0.787944	0.893972	1	1.56684	1.28342	1	0.402567	0.701284	0.326943	0.605091	0.293015				No DE
LOC_Os08g39450.1	1	0.787944	0.893972	1	1.56684	1.28342	1	0.402567	0.701284	0.326943	0.605091	0.293015				No DE
LOC_Os11g40570.1	1	0.787944	0.893972	1	1.56684	1.28342	1	0.402567	0.701284	0.326943	0.605091	0.293015				No DE
LOC_Os04g56450.1	1	0.787944	0.893972	1	1.56684	1.28342	1	0.402567	0.701284	0.326943	0.605091	0.293015				No DE
LOC_Os01g56180.1	1	0.393972	0.696986	1	1.56684	1.28342	1	0.402567	0.701284	0.29309	0.992858	0.293015				No DE
LOC_Os01g49320.1	1	0.393972	0.696986	1	1.56684	1.28342	1	0.402567	0.701284	0.29309	0.992858	0.293015				No DE
LOC_Os01g43420.1	1	0.393972	0.696986	1	1.56684	1.28342	1	0.402567	0.701284	0.29309	0.992858	0.293015				No DE
LOC_Os02g42314.2	1	0.393972	0.696986	1	1.56684	1.28342	1	0.402567	0.701284	0.29309	0.992858	0.293015				No DE
LOC_Os02g52160.1	1	0.393972	0.696986	1	1.56684	1.28342	1	0.402567	0.701284	0.29309	0.992858	0.293015				No DE
LOC_Os03g11500.1	1	0.393972	0.696986	1	1.56684	1.28342	1	0.402567	0.701284	0.29309	0.992858	0.293015				No DE
LOC_Os08g42740.4	1	0.393972	0.696986	1	1.56684	1.28342	1	0.402567	0.701284	0.29309	0.992858	0.293015				No DE
LOC_Os04g52900.1	29.3179	18.1227	23.7203	12.8905	9.00935	10.9499	13.6971	13.6873	13.6922	0.163888	0.21509	0.293164				No DE
LOC_Os12g26880.1	4.18828	2.36383	3.27605	1	1.17513	1.08757	1	0.805135	0.902567	0.139558	0.122538	0.293395				No DE
LOC_Os02g31150.1	2.09414	1.18192	1.63803	1	1.17513	1.08757	1	0.805135	0.902567	0.357675	0.255538	0.293395				No DE
LOC_Os07g29640.1	1	1.18192	1.09096	1	1.17513	1.08757	1	0.805135	0.902567	0.98101	0.293102	0.293395				No DE
LOC_Os05g03530.2	1	1.18192	1.09096	1	1.17513	1.08757	1	0.805135	0.902567	0.98101	0.293102	0.293395				No DE
LOC_Os06g01640.1	1	1.18192	1.09096	1	1.17513	1.08757	1	0.805135	0.902567	0.98101	0.293102	0.293395				No DE
LOC_Os05g38150.1	1	1.18192	1.09096	1	1.17513	1.08757	1	0.805135	0.902567	0.98101	0.293102	0.293395				No DE
LOC_Os10g39860.2	1	1.18192	1.09096	1	1.17513	1.08757	1	0.805135	0.902567	0.98101	0.293102	0.293395				No DE
LOC_Os01g67530.1	1	1.18192	1.09096	1	1.17513	1.08757	1	0.805135	0.902567	0.98101	0.293102	0.293395				No DE
LOC_Os01g12530.4	1	1.18192	1.09096	1	1.17513	1.08757	1	0.805135	0.902567	0.98101	0.293102	0.293395				No DE
LOC_Os08g39000.1	1	1.18192	1.09096	1	1.17513	1.08757	1	0.805135	0.902567	0.98101	0.293102	0.293395				No DE
LOC_Os04g22860.1	1	1.18192	1.09096	1	1.17513	1.08757	1	0.805135	0.902567	0.98101	0.293102	0.293395				No DE
LOC_Os03g24580.1	1	1.18192	1.09096	1	1.17513	1.08757	1	0.805135	0.902567	0.98101	0.293102	0.293395				No DE
LOC_Os01g16290.2	1	1.18192	1.09096	1	1.17513	1.08757	1	0.805135	0.902567	0.98101	0.293102	0.293395				No DE
LOC_Os11g04740.1	1	1.18192	1.09096	1	1.17513	1.08757	1	0.805135	0.902567	0.98101	0.293102	0.293395				No DE
LOC_Os03g51510.1	1	1.18192	1.09096	1	1.17513	1.08757	1	0.805135	0.902567	0.98101	0.293102	0.293395				No DE
LOC_Os11g11340.1	1	1.57589	1.28794	1	1.17513	1.08757	1	0.805135	0.902567	0.57406	0.3325	0.293395				No DE
LOC_Os03g18620.1	1	1.57589	1.28794	1	1.17513	1.08757	1	0.805135	0.902567	0.57406	0.3325	0.293395				No DE
LOC_Os01g68450.2	1	1.57589	1.28794	1	1.17513	1.08757	1	0.805135	0.902567	0.57406	0.3325	0.293395				No DE
LOC_Os02g47744.2	1	1.57589	1.28794	1	1.17513	1.08757	1	0.805135	0.902567	0.57406	0.3325	0.293395				No DE
LOC_Os02g17280.1	1	1.57589	1.28794	1	1.17513	1.08757	1	0.805135	0.902567	0.57406	0.3325	0.293395				No DE
LOC_Os11g34230.4	1	1.57589	1.28794	1	1.17513	1.08757	1	0.805135	0.902567	0.57406	0.3325	0.293395				No DE
LOC_Os02g30180.2	10.4707	1.96986	6.22027	1	1.17513	1.08757	1	0.805135	0.902567	0.350717	0.337504	0.293395				No DE
LOC_Os10g20250.1	1	1.96986	1.48493	1	1.17513	1.08757	1	0.805135	0.902567	0.504667	0.360175	0.293395				No DE
LOC_Os05g08770.2	1	1.96986	1.48493	1	1.17513	1.08757	1	0.805135	0.902567	0.504667	0.360175	0.293395				No DE
LOC_Os02g33610.1	1	2.36383	1.68192	1	1.17513	1.08757	1	0.805135	0.902567	0.478441	0.375298	0.293395				No DE
LOC_Os01g12730.1	1	2.36383	1.68192	1	1.17513	1.08757	1	0.805135	0.902567	0.478441	0.375298	0.293395				No DE
LOC_Os01g69050.3	1	3.15177	2.07589	1	1.17513	1.08757	1	0.805135	0.902567	0.456538	0.390903	0.293395				No DE
LOC_Os01g02940.6	1	4.33369	2.66684	1	1.17513	1.08757	1	0.805135	0.902567	0.443937	0.401455	0.293395				No DE
LOC_Os09g33490.1	1	4.72766	2.86383	1	1.17513	1.08757	1	0.805135	0.902567	0.441586	0.403573	0.293395				No DE
LOC_Os06g07350.1	1	1	1	1	1.17513	1.08757	1	0.805135	0.902567	0.42265	0.42265	0.293395				No DE
LOC_Os05g41450.1	1	1	1	1	1.17513	1.08757	1	0.805135	0.902567	0.42265	0.42265	0.293395				No DE
LOC_Os01g73880.1	1	1	1	1	1.17513	1.08757	1	0.805135	0.902567	0.42265	0.42265	0.293395				No DE
LOC_Os03g49380.1	1	1	1	1	1.17513	1.08757	1	0.805135	0.902567	0.42265	0.42265	0.293395				No DE
LOC_Os02g42690.3	1	1	1	1	1.17513	1.08757	1	0.805135	0.902567	0.42265	0.42265	0.293395				No DE
LOC_Os11g29190.4	1	1	1	1	1.17513	1.08757	1	0.805135	0.902567	0.42265	0.42265	0.293395				No DE
LOC_Os04g56110.3	1	1	1	1	1.17513	1.08757	1	0.805135	0.902567	0.42265	0.42265	0.293395				No DE
LOC_Os01g05670.1	1	1	1	1	1.17513	1.08757	1	0.805135	0.902567	0.42265	0.42265	0.293395				No DE
LOC_Os08g26230.5	1	1	1	1	1.17513	1.08757	1	0.805135	0.902567	0.42265	0.42265	0.293395				No DE
LOC_Os12g13910.1	1	1	1	1	1.17513	1.08757	1	0.805135	0.902567	0.42265	0.42265	0.293395				No DE
LOC_Os04g31320.1	1	1	1	1	1.17513	1.08757	1	0.805135	0.902567	0.42265	0.42265	0.293395				No DE
LOC_Os04g35540.1	1	1	1	1	1.17513	1.08757	1	0.805135	0.902567	0.42265	0.42265	0.293395				No DE
LOC_Os04g45650.2	1	0.393972	0.696986	1	1.17513	1.08757	1	0.805135	0.902567	0.341231	0.584565	0.293395				No DE
LOC_Os08g12760.4	1	0.393972	0.696986	1	1.17513	1.08757	1	0.805135	0.902567	0.341231	0.584565	0.293395				No DE
LOC_Os01g23740.2	1	0.393972	0.696986	1	1.17513	1.08757	1	0.805135	0.902567	0.341231	0.584565	0.293395				No DE
LOC_Os03g52150.1	1	0.393972	0.696986	1	1.17513	1.08757	1	0.805135	0.902567	0.341231	0.584565	0.293395				No DE
LOC_Os10g27050.1	1	0.393972	0.696986	1	1.17513	1.08757	1	0.805135	0.902567	0.341231	0.584565	0.293395				No DE
LOC_Os02g30230.3	1	0.393972	0.696986	1	1.17513	1.08757	1	0.805135	0.902567	0.341231	0.584565	0.293395				No DE
LOC_Os03g48370.1	1	0.393972	0.696986	1	1.17513	1.08757	1	0.805135	0.902567	0.341231	0.584565	0.293395				No DE
LOC_Os01g62370.2	1	0.393972	0.696986	1	1.17513	1.08757	1	0.805135	0.902567	0.341231	0.584565	0.293395				No DE
LOC_Os10g42090.1	1	0.393972	0.696986	1	1.17513	1.08757	1	0.805135	0.902567	0.341231	0.584565	0.293395				No DE
LOC_Os02g58790.5	1	0.393972	0.696986	1	1.17513	1.08757	1	0.805135	0.902567	0.341231	0.584565	0.293395				No DE
LOC_Os11g28340.1	1	0.393972	0.696986	1	1.17513	1.08757	1	0.805135	0.902567	0.341231	0.584565	0.293395				No DE
LOC_Os01g66120.3	1	0.393972	0.696986	1	1.17513	1.08757	1	0.805135	0.902567	0.341231	0.584565	0.293395				No DE
LOC_Os12g43165.1	1	0.393972	0.696986	1	1.17513	1.08757	1	0.805135	0.902567	0.341231	0.584565	0.293395				No DE
LOC_Os01g33060.2	1	0.393972	0.696986	1	1.17513	1.08757	1	0.805135	0.902567	0.341231	0.584565	0.293395				No DE
LOC_Os08g14720.1	1	0.787944	0.893972	1	1.17513	1.08757	1	0.805135	0.902567	0.294495	0.957828	0.293395				No DE
LOC_Os12g44100.1	1	0.787944	0.893972	1	1.17513	1.08757	1	0.805135	0.902567	0.294495	0.957828	0.293395				No DE
LOC_Os01g12810.2	1	0.787944	0.893972	1	1.17513	1.08757	1	0.805135	0.902567	0.294495	0.957828	0.293395				No DE
LOC_Os01g73910.6	1	0.787944	0.893972	1	1.17513	1.08757	1	0.805135	0.902567	0.294495	0.957828	0.293395				No DE
LOC_Os03g27230.1	1	0.787944	0.893972	1	1.17513	1.08757	1	0.805135	0.902567	0.294495	0.957828	0.293395				No DE
LOC_Os03g40260.1	1	0.787944	0.893972	1	1.17513	1.08757	1	0.805135	0.902567	0.294495	0.957828	0.293395				No DE
LOC_Os01g10430.1	2.09414	1.18192	1.63803	3.683	2.74198	3.21249	2.73942	1.61027	2.17485	0.138205	0.53656	0.293476				No DE
LOC_Os07g04700.3	2.09414	1	1.54707	1	1.56684	1.28342	2.73942	1.61027	2.17485	0.710389	0.508312	0.293673				No DE
LOC_Os08g07280.1	1	2.36383	1.68192	1	1.56684	1.28342	2.73942	1.61027	2.17485	0.643501	0.633657	0.293673				No DE
LOC_Os02g10230.1	8.37655	2.7578	5.56718	1.8415	2.74198	2.29174	2.73942	3.62311	3.18126	0.368695	0.489791	0.293923				No DE
LOC_Os02g05630.2	2.09414	3.15177	2.62296	1	3.91711	2.45855	5.47884	4.02567	4.75226	0.92528	0.141318	0.294552				No DE
LOC_Os08g08240.1	1	6.69752	3.84876	1	3.91711	2.45855	5.47884	4.02567	4.75226	0.706385	0.78765	0.294552				No DE
LOC_Os06g43670.1	8.37655	13.395	10.8858	7.36599	10.9679	9.16695	10.9577	14.0899	12.5238	0.633823	0.635382	0.294828				No DE
LOC_Os01g18850.1	10.4707	1.18192	5.8263	7.36599	2.35027	4.85813	1	1.61027	1.30513	0.871374	0.433826	0.294862				No DE
LOC_Os05g02020.1	2.09414	5.5156	3.80487	7.36599	3.13369	5.24984	2.73942	1.61027	2.17485	0.648481	0.461062	0.295461				No DE
LOC_Os05g38810.1	10.4707	11.8192	11.1449	9.20749	10.9679	10.0877	1	8.45391	4.72696	0.440961	0.232247	0.29651				No DE
LOC_Os12g06330.2	2.09414	0.393972	1.24405	1.8415	0.391711	1.1166	5.47884	2.01284	3.74584	0.919593	0.324355	0.296564				No DE
LOC_Os02g16600.2	20.9414	16.5468	18.7441	20.2565	26.6363	23.4464	32.8731	26.5694	29.7213	0.348653	0.103784	0.296659				No DE
LOC_Os03g25970.2	10.4707	9.45532	9.96301	1	8.22593	4.61296	8.21827	13.6873	10.9528	0.280205	0.755967	0.296684				No DE
LOC_Os01g12260.1	1	0.393972	0.696986	1	0.783422	0.891711	2.73942	1.2077	1.97356	0.606601	0.261288	0.296808				No DE
LOC_Os08g01130.1	1	0.393972	0.696986	1	0.783422	0.891711	2.73942	1.2077	1.97356	0.606601	0.261288	0.296808				No DE
LOC_Os01g57350.1	6.28241	2.7578	4.52011	1	0.783422	0.891711	2.73942	1.2077	1.97356	0.176218	0.316211	0.296808				No DE
LOC_Os01g57350.2	4.18828	0.787944	2.48811	1	0.783422	0.891711	2.73942	1.2077	1.97356	0.447645	0.808492	0.296808				No DE
LOC_Os01g64630.4	10.4707	6.69752	8.5841	7.36599	10.9679	9.16695	5.47884	7.24621	6.36253	0.843922	0.397936	0.296991				No DE
LOC_Os03g02090.1	60.73	42.155	51.4425	114.173	75.6002	94.8865	71.225	63.6056	67.4153	0.179545	0.252556	0.297138				No DE
LOC_Os12g44140.1	1	2.36383	1.68192	1	2.74198	1.87099	2.73942	4.02567	3.38255	0.880011	0.211299	0.297464				No DE
LOC_Os09g33690.4	2.09414	3.54575	2.81994	1	2.74198	1.87099	2.73942	4.02567	3.38255	0.490673	0.620461	0.297464				No DE
LOC_Os06g02550.2	25.1297	7.09149	16.1106	18.415	10.1845	14.2997	8.21827	8.85648	8.53737	0.871902	0.489699	0.297477				No DE
LOC_Os12g07970.3	2.09414	3.15177	2.62296	3.683	5.09224	4.38762	1	3.62311	2.31155	0.18309	0.846146	0.297896				No DE
LOC_Os03g51150.1	2.09414	5.5156	3.80487	1.8415	1	1.42075	1	0.402567	0.701284	0.308625	0.215824	0.297925				No DE
LOC_Os08g15090.1	2.09414	1	1.54707	1.8415	1	1.42075	1	0.402567	0.701284	0.871648	0.307659	0.297925				No DE
LOC_Os11g42880.1	1	1.18192	1.09096	1.8415	1	1.42075	1	0.402567	0.701284	0.523674	0.338352	0.297925				No DE
LOC_Os07g32620.1	1	1.18192	1.09096	1.8415	1	1.42075	1	0.402567	0.701284	0.523674	0.338352	0.297925				No DE
LOC_Os08g30150.1	1	1.18192	1.09096	1.8415	1	1.42075	1	0.402567	0.701284	0.523674	0.338352	0.297925				No DE
LOC_Os12g16490.1	4.18828	1	2.59414	1.8415	1	1.42075	1	0.402567	0.701284	0.55047	0.363505	0.297925				No DE
LOC_Os01g61720.7	1	1	1	1.8415	1	1.42075	1	0.402567	0.701284	0.42265	0.42265	0.297925				No DE
LOC_Os01g64650.1	1	1	1	1.8415	1	1.42075	1	0.402567	0.701284	0.42265	0.42265	0.297925				No DE
LOC_Os02g34470.2	1	1	1	1.8415	1	1.42075	1	0.402567	0.701284	0.42265	0.42265	0.297925				No DE
LOC_Os02g55770.6	1	0.787944	0.893972	1.8415	1	1.42075	1	0.402567	0.701284	0.348633	0.605091	0.297925				No DE
LOC_Os04g11450.1	1	0.787944	0.893972	1.8415	1	1.42075	1	0.402567	0.701284	0.348633	0.605091	0.297925				No DE
LOC_Os05g39150.1	1	0.787944	0.893972	1.8415	1	1.42075	1	0.402567	0.701284	0.348633	0.605091	0.297925				No DE
LOC_Os01g63290.2	1	0.393972	0.696986	1.8415	1	1.42075	1	0.402567	0.701284	0.297525	0.992858	0.297925				No DE
LOC_Os08g31470.2	1	0.393972	0.696986	1.8415	1	1.42075	1	0.402567	0.701284	0.297525	0.992858	0.297925				No DE
LOC_Os01g59670.1	1	0.393972	0.696986	1.8415	1	1.42075	1	0.402567	0.701284	0.297525	0.992858	0.297925				No DE
LOC_Os07g45490.1	1	0.393972	0.696986	1.8415	1	1.42075	1	0.402567	0.701284	0.297525	0.992858	0.297925				No DE
LOC_Os01g12530.5	1	3.54575	2.27287	1.8415	4.30882	3.07516	1	1.61027	1.30513	0.695191	0.536704	0.298307				No DE
LOC_Os08g42850.3	10.4707	20.0926	15.2816	12.8905	7.83422	10.3624	16.4365	12.8822	14.6593	0.460923	0.914519	0.298901				No DE
LOC_Os02g52744.1	6.28241	7.48546	6.88394	7.36599	7.83422	7.6001	8.21827	11.2719	9.74508	0.382748	0.223367	0.299374				No DE
LOC_Os11g06230.1	64.9183	42.9429	53.9306	36.83	41.5214	39.1757	52.049	41.867	46.958	0.319529	0.622917	0.299445				No DE
LOC_Os01g49830.1	1	11.4252	6.21259	9.20749	14.1016	11.6545	2.73942	9.25905	5.99924	0.44439	0.975468	0.299684				No DE
LOC_Os08g30740.1	14.659	6.69752	10.6782	11.049	5.87566	8.46232	5.47884	4.02567	4.75226	0.686572	0.280657	0.30138				No DE
LOC_Os11g06210.1	1	0.393972	0.696986	1	2.35027	1.67513	8.21827	2.81797	5.51812	0.317168	0.217997	0.301411				No DE
LOC_Os03g51020.1	10.4707	5.90958	8.19013	5.52449	10.5762	8.05034	1	5.63594	3.31797	0.970966	0.272778	0.301499				No DE
LOC_Os01g18850.3	14.659	1.57589	8.11743	3.683	2.74198	3.21249	2.73942	1.2077	1.97356	0.532512	0.449382	0.302031				No DE
LOC_Os08g02080.2	2.09414	3.54575	2.81994	1	1.95855	1.47928	1	0.402567	0.701284	0.263146	0.114203	0.302227				No DE
LOC_Os11g40570.3	1	1.57589	1.28794	1	1.95855	1.47928	1	0.402567	0.701284	0.764813	0.292953	0.302227				No DE
LOC_Os08g13690.1	1	1.57589	1.28794	1	1.95855	1.47928	1	0.402567	0.701284	0.764813	0.292953	0.302227				No DE
LOC_Os05g39110.2	1	1.57589	1.28794	1	1.95855	1.47928	1	0.402567	0.701284	0.764813	0.292953	0.302227				No DE
LOC_Os11g08370.1	1	1.57589	1.28794	1	1.95855	1.47928	1	0.402567	0.701284	0.764813	0.292953	0.302227				No DE
LOC_Os05g28750.1	1	1.57589	1.28794	1	1.95855	1.47928	1	0.402567	0.701284	0.764813	0.292953	0.302227				No DE
LOC_Os02g04740.1	1	2.36383	1.68192	1	1.95855	1.47928	1	0.402567	0.701284	0.830575	0.318433	0.302227				No DE
LOC_Os05g04150.1	1	1.18192	1.09096	1	1.95855	1.47928	1	0.402567	0.701284	0.509497	0.338352	0.302227				No DE
LOC_Os04g02910.1	1	1.18192	1.09096	1	1.95855	1.47928	1	0.402567	0.701284	0.509497	0.338352	0.302227				No DE
LOC_Os05g04630.4	1	1.18192	1.09096	1	1.95855	1.47928	1	0.402567	0.701284	0.509497	0.338352	0.302227				No DE
LOC_Os03g30460.1	1	1.18192	1.09096	1	1.95855	1.47928	1	0.402567	0.701284	0.509497	0.338352	0.302227				No DE
LOC_Os09g28910.3	1	1.18192	1.09096	1	1.95855	1.47928	1	0.402567	0.701284	0.509497	0.338352	0.302227				No DE
LOC_Os03g38375.1	1	1.18192	1.09096	1	1.95855	1.47928	1	0.402567	0.701284	0.509497	0.338352	0.302227				No DE
LOC_Os01g31870.7	1	1.18192	1.09096	1	1.95855	1.47928	1	0.402567	0.701284	0.509497	0.338352	0.302227				No DE
LOC_Os01g60800.1	1	1.18192	1.09096	1	1.95855	1.47928	1	0.402567	0.701284	0.509497	0.338352	0.302227				No DE
LOC_Os06g04820.1	1	5.12163	3.06082	1	1.95855	1.47928	1	0.402567	0.701284	0.532706	0.37472	0.302227				No DE
LOC_Os06g03860.4	1	1	1	1	1.95855	1.47928	1	0.402567	0.701284	0.42265	0.42265	0.302227				No DE
LOC_Os09g33960.1	1	1	1	1	1.95855	1.47928	1	0.402567	0.701284	0.42265	0.42265	0.302227				No DE
LOC_Os06g47860.2	1	0.787944	0.893972	1	1.95855	1.47928	1	0.402567	0.701284	0.355397	0.605091	0.302227				No DE
LOC_Os05g07670.1	1	0.787944	0.893972	1	1.95855	1.47928	1	0.402567	0.701284	0.355397	0.605091	0.302227				No DE
LOC_Os05g38720.1	1	0.787944	0.893972	1	1.95855	1.47928	1	0.402567	0.701284	0.355397	0.605091	0.302227				No DE
LOC_Os01g62820.1	1	0.787944	0.893972	1	1.95855	1.47928	1	0.402567	0.701284	0.355397	0.605091	0.302227				No DE
LOC_Os04g37630.2	1	0.787944	0.893972	1	1.95855	1.47928	1	0.402567	0.701284	0.355397	0.605091	0.302227				No DE
LOC_Os05g41580.1	1	0.393972	0.696986	1	1.95855	1.47928	1	0.402567	0.701284	0.3017	0.992858	0.302227				No DE
LOC_Os07g10150.1	1	0.393972	0.696986	1	1.95855	1.47928	1	0.402567	0.701284	0.3017	0.992858	0.302227				No DE
LOC_Os05g38710.2	1	0.393972	0.696986	1	1.95855	1.47928	1	0.402567	0.701284	0.3017	0.992858	0.302227				No DE
LOC_Os01g41610.2	1	0.393972	0.696986	1	1.95855	1.47928	1	0.402567	0.701284	0.3017	0.992858	0.302227				No DE
LOC_Os08g08430.1	1	0.393972	0.696986	1	0.391711	0.695855	1	2.01284	1.50642	0.998138	0.303799	0.303651				No DE
LOC_Os05g25974.2	1	0.393972	0.696986	1	0.391711	0.695855	1	2.01284	1.50642	0.998138	0.303799	0.303651				No DE
LOC_Os08g15070.1	1	0.393972	0.696986	1	0.391711	0.695855	1	2.01284	1.50642	0.998138	0.303799	0.303651				No DE
LOC_Os05g42010.2	1	0.787944	0.893972	1	0.391711	0.695855	1	2.01284	1.50642	0.60116	0.358156	0.303651				No DE
LOC_Os02g01250.1	1	1	1	1	0.391711	0.695855	1	2.01284	1.50642	0.42265	0.42265	0.303651				No DE
LOC_Os01g74450.1	1	1	1	1	0.391711	0.695855	1	2.01284	1.50642	0.42265	0.42265	0.303651				No DE
LOC_Os02g50730.1	1	1	1	1	0.391711	0.695855	1	2.01284	1.50642	0.42265	0.42265	0.303651				No DE
LOC_Os02g47744.4	1	1.18192	1.09096	1	0.391711	0.695855	1	2.01284	1.50642	0.339346	0.504163	0.303651				No DE
LOC_Os01g66420.1	1	4.33369	2.66684	1	0.391711	0.695855	1	2.01284	1.50642	0.364744	0.573886	0.303651				No DE
LOC_Os01g65100.3	1	4.33369	2.66684	1	0.391711	0.695855	1	2.01284	1.50642	0.364744	0.573886	0.303651				No DE
LOC_Os10g11310.2	1	3.15177	2.07589	1	0.391711	0.695855	1	2.01284	1.50642	0.342436	0.679257	0.303651				No DE
LOC_Os02g55110.1	1	3.15177	2.07589	1	0.391711	0.695855	1	2.01284	1.50642	0.342436	0.679257	0.303651				No DE
LOC_Os08g02680.1	1	1.57589	1.28794	1	0.391711	0.695855	1	2.01284	1.50642	0.293026	0.743675	0.303651				No DE
LOC_Os05g46260.1	1	2.7578	1.8789	1	0.391711	0.695855	1	2.01284	1.50642	0.331254	0.748678	0.303651				No DE
LOC_Os06g03980.1	2.09414	0.393972	1.24405	1	0.391711	0.695855	1	2.01284	1.50642	0.605481	0.815722	0.303651				No DE
LOC_Os08g41710.1	2.09414	0.787944	1.44104	1	0.391711	0.695855	1	2.01284	1.50642	0.409657	0.944149	0.303651				No DE
LOC_Os06g16980.2	4.18828	13.789	8.98864	1	2.74198	1.87099	2.73942	5.63594	4.18768	0.28198	0.43936	0.303992				No DE
LOC_Os08g38300.1	8.37655	13.789	11.0828	5.52449	0.391711	2.9581	19.176	6.03851	12.6072	0.161247	0.849986	0.304674				No DE
LOC_Os11g06930.1	33.5062	13.789	23.6476	9.20749	16.0601	12.6338	35.6125	16.9078	26.2602	0.40196	0.865293	0.304714				No DE
LOC_Os03g51520.2	2.09414	11.0312	6.56267	11.049	18.0187	14.5338	2.73942	11.2719	7.00565	0.29479	0.949364	0.305098				No DE
LOC_Os02g05370.2	12.5648	3.15177	7.8583	16.5735	25.4612	21.0173	16.4365	12.077	14.2568	0.179096	0.342651	0.305297				No DE
LOC_Os01g05490.2	894.197	633.901	764.049	666.622	674.526	670.574	882.094	703.285	792.69	0.547357	0.872781	0.305643				No DE
LOC_Os11g06910.3	1	5.5156	3.2578	5.52449	4.30882	4.91666	5.47884	6.84365	6.16124	0.551597	0.343453	0.30634				No DE
LOC_Os03g51910.1	6.28241	1.96986	4.12614	3.683	1.17513	2.42906	5.47884	3.62311	4.55098	0.566472	0.873063	0.306768				No DE
LOC_Os05g24010.3	18.8472	9.84929	14.3483	25.781	23.1109	24.446	21.9154	8.85648	15.3859	0.164336	0.907859	0.306992				No DE
LOC_Os02g42406.1	18.8472	30.7298	24.7885	16.5735	10.9679	13.7707	16.4365	24.9592	20.6979	0.235502	0.632126	0.307334				No DE
LOC_Os05g01990.1	2.09414	6.69752	4.39583	7.36599	4.30882	5.83741	10.9577	7.24621	9.10195	0.65388	0.252438	0.307418				No DE
LOC_Os01g02180.1	8.37655	10.6372	9.50689	9.20749	11.3596	10.2836	13.6971	11.2719	12.4845	0.668058	0.214304	0.307483				No DE
LOC_Os02g48110.1	1	1.96986	1.48493	1	2.35027	1.67513	5.47884	2.4154	3.94712	0.840278	0.2651	0.307561				No DE
LOC_Os09g19280.1	16.7531	3.54575	10.1494	22.098	12.143	17.1205	10.9577	9.66162	10.3097	0.487979	0.982928	0.30767				No DE
LOC_Os07g49460.2	2.09414	4.33369	3.21391	3.683	5.09224	4.38762	5.47884	5.23338	5.35611	0.4686	0.197568	0.308413				No DE
LOC_Os10g41650.1	29.3179	48.0646	38.6912	62.6109	63.0655	62.8382	41.0913	59.58	50.3357	0.123462	0.469736	0.308959				No DE
LOC_Os09g24990.1	1	3.15177	2.07589	3.683	5.87566	4.77933	2.73942	3.62311	3.18126	0.220478	0.442225	0.308977				No DE
LOC_Os06g15760.1	404.169	222.988	313.578	158.369	38.3877	98.3782	342.428	154.988	248.708	0.186167	0.668043	0.309246				No DE
LOC_Os10g03570.1	119.366	42.549	80.9574	22.098	27.8115	24.9547	38.3519	27.7771	33.0645	0.283138	0.342144	0.309657				No DE
LOC_Os02g40110.1	6.28241	5.12163	5.70202	5.52449	8.61764	7.07107	1	5.63594	3.31797	0.494393	0.423533	0.310348				No DE
LOC_Os06g02600.1	169.625	86.2798	127.952	64.4524	31.7286	48.0905	117.795	63.6056	90.7004	0.216383	0.531751	0.310523				No DE
LOC_Os12g44110.2	1	1	1	1.8415	4.70053	3.27101	1	1.61027	1.30513	0.253075	0.42265	0.310872				No DE
LOC_Os03g29410.1	16.7531	12.2131	14.4831	16.5735	65.4157	40.9946	1	13.2847	7.14236	0.392734	0.378815	0.311031				No DE
LOC_Os03g53800.3	2.09414	2.36383	2.22898	11.049	3.5254	7.28719	2.73942	1.61027	2.17485	0.31118	0.934192	0.311126				No DE
LOC_Os05g03040.1	1	7.09149	4.04575	1	2.74198	1.87099	2.73942	3.62311	3.18126	0.563298	0.805185	0.311763				No DE
LOC_Os01g65400.3	1	6.30355	3.65177	1.8415	1.95855	1.90003	2.73942	7.64878	5.1941	0.576869	0.711063	0.31177				No DE
LOC_Os03g48190.2	6.28241	12.6071	9.44476	9.20749	10.1845	9.69599	8.21827	9.25905	8.73866	0.944568	0.846067	0.311854				No DE
LOC_Os02g57150.1	54.4476	33.4876	43.9676	16.5735	23.5027	20.0381	35.6125	23.3489	29.4807	0.162448	0.355168	0.311998				No DE
LOC_Os05g04340.2	1	1.18192	1.09096	3.683	1.17513	2.42906	1	0.402567	0.701284	0.398673	0.338352	0.312093				No DE
LOC_Os11g04409.2	31.4121	20.4865	25.9493	27.6225	25.8529	26.7377	24.6548	12.8822	18.7685	0.89977	0.465582	0.312517				No DE
LOC_Os01g64720.1	2.09414	4.72766	3.4109	5.52449	2.74198	4.13323	1	2.81797	1.90899	0.742363	0.446987	0.312632				No DE
LOC_Os01g22430.1	10.4707	9.06135	9.76602	23.9395	11.3596	17.6495	8.21827	10.0642	9.14123	0.339056	0.644405	0.312641				No DE
LOC_Os08g42850.1	31.4121	18.1227	24.7674	1.8415	8.22593	5.03371	19.176	8.05135	13.6137	0.115803	0.3269	0.312778				No DE
LOC_Os06g16070.1	142.401	43.3369	92.8691	108.648	48.5721	78.6103	41.0913	35.4259	38.2586	0.828527	0.385788	0.312897				No DE
LOC_Os01g25720.1	14.659	46.8826	30.7708	1	3.91711	2.45855	5.47884	22.5438	14.0113	0.222209	0.455007	0.313656				No DE
LOC_Os08g40420.2	8.37655	1.57589	4.97622	5.52449	1.56684	3.54567	1	0.805135	0.902567	0.750982	0.35378	0.313803				No DE
LOC_Os12g19040.1	14.659	6.30355	10.4813	1.8415	7.0508	4.44615	8.21827	7.64878	7.93352	0.345005	0.604799	0.314649				No DE
LOC_Os09g11510.1	73.2948	121.343	97.3191	60.7694	73.2499	67.0097	73.9644	107.083	90.5237	0.346463	0.837509	0.315252				No DE
LOC_Os01g10530.1	10.4707	4.72766	7.59918	1.8415	3.5254	2.68345	8.21827	3.62311	5.92069	0.242148	0.692866	0.31685				No DE
LOC_Os12g06260.1	4.18828	18.5167	11.3525	1.8415	2.74198	2.29174	5.47884	2.81797	4.14841	0.334118	0.427039	0.317141				No DE
LOC_Os03g17610.1	2.09414	4.33369	3.21391	1.8415	2.74198	2.29174	5.47884	2.81797	4.14841	0.524653	0.644789	0.317141				No DE
LOC_Os08g03310.4	16.7531	18.9106	17.8319	20.2565	19.9773	20.1169	2.73942	17.713	10.2262	0.170473	0.420539	0.317427				No DE
LOC_Os10g20240.1	1	1.57589	1.28794	1	2.35027	1.67513	1	0.402567	0.701284	0.650506	0.292953	0.317911				No DE
LOC_Os08g04920.4	1	1.57589	1.28794	1	2.35027	1.67513	1	0.402567	0.701284	0.650506	0.292953	0.317911				No DE
LOC_Os01g41530.1	1	1.57589	1.28794	1	2.35027	1.67513	1	0.402567	0.701284	0.650506	0.292953	0.317911				No DE
LOC_Os07g39680.1	1	1.96986	1.48493	1	2.35027	1.67513	1	0.402567	0.701284	0.840278	0.302668	0.317911				No DE
LOC_Os05g11010.1	1	1.96986	1.48493	1	2.35027	1.67513	1	0.402567	0.701284	0.840278	0.302668	0.317911				No DE
LOC_Os07g49030.2	1	1.96986	1.48493	1	2.35027	1.67513	1	0.402567	0.701284	0.840278	0.302668	0.317911				No DE
LOC_Os09g15320.1	1	2.36383	1.68192	1	2.35027	1.67513	1	0.402567	0.701284	0.995002	0.318433	0.317911				No DE
LOC_Os01g12860.1	1	1.18192	1.09096	1	2.35027	1.67513	1	0.402567	0.701284	0.481509	0.338352	0.317911				No DE
LOC_Os03g15270.1	1	1.18192	1.09096	1	2.35027	1.67513	1	0.402567	0.701284	0.481509	0.338352	0.317911				No DE
LOC_Os09g27580.3	1	1.18192	1.09096	1	2.35027	1.67513	1	0.402567	0.701284	0.481509	0.338352	0.317911				No DE
LOC_Os04g21350.1	1	1.18192	1.09096	1	2.35027	1.67513	1	0.402567	0.701284	0.481509	0.338352	0.317911				No DE
LOC_Os05g28120.1	1	1.18192	1.09096	1	2.35027	1.67513	1	0.402567	0.701284	0.481509	0.338352	0.317911				No DE
LOC_Os08g38440.1	2.09414	0.787944	1.44104	1	2.35027	1.67513	1	0.402567	0.701284	0.826455	0.411253	0.317911				No DE
LOC_Os03g46440.2	1	1	1	1	2.35027	1.67513	1	0.402567	0.701284	0.42265	0.42265	0.317911				No DE
LOC_Os09g08130.2	1	1	1	1	2.35027	1.67513	1	0.402567	0.701284	0.42265	0.42265	0.317911				No DE
LOC_Os09g27580.1	1	0.787944	0.893972	1	2.35027	1.67513	1	0.402567	0.701284	0.371401	0.605091	0.317911				No DE
LOC_Os08g36790.1	1	0.787944	0.893972	1	2.35027	1.67513	1	0.402567	0.701284	0.371401	0.605091	0.317911				No DE
LOC_Os03g37330.1	1	0.787944	0.893972	1	2.35027	1.67513	1	0.402567	0.701284	0.371401	0.605091	0.317911				No DE
LOC_Os01g58114.1	1	0.787944	0.893972	1	2.35027	1.67513	1	0.402567	0.701284	0.371401	0.605091	0.317911				No DE
LOC_Os11g47910.1	1	0.393972	0.696986	1	2.35027	1.67513	1	0.402567	0.701284	0.317168	0.992858	0.317911				No DE
LOC_Os11g44700.1	1	0.393972	0.696986	1	2.35027	1.67513	1	0.402567	0.701284	0.317168	0.992858	0.317911				No DE
LOC_Os08g43320.1	54.4476	39.7911	47.1194	42.3544	10.5762	26.4653	104.098	41.4644	72.7812	0.359214	0.508626	0.317967				No DE
LOC_Os05g02990.2	6.28241	12.2131	9.24777	11.049	12.5347	11.7919	2.73942	10.4668	6.60309	0.49283	0.641551	0.317992				No DE
LOC_Os01g41430.1	2.09414	12.6071	7.35062	16.5735	63.0655	39.8195	10.9577	7.24621	9.10195	0.306221	0.783134	0.318432				No DE
LOC_Os08g39300.2	1	15.3649	8.18245	1	2.35027	1.67513	2.73942	8.85648	5.79795	0.462246	0.788883	0.318691				No DE
LOC_Os08g06344.1	10.4707	2.7578	6.61425	7.36599	3.13369	5.24984	1	3.22054	2.11027	0.785768	0.378366	0.319388				No DE
LOC_Os02g39530.2	1	5.90958	3.45479	3.683	6.26737	4.97518	2.73942	3.62311	3.18126	0.638646	0.922689	0.319434				No DE
LOC_Os01g61120.1	1	0.787944	0.893972	1	0.391711	0.695855	1	2.4154	1.7077	0.60116	0.373372	0.319439				No DE
LOC_Os10g34310.2	1	0.787944	0.893972	1	0.391711	0.695855	1	2.4154	1.7077	0.60116	0.373372	0.319439				No DE
LOC_Os05g50550.1	2.09414	3.93972	3.01693	1	0.391711	0.695855	1	2.4154	1.7077	0.139485	0.377183	0.319439				No DE
LOC_Os06g18850.1	1	1.18192	1.09096	1	0.391711	0.695855	1	2.4154	1.7077	0.339346	0.478496	0.319439				No DE
LOC_Os03g51870.1	1	5.12163	3.06082	1	0.391711	0.695855	1	2.4154	1.7077	0.373989	0.597944	0.319439				No DE
LOC_Os09g34000.2	1	1.57589	1.28794	1	0.391711	0.695855	1	2.4154	1.7077	0.293026	0.637884	0.319439				No DE
LOC_Os07g01200.1	1	1.57589	1.28794	1	0.391711	0.695855	1	2.4154	1.7077	0.293026	0.637884	0.319439				No DE
LOC_Os06g01200.1	1	1.96986	1.48493	1	0.391711	0.695855	1	2.4154	1.7077	0.301994	0.819404	0.319439				No DE
LOC_Os02g06190.1	1	2.7578	1.8789	1	0.391711	0.695855	1	2.4154	1.7077	0.331254	0.893332	0.319439				No DE
LOC_Os07g05010.2	1	2.7578	1.8789	1	0.391711	0.695855	1	2.4154	1.7077	0.331254	0.893332	0.319439				No DE
LOC_Os10g01044.3	1	2.36383	1.68192	1	0.391711	0.695855	1	2.4154	1.7077	0.317493	0.98145	0.319439				No DE
LOC_Os06g03700.1	6.28241	5.90958	6.096	11.049	22.3275	16.6883	5.47884	11.2719	8.37537	0.201279	0.51453	0.320091				No DE
LOC_Os01g01970.2	1	6.69752	3.84876	5.52449	2.74198	4.13323	5.47884	6.84365	6.16124	0.936679	0.512592	0.320796				No DE
LOC_Os10g04780.1	4.18828	5.12163	4.65495	3.683	10.5762	7.12959	1	3.62311	2.31155	0.550567	0.23434	0.321416				No DE
LOC_Os06g09330.1	1	2.7578	1.8789	1.8415	6.65909	4.25029	1	1.2077	1.10385	0.452686	0.473523	0.321835				No DE
LOC_Os01g55900.1	6.28241	10.2433	8.26284	1.8415	8.22593	5.03371	8.21827	10.8693	9.54379	0.480603	0.644715	0.321891				No DE
LOC_Os05g27320.2	6.28241	10.6372	8.45983	1	5.87566	3.43783	5.47884	11.2719	8.37537	0.264241	0.983521	0.322065				No DE
LOC_Os02g01240.1	1	3.93972	2.46986	1.8415	2.35027	2.09588	13.6971	3.62311	8.66011	0.825447	0.359419	0.322812				No DE
LOC_Os02g05630.3	1	5.90958	3.45479	5.52449	6.26737	5.89593	5.47884	3.22054	4.34969	0.429151	0.771978	0.323019				No DE
LOC_Os09g33882.1	4.18828	11.0312	7.60974	5.52449	3.91711	4.7208	2.73942	4.02567	3.38255	0.497486	0.348577	0.323215				No DE
LOC_Os02g42412.1	8.37655	3.54575	5.96115	1	4.30882	2.65441	8.21827	4.02567	6.12197	0.375943	0.964466	0.323678				No DE
LOC_Os04g38480.1	110.989	77.6124	94.3009	99.4409	236.985	168.213	41.0913	101.044	71.0679	0.405925	0.568124	0.32469				No DE
LOC_Os04g01810.1	286.897	79.9763	183.437	5.52449	11.7513	8.63791	87.6615	18.9207	53.2911	0.233325	0.354961	0.32498				No DE
LOC_Os11g30270.1	10.4707	7.09149	8.78109	12.8905	8.22593	10.5582	8.21827	6.44108	7.32967	0.600084	0.526481	0.325066				No DE
LOC_Os06g16640.1	437.675	1556.98	997.326	158.369	41.9131	100.141	147.929	267.305	207.617	0.251863	0.295684	0.326396				No DE
LOC_Os01g68269.1	1	17.7287	9.36436	3.683	18.8021	11.2426	1	2.01284	1.50642	0.883011	0.44737	0.327501				No DE
LOC_Os05g39140.2	2.09414	7.48546	4.7898	5.52449	7.0508	6.28764	2.73942	5.63594	4.18768	0.64638	0.862193	0.328147				No DE
LOC_Os01g62650.2	12.5648	16.1528	14.3588	18.415	18.0187	18.2168	1	16.1027	8.55135	0.166013	0.532337	0.329086				No DE
LOC_Os10g10170.4	14.659	5.12163	9.8903	1.8415	2.74198	2.29174	2.73942	5.23338	3.9864	0.253549	0.353698	0.329456				No DE
LOC_Os10g35960.1	10.4707	22.0624	16.2666	23.9395	39.1711	31.5553	10.9577	25.3617	18.1597	0.251245	0.856688	0.329535				No DE
LOC_Os12g06380.1	2.09414	5.12163	3.60789	1	0.783422	0.891711	1	1.61027	1.30513	0.215382	0.274404	0.329855				No DE
LOC_Os06g11370.1	2.09414	5.12163	3.60789	1	0.783422	0.891711	1	1.61027	1.30513	0.215382	0.274404	0.329855				No DE
LOC_Os05g04630.2	1	0.393972	0.696986	1	0.783422	0.891711	1	1.61027	1.30513	0.606601	0.292895	0.329855				No DE
LOC_Os11g47460.1	1	0.393972	0.696986	1	0.783422	0.891711	1	1.61027	1.30513	0.606601	0.292895	0.329855				No DE
LOC_Os08g01320.1	1	0.393972	0.696986	1	0.783422	0.891711	1	1.61027	1.30513	0.606601	0.292895	0.329855				No DE
LOC_Os01g64370.1	1	0.393972	0.696986	1	0.783422	0.891711	1	1.61027	1.30513	0.606601	0.292895	0.329855				No DE
LOC_Os01g73910.2	1	0.787944	0.893972	1	0.783422	0.891711	1	1.61027	1.30513	0.989452	0.331025	0.329855				No DE
LOC_Os11g04420.2	1	0.787944	0.893972	1	0.783422	0.891711	1	1.61027	1.30513	0.989452	0.331025	0.329855				No DE
LOC_Os03g37984.5	1	0.787944	0.893972	1	0.783422	0.891711	1	1.61027	1.30513	0.989452	0.331025	0.329855				No DE
LOC_Os03g01570.2	1	0.787944	0.893972	1	0.783422	0.891711	1	1.61027	1.30513	0.989452	0.331025	0.329855				No DE
LOC_Os02g42590.1	1	0.787944	0.893972	1	0.783422	0.891711	1	1.61027	1.30513	0.989452	0.331025	0.329855				No DE
LOC_Os02g39720.3	1	0.787944	0.893972	1	0.783422	0.891711	1	1.61027	1.30513	0.989452	0.331025	0.329855				No DE
LOC_Os05g42280.2	1	0.787944	0.893972	1	0.783422	0.891711	1	1.61027	1.30513	0.989452	0.331025	0.329855				No DE
LOC_Os08g06380.1	1	11.4252	6.21259	1	0.783422	0.891711	1	1.61027	1.30513	0.414819	0.446506	0.329855				No DE
LOC_Os08g08040.1	1	6.30355	3.65177	1	0.783422	0.891711	1	1.61027	1.30513	0.40757	0.472055	0.329855				No DE
LOC_Os04g31010.2	1	5.12163	3.06082	1	0.783422	0.891711	1	1.61027	1.30513	0.403479	0.488089	0.329855				No DE
LOC_Os09g13600.1	1	4.33369	2.66684	1	0.783422	0.891711	1	1.61027	1.30513	0.399253	0.505965	0.329855				No DE
LOC_Os08g25140.1	1	3.93972	2.46986	1	0.783422	0.891711	1	1.61027	1.30513	0.396358	0.519011	0.329855				No DE
LOC_Os03g18380.2	1	1.18192	1.09096	1	0.783422	0.891711	1	1.61027	1.30513	0.294227	0.57047	0.329855				No DE
LOC_Os06g50380.1	1	1.18192	1.09096	1	0.783422	0.891711	1	1.61027	1.30513	0.294227	0.57047	0.329855				No DE
LOC_Os04g30880.1	1	1.18192	1.09096	1	0.783422	0.891711	1	1.61027	1.30513	0.294227	0.57047	0.329855				No DE
LOC_Os04g02150.1	2.09414	1.18192	1.63803	1	0.783422	0.891711	1	1.61027	1.30513	0.25238	0.605792	0.329855				No DE
LOC_Os12g13130.3	4.18828	0.393972	2.29112	1	0.783422	0.891711	1	1.61027	1.30513	0.538129	0.658922	0.329855				No DE
LOC_Os07g30220.1	1	1.96986	1.48493	1	0.783422	0.891711	1	1.61027	1.30513	0.354921	0.783373	0.329855				No DE
LOC_Os05g45880.1	1	1.96986	1.48493	1	0.783422	0.891711	1	1.61027	1.30513	0.354921	0.783373	0.329855				No DE
LOC_Os02g51900.1	1	1.96986	1.48493	1	0.783422	0.891711	1	1.61027	1.30513	0.354921	0.783373	0.329855				No DE
LOC_Os03g49420.1	1	1.96986	1.48493	1	0.783422	0.891711	1	1.61027	1.30513	0.354921	0.783373	0.329855				No DE
LOC_Os09g28910.1	1	1.96986	1.48493	1	0.783422	0.891711	1	1.61027	1.30513	0.354921	0.783373	0.329855				No DE
LOC_Os02g48100.1	1	1.57589	1.28794	1	0.783422	0.891711	1	1.61027	1.30513	0.326653	0.971038	0.329855				No DE
LOC_Os04g38026.1	1	1.57589	1.28794	1	0.783422	0.891711	1	1.61027	1.30513	0.326653	0.971038	0.329855				No DE
LOC_Os03g27840.1	1	1.57589	1.28794	1	0.783422	0.891711	1	1.61027	1.30513	0.326653	0.971038	0.329855				No DE
LOC_Os03g51459.1	1	1.57589	1.28794	1	0.783422	0.891711	1	1.61027	1.30513	0.326653	0.971038	0.329855				No DE
LOC_Os02g34600.1	1	1.57589	1.28794	1	0.783422	0.891711	1	1.61027	1.30513	0.326653	0.971038	0.329855				No DE
LOC_Os11g45930.1	2.09414	1.57589	1.83501	1.8415	5.48395	3.66272	1	1.61027	1.30513	0.425139	0.316657	0.3299				No DE
LOC_Os05g41930.3	1	2.36383	1.68192	1.8415	5.48395	3.66272	1	1.61027	1.30513	0.41557	0.664097	0.3299				No DE
LOC_Os03g17540.1	1	0.393972	0.696986	1.8415	8.61764	5.22957	1	0.805135	0.902567	0.314236	0.584565	0.329932				No DE
LOC_Os03g11520.2	1	4.33369	2.66684	3.683	2.74198	3.21249	2.73942	2.4154	2.57741	0.782564	0.962266	0.330042				No DE
LOC_Os09g39400.1	1	6.30355	3.65177	9.20749	4.70053	6.95401	2.73942	4.83081	3.78512	0.442814	0.966941	0.330227				No DE
LOC_Os02g42600.1	64.9183	49.2465	57.0824	163.893	82.2593	123.076	84.9221	45.8927	65.4074	0.253247	0.730433	0.33049				No DE
LOC_Os08g41840.1	1	0.393972	0.696986	1	0.391711	0.695855	2.73942	1	1.86971	0.998138	0.330877	0.330671				No DE
LOC_Os10g11340.1	1	0.393972	0.696986	1	0.391711	0.695855	2.73942	1	1.86971	0.998138	0.330877	0.330671				No DE
LOC_Os08g31470.3	1	0.393972	0.696986	1	0.391711	0.695855	2.73942	1	1.86971	0.998138	0.330877	0.330671				No DE
LOC_Os01g49490.1	1	0.393972	0.696986	1	0.391711	0.695855	2.73942	1	1.86971	0.998138	0.330877	0.330671				No DE
LOC_Os08g44050.2	1	0.787944	0.893972	1	0.391711	0.695855	2.73942	1	1.86971	0.60116	0.381321	0.330671				No DE
LOC_Os04g01590.1	1	1	1	1	0.391711	0.695855	2.73942	1	1.86971	0.42265	0.42265	0.330671				No DE
LOC_Os02g01030.3	1	1	1	1	0.391711	0.695855	2.73942	1	1.86971	0.42265	0.42265	0.330671				No DE
LOC_Os03g42950.1	1	1.18192	1.09096	1	0.391711	0.695855	2.73942	1	1.86971	0.339346	0.467132	0.330671				No DE
LOC_Os11g47970.1	1	1.18192	1.09096	1	0.391711	0.695855	2.73942	1	1.86971	0.339346	0.467132	0.330671				No DE
LOC_Os04g53200.1	1	9.06135	5.03068	5.52449	5.09224	5.30837	5.47884	6.03851	5.75868	0.951411	0.873614	0.330806				No DE
LOC_Os02g15560.1	1	1.18192	1.09096	1	1.56684	1.28342	1	0.805135	0.902567	0.58419	0.293102	0.331621				No DE
LOC_Os07g31380.1	1	1.18192	1.09096	1	1.56684	1.28342	1	0.805135	0.902567	0.58419	0.293102	0.331621				No DE
LOC_Os05g33940.1	1	1.18192	1.09096	1	1.56684	1.28342	1	0.805135	0.902567	0.58419	0.293102	0.331621				No DE
LOC_Os09g28910.4	1	1.18192	1.09096	1	1.56684	1.28342	1	0.805135	0.902567	0.58419	0.293102	0.331621				No DE
LOC_Os08g01390.1	1	1.18192	1.09096	1	1.56684	1.28342	1	0.805135	0.902567	0.58419	0.293102	0.331621				No DE
LOC_Os08g07290.1	1	1.18192	1.09096	1	1.56684	1.28342	1	0.805135	0.902567	0.58419	0.293102	0.331621				No DE
LOC_Os03g18570.1	1	1.18192	1.09096	1	1.56684	1.28342	1	0.805135	0.902567	0.58419	0.293102	0.331621				No DE
LOC_Os01g09650.1	1	1.57589	1.28794	1	1.56684	1.28342	1	0.805135	0.902567	0.992087	0.3325	0.331621				No DE
LOC_Os01g65150.1	1	1.57589	1.28794	1	1.56684	1.28342	1	0.805135	0.902567	0.992087	0.3325	0.331621				No DE
LOC_Os08g16480.1	1	1.57589	1.28794	1	1.56684	1.28342	1	0.805135	0.902567	0.992087	0.3325	0.331621				No DE
LOC_Os01g63950.1	1	1.57589	1.28794	1	1.56684	1.28342	1	0.805135	0.902567	0.992087	0.3325	0.331621				No DE
LOC_Os03g54000.2	1	1.57589	1.28794	1	1.56684	1.28342	1	0.805135	0.902567	0.992087	0.3325	0.331621				No DE
LOC_Os01g68380.1	1	1.57589	1.28794	1	1.56684	1.28342	1	0.805135	0.902567	0.992087	0.3325	0.331621				No DE
LOC_Os08g36994.2	1	1.57589	1.28794	1	1.56684	1.28342	1	0.805135	0.902567	0.992087	0.3325	0.331621				No DE
LOC_Os10g41020.1	1	1.96986	1.48493	1	1.56684	1.28342	1	0.805135	0.902567	0.754108	0.360175	0.331621				No DE
LOC_Os01g43460.1	1	1.96986	1.48493	1	1.56684	1.28342	1	0.805135	0.902567	0.754108	0.360175	0.331621				No DE
LOC_Os03g16010.1	1	2.36383	1.68192	1	1.56684	1.28342	1	0.805135	0.902567	0.643501	0.375298	0.331621				No DE
LOC_Os05g37130.1	1	2.7578	1.8789	1	1.56684	1.28342	1	0.805135	0.902567	0.585129	0.384619	0.331621				No DE
LOC_Os01g29820.1	1	1	1	1	1.56684	1.28342	1	0.805135	0.902567	0.42265	0.42265	0.331621				No DE
LOC_Os08g08940.1	1	1	1	1	1.56684	1.28342	1	0.805135	0.902567	0.42265	0.42265	0.331621				No DE
LOC_Os03g51160.2	1	1	1	1	1.56684	1.28342	1	0.805135	0.902567	0.42265	0.42265	0.331621				No DE
LOC_Os02g31070.4	2.09414	0.787944	1.44104	1	1.56684	1.28342	1	0.805135	0.902567	0.845336	0.500473	0.331621				No DE
LOC_Os02g56850.3	1	0.393972	0.696986	1	1.56684	1.28342	1	0.805135	0.902567	0.29309	0.584565	0.331621				No DE
LOC_Os05g51500.1	1	0.393972	0.696986	1	1.56684	1.28342	1	0.805135	0.902567	0.29309	0.584565	0.331621				No DE
LOC_Os05g38400.2	1	0.393972	0.696986	1	1.56684	1.28342	1	0.805135	0.902567	0.29309	0.584565	0.331621				No DE
LOC_Os08g02140.2	1	0.393972	0.696986	1	1.56684	1.28342	1	0.805135	0.902567	0.29309	0.584565	0.331621				No DE
LOC_Os04g01480.1	1	0.787944	0.893972	1	1.56684	1.28342	1	0.805135	0.902567	0.326943	0.957828	0.331621				No DE
LOC_Os08g03430.1	1	0.787944	0.893972	1	1.56684	1.28342	1	0.805135	0.902567	0.326943	0.957828	0.331621				No DE
LOC_Os12g16080.1	1	0.787944	0.893972	1	1.56684	1.28342	1	0.805135	0.902567	0.326943	0.957828	0.331621				No DE
LOC_Os08g04190.1	1	0.787944	0.893972	1	1.56684	1.28342	1	0.805135	0.902567	0.326943	0.957828	0.331621				No DE
LOC_Os12g06630.3	1	0.787944	0.893972	1	1.56684	1.28342	1	0.805135	0.902567	0.326943	0.957828	0.331621				No DE
LOC_Os01g65520.1	4.18828	3.15177	3.67002	5.52449	16.0601	10.7923	5.47884	2.01284	3.74584	0.310702	0.970375	0.331658				No DE
LOC_Os07g45760.1	2.09414	1.57589	1.83501	1	2.74198	1.87099	1	0.402567	0.701284	0.972017	0.103175	0.331751				No DE
LOC_Os08g12750.1	1	1.57589	1.28794	1	2.74198	1.87099	1	0.402567	0.701284	0.590076	0.292953	0.331751				No DE
LOC_Os07g04700.1	1	1.57589	1.28794	1	2.74198	1.87099	1	0.402567	0.701284	0.590076	0.292953	0.331751				No DE
LOC_Os01g58470.1	1	1.18192	1.09096	1	2.74198	1.87099	1	0.402567	0.701284	0.46706	0.338352	0.331751				No DE
LOC_Os03g16390.1	1	1	1	1	2.74198	1.87099	1	0.402567	0.701284	0.42265	0.42265	0.331751				No DE
LOC_Os08g23730.1	1	1	1	1	2.74198	1.87099	1	0.402567	0.701284	0.42265	0.42265	0.331751				No DE
LOC_Os01g04800.1	1	0.787944	0.893972	1	2.74198	1.87099	1	0.402567	0.701284	0.381373	0.605091	0.331751				No DE
LOC_Os10g34170.1	1	0.787944	0.893972	1	2.74198	1.87099	1	0.402567	0.701284	0.381373	0.605091	0.331751				No DE
LOC_Os08g29570.1	1	0.787944	0.893972	1	2.74198	1.87099	1	0.402567	0.701284	0.381373	0.605091	0.331751				No DE
LOC_Os02g33670.1	1	0.393972	0.696986	1	2.74198	1.87099	1	0.402567	0.701284	0.330959	0.992858	0.331751				No DE
LOC_Os10g20470.1	1	0.393972	0.696986	1	2.74198	1.87099	1	0.402567	0.701284	0.330959	0.992858	0.331751				No DE
LOC_Os02g41550.4	1	0.787944	0.893972	1	0.391711	0.695855	1	1.2077	1.10385	0.60116	0.292912	0.331996				No DE
LOC_Os07g10960.1	1	0.787944	0.893972	1	0.391711	0.695855	1	1.2077	1.10385	0.60116	0.292912	0.331996				No DE
LOC_Os01g37825.2	1	0.787944	0.893972	1	0.391711	0.695855	1	1.2077	1.10385	0.60116	0.292912	0.331996				No DE
LOC_Os12g06670.1	1	0.787944	0.893972	1	0.391711	0.695855	1	1.2077	1.10385	0.60116	0.292912	0.331996				No DE
LOC_Os01g35160.2	1	0.787944	0.893972	1	0.391711	0.695855	1	1.2077	1.10385	0.60116	0.292912	0.331996				No DE
LOC_Os10g15310.5	1	0.787944	0.893972	1	0.391711	0.695855	1	1.2077	1.10385	0.60116	0.292912	0.331996				No DE
LOC_Os03g02260.1	1	0.787944	0.893972	1	0.391711	0.695855	1	1.2077	1.10385	0.60116	0.292912	0.331996				No DE
LOC_Os11g05090.1	1	0.787944	0.893972	1	0.391711	0.695855	1	1.2077	1.10385	0.60116	0.292912	0.331996				No DE
LOC_Os01g57220.2	1	0.787944	0.893972	1	0.391711	0.695855	1	1.2077	1.10385	0.60116	0.292912	0.331996				No DE
LOC_Os05g03900.2	1	0.787944	0.893972	1	0.391711	0.695855	1	1.2077	1.10385	0.60116	0.292912	0.331996				No DE
LOC_Os03g51640.1	1	0.787944	0.893972	1	0.391711	0.695855	1	1.2077	1.10385	0.60116	0.292912	0.331996				No DE
LOC_Os03g01940.3	1	0.787944	0.893972	1	0.391711	0.695855	1	1.2077	1.10385	0.60116	0.292912	0.331996				No DE
LOC_Os01g22070.1	1	0.787944	0.893972	1	0.391711	0.695855	1	1.2077	1.10385	0.60116	0.292912	0.331996				No DE
LOC_Os06g07490.1	1	0.787944	0.893972	1	0.391711	0.695855	1	1.2077	1.10385	0.60116	0.292912	0.331996				No DE
LOC_Os12g44330.1	1	0.393972	0.696986	1	0.391711	0.695855	1	1.2077	1.10385	0.998138	0.33179	0.331996				No DE
LOC_Os11g25454.1	1	0.393972	0.696986	1	0.391711	0.695855	1	1.2077	1.10385	0.998138	0.33179	0.331996				No DE
LOC_Os02g10060.1	1	0.393972	0.696986	1	0.391711	0.695855	1	1.2077	1.10385	0.998138	0.33179	0.331996				No DE
LOC_Os07g04240.1	1	0.393972	0.696986	1	0.391711	0.695855	1	1.2077	1.10385	0.998138	0.33179	0.331996				No DE
LOC_Os08g06520.1	1	0.393972	0.696986	1	0.391711	0.695855	1	1.2077	1.10385	0.998138	0.33179	0.331996				No DE
LOC_Os03g22700.1	1	0.393972	0.696986	1	0.391711	0.695855	1	1.2077	1.10385	0.998138	0.33179	0.331996				No DE
LOC_Os08g37456.1	1	0.393972	0.696986	1	0.391711	0.695855	1	1.2077	1.10385	0.998138	0.33179	0.331996				No DE
LOC_Os03g12840.1	1	0.393972	0.696986	1	0.391711	0.695855	1	1.2077	1.10385	0.998138	0.33179	0.331996				No DE
LOC_Os02g56850.2	1	0.393972	0.696986	1	0.391711	0.695855	1	1.2077	1.10385	0.998138	0.33179	0.331996				No DE
LOC_Os02g10180.1	1	0.393972	0.696986	1	0.391711	0.695855	1	1.2077	1.10385	0.998138	0.33179	0.331996				No DE
LOC_Os02g51330.1	1	0.393972	0.696986	1	0.391711	0.695855	1	1.2077	1.10385	0.998138	0.33179	0.331996				No DE
LOC_Os04g33640.2	1	0.393972	0.696986	1	0.391711	0.695855	1	1.2077	1.10385	0.998138	0.33179	0.331996				No DE
LOC_Os04g52890.2	1	0.393972	0.696986	1	0.391711	0.695855	1	1.2077	1.10385	0.998138	0.33179	0.331996				No DE
LOC_Os03g53650.3	1	0.393972	0.696986	1	0.391711	0.695855	1	1.2077	1.10385	0.998138	0.33179	0.331996				No DE
LOC_Os03g25140.1	1	0.393972	0.696986	1	0.391711	0.695855	1	1.2077	1.10385	0.998138	0.33179	0.331996				No DE
LOC_Os08g37800.1	1	0.393972	0.696986	1	0.391711	0.695855	1	1.2077	1.10385	0.998138	0.33179	0.331996				No DE
LOC_Os04g56790.1	1	1	1	1	0.391711	0.695855	1	1.2077	1.10385	0.42265	0.42265	0.331996				No DE
LOC_Os08g07970.2	1	1	1	1	0.391711	0.695855	1	1.2077	1.10385	0.42265	0.42265	0.331996				No DE
LOC_Os09g13470.1	1	1	1	1	0.391711	0.695855	1	1.2077	1.10385	0.42265	0.42265	0.331996				No DE
LOC_Os06g48530.1	1	1	1	1	0.391711	0.695855	1	1.2077	1.10385	0.42265	0.42265	0.331996				No DE
LOC_Os08g07440.1	1	1	1	1	0.391711	0.695855	1	1.2077	1.10385	0.42265	0.42265	0.331996				No DE
LOC_Os08g44010.4	1	1	1	1	0.391711	0.695855	1	1.2077	1.10385	0.42265	0.42265	0.331996				No DE
LOC_Os05g04640.1	1	1	1	1	0.391711	0.695855	1	1.2077	1.10385	0.42265	0.42265	0.331996				No DE
LOC_Os06g46590.1	1	1	1	1	0.391711	0.695855	1	1.2077	1.10385	0.42265	0.42265	0.331996				No DE
LOC_Os01g23610.1	1	2.7578	1.8789	1	0.391711	0.695855	1	1.2077	1.10385	0.331254	0.473523	0.331996				No DE
LOC_Os03g14980.2	1	2.7578	1.8789	1	0.391711	0.695855	1	1.2077	1.10385	0.331254	0.473523	0.331996				No DE
LOC_Os01g11120.1	1	2.7578	1.8789	1	0.391711	0.695855	1	1.2077	1.10385	0.331254	0.473523	0.331996				No DE
LOC_Os03g11670.1	1	2.7578	1.8789	1	0.391711	0.695855	1	1.2077	1.10385	0.331254	0.473523	0.331996				No DE
LOC_Os09g34000.1	1	2.36383	1.68192	1	0.391711	0.695855	1	1.2077	1.10385	0.317493	0.490201	0.331996				No DE
LOC_Os08g21700.1	1	2.36383	1.68192	1	0.391711	0.695855	1	1.2077	1.10385	0.317493	0.490201	0.331996				No DE
LOC_Os05g07030.2	1	1.96986	1.48493	1	0.391711	0.695855	1	1.2077	1.10385	0.301994	0.522571	0.331996				No DE
LOC_Os01g58890.1	1	1.96986	1.48493	1	0.391711	0.695855	1	1.2077	1.10385	0.301994	0.522571	0.331996				No DE
LOC_Os08g03550.1	1	1.96986	1.48493	1	0.391711	0.695855	1	1.2077	1.10385	0.301994	0.522571	0.331996				No DE
LOC_Os08g33750.1	1	1.96986	1.48493	1	0.391711	0.695855	1	1.2077	1.10385	0.301994	0.522571	0.331996				No DE
LOC_Os10g36370.1	1	1.96986	1.48493	1	0.391711	0.695855	1	1.2077	1.10385	0.301994	0.522571	0.331996				No DE
LOC_Os01g11054.3	1	1.96986	1.48493	1	0.391711	0.695855	1	1.2077	1.10385	0.301994	0.522571	0.331996				No DE
LOC_Os08g25900.1	1	1.57589	1.28794	1	0.391711	0.695855	1	1.2077	1.10385	0.293026	0.608653	0.331996				No DE
LOC_Os02g33944.1	1	1.57589	1.28794	1	0.391711	0.695855	1	1.2077	1.10385	0.293026	0.608653	0.331996				No DE
LOC_Os05g50660.1	1	1.57589	1.28794	1	0.391711	0.695855	1	1.2077	1.10385	0.293026	0.608653	0.331996				No DE
LOC_Os08g16130.1	1	1.57589	1.28794	1	0.391711	0.695855	1	1.2077	1.10385	0.293026	0.608653	0.331996				No DE
LOC_Os02g12939.1	1	1.57589	1.28794	1	0.391711	0.695855	1	1.2077	1.10385	0.293026	0.608653	0.331996				No DE
LOC_Os06g02590.1	2.09414	0.393972	1.24405	1	0.391711	0.695855	1	1.2077	1.10385	0.605481	0.885006	0.331996				No DE
LOC_Os08g01360.1	2.09414	0.393972	1.24405	1	0.391711	0.695855	1	1.2077	1.10385	0.605481	0.885006	0.331996				No DE
LOC_Os03g16060.1	1	1.18192	1.09096	1	0.391711	0.695855	1	1.2077	1.10385	0.339346	0.934103	0.331996				No DE
LOC_Os06g43044.1	1	1.18192	1.09096	1	0.391711	0.695855	1	1.2077	1.10385	0.339346	0.934103	0.331996				No DE
LOC_Os11g04990.1	1	1.18192	1.09096	1	0.391711	0.695855	1	1.2077	1.10385	0.339346	0.934103	0.331996				No DE
LOC_Os01g27740.1	1	1.18192	1.09096	1	0.391711	0.695855	1	1.2077	1.10385	0.339346	0.934103	0.331996				No DE
LOC_Os01g41610.1	1	1.18192	1.09096	1	0.391711	0.695855	1	1.2077	1.10385	0.339346	0.934103	0.331996				No DE
LOC_Os01g29390.2	1	1.18192	1.09096	1	0.391711	0.695855	1	1.2077	1.10385	0.339346	0.934103	0.331996				No DE
LOC_Os07g32460.1	1	1.18192	1.09096	1	0.391711	0.695855	1	1.2077	1.10385	0.339346	0.934103	0.331996				No DE
LOC_Os02g47744.3	1	1.18192	1.09096	1	0.391711	0.695855	1	1.2077	1.10385	0.339346	0.934103	0.331996				No DE
LOC_Os12g43440.1	37.6945	66.1873	51.9409	51.5619	92.8355	72.1987	46.5702	45.4901	46.0301	0.503992	0.718677	0.332541				No DE
LOC_Os02g55610.1	1	0.393972	0.696986	1	0.391711	0.695855	1	2.81797	1.90899	0.998138	0.33333	0.333123				No DE
LOC_Os05g04630.6	1	7.87944	4.43972	1	0.391711	0.695855	1	2.81797	1.90899	0.391582	0.550658	0.333123				No DE
LOC_Os07g31540.1	1	1.57589	1.28794	1	0.391711	0.695855	1	2.81797	1.90899	0.293026	0.581676	0.333123				No DE
LOC_Os06g10660.1	1	4.72766	2.86383	1	0.391711	0.695855	1	2.81797	1.90899	0.369755	0.690402	0.333123				No DE
LOC_Os01g11670.1	1	4.72766	2.86383	1	0.391711	0.695855	1	2.81797	1.90899	0.369755	0.690402	0.333123				No DE
LOC_Os01g65200.2	8.37655	4.72766	6.55211	9.20749	3.5254	6.36644	2.73942	2.81797	2.7787	0.961147	0.174585	0.33398				No DE
LOC_Os01g61080.1	2.09414	0.393972	1.24405	1.8415	7.44251	4.642	1	1.2077	1.10385	0.365473	0.885006	0.334031				No DE
LOC_Os09g38960.4	48.1652	76.8245	62.4948	97.5994	60.7152	79.1573	49.3096	60.3851	54.8474	0.549587	0.66797	0.334044				No DE
LOC_Os01g11040.1	2.09414	3.15177	2.62296	3.683	7.0508	5.3669	1	4.02567	2.51284	0.260271	0.95147	0.334536				No DE
LOC_Os10g40780.3	20.9414	29.1539	25.0476	40.5129	21.9358	31.2244	10.9577	23.3489	17.1533	0.604923	0.399482	0.3347				No DE
LOC_Os08g41420.1	4.18828	6.69752	5.4429	9.20749	18.4104	13.8089	2.73942	10.0642	6.4018	0.221504	0.82748	0.334923				No DE
LOC_Os10g10190.1	1	3.93972	2.46986	7.36599	3.13369	5.24984	2.73942	2.4154	2.57741	0.393437	0.948638	0.335015				No DE
LOC_Os04g03830.1	6.28241	1.96986	4.12614	16.5735	42.6965	29.635	16.4365	8.45391	12.4452	0.193825	0.208127	0.335184				No DE
LOC_Os03g44200.1	25.1297	25.2142	25.1719	25.781	27.4198	26.6004	5.47884	24.154	14.8164	0.223816	0.382925	0.335614				No DE
LOC_Os01g65580.1	14.659	6.69752	10.6782	5.52449	10.5762	8.05034	5.47884	4.02567	4.75226	0.633305	0.280657	0.336296				No DE
LOC_Os12g33150.1	75.389	4.33369	39.8613	27.6225	8.22593	17.9242	5.47884	6.03851	5.75868	0.611825	0.438412	0.336582				No DE
LOC_Os01g66230.2	2.09414	1.18192	1.63803	3.683	6.65909	5.17104	1	4.02567	2.51284	0.151238	0.635455	0.336938				No DE
LOC_Os11g38040.1	14.659	25.6082	20.1336	5.52449	20.369	12.9467	24.6548	20.5309	22.5929	0.517404	0.715061	0.337079				No DE
LOC_Os02g32930.1	2.09414	4.72766	3.4109	1.8415	2.74198	2.29174	2.73942	5.63594	4.18768	0.505669	0.729821	0.337703				No DE
LOC_Os01g20890.1	1	6.69752	3.84876	5.52449	1.56684	3.54567	5.47884	6.84365	6.16124	0.938329	0.512592	0.337862				No DE
LOC_Os12g22810.2	230.355	88.6436	159.499	46.0374	19.1938	32.6156	145.189	47.1004	96.1449	0.220572	0.538744	0.337913				No DE
LOC_Os07g04690.1	8.37655	6.30355	7.34005	9.20749	5.09224	7.14986	5.47884	2.4154	3.94712	0.941729	0.208007	0.338162				No DE
LOC_Os12g27440.1	12.5648	8.66738	10.6161	12.8905	20.369	16.6297	13.6971	7.24621	10.4717	0.289918	0.972907	0.338617				No DE
LOC_Os03g54920.1	16.7531	26.3961	21.5746	18.415	20.7607	19.5878	38.3519	21.7386	30.0453	0.727588	0.470838	0.338758				No DE
LOC_Os01g28680.7	1	1.96986	1.48493	1.8415	1.56684	1.70417	8.21827	2.4154	5.31684	0.706	0.322507	0.339602				No DE
LOC_Os08g40420.1	6.28241	5.90958	6.096	7.36599	2.74198	5.05398	10.9577	6.84365	8.90067	0.697249	0.307401	0.339818				No DE
LOC_Os02g11940.1	8.37655	5.90958	7.14306	5.52449	5.09224	5.30837	1	4.83081	2.9154	0.280512	0.204642	0.340289				No DE
LOC_Os05g33360.1	2.09414	1.57589	1.83501	1	1.17513	1.08757	1	0.402567	0.701284	0.111883	0.103175	0.340447				No DE
LOC_Os06g03780.1	2.09414	1.57589	1.83501	1	1.17513	1.08757	1	0.402567	0.701284	0.111883	0.103175	0.340447				No DE
LOC_Os02g38350.2	2.09414	1.18192	1.63803	1	1.17513	1.08757	1	0.402567	0.701284	0.357675	0.227919	0.340447				No DE
LOC_Os02g07680.2	1	1.57589	1.28794	1	1.17513	1.08757	1	0.402567	0.701284	0.57406	0.292953	0.340447				No DE
LOC_Os02g15580.1	1	1.57589	1.28794	1	1.17513	1.08757	1	0.402567	0.701284	0.57406	0.292953	0.340447				No DE
LOC_Os08g36994.1	1	1.57589	1.28794	1	1.17513	1.08757	1	0.402567	0.701284	0.57406	0.292953	0.340447				No DE
LOC_Os02g49820.1	1	1.57589	1.28794	1	1.17513	1.08757	1	0.402567	0.701284	0.57406	0.292953	0.340447				No DE
LOC_Os04g35080.1	1	1.57589	1.28794	1	1.17513	1.08757	1	0.402567	0.701284	0.57406	0.292953	0.340447				No DE
LOC_Os04g56750.1	1	1.57589	1.28794	1	1.17513	1.08757	1	0.402567	0.701284	0.57406	0.292953	0.340447				No DE
LOC_Os01g12730.2	1	1.96986	1.48493	1	1.17513	1.08757	1	0.402567	0.701284	0.504667	0.302668	0.340447				No DE
LOC_Os02g36340.2	1	1.96986	1.48493	1	1.17513	1.08757	1	0.402567	0.701284	0.504667	0.302668	0.340447				No DE
LOC_Os07g32670.1	1	1.96986	1.48493	1	1.17513	1.08757	1	0.402567	0.701284	0.504667	0.302668	0.340447				No DE
LOC_Os03g28300.1	1	1.96986	1.48493	1	1.17513	1.08757	1	0.402567	0.701284	0.504667	0.302668	0.340447				No DE
LOC_Os08g28080.1	2.09414	1	1.54707	1	1.17513	1.08757	1	0.402567	0.701284	0.494119	0.307659	0.340447				No DE
LOC_Os06g16400.2	2.09414	1	1.54707	1	1.17513	1.08757	1	0.402567	0.701284	0.494119	0.307659	0.340447				No DE
LOC_Os08g10510.2	1	2.36383	1.68192	1	1.17513	1.08757	1	0.402567	0.701284	0.478441	0.318433	0.340447				No DE
LOC_Os03g13750.2	1	2.36383	1.68192	1	1.17513	1.08757	1	0.402567	0.701284	0.478441	0.318433	0.340447				No DE
LOC_Os11g40500.3	1	1.18192	1.09096	1	1.17513	1.08757	1	0.402567	0.701284	0.98101	0.338352	0.340447				No DE
LOC_Os03g22190.1	1	1.18192	1.09096	1	1.17513	1.08757	1	0.402567	0.701284	0.98101	0.338352	0.340447				No DE
LOC_Os03g36540.2	1	1.18192	1.09096	1	1.17513	1.08757	1	0.402567	0.701284	0.98101	0.338352	0.340447				No DE
LOC_Os03g02710.1	1	1.18192	1.09096	1	1.17513	1.08757	1	0.402567	0.701284	0.98101	0.338352	0.340447				No DE
LOC_Os12g42180.1	1	1.18192	1.09096	1	1.17513	1.08757	1	0.402567	0.701284	0.98101	0.338352	0.340447				No DE
LOC_Os02g16540.2	1	1.18192	1.09096	1	1.17513	1.08757	1	0.402567	0.701284	0.98101	0.338352	0.340447				No DE
LOC_Os10g28040.1	1	1.18192	1.09096	1	1.17513	1.08757	1	0.402567	0.701284	0.98101	0.338352	0.340447				No DE
LOC_Os11g19100.3	1	3.15177	2.07589	1	1.17513	1.08757	1	0.402567	0.701284	0.456538	0.343419	0.340447				No DE
LOC_Os04g33030.1	1	1	1	1	1.17513	1.08757	1	0.402567	0.701284	0.42265	0.42265	0.340447				No DE
LOC_Os10g18150.1	1	1	1	1	1.17513	1.08757	1	0.402567	0.701284	0.42265	0.42265	0.340447				No DE
LOC_Os01g73470.1	1	1	1	1	1.17513	1.08757	1	0.402567	0.701284	0.42265	0.42265	0.340447				No DE
LOC_Os03g15780.1	1	1	1	1	1.17513	1.08757	1	0.402567	0.701284	0.42265	0.42265	0.340447				No DE
LOC_Os04g06790.1	1	1	1	1	1.17513	1.08757	1	0.402567	0.701284	0.42265	0.42265	0.340447				No DE
LOC_Os08g38086.3	1	1	1	1	1.17513	1.08757	1	0.402567	0.701284	0.42265	0.42265	0.340447				No DE
LOC_Os11g38580.1	1	1	1	1	1.17513	1.08757	1	0.402567	0.701284	0.42265	0.42265	0.340447				No DE
LOC_Os11g34390.1	1	1	1	1	1.17513	1.08757	1	0.402567	0.701284	0.42265	0.42265	0.340447				No DE
LOC_Os09g14610.2	1	1	1	1	1.17513	1.08757	1	0.402567	0.701284	0.42265	0.42265	0.340447				No DE
LOC_Os01g29280.1	1	1	1	1	1.17513	1.08757	1	0.402567	0.701284	0.42265	0.42265	0.340447				No DE
LOC_Os02g16680.1	1	1	1	1	1.17513	1.08757	1	0.402567	0.701284	0.42265	0.42265	0.340447				No DE
LOC_Os03g36110.1	1	1	1	1	1.17513	1.08757	1	0.402567	0.701284	0.42265	0.42265	0.340447				No DE
LOC_Os04g54380.1	1	1	1	1	1.17513	1.08757	1	0.402567	0.701284	0.42265	0.42265	0.340447				No DE
LOC_Os03g48320.1	1	1	1	1	1.17513	1.08757	1	0.402567	0.701284	0.42265	0.42265	0.340447				No DE
LOC_Os11g32880.3	1	1	1	1	1.17513	1.08757	1	0.402567	0.701284	0.42265	0.42265	0.340447				No DE
LOC_Os08g32980.2	1	1	1	1	1.17513	1.08757	1	0.402567	0.701284	0.42265	0.42265	0.340447				No DE
LOC_Os07g42400.2	1	1	1	1	1.17513	1.08757	1	0.402567	0.701284	0.42265	0.42265	0.340447				No DE
LOC_Os03g15960.2	1	1	1	1	1.17513	1.08757	1	0.402567	0.701284	0.42265	0.42265	0.340447				No DE
LOC_Os07g37510.1	1	1	1	1	1.17513	1.08757	1	0.402567	0.701284	0.42265	0.42265	0.340447				No DE
LOC_Os04g04030.1	1	1	1	1	1.17513	1.08757	1	0.402567	0.701284	0.42265	0.42265	0.340447				No DE
LOC_Os02g07680.5	1	0.787944	0.893972	1	1.17513	1.08757	1	0.402567	0.701284	0.294495	0.605091	0.340447				No DE
LOC_Os02g41550.3	1	0.787944	0.893972	1	1.17513	1.08757	1	0.402567	0.701284	0.294495	0.605091	0.340447				No DE
LOC_Os08g04920.1	1	0.787944	0.893972	1	1.17513	1.08757	1	0.402567	0.701284	0.294495	0.605091	0.340447				No DE
LOC_Os02g38220.1	1	0.787944	0.893972	1	1.17513	1.08757	1	0.402567	0.701284	0.294495	0.605091	0.340447				No DE
LOC_Os03g16790.1	1	0.787944	0.893972	1	1.17513	1.08757	1	0.402567	0.701284	0.294495	0.605091	0.340447				No DE
LOC_Os01g18744.1	1	0.787944	0.893972	1	1.17513	1.08757	1	0.402567	0.701284	0.294495	0.605091	0.340447				No DE
LOC_Os04g26920.1	1	0.787944	0.893972	1	1.17513	1.08757	1	0.402567	0.701284	0.294495	0.605091	0.340447				No DE
LOC_Os04g52940.1	1	0.787944	0.893972	1	1.17513	1.08757	1	0.402567	0.701284	0.294495	0.605091	0.340447				No DE
LOC_Os01g46169.3	1	0.787944	0.893972	1	1.17513	1.08757	1	0.402567	0.701284	0.294495	0.605091	0.340447				No DE
LOC_Os01g56230.4	1	0.787944	0.893972	1	1.17513	1.08757	1	0.402567	0.701284	0.294495	0.605091	0.340447				No DE
LOC_Os02g52730.1	1	0.787944	0.893972	1	1.17513	1.08757	1	0.402567	0.701284	0.294495	0.605091	0.340447				No DE
LOC_Os04g56480.1	1	0.787944	0.893972	1	1.17513	1.08757	1	0.402567	0.701284	0.294495	0.605091	0.340447				No DE
LOC_Os03g06410.1	1	0.787944	0.893972	1	1.17513	1.08757	1	0.402567	0.701284	0.294495	0.605091	0.340447				No DE
LOC_Os08g23680.3	1	0.787944	0.893972	1	1.17513	1.08757	1	0.402567	0.701284	0.294495	0.605091	0.340447				No DE
LOC_Os03g18380.1	1	0.787944	0.893972	1	1.17513	1.08757	1	0.402567	0.701284	0.294495	0.605091	0.340447				No DE
LOC_Os08g09370.1	1	0.787944	0.893972	1	1.17513	1.08757	1	0.402567	0.701284	0.294495	0.605091	0.340447				No DE
LOC_Os01g59190.1	1	0.787944	0.893972	1	1.17513	1.08757	1	0.402567	0.701284	0.294495	0.605091	0.340447				No DE
LOC_Os02g40750.1	1	0.787944	0.893972	1	1.17513	1.08757	1	0.402567	0.701284	0.294495	0.605091	0.340447				No DE
LOC_Os11g18830.1	1	0.787944	0.893972	1	1.17513	1.08757	1	0.402567	0.701284	0.294495	0.605091	0.340447				No DE
LOC_Os09g28850.2	1	0.787944	0.893972	1	1.17513	1.08757	1	0.402567	0.701284	0.294495	0.605091	0.340447				No DE
LOC_Os07g42200.1	1	0.787944	0.893972	1	1.17513	1.08757	1	0.402567	0.701284	0.294495	0.605091	0.340447				No DE
LOC_Os02g50270.1	2.09414	0.393972	1.24405	1	1.17513	1.08757	1	0.402567	0.701284	0.871589	0.60812	0.340447				No DE
LOC_Os08g16914.1	2.09414	0.393972	1.24405	1	1.17513	1.08757	1	0.402567	0.701284	0.871589	0.60812	0.340447				No DE
LOC_Os03g18470.1	2.09414	0.393972	1.24405	1	1.17513	1.08757	1	0.402567	0.701284	0.871589	0.60812	0.340447				No DE
LOC_Os05g39070.2	1	0.393972	0.696986	1	1.17513	1.08757	1	0.402567	0.701284	0.341231	0.992858	0.340447				No DE
LOC_Os12g25210.1	1	0.393972	0.696986	1	1.17513	1.08757	1	0.402567	0.701284	0.341231	0.992858	0.340447				No DE
LOC_Os10g26850.1	1	0.393972	0.696986	1	1.17513	1.08757	1	0.402567	0.701284	0.341231	0.992858	0.340447				No DE
LOC_Os05g02020.2	1	0.393972	0.696986	1	1.17513	1.08757	1	0.402567	0.701284	0.341231	0.992858	0.340447				No DE
LOC_Os11g28340.2	1	0.393972	0.696986	1	1.17513	1.08757	1	0.402567	0.701284	0.341231	0.992858	0.340447				No DE
LOC_Os08g25090.2	1	0.393972	0.696986	1	1.17513	1.08757	1	0.402567	0.701284	0.341231	0.992858	0.340447				No DE
LOC_Os05g28870.1	1	0.393972	0.696986	1	1.17513	1.08757	1	0.402567	0.701284	0.341231	0.992858	0.340447				No DE
LOC_Os05g51420.3	1	0.393972	0.696986	1	1.17513	1.08757	1	0.402567	0.701284	0.341231	0.992858	0.340447				No DE
LOC_Os12g34370.2	1	0.393972	0.696986	1	1.17513	1.08757	1	0.402567	0.701284	0.341231	0.992858	0.340447				No DE
LOC_Os12g43670.1	1	0.393972	0.696986	1	1.17513	1.08757	1	0.402567	0.701284	0.341231	0.992858	0.340447				No DE
LOC_Os12g42600.1	1	0.393972	0.696986	1	1.17513	1.08757	1	0.402567	0.701284	0.341231	0.992858	0.340447				No DE
LOC_Os09g07764.1	1	0.393972	0.696986	1	1.17513	1.08757	1	0.402567	0.701284	0.341231	0.992858	0.340447				No DE
LOC_Os06g44170.1	1	0.393972	0.696986	1	1.17513	1.08757	1	0.402567	0.701284	0.341231	0.992858	0.340447				No DE
LOC_Os03g29680.1	1	0.393972	0.696986	1	1.17513	1.08757	1	0.402567	0.701284	0.341231	0.992858	0.340447				No DE
LOC_Os10g41560.1	1	0.393972	0.696986	1	1.17513	1.08757	1	0.402567	0.701284	0.341231	0.992858	0.340447				No DE
LOC_Os12g42230.1	1	0.393972	0.696986	1	1.17513	1.08757	1	0.402567	0.701284	0.341231	0.992858	0.340447				No DE
LOC_Os02g29400.1	1	0.393972	0.696986	1	1.17513	1.08757	1	0.402567	0.701284	0.341231	0.992858	0.340447				No DE
LOC_Os01g61780.1	1	0.393972	0.696986	1	1.17513	1.08757	1	0.402567	0.701284	0.341231	0.992858	0.340447				No DE
LOC_Os01g62370.1	1	0.393972	0.696986	1	1.17513	1.08757	1	0.402567	0.701284	0.341231	0.992858	0.340447				No DE
LOC_Os12g19549.2	25.1297	8.66738	16.8985	1.8415	4.70053	3.27101	10.9577	4.42824	7.69296	0.24443	0.407709	0.340503				No DE
LOC_Os04g29424.1	127.742	46.4887	87.1155	16.5735	7.0508	11.8121	65.7461	18.1155	41.9308	0.206982	0.438562	0.340683				No DE
LOC_Os09g19890.2	23.0355	16.9408	19.9882	14.732	9.40106	12.0665	19.176	14.0899	16.6329	0.189534	0.486924	0.340868				No DE
LOC_Os02g47620.2	2.09414	3.93972	3.01693	1	2.74198	1.87099	2.73942	8.85648	5.79795	0.461799	0.475804	0.342278				No DE
LOC_Os08g43334.2	2.09414	1.96986	2.032	7.36599	1.95855	4.66227	1	1.61027	1.30513	0.43335	0.144729	0.342581				No DE
LOC_Os02g39010.3	1	1.57589	1.28794	1	3.13369	2.06684	1	0.402567	0.701284	0.553917	0.292953	0.342959				No DE
LOC_Os05g07560.1	4.18828	1.18192	2.6851	1	3.13369	2.06684	1	0.402567	0.701284	0.769233	0.324823	0.342959				No DE
LOC_Os05g38630.2	1	1.18192	1.09096	1	3.13369	2.06684	1	0.402567	0.701284	0.458277	0.338352	0.342959				No DE
LOC_Os08g33150.1	1	1	1	1	3.13369	2.06684	1	0.402567	0.701284	0.42265	0.42265	0.342959				No DE
LOC_Os12g41710.1	2.09414	0.393972	1.24405	1	3.13369	2.06684	1	0.402567	0.701284	0.607687	0.60812	0.342959				No DE
LOC_Os05g11120.1	1	0.393972	0.696986	1	3.13369	2.06684	1	0.402567	0.701284	0.342179	0.992858	0.342959				No DE
LOC_Os01g62410.1	1	1.57589	1.28794	1	3.5254	2.2627	5.47884	3.22054	4.34969	0.530193	0.119449	0.343126				No DE
LOC_Os03g22380.1	1	1.57589	1.28794	1	0.391711	0.695855	1	3.22054	2.11027	0.293026	0.547834	0.34415				No DE
LOC_Os05g46030.1	2.09414	0.787944	1.44104	7.36599	1.56684	4.46642	1	0.805135	0.902567	0.415827	0.500473	0.344232				No DE
LOC_Os10g33140.1	144.496	128.041	136.268	197.04	872.34	534.69	90.4009	147.742	119.072	0.359455	0.622496	0.34481				No DE
LOC_Os09g38960.2	60.73	70.9149	65.8225	127.063	76.3836	101.723	71.225	70.0467	70.6358	0.299279	0.44688	0.344812				No DE
LOC_Os06g06440.1	1	5.12163	3.06082	9.20749	22.7192	15.9634	5.47884	9.25905	7.36895	0.209271	0.263313	0.345239				No DE
LOC_Os05g41460.1	125.648	194.228	159.938	151.003	402.679	276.841	115.056	130.029	122.542	0.464674	0.398262	0.345573				No DE
LOC_Os08g15230.1	154.966	118.586	136.776	136.271	225.625	180.948	115.056	134.86	124.958	0.456486	0.625824	0.34572				No DE
LOC_Os02g17534.1	6.28241	17.7287	12.0056	33.147	122.214	77.6804	2.73942	36.2311	19.4852	0.281078	0.713651	0.345832				No DE
LOC_Os06g04920.1	4.18828	21.2745	12.7314	5.52449	6.26737	5.89593	27.3942	8.05135	17.7228	0.507934	0.73618	0.346197				No DE
LOC_Os04g56070.1	1	16.1528	8.57642	1	6.26737	3.63369	5.47884	12.8822	9.1805	0.600544	0.949409	0.346503				No DE
LOC_Os01g38490.1	6.28241	11.4252	8.8538	1.8415	2.35027	2.09588	2.73942	8.45391	5.59667	0.120365	0.486034	0.346675				No DE
LOC_Os03g24930.1	10.4707	7.87944	9.17506	7.36599	12.143	9.75451	2.73942	8.05135	5.39538	0.850898	0.329232	0.346688				No DE
LOC_Os05g46280.1	23.0355	29.5479	26.2917	5.52449	29.77	17.6473	30.1336	35.4259	32.7798	0.56219	0.262073	0.346935				No DE
LOC_Os02g39920.1	43.9769	8.66738	26.3221	62.6109	25.8529	44.2319	27.3942	12.8822	20.1382	0.554989	0.776699	0.346999				No DE
LOC_Os02g34590.1	1	3.15177	2.07589	3.683	3.13369	3.40834	13.6971	4.42824	9.06268	0.353008	0.279698	0.347434				No DE
LOC_Os09g24660.1	12.5648	14.577	13.5709	9.20749	10.9679	10.0877	10.9577	17.713	14.3353	0.121103	0.848398	0.347743				No DE
LOC_Os09g17810.1	8.37655	12.2131	10.2948	11.049	20.369	15.709	8.21827	11.2719	9.74508	0.395072	0.843399	0.34797				No DE
LOC_Os12g43000.1	8.37655	12.2131	10.2948	81.0259	33.2954	57.1607	16.4365	35.4259	25.9312	0.189418	0.247829	0.348066				No DE
LOC_Os02g17350.2	18.8472	22.4564	20.6518	27.6225	52.0975	39.86	13.6971	30.1926	21.9448	0.260667	0.892336	0.348655				No DE
LOC_Os01g61320.2	1	1.57589	1.28794	3.683	1.17513	2.42906	1	0.805135	0.902567	0.468681	0.3325	0.348736				No DE
LOC_Os03g07430.3	1	2.36383	1.68192	3.683	1.17513	2.42906	1	0.805135	0.902567	0.652881	0.375298	0.348736				No DE
LOC_Os05g02500.1	1	2.36383	1.68192	3.683	1.17513	2.42906	1	0.805135	0.902567	0.652881	0.375298	0.348736				No DE
LOC_Os03g22340.1	14.659	15.7589	15.2089	1.8415	12.143	6.99227	19.176	10.8693	15.0226	0.253584	0.968575	0.348753				No DE
LOC_Os08g41090.1	1	5.12163	3.06082	1	3.91711	2.45855	5.47884	3.62311	4.55098	0.833674	0.577443	0.349755				No DE
LOC_Os03g22050.2	58.6359	66.1873	62.4116	82.8674	36.0374	59.4524	112.316	77.2929	94.8046	0.912118	0.212298	0.350172				No DE
LOC_Os01g64262.1	12.5648	3.93972	8.25227	3.683	7.44251	5.56275	13.6971	6.84365	10.2704	0.625212	0.74921	0.351604				No DE
LOC_Os09g11480.1	224.073	468.038	346.056	25.781	50.139	37.96	73.9644	422.293	248.129	0.128501	0.690353	0.351819				No DE
LOC_Os02g06210.1	1	8.66738	4.83369	22.098	126.523	74.3103	8.21827	14.4924	11.3553	0.315714	0.31862	0.351884				No DE
LOC_Os04g53690.1	1	1.57589	1.28794	1	3.5254	2.2627	1	0.402567	0.701284	0.530193	0.292953	0.351954				No DE
LOC_Os01g42234.2	1	1	1	1	3.5254	2.2627	1	0.402567	0.701284	0.42265	0.42265	0.351954				No DE
LOC_Os05g04530.1	1	0.393972	0.696986	1	3.5254	2.2627	1	0.402567	0.701284	0.351209	0.992858	0.351954				No DE
LOC_Os06g44210.1	10.4707	37.0333	23.752	27.6225	40.7379	34.1802	10.9577	29.79	20.3738	0.554344	0.854831	0.352				No DE
LOC_Os03g51000.1	2.09414	6.30355	4.19884	1.8415	3.91711	2.8793	5.47884	3.62311	4.55098	0.630525	0.892377	0.352748				No DE
LOC_Os08g07690.1	12.5648	6.30355	9.43419	1.8415	4.30882	3.07516	10.9577	4.02567	7.49168	0.199364	0.717859	0.352858				No DE
LOC_Os01g32720.1	1	0.393972	0.696986	1	0.391711	0.695855	1	3.62311	2.31155	0.998138	0.353179	0.352987				No DE
LOC_Os01g69050.2	1	2.36383	1.68192	1	0.391711	0.695855	1	3.62311	2.31155	0.317493	0.711612	0.352987				No DE
LOC_Os01g65630.1	4.18828	2.36383	3.27605	1.8415	1	1.42075	1	0.805135	0.902567	0.20604	0.122538	0.35306				No DE
LOC_Os05g04380.1	2.09414	4.72766	3.4109	1.8415	1	1.42075	1	0.805135	0.902567	0.28661	0.19786	0.35306				No DE
LOC_Os02g36360.3	1	1.57589	1.28794	1.8415	1	1.42075	1	0.805135	0.902567	0.818858	0.3325	0.35306				No DE
LOC_Os03g53630.1	2.09414	1	1.54707	1.8415	1	1.42075	1	0.805135	0.902567	0.871648	0.365857	0.35306				No DE
LOC_Os06g50910.1	1	3.15177	2.07589	1.8415	1	1.42075	1	0.805135	0.902567	0.627806	0.390903	0.35306				No DE
LOC_Os05g45810.1	4.18828	1	2.59414	1.8415	1	1.42075	1	0.805135	0.902567	0.55047	0.40055	0.35306				No DE
LOC_Os01g04710.1	1	5.12163	3.06082	1.8415	1	1.42075	1	0.805135	0.902567	0.517164	0.405307	0.35306				No DE
LOC_Os10g21890.2	1	1	1	1.8415	1	1.42075	1	0.805135	0.902567	0.42265	0.42265	0.35306				No DE
LOC_Os05g07300.2	1	1	1	1.8415	1	1.42075	1	0.805135	0.902567	0.42265	0.42265	0.35306				No DE
LOC_Os08g01360.3	1	1	1	1.8415	1	1.42075	1	0.805135	0.902567	0.42265	0.42265	0.35306				No DE
LOC_Os12g41760.1	1	1	1	1.8415	1	1.42075	1	0.805135	0.902567	0.42265	0.42265	0.35306				No DE
LOC_Os05g41910.1	2.09414	0.787944	1.44104	1.8415	1	1.42075	1	0.805135	0.902567	0.981534	0.500473	0.35306				No DE
LOC_Os08g06420.2	1	0.393972	0.696986	1.8415	1	1.42075	1	0.805135	0.902567	0.297525	0.584565	0.35306				No DE
LOC_Os01g61720.10	1	0.393972	0.696986	1.8415	1	1.42075	1	0.805135	0.902567	0.297525	0.584565	0.35306				No DE
LOC_Os09g37006.1	1	0.393972	0.696986	1.8415	1	1.42075	1	0.805135	0.902567	0.297525	0.584565	0.35306				No DE
LOC_Os04g30760.1	2.09414	0.393972	1.24405	1.8415	1	1.42075	1	0.805135	0.902567	0.869404	0.728403	0.35306				No DE
LOC_Os02g01030.4	2.09414	0.393972	1.24405	1.8415	1	1.42075	1	0.805135	0.902567	0.869404	0.728403	0.35306				No DE
LOC_Os01g01800.2	1	0.787944	0.893972	1.8415	1	1.42075	1	0.805135	0.902567	0.348633	0.957828	0.35306				No DE
LOC_Os03g43930.1	8.37655	1.18192	4.77923	3.683	1.56684	2.62492	1	1.61027	1.30513	0.62362	0.43744	0.353473				No DE
LOC_Os04g33280.2	4.18828	0.393972	2.29112	3.683	1.56684	2.62492	1	1.61027	1.30513	0.89198	0.658922	0.353473				No DE
LOC_Os03g17580.1	4.18828	2.7578	3.47304	1.8415	3.5254	2.68345	1	2.01284	1.50642	0.548941	0.153987	0.353639				No DE
LOC_Os03g17230.1	2.09414	1.57589	1.83501	1.8415	3.5254	2.68345	1	2.01284	1.50642	0.437109	0.621877	0.353639				No DE
LOC_Os06g04880.1	1	1.96986	1.48493	1.8415	3.5254	2.68345	1	2.01284	1.50642	0.342675	0.978334	0.353639				No DE
LOC_Os02g16660.1	2.09414	1.57589	1.83501	3.683	2.35027	3.01663	13.6971	4.02567	8.86139	0.240207	0.283889	0.353835				No DE
LOC_Os08g14580.1	117.272	207.229	162.25	224.663	204.865	214.764	205.457	199.271	202.364	0.372337	0.467488	0.354369				No DE
LOC_Os01g04190.3	1	1.57589	1.28794	1.8415	3.13369	2.48759	1	2.01284	1.50642	0.231981	0.743675	0.354505				No DE
LOC_Os01g57210.1	31.4121	5.5156	18.4638	16.5735	7.83422	12.2038	5.47884	8.05135	6.7651	0.69185	0.463498	0.354885				No DE
LOC_Os12g20410.2	10.4707	6.30355	8.38712	18.415	39.1711	28.793	10.9577	19.7258	15.3417	0.193695	0.288301	0.354901				No DE
LOC_Os09g24820.1	1	1	1	3.683	1	2.3415	1	0.402567	0.701284	0.42265	0.42265	0.355065				No DE
LOC_Os01g04190.2	1	0.787944	0.893972	3.683	1	2.3415	1	0.402567	0.701284	0.394603	0.605091	0.355065				No DE
LOC_Os11g23880.1	2.09414	3.54575	2.81994	1	0.391711	0.695855	10.9577	1.61027	6.28398	0.11422	0.540128	0.355166				No DE
LOC_Os02g16940.1	6.28241	1	3.64121	1.8415	10.5762	6.20885	1	1	1	0.664846	0.42265	0.355307				No DE
LOC_Os03g22160.1	1	5.12163	3.06082	1.8415	1.56684	1.70417	1	1.61027	1.30513	0.578757	0.488089	0.355354				No DE
LOC_Os01g63770.1	1	3.54575	2.27287	1.8415	1.56684	1.70417	1	1.61027	1.30513	0.700332	0.536704	0.355354				No DE
LOC_Os08g03430.2	1	1.57589	1.28794	1.8415	1.56684	1.70417	1	1.61027	1.30513	0.321916	0.971038	0.355354				No DE
LOC_Os10g01044.2	1	1.57589	1.28794	1.8415	1.56684	1.70417	1	1.61027	1.30513	0.321916	0.971038	0.355354				No DE
LOC_Os02g47670.1	2.09414	2.7578	2.42597	1.8415	3.91711	2.8793	1	2.01284	1.50642	0.717757	0.268147	0.35651				No DE
LOC_Os07g37560.3	2.09414	1.18192	1.63803	1.8415	3.91711	2.8793	1	2.01284	1.50642	0.387792	0.86471	0.35651				No DE
LOC_Os04g53170.1	234.543	465.675	350.109	252.285	147.283	199.784	235.59	338.559	287.075	0.357968	0.667713	0.357073				No DE
LOC_Os02g36070.1	1	0.393972	0.696986	1	0.783422	0.891711	1	2.01284	1.50642	0.606601	0.303799	0.357107				No DE
LOC_Os01g29740.1	1	0.393972	0.696986	1	0.783422	0.891711	1	2.01284	1.50642	0.606601	0.303799	0.357107				No DE
LOC_Os01g09620.2	1	0.787944	0.893972	1	0.783422	0.891711	1	2.01284	1.50642	0.989452	0.358156	0.357107				No DE
LOC_Os05g04550.1	1	0.787944	0.893972	1	0.783422	0.891711	1	2.01284	1.50642	0.989452	0.358156	0.357107				No DE
LOC_Os05g42280.1	1	0.787944	0.893972	1	0.783422	0.891711	1	2.01284	1.50642	0.989452	0.358156	0.357107				No DE
LOC_Os01g40620.2	1	1	1	1	0.783422	0.891711	1	2.01284	1.50642	0.42265	0.42265	0.357107				No DE
LOC_Os06g09570.1	1	1	1	1	0.783422	0.891711	1	2.01284	1.50642	0.42265	0.42265	0.357107				No DE
LOC_Os01g66110.1	4.18828	1.57589	2.88208	1	0.783422	0.891711	1	2.01284	1.50642	0.268192	0.429654	0.357107				No DE
LOC_Os11g45250.1	1	1.18192	1.09096	1	0.783422	0.891711	1	2.01284	1.50642	0.294227	0.504163	0.357107				No DE
LOC_Os09g24250.1	1	1.18192	1.09096	1	0.783422	0.891711	1	2.01284	1.50642	0.294227	0.504163	0.357107				No DE
LOC_Os11g35420.2	1	4.33369	2.66684	1	0.783422	0.891711	1	2.01284	1.50642	0.399253	0.573886	0.357107				No DE
LOC_Os05g45720.4	1	3.15177	2.07589	1	0.783422	0.891711	1	2.01284	1.50642	0.387742	0.679257	0.357107				No DE
LOC_Os02g32469.2	1	3.15177	2.07589	1	0.783422	0.891711	1	2.01284	1.50642	0.387742	0.679257	0.357107				No DE
LOC_Os04g30890.1	1	2.36383	1.68192	1	0.783422	0.891711	1	2.01284	1.50642	0.370928	0.855436	0.357107				No DE
LOC_Os03g17140.1	1	2.36383	1.68192	1	0.783422	0.891711	1	2.01284	1.50642	0.370928	0.855436	0.357107				No DE
LOC_Os06g07190.2	1	2.36383	1.68192	1	0.783422	0.891711	1	2.01284	1.50642	0.370928	0.855436	0.357107				No DE
LOC_Os09g10820.1	1	2.36383	1.68192	1	0.783422	0.891711	1	2.01284	1.50642	0.370928	0.855436	0.357107				No DE
LOC_Os12g29330.1	16.7531	35.0635	25.9083	92.0749	484.155	288.115	32.8731	76.8904	54.8817	0.313264	0.348188	0.358605				No DE
LOC_Os10g36250.1	245.014	122.919	183.967	125.222	52.881	89.0514	216.414	111.914	164.164	0.312841	0.828328	0.358707				No DE
LOC_Os01g32460.1	1	13.789	7.39451	1	3.13369	2.06684	2.73942	6.44108	4.59025	0.497569	0.714526	0.358951				No DE
LOC_Os06g10690.1	10.4707	19.6986	15.0846	7.36599	16.0601	11.7131	16.4365	17.3104	16.8735	0.647989	0.736706	0.358973				No DE
LOC_Os11g11990.1	1	1.57589	1.28794	1	3.91711	2.45855	1	0.402567	0.701284	0.513549	0.292953	0.359241				No DE
LOC_Os02g27950.2	1	1.18192	1.09096	1	1.95855	1.47928	1	0.805135	0.902567	0.509497	0.293102	0.359604				No DE
LOC_Os04g37790.2	1	1.18192	1.09096	1	1.95855	1.47928	1	0.805135	0.902567	0.509497	0.293102	0.359604				No DE
LOC_Os09g28810.1	1	1.57589	1.28794	1	1.95855	1.47928	1	0.805135	0.902567	0.764813	0.3325	0.359604				No DE
LOC_Os02g27594.2	1	1.57589	1.28794	1	1.95855	1.47928	1	0.805135	0.902567	0.764813	0.3325	0.359604				No DE
LOC_Os03g48260.1	1	3.15177	2.07589	1	1.95855	1.47928	1	0.805135	0.902567	0.662799	0.390903	0.359604				No DE
LOC_Os08g42540.2	1	3.15177	2.07589	1	1.95855	1.47928	1	0.805135	0.902567	0.662799	0.390903	0.359604				No DE
LOC_Os03g49710.1	1	3.54575	2.27287	1	1.95855	1.47928	1	0.805135	0.902567	0.618605	0.395416	0.359604				No DE
LOC_Os02g07760.1	1	3.54575	2.27287	1	1.95855	1.47928	1	0.805135	0.902567	0.618605	0.395416	0.359604				No DE
LOC_Os04g08350.1	1	3.93972	2.46986	1	1.95855	1.47928	1	0.805135	0.902567	0.587316	0.39881	0.359604				No DE
LOC_Os11g34230.1	1	1	1	1	1.95855	1.47928	1	0.805135	0.902567	0.42265	0.42265	0.359604				No DE
LOC_Os09g36100.2	1	1	1	1	1.95855	1.47928	1	0.805135	0.902567	0.42265	0.42265	0.359604				No DE
LOC_Os02g34760.1	2.09414	0.787944	1.44104	1	1.95855	1.47928	1	0.805135	0.902567	0.966643	0.500473	0.359604				No DE
LOC_Os06g02570.1	1	0.393972	0.696986	1	1.95855	1.47928	1	0.805135	0.902567	0.3017	0.584565	0.359604				No DE
LOC_Os04g27020.1	1	0.393972	0.696986	1	1.95855	1.47928	1	0.805135	0.902567	0.3017	0.584565	0.359604				No DE
LOC_Os02g09990.1	1	0.393972	0.696986	1	1.95855	1.47928	1	0.805135	0.902567	0.3017	0.584565	0.359604				No DE
LOC_Os06g04900.1	1	0.393972	0.696986	1	1.95855	1.47928	1	0.805135	0.902567	0.3017	0.584565	0.359604				No DE
LOC_Os01g49820.2	1	0.393972	0.696986	1	1.95855	1.47928	1	0.805135	0.902567	0.3017	0.584565	0.359604				No DE
LOC_Os03g15960.1	1	0.393972	0.696986	1	1.95855	1.47928	1	0.805135	0.902567	0.3017	0.584565	0.359604				No DE
LOC_Os03g02310.1	2.09414	0.393972	1.24405	1	1.95855	1.47928	1	0.805135	0.902567	0.831985	0.728403	0.359604				No DE
LOC_Os02g34560.1	1	0.787944	0.893972	1	1.95855	1.47928	1	0.805135	0.902567	0.355397	0.957828	0.359604				No DE
LOC_Os12g44000.2	1	0.787944	0.893972	1	1.95855	1.47928	1	0.805135	0.902567	0.355397	0.957828	0.359604				No DE
LOC_Os05g46620.1	1	0.787944	0.893972	1	1.95855	1.47928	1	0.805135	0.902567	0.355397	0.957828	0.359604				No DE
LOC_Os03g53950.1	1	0.787944	0.893972	1	1.95855	1.47928	1	0.805135	0.902567	0.355397	0.957828	0.359604				No DE
LOC_Os01g34480.3	1	0.787944	0.893972	1	1.95855	1.47928	1	0.805135	0.902567	0.355397	0.957828	0.359604				No DE
LOC_Os03g53740.1	1	7.09149	4.04575	1	3.13369	2.06684	2.73942	6.84365	4.79153	0.602189	0.857866	0.35996				No DE
LOC_Os01g12840.1	46.071	26.3961	36.2336	130.746	55.2312	92.9888	60.2673	29.79	45.0286	0.283012	0.675664	0.360012				No DE
LOC_Os04g33200.1	4.18828	8.27341	6.23084	3.683	1.17513	2.42906	8.21827	3.22054	5.7194	0.253582	0.888645	0.360341				No DE
LOC_Os08g38410.3	4.18828	3.93972	4.064	3.683	5.48395	4.58347	1	4.02567	2.51284	0.625341	0.414316	0.36058				No DE
LOC_Os02g34630.1	2.09414	2.7578	2.42597	3.683	5.48395	4.58347	1	4.02567	2.51284	0.153547	0.960372	0.36058				No DE
LOC_Os05g45840.1	8.37655	2.7578	5.56718	7.36599	22.3275	14.8468	1	8.85648	4.92824	0.365393	0.906857	0.361308				No DE
LOC_Os01g73000.2	123.554	88.6436	106.099	82.8674	50.9224	66.8949	90.4009	82.1237	86.2623	0.239376	0.38404	0.361334				No DE
LOC_Os03g29260.2	1	0.787944	0.893972	1.8415	7.83422	4.83786	1	1.61027	1.30513	0.318936	0.331025	0.361607				No DE
LOC_Os03g15720.1	1	1.57589	1.28794	5.52449	19.5855	12.555	1	6.44108	3.72054	0.250475	0.467718	0.36194				No DE
LOC_Os01g32800.2	4.18828	1.96986	3.07907	1	3.13369	2.06684	2.73942	5.23338	3.9864	0.578298	0.641173	0.362654				No DE
LOC_Os10g21470.1	25.1297	13.789	19.4593	7.36599	5.87566	6.62083	19.176	7.64878	13.4124	0.153901	0.532504	0.363001				No DE
LOC_Os09g19510.1	64.9183	45.7007	55.3095	106.807	57.9732	82.39	60.2673	44.685	52.4761	0.410509	0.840126	0.363478				No DE
LOC_Os05g26954.1	2.09414	3.54575	2.81994	7.36599	11.7513	9.55866	8.21827	2.4154	5.31684	0.100139	0.491642	0.363732				No DE
LOC_Os08g09690.2	25.1297	19.3046	22.2171	9.20749	18.8021	14.0048	21.9154	18.1155	20.0155	0.280937	0.591386	0.364213				No DE
LOC_Os11g31540.1	23.0355	9.06135	16.0484	1.8415	1.56684	1.70417	16.4365	2.81797	9.62725	0.176533	0.578067	0.36472				No DE
LOC_Os05g31040.1	1	1.18192	1.09096	9.20749	2.35027	5.77888	1	2.4154	1.7077	0.305046	0.478496	0.364862				No DE
LOC_Os01g60850.1	1	1	1	1	4.30882	2.65441	1	0.402567	0.701284	0.42265	0.42265	0.365229				No DE
LOC_Os01g22520.2	79.5772	125.283	102.43	68.1354	32.512	50.3237	63.0067	88.5648	75.7858	0.213939	0.41593	0.365318				No DE
LOC_Os02g33580.1	6.28241	6.69752	6.48997	9.20749	37.996	23.6017	1	10.8693	5.93466	0.356576	0.920748	0.365468				No DE
LOC_Os03g17570.4	25.1297	16.9408	21.0352	14.732	19.1938	16.9629	21.9154	18.5181	20.2167	0.474558	0.870537	0.365669				No DE
LOC_Os01g01970.1	2.09414	3.15177	2.62296	1.8415	1.17513	1.50832	1	1.2077	1.10385	0.216467	0.106184	0.366152				No DE
LOC_Os08g02040.1	2.09414	3.54575	2.81994	1.8415	1.17513	1.50832	1	1.2077	1.10385	0.242223	0.144105	0.366152				No DE
LOC_Os01g64780.4	4.18828	1.96986	3.07907	1.8415	1.17513	1.50832	1	1.2077	1.10385	0.307842	0.218233	0.366152				No DE
LOC_Os10g32960.1	1	0.787944	0.893972	1.8415	1.17513	1.50832	1	1.2077	1.10385	0.22099	0.292912	0.366152				No DE
LOC_Os01g05660.1	2.09414	1	1.54707	1.8415	1.17513	1.50832	1	1.2077	1.10385	0.957258	0.509524	0.366152				No DE
LOC_Os07g49530.1	1	1.18192	1.09096	1.8415	1.17513	1.50832	1	1.2077	1.10385	0.350376	0.934103	0.366152				No DE
LOC_Os10g28030.2	1	1.18192	1.09096	1.8415	1.17513	1.50832	1	1.2077	1.10385	0.350376	0.934103	0.366152				No DE
LOC_Os08g13469.1	18.8472	2.36383	10.6055	1	1.95855	1.47928	8.21827	2.01284	5.11555	0.384147	0.596635	0.366387				No DE
LOC_Os08g03310.5	14.659	23.2443	18.9516	22.098	23.1109	22.6045	5.47884	21.3361	13.4075	0.487046	0.601249	0.366588				No DE
LOC_Os09g16950.1	1	1.57589	1.28794	7.36599	52.4893	29.9276	2.73942	4.83081	3.78512	0.332053	0.147908	0.366635				No DE
LOC_Os05g02754.1	1	2.7578	1.8789	1	1.56684	1.28342	5.47884	1.61027	3.54456	0.585129	0.515156	0.366912				No DE
LOC_Os01g70820.1	2.09414	0.393972	1.24405	3.683	26.6363	15.1597	1	2.81797	1.90899	0.350133	0.646589	0.368773				No DE
LOC_Os06g02555.1	23.0355	6.69752	14.8665	16.5735	7.44251	12.008	8.21827	4.42824	6.32325	0.788878	0.415495	0.369085				No DE
LOC_Os02g01010.1	1	0.787944	0.893972	1	1.17513	1.08757	2.73942	1.2077	1.97356	0.294495	0.297408	0.369299				No DE
LOC_Os05g03174.1	1	3.15177	2.07589	1	1.17513	1.08757	2.73942	1.2077	1.97356	0.456538	0.945294	0.369299				No DE
LOC_Os01g26160.1	98.4245	105.19	101.807	136.271	94.794	115.532	84.9221	96.6162	90.7691	0.580695	0.243861	0.369333				No DE
LOC_Os11g30210.1	94.2362	52.3982	73.3172	232.029	93.2272	162.628	93.1403	70.8519	81.9961	0.3431	0.749349	0.370041				No DE
LOC_Os11g42040.1	4.18828	3.93972	4.064	1	7.0508	4.0254	10.9577	6.03851	8.4981	0.990987	0.213585	0.370044				No DE
LOC_Os01g19400.1	8.37655	3.54575	5.96115	12.8905	4.30882	8.59965	2.73942	4.42824	3.58383	0.645679	0.450924	0.370097				No DE
LOC_Os01g72900.1	1	1.18192	1.09096	1	4.70053	2.85027	1	0.402567	0.701284	0.442505	0.338352	0.370218				No DE
LOC_Os01g25484.2	1	1.57589	1.28794	1	0.391711	0.695855	1	4.83081	2.9154	0.293026	0.489219	0.370931				No DE
LOC_Os04g12010.2	6.28241	7.48546	6.88394	3.683	8.61764	6.15032	1	4.42824	2.71412	0.799868	0.148617	0.371162				No DE
LOC_Os04g35560.2	1	5.90958	3.45479	1.8415	2.74198	2.29174	2.73942	8.45391	5.59667	0.687031	0.626962	0.371551				No DE
LOC_Os01g62910.1	4.18828	11.0312	7.60974	1.8415	2.74198	2.29174	2.73942	8.45391	5.59667	0.26323	0.695801	0.371551				No DE
LOC_Os04g35790.3	1	5.90958	3.45479	1	3.13369	2.06684	2.73942	9.66162	6.20052	0.655743	0.58393	0.371967				No DE
LOC_Os03g52130.1	1	4.72766	2.86383	3.683	1.56684	2.62492	8.21827	3.22054	5.7194	0.92142	0.456359	0.372298				No DE
LOC_Os05g03150.1	8.37655	1.18192	4.77923	3.683	1.56684	2.62492	8.21827	3.22054	5.7194	0.62362	0.84994	0.372298				No DE
LOC_Os05g03574.2	1	0.393972	0.696986	1	0.783422	0.891711	1	2.4154	1.7077	0.606601	0.319636	0.372496				No DE
LOC_Os07g30820.1	1	0.787944	0.893972	1	0.783422	0.891711	1	2.4154	1.7077	0.989452	0.373372	0.372496				No DE
LOC_Os11g26880.1	1	1	1	1	0.783422	0.891711	1	2.4154	1.7077	0.42265	0.42265	0.372496				No DE
LOC_Os01g73910.1	1	1.18192	1.09096	1	0.783422	0.891711	1	2.4154	1.7077	0.294227	0.478496	0.372496				No DE
LOC_Os01g64930.1	1	3.93972	2.46986	1	0.783422	0.891711	1	2.4154	1.7077	0.396358	0.686319	0.372496				No DE
LOC_Os02g27850.1	2.09414	0.393972	1.24405	1	0.783422	0.891711	1	2.4154	1.7077	0.720826	0.715823	0.372496				No DE
LOC_Os02g04840.1	1	3.54575	2.27287	1	0.783422	0.891711	1	2.4154	1.7077	0.392652	0.735378	0.372496				No DE
LOC_Os04g36700.1	1	3.54575	2.27287	1	0.783422	0.891711	1	2.4154	1.7077	0.392652	0.735378	0.372496				No DE
LOC_Os02g10080.1	1	2.36383	1.68192	1	0.783422	0.891711	1	2.4154	1.7077	0.370928	0.98145	0.372496				No DE
LOC_Os07g38760.1	1	2.36383	1.68192	1	0.783422	0.891711	1	2.4154	1.7077	0.370928	0.98145	0.372496				No DE
LOC_Os08g31630.2	10.4707	3.93972	7.2052	5.52449	7.83422	6.67936	2.73942	6.03851	4.38897	0.893262	0.521916	0.373267				No DE
LOC_Os01g32800.1	2.09414	3.15177	2.62296	3.683	3.13369	3.40834	1	3.22054	2.11027	0.318215	0.717241	0.374106				No DE
LOC_Os01g20120.1	6.28241	20.0926	13.1875	5.52449	12.5347	9.02962	10.9577	27.7771	19.3674	0.645054	0.627335	0.374201				No DE
LOC_Os11g05380.1	1	1.57589	1.28794	1	5.09224	3.04612	1	0.402567	0.701284	0.484453	0.292953	0.374431				No DE
LOC_Os06g07140.1	1	2.36383	1.68192	1	5.09224	3.04612	1	0.402567	0.701284	0.591714	0.318433	0.374431				No DE
LOC_Os04g23620.1	1	1.18192	1.09096	1	2.35027	1.67513	1	0.805135	0.902567	0.481509	0.293102	0.374897				No DE
LOC_Os07g49030.1	1	1.57589	1.28794	1	2.35027	1.67513	1	0.805135	0.902567	0.650506	0.3325	0.374897				No DE
LOC_Os11g41600.1	1	1.57589	1.28794	1	2.35027	1.67513	1	0.805135	0.902567	0.650506	0.3325	0.374897				No DE
LOC_Os02g18550.1	1	1.57589	1.28794	1	2.35027	1.67513	1	0.805135	0.902567	0.650506	0.3325	0.374897				No DE
LOC_Os10g21000.1	1	1.96986	1.48493	1	2.35027	1.67513	1	0.805135	0.902567	0.840278	0.360175	0.374897				No DE
LOC_Os07g37570.1	1	1.96986	1.48493	1	2.35027	1.67513	1	0.805135	0.902567	0.840278	0.360175	0.374897				No DE
LOC_Os07g30800.1	1	1.96986	1.48493	1	2.35027	1.67513	1	0.805135	0.902567	0.840278	0.360175	0.374897				No DE
LOC_Os01g32750.1	1	1.96986	1.48493	1	2.35027	1.67513	1	0.805135	0.902567	0.840278	0.360175	0.374897				No DE
LOC_Os01g61710.1	2.09414	1	1.54707	1	2.35027	1.67513	1	0.805135	0.902567	0.896351	0.365857	0.374897				No DE
LOC_Os08g09240.2	1	2.7578	1.8789	1	2.35027	1.67513	1	0.805135	0.902567	0.871076	0.384619	0.374897				No DE
LOC_Os11g42510.1	1	2.7578	1.8789	1	2.35027	1.67513	1	0.805135	0.902567	0.871076	0.384619	0.374897				No DE
LOC_Os11g13694.1	1	3.54575	2.27287	1	2.35027	1.67513	1	0.805135	0.902567	0.718514	0.395416	0.374897				No DE
LOC_Os07g49510.1	1	1	1	1	2.35027	1.67513	1	0.805135	0.902567	0.42265	0.42265	0.374897				No DE
LOC_Os05g37340.1	2.09414	0.787944	1.44104	1	2.35027	1.67513	1	0.805135	0.902567	0.826455	0.500473	0.374897				No DE
LOC_Os04g34984.1	1	0.787944	0.893972	1	2.35027	1.67513	1	0.805135	0.902567	0.371401	0.957828	0.374897				No DE
LOC_Os12g16690.1	2.09414	12.6071	7.35062	5.52449	4.70053	5.11251	5.47884	10.4668	7.9728	0.712519	0.924598	0.375244				No DE
LOC_Os10g04600.3	4.18828	4.72766	4.45797	7.36599	14.4933	10.9296	1	8.85648	4.92824	0.211868	0.915846	0.375254				No DE
LOC_Os08g10590.1	20.9414	37.4273	29.1843	11.049	21.1524	16.1007	19.176	28.5823	23.8791	0.308618	0.632394	0.376793				No DE
LOC_Os03g27970.1	1	3.93972	2.46986	1	5.09224	3.04612	5.47884	5.23338	5.35611	0.840335	0.189509	0.376802				No DE
LOC_Os10g32930.1	2.09414	4.72766	3.4109	1.8415	2.74198	2.29174	2.73942	9.25905	5.99924	0.505669	0.538238	0.376902				No DE
LOC_Os08g39300.4	1	10.2433	5.62163	1.8415	2.74198	2.29174	2.73942	9.25905	5.99924	0.547748	0.952842	0.376902				No DE
LOC_Os01g72940.1	12.5648	3.93972	8.25227	7.36599	3.5254	5.44569	13.6971	6.44108	10.0691	0.612464	0.777745	0.377011				No DE
LOC_Os02g04950.1	6.28241	3.54575	4.91408	11.049	2.74198	6.89548	2.73942	1.61027	2.17485	0.694894	0.205454	0.377055				No DE
LOC_Os08g42960.1	31.4121	17.7287	24.5704	29.464	61.4986	45.4813	30.1336	24.154	27.1438	0.352822	0.763213	0.377317				No DE
LOC_Os11g41900.1	8.37655	3.54575	5.96115	9.20749	4.30882	6.75815	1	5.23338	3.11669	0.838326	0.469229	0.3775				No DE
LOC_Os03g53800.4	6.28241	4.33369	5.30805	1	3.5254	2.2627	16.4365	3.22054	9.82854	0.196411	0.568331	0.377591				No DE
LOC_Os07g29600.2	4.18828	10.2433	7.21577	3.683	5.87566	4.77933	5.47884	7.24621	6.36253	0.528229	0.812105	0.377687				No DE
LOC_Os02g27310.1	1	1.96986	1.48493	1.8415	6.26737	4.05444	1	2.01284	1.50642	0.374349	0.978334	0.378338				No DE
LOC_Os04g01250.1	1	1.96986	1.48493	5.52449	1	3.26225	1	0.402567	0.701284	0.52268	0.302668	0.378373				No DE
LOC_Os08g02070.1	2.09414	1	1.54707	1	0.391711	0.695855	1	5.63594	3.31797	0.306865	0.534628	0.378612				No DE
LOC_Os04g09530.1	12.5648	20.0926	16.3287	25.781	24.2861	25.0335	24.6548	21.7386	23.1967	0.151404	0.230954	0.378806				No DE
LOC_Os01g09570.1	18.8472	10.2433	14.5453	25.781	45.8302	35.8056	30.1336	8.05135	19.0925	0.190634	0.738121	0.378918				No DE
LOC_Os03g53750.1	1	7.09149	4.04575	5.52449	9.40106	7.46278	1	6.44108	3.72054	0.443801	0.943781	0.379055				No DE
LOC_Os11g46970.1	18.8472	13.395	16.1211	12.8905	50.9224	31.9064	13.6971	6.84365	10.2704	0.497613	0.31324	0.379241				No DE
LOC_Os02g15540.1	4.18828	5.5156	4.85194	5.52449	17.627	11.5757	5.47884	4.02567	4.75226	0.384472	0.928556	0.379301				No DE
LOC_Os11g40540.1	37.6945	38.6092	38.1519	27.6225	41.5214	34.5719	46.5702	39.8542	43.2122	0.658392	0.273961	0.379339				No DE
LOC_Os08g41210.2	2.09414	1.18192	1.63803	1	0.783422	0.891711	2.73942	1	1.86971	0.25238	0.835455	0.380557				No DE
LOC_Os11g18770.2	4.18828	0.393972	2.29112	1	0.783422	0.891711	2.73942	1	1.86971	0.538129	0.858653	0.380557				No DE
LOC_Os05g36360.1	1	2.7578	1.8789	1.8415	6.65909	4.25029	1	2.01284	1.50642	0.452686	0.748678	0.380954				No DE
LOC_Os07g48960.1	27.2238	24.4262	25.825	27.6225	29.3783	28.5004	43.8308	29.3874	36.6091	0.246666	0.280285	0.380993				No DE
LOC_Os11g11490.1	1	1.57589	1.28794	1.8415	0.783422	1.31246	2.73942	1.61027	2.17485	0.971231	0.296621	0.380997				No DE
LOC_Os04g38260.1	1	1.18192	1.09096	3.683	16.0601	9.87157	1	4.42824	2.71412	0.291777	0.444162	0.381003				No DE
LOC_Os08g30020.1	123.554	189.894	156.724	204.406	166.477	185.442	161.626	166.663	164.144	0.530703	0.844201	0.38147				No DE
LOC_Os01g12560.1	1	11.0312	6.0156	1	0.391711	0.695855	1	6.03851	3.51926	0.400712	0.699991	0.38167				No DE
LOC_Os01g66320.1	1	1.18192	1.09096	1	0.783422	0.891711	1	2.81797	1.90899	0.294227	0.465036	0.382142				No DE
LOC_Os01g68060.1	12.5648	13.395	12.9799	12.8905	50.139	31.5147	5.47884	14.895	10.1869	0.424598	0.614445	0.382498				No DE
LOC_Os08g43060.2	25.1297	43.3369	34.2333	36.83	51.7058	44.2679	13.6971	40.6593	27.1782	0.483253	0.706803	0.382598				No DE
LOC_Os03g07430.5	1	1.96986	1.48493	1.8415	1.17513	1.50832	10.9577	2.01284	6.48526	0.971906	0.382057	0.382672				No DE
LOC_Os04g58600.2	10.4707	0.787944	5.62932	1.8415	1.17513	1.50832	10.9577	2.01284	6.48526	0.485206	0.908556	0.382672				No DE
LOC_Os05g32580.2	10.4707	3.15177	6.81123	5.52449	2.35027	3.93738	1	2.81797	1.90899	0.546059	0.323218	0.382915				No DE
LOC_Os10g21920.1	4.18828	2.36383	3.27605	5.52449	2.35027	3.93738	1	2.81797	1.90899	0.752497	0.399674	0.382915				No DE
LOC_Os05g04510.1	104.707	101.645	103.176	79.1844	148.458	113.821	43.8308	90.9802	67.4055	0.787828	0.269193	0.383333				No DE
LOC_Os10g41380.1	1	0.787944	0.893972	1	6.26737	3.63369	1	0.402567	0.701284	0.407775	0.605091	0.383846				No DE
LOC_Os11g34940.1	50.2593	908.893	479.576	1.8415	4.70053	3.27101	35.6125	650.951	343.282	0.382772	0.820498	0.384269				No DE
LOC_Os06g02470.1	1	1.18192	1.09096	1	2.74198	1.87099	1	0.805135	0.902567	0.46706	0.293102	0.384315				No DE
LOC_Os05g37500.1	1	1.57589	1.28794	1	2.74198	1.87099	1	0.805135	0.902567	0.590076	0.3325	0.384315				No DE
LOC_Os04g35180.2	1	1.57589	1.28794	1	2.74198	1.87099	1	0.805135	0.902567	0.590076	0.3325	0.384315				No DE
LOC_Os01g43350.1	1	1.96986	1.48493	1	2.74198	1.87099	1	0.805135	0.902567	0.735886	0.360175	0.384315				No DE
LOC_Os12g43550.1	1	2.36383	1.68192	1	2.74198	1.87099	1	0.805135	0.902567	0.880011	0.375298	0.384315				No DE
LOC_Os08g09240.3	1	3.15177	2.07589	1	2.74198	1.87099	1	0.805135	0.902567	0.895902	0.390903	0.384315				No DE
LOC_Os01g64170.4	1	1	1	1	2.74198	1.87099	1	0.805135	0.902567	0.42265	0.42265	0.384315				No DE
LOC_Os03g17700.1	1	0.393972	0.696986	1	2.74198	1.87099	1	0.805135	0.902567	0.330959	0.584565	0.384315				No DE
LOC_Os05g35650.1	2.09414	13.395	7.74459	3.683	9.79277	6.73788	8.21827	17.713	12.9656	0.889853	0.552611	0.38494				No DE
LOC_Os02g32900.1	2.09414	35.0635	18.5788	1	2.74198	1.87099	2.73942	18.9207	10.83	0.418011	0.714075	0.3857				No DE
LOC_Os07g05050.1	2.09414	2.36383	2.22898	11.049	5.48395	8.26647	2.73942	6.44108	4.59025	0.162529	0.331144	0.386021				No DE
LOC_Os12g16350.13	10.4707	22.0624	16.2666	20.2565	20.369	20.3127	16.4365	20.1284	18.2825	0.557371	0.771837	0.386263				No DE
LOC_Os11g48100.1	1	9.06135	5.03068	5.52449	6.26737	5.89593	1	5.63594	3.31797	0.850545	0.747946	0.386683				No DE
LOC_Os12g07970.1	1	3.54575	2.27287	1.8415	7.83422	4.83786	1	2.01284	1.50642	0.513312	0.632123	0.387335				No DE
LOC_Os04g29550.1	50.2593	477.1	263.68	1.8415	18.0187	9.9301	21.9154	266.5	144.207	0.356753	0.675176	0.387569				No DE
LOC_Os02g34120.1	14.659	10.6372	12.6481	9.20749	7.83422	8.52085	13.6971	8.85648	11.2768	0.191578	0.70551	0.387629				No DE
LOC_Os06g43270.1	6.28241	5.90958	6.096	7.36599	2.35027	4.85813	13.6971	6.03851	9.86781	0.671279	0.428927	0.387982				No DE
LOC_Os01g64560.2	10.4707	2.7578	6.61425	7.36599	2.35027	4.85813	13.6971	6.03851	9.86781	0.739389	0.610169	0.387982				No DE
LOC_Os08g10740.1	6.28241	30.7298	18.5061	1	2.35027	1.67513	2.73942	24.9592	13.8493	0.302951	0.804498	0.38821				No DE
LOC_Os10g14870.1	1	0.393972	0.696986	1	0.783422	0.891711	1	3.22054	2.11027	0.606601	0.344352	0.38871				No DE
LOC_Os08g04270.3	1	1.18192	1.09096	1	0.783422	0.891711	1	3.22054	2.11027	0.294227	0.456777	0.38871				No DE
LOC_Os03g44760.4	1	1.57589	1.28794	1	0.783422	0.891711	1	3.22054	2.11027	0.326653	0.547834	0.38871				No DE
LOC_Os03g22880.1	1	1.57589	1.28794	1	0.783422	0.891711	1	3.22054	2.11027	0.326653	0.547834	0.38871				No DE
LOC_Os06g47890.1	1	1.57589	1.28794	1	0.783422	0.891711	1	3.22054	2.11027	0.326653	0.547834	0.38871				No DE
LOC_Os05g08770.1	2.09414	1.18192	1.63803	1	0.783422	0.891711	1	3.22054	2.11027	0.25238	0.731978	0.38871				No DE
LOC_Os02g42330.1	1	4.33369	2.66684	1	0.783422	0.891711	1	3.22054	2.11027	0.399253	0.80718	0.38871				No DE
LOC_Os09g25945.1	1	3.93972	2.46986	1	0.783422	0.891711	1	3.22054	2.11027	0.396358	0.863262	0.38871				No DE
LOC_Os01g65100.1	1	2.7578	1.8789	1	0.783422	0.891711	1	3.22054	2.11027	0.380939	0.885228	0.38871				No DE
LOC_Os03g26920.1	1	3.15177	2.07589	1	0.783422	0.891711	1	3.22054	2.11027	0.387742	0.984277	0.38871				No DE
LOC_Os12g24020.2	1	3.15177	2.07589	1	0.783422	0.891711	1	3.22054	2.11027	0.387742	0.984277	0.38871				No DE
LOC_Os11g40540.2	48.1652	44.9128	46.539	38.6714	44.655	41.6632	19.176	40.2567	29.7163	0.288525	0.255439	0.389406				No DE
LOC_Os08g42960.2	12.5648	16.1528	14.3588	22.098	57.9732	40.0356	21.9154	18.9207	20.418	0.290375	0.122086	0.389583				No DE
LOC_Os12g34990.1	6.28241	15.7589	11.0206	11.049	17.627	14.338	1	12.8822	6.94108	0.623276	0.645104	0.389793				No DE
LOC_Os04g01310.1	2.09414	2.7578	2.42597	7.36599	21.5441	14.455	8.21827	4.83081	6.52454	0.232161	0.140818	0.390213				No DE
LOC_Os06g13870.1	1	0.787944	0.893972	1	7.44251	4.22125	1	0.402567	0.701284	0.410396	0.605091	0.390216				No DE
LOC_Os03g26210.1	6.28241	39.0032	22.6428	1	6.65909	3.82954	8.21827	6.03851	7.12839	0.374721	0.443923	0.390259				No DE
LOC_Os06g09450.2	4.18828	44.9128	24.5505	1.8415	10.5762	6.20885	8.21827	21.3361	14.7772	0.471359	0.692595	0.390463				No DE
LOC_Os02g01150.4	75.389	56.7319	66.0604	58.9279	21.9358	40.4319	109.577	48.7107	79.1438	0.341573	0.720908	0.390584				No DE
LOC_Os04g07110.1	2.09414	5.90958	4.00186	1	3.13369	2.06684	1	0.805135	0.902567	0.469399	0.246166	0.39066				No DE
LOC_Os08g04920.3	1	1.18192	1.09096	1	3.13369	2.06684	1	0.805135	0.902567	0.458277	0.293102	0.39066				No DE
LOC_Os08g12760.3	1	1.18192	1.09096	1	3.13369	2.06684	1	0.805135	0.902567	0.458277	0.293102	0.39066				No DE
LOC_Os09g27580.2	1	1.96986	1.48493	1	3.13369	2.06684	1	0.805135	0.902567	0.668706	0.360175	0.39066				No DE
LOC_Os05g28940.1	1	2.36383	1.68192	1	3.13369	2.06684	1	0.805135	0.902567	0.789832	0.375298	0.39066				No DE
LOC_Os08g09240.1	1	2.36383	1.68192	1	3.13369	2.06684	1	0.805135	0.902567	0.789832	0.375298	0.39066				No DE
LOC_Os05g48660.1	1	3.15177	2.07589	1	3.13369	2.06684	1	0.805135	0.902567	0.99578	0.390903	0.39066				No DE
LOC_Os03g11570.1	1	3.54575	2.27287	1	3.13369	2.06684	1	0.805135	0.902567	0.912618	0.395416	0.39066				No DE
LOC_Os01g33050.1	1	0.787944	0.893972	1	3.13369	2.06684	1	0.805135	0.902567	0.388134	0.957828	0.39066				No DE
LOC_Os02g40514.2	1	3.93972	2.46986	9.20749	2.35027	5.77888	2.73942	1.2077	1.97356	0.468641	0.792856	0.391941				No DE
LOC_Os01g24950.1	20.9414	7.09149	14.0164	11.049	9.79277	10.4209	2.73942	10.0642	6.4018	0.656594	0.433568	0.392498				No DE
LOC_Os09g37520.1	1	9.06135	5.03068	1.8415	10.1845	6.01299	8.21827	16.5053	12.3618	0.881104	0.332363	0.39314				No DE
LOC_Os10g29240.1	4.18828	4.72766	4.45797	16.5735	3.91711	10.2453	2.73942	4.02567	3.38255	0.457325	0.262999	0.393452				No DE
LOC_Os05g03574.3	1	0.393972	0.696986	1	0.783422	0.891711	1	3.62311	2.31155	0.606601	0.353179	0.39346				No DE
LOC_Os01g02040.1	1	1.57589	1.28794	1	0.783422	0.891711	1	3.62311	2.31155	0.326653	0.525514	0.39346				No DE
LOC_Os12g24020.1	2.09414	4.33369	3.21391	1	0.783422	0.891711	1	3.62311	2.31155	0.175043	0.653	0.39346				No DE
LOC_Os11g26594.1	1	1.18192	1.09096	9.20749	3.13369	6.17059	1	4.02567	2.51284	0.23651	0.447189	0.393751				No DE
LOC_Os04g01290.3	10.4707	4.33369	7.40219	3.683	7.83422	5.75861	10.9577	6.84365	8.90067	0.700667	0.724292	0.394767				No DE
LOC_Os03g29190.1	2.09414	1.57589	1.83501	14.732	4.30882	9.5204	5.47884	1.61027	3.54456	0.278679	0.473419	0.394849				No DE
LOC_Os12g19090.1	6.28241	3.15177	4.71709	3.683	2.35027	3.01663	2.73942	0.402567	1.57099	0.422829	0.248557	0.394935				No DE
LOC_Os01g65230.1	1	1.18192	1.09096	1	3.5254	2.2627	1	0.805135	0.902567	0.452382	0.293102	0.395214				No DE
LOC_Os01g64700.1	1	1.96986	1.48493	1	3.5254	2.2627	1	0.805135	0.902567	0.623349	0.360175	0.395214				No DE
LOC_Os09g37540.1	2.09414	1	1.54707	1	3.5254	2.2627	1	0.805135	0.902567	0.654873	0.365857	0.395214				No DE
LOC_Os04g37690.1	1	2.36383	1.68192	1	3.5254	2.2627	1	0.805135	0.902567	0.724872	0.375298	0.395214				No DE
LOC_Os09g26900.1	1	0.787944	0.893972	1	3.5254	2.2627	1	0.805135	0.902567	0.393007	0.957828	0.395214				No DE
LOC_Os03g07530.1	1	0.787944	0.893972	1	3.5254	2.2627	1	0.805135	0.902567	0.393007	0.957828	0.395214				No DE
LOC_Os06g43860.1	529.817	273.022	401.42	248.602	205.648	227.125	358.864	235.502	297.183	0.312504	0.540438	0.395688				No DE
LOC_Os12g34990.2	1	3.54575	2.27287	1.8415	3.13369	2.48759	2.73942	6.44108	4.59025	0.894233	0.410659	0.395708				No DE
LOC_Os10g42710.3	12.5648	3.54575	8.05529	5.52449	6.26737	5.89593	8.21827	6.03851	7.12839	0.680265	0.860116	0.396504				No DE
LOC_Os03g01710.1	2.09414	0.787944	1.44104	3.683	1	2.3415	1	0.805135	0.902567	0.607499	0.500473	0.396702				No DE
LOC_Os04g36620.3	1	0.787944	0.893972	3.683	1	2.3415	1	0.805135	0.902567	0.394603	0.957828	0.396702				No DE
LOC_Os01g67250.1	1	1.96986	1.48493	1	0.783422	0.891711	1	4.02567	2.51284	0.354921	0.583958	0.397049				No DE
LOC_Os06g46590.3	2.09414	4.72766	3.4109	1	0.783422	0.891711	1	4.02567	2.51284	0.196809	0.698147	0.397049				No DE
LOC_Os02g09180.1	1	5.12163	3.06082	1	0.783422	0.891711	1	4.02567	2.51284	0.403479	0.850144	0.397049				No DE
LOC_Os03g55100.1	4.18828	13.789	8.98864	1.8415	7.0508	4.44615	5.47884	14.895	10.1869	0.493051	0.874973	0.397729				No DE
LOC_Os11g31890.1	41.8828	36.6394	39.2611	81.0259	46.6136	63.8197	54.7884	22.5438	38.6661	0.293689	0.974253	0.397795				No DE
LOC_Os12g35320.1	14.659	42.155	28.407	16.5735	24.2861	20.4298	21.9154	37.0362	29.4758	0.632584	0.951886	0.398125				No DE
LOC_Os01g03690.1	1	1.18192	1.09096	1	3.91711	2.45855	1	0.805135	0.902567	0.448156	0.293102	0.398638				No DE
LOC_Os02g39330.1	1	1	1	1	3.91711	2.45855	1	0.805135	0.902567	0.42265	0.42265	0.398638				No DE
[truncated: 7,142 more rows]
