# Supplementary material for: Unraveling regulatory divergence, heterotic malleability, and allelic imbalance switching in rice due to drought stress
Source: Sci Rep. 2021 Jun 29;11:13489. doi: 10.1038/s41598-021-92938-x (PMC8241847; doi:10.1038/s41598-021-92938-x)
Supplement: Supplementary file 21 — Supplementary Information 21. [file 41598_2021_92938_MOESM21_ESM.xlsx]

## Sheet: stress P<0.10
	norm_APO_1s_e	norm_APO_2s_e	Apo_ave	norm_IR64_1s_e	norm_IR64_2s_e	IR64_ave	norm_hyb_1s	norm_hyb_2s	Hyb_ave	IR64≠Apo	Apo≠Hy	IR64≠Hy	IR64≠Apo	Apo≠Hy	IR64≠Hy	Pattern
LOC_Os05g41190.1	18.7899	18.4607	18.6253	27.7211	27.6971	27.7091	21.6534	22.022	21.8377	0.000329905	0.00586479	0.000987968	Apo<IR64	Apo<Hyb	IR64>Hyb	Apo<Hyb<IR64
LOC_Os07g39920.1	4.69748	4.89774	4.79761	0	0.865534	0.432767	2.70667	3.146	2.92634	0.0101985	0.0162386	0.0358559	Apo>IR64	Apo>Hyb	IR64<Hyb	IR64<Hyb<Apo
LOC_Os12g20410.3	7.04622	4.52099	5.78361	38.8095	43.7095	41.2595	24.3601	22.8085	23.5843	0.00598191	0.00685933	0.0204918	Apo<IR64	Apo<Hyb	IR64>Hyb	Apo<Hyb<IR64
LOC_Os01g27360.1	18.7899	17.7072	18.2486	180.187	274.807	227.497	83.9069	91.6272	87.767	0.0475115	0.00312913	0.0986238	Apo<IR64	Apo<Hyb	IR64>Hyb	Apo<Hyb<IR64
LOC_Os09g11480.2	230.176	204.575	217.376	38.8095	22.0711	30.4403	165.107	176.962	171.035	0.00662702	0.081497	0.00527898	Apo>IR64	Apo>Hyb	IR64<Hyb	IR64<Hyb<Apo
LOC_Os01g02370.1	28.1849	32.4005	30.2927	2.77211	4.32767	3.54989	21.6534	19.6625	20.6579	0.00698417	0.0538506	0.00540832	Apo>IR64	Apo>Hyb	IR64<Hyb	IR64<Hyb<Apo
LOC_Os04g04060.1	7.04622	5.65124	6.34873	0	0.865534	0.432767	2.70667	3.146	2.92634	0.0187129	0.0427483	0.0358559	Apo>IR64	Apo>Hyb	IR64<Hyb	IR64<Hyb<Apo
LOC_Os08g15149.1	155.017	124.704	139.86	13.8605	6.92428	10.3924	29.7734	41.2912	35.5323	0.0141174	0.0233109	0.0646492	Apo>IR64	Apo>Hyb	IR64<Hyb	IR64<Hyb<Apo
LOC_Os08g06240.1	25.8361	20.7212	23.2787	133.061	118.145	125.603	54.1335	42.8642	48.4988	0.00588452	0.0552562	0.0143798	Apo<IR64	Apo<Hyb	IR64>Hyb	Apo<Hyb<IR64
LOC_Os02g01332.1	9.39496	14.3165	11.8557	72.0749	104.73	88.4023	21.6534	22.8085	22.2309	0.0435158	0.0545413	0.0558968	Apo<IR64	Apo<Hyb	IR64>Hyb	Apo<Hyb<IR64
LOC_Os12g35340.1	11.7437	5.65124	8.69747	80.3912	116.847	98.6192	32.4801	40.5047	36.4924	0.039738	0.0313147	0.0796237	Apo<IR64	Apo<Hyb	IR64>Hyb	Apo<Hyb<IR64
LOC_Os02g17360.2	91.6008	90.7966	91.1987	24.949	26.3988	25.6739	70.3735	64.8862	67.6298	0.000160012	0.0135614	0.00454371	Apo>IR64	Apo>Hyb	IR64<Hyb	IR64<Hyb<Apo
LOC_Os05g02260.4	180.853	155.221	168.037	36.0374	64.0495	50.0435	94.7336	104.604	99.669	0.024924	0.0380627	0.0790723	Apo>IR64	Apo>Hyb	IR64<Hyb	IR64<Hyb<Apo
LOC_Os02g47620.2	9.39496	10.549	9.97197	5.54422	5.62597	5.5851	8.12002	7.07849	7.59926	0.0169467	0.0926407	0.0611554	Apo>IR64	Apo>Hyb	IR64<Hyb	IR64<Hyb<Apo
LOC_Os06g03514.2	11.7437	12.8095	12.2766	49.898	50.201	50.0495	21.6534	18.876	20.2647	0.000215049	0.0329679	0.00219249	Apo<IR64	Apo<Hyb	IR64>Hyb	Apo<Hyb<IR64
LOC_Os02g57290.2	18.7899	21.098	19.9439	0	2.5966	1.2983	13.5334	16.1232	14.8283	0.0085677	0.0983053	0.0178768	Apo>IR64	Apo>Hyb	IR64<Hyb	IR64<Hyb<Apo
LOC_Os07g08810.1	2.34874	2.2605	2.30462	13.8605	9.95365	11.9071	0	0.786499	0.39325	0.0389996	0.0402901	0.0286696	Apo<IR64	Apo>Hyb	IR64>Hyb	Hyb<Apo<IR64
LOC_Os11g32480.1	204.34	178.956	191.648	365.919	377.373	371.646	154.28	136.458	145.369	0.0059313	0.0963389	0.00218445	Apo<IR64	Apo>Hyb	IR64>Hyb	Hyb<Apo<IR64
LOC_Os09g08370.2	23.4874	23.3585	23.4229	24.949	34.6214	29.7852	10.8267	14.157	12.4918	0.318928	0.0224596	0.0774524	Apo=IR64	Apo>Hyb	IR64>Hyb	Hyb<Apo=IR64
LOC_Os02g07420.1	28.1849	23.3585	25.7717	36.0374	24.235	30.1362	8.12002	12.584	10.352	0.564299	0.0425646	0.0884185	Apo=IR64	Apo>Hyb	IR64>Hyb	Hyb<Apo=IR64
LOC_Os11g35360.1	4.69748	4.14424	4.42086	8.31633	7.35704	7.83669	2.70667	2.75275	2.72971	0.025283	0.0258979	0.00872564	Apo<IR64	Apo>Hyb	IR64>Hyb	Hyb<Apo<IR64
LOC_Os11g06910.1	9.39496	6.40474	7.89985	5.54422	5.62597	5.5851	2.70667	3.146	2.92634	0.261788	0.0812296	0.00698819	Apo=IR64	Apo>Hyb	IR64>Hyb	Hyb<Apo=IR64
LOC_Os03g03070.1	9.39496	12.056	10.7255	8.31633	6.49151	7.40392	0	3.146	1.573	0.175726	0.0471184	0.0850378	Apo=IR64	Apo>Hyb	IR64>Hyb	Hyb<Apo=IR64
LOC_Os11g04670.2	4.69748	4.89774	4.79761	0	3.8949	1.94745	8.12002	10.6177	9.36888	0.281339	0.0675899	0.0849732	Apo=IR64	Apo<Hyb	IR64<Hyb	Apo=IR64<Hyb
LOC_Os08g03310.5	2.34874	4.89774	3.62324	8.31633	14.2813	11.2988	27.0667	28.7072	27.887	0.141596	0.00387921	0.0330574	Apo=IR64	Apo<Hyb	IR64<Hyb	Apo=IR64<Hyb
LOC_Os02g01340.2	61.0672	67.8149	64.4411	24.949	51.9321	38.4405	92.0269	96.7394	94.3831	0.202466	0.0183704	0.0550346	Apo=IR64	Apo<Hyb	IR64<Hyb	Apo=IR64<Hyb
LOC_Os08g32540.1	4.69748	7.15824	5.92786	2.77211	7.35704	5.06458	29.7734	20.8422	25.3078	0.771581	0.0526542	0.0563412	Apo=IR64	Apo<Hyb	IR64<Hyb	Apo=IR64<Hyb
LOC_Os01g02080.1	46.9748	97.2014	72.0881	94.2517	81.3602	87.806	162.4	230.838	196.619	0.606005	0.0991883	0.0889503	Apo=IR64	Apo<Hyb	IR64<Hyb	Apo=IR64<Hyb
LOC_Os01g57110.2	4.69748	6.02799	5.36274	2.77211	2.16384	2.46797	8.12002	9.04474	8.58238	0.0583228	0.0578743	0.00809298	Apo>IR64	Apo<Hyb	IR64<Hyb	IR64<Apo<Hyb
LOC_Os04g56140.1	7.04622	6.40474	6.72548	5.54422	6.05874	5.80148	10.8267	9.83124	10.329	0.153642	0.0259539	0.0149712	Apo=IR64	Apo<Hyb	IR64<Hyb	Apo=IR64<Hyb
LOC_Os08g09910.1	2.34874	7.91174	5.13024	5.54422	5.19321	5.36871	16.24	12.9772	14.6086	0.939607	0.0988734	0.0301169	Apo=IR64	Apo<Hyb	IR64<Hyb	Apo=IR64<Hyb
LOC_Os11g07470.1	2.34874	3.014	2.68137	2.77211	2.16384	2.46797	5.41335	4.719	5.06617	0.682531	0.0383257	0.0301377	Apo=IR64	Apo<Hyb	IR64<Hyb	Apo=IR64<Hyb
LOC_Os01g03060.2	7.04622	8.66524	7.85573	5.54422	7.35704	6.45063	10.8267	10.2245	10.5256	0.367052	0.0906466	0.050788	Apo=IR64	Apo<Hyb	IR64<Hyb	Apo=IR64<Hyb
LOC_Os11g02610.1	2.34874	3.014	2.68137	0	2.16384	1.08192	5.41335	5.50549	5.45942	0.293179	0.0142987	0.0560962	Apo=IR64	Apo<Hyb	IR64<Hyb	Apo=IR64<Hyb
LOC_Os09g20590.1	2.34874	3.014	2.68137	2.77211	2.16384	2.46797	5.41335	4.32575	4.86955	0.682531	0.0753956	0.0611969	Apo=IR64	Apo<Hyb	IR64<Hyb	Apo=IR64<Hyb
LOC_Os05g03550.1	16.4412	21.098	18.7696	5.54422	8.65534	7.09978	37.8934	31.0667	34.4801	0.0530388	0.0627312	0.0182566	Apo>IR64	Apo<Hyb	IR64<Hyb	IR64<Apo<Hyb
LOC_Os04g58734.1	0	0.753499	0.37675	0	0	0	2.70667	2.3595	2.53309	0.42265	0.0350714	0.00466329	Apo=IR64	Apo<Hyb	IR64<Hyb	Apo=IR64<Hyb
LOC_Os11g13680.1	0	1.13025	0.565124	0	0	0	2.70667	3.146	2.92634	0.42265	0.0600578	0.0055874	Apo=IR64	Apo<Hyb	IR64<Hyb	Apo=IR64<Hyb
LOC_Os01g61080.1	0	0	0	0	0.432767	0.216384	2.70667	2.3595	2.53309	0.42265	0.00466329	0.014037	Apo=IR64	Apo<Hyb	IR64<Hyb	Apo=IR64<Hyb
LOC_Os01g63410.1	0	0.37675	0.188375	0	0	0	2.70667	3.53925	3.12296	0.42265	0.023396	0.0173086	Apo=IR64	Apo<Hyb	IR64<Hyb	Apo=IR64<Hyb
LOC_Os08g40430.1	2.34874	2.2605	2.30462	0	1.2983	0.649151	5.41335	6.29199	5.85267	0.125944	0.0151356	0.021947	Apo=IR64	Apo<Hyb	IR64<Hyb	Apo=IR64<Hyb
LOC_Os06g10160.1	0	0.37675	0.188375	0	0	0	5.41335	3.9325	4.67292	0.42265	0.027819	0.0241988	Apo=IR64	Apo<Hyb	IR64<Hyb	Apo=IR64<Hyb
LOC_Os12g42570.1	0	1.13025	0.565124	0	0	0	2.70667	3.9325	3.31958	0.42265	0.0806764	0.0324404	Apo=IR64	Apo<Hyb	IR64<Hyb	Apo=IR64<Hyb
LOC_Os04g41220.1	0	0.753499	0.37675	0	0.865534	0.432767	2.70667	3.146	2.92634	0.93113	0.028034	0.0358559	Apo=IR64	Apo<Hyb	IR64<Hyb	Apo=IR64<Hyb
LOC_Os06g09890.5	0	0	0	0	0.432767	0.216384	2.70667	1.96625	2.33646	0.42265	0.0241988	0.0385593	Apo=IR64	Apo<Hyb	IR64<Hyb	Apo=IR64<Hyb
LOC_Os11g11240.1	0	0.37675	0.188375	0	0.432767	0.216384	2.70667	1.96625	2.33646	0.93113	0.0354185	0.0385593	Apo=IR64	Apo<Hyb	IR64<Hyb	Apo=IR64<Hyb
LOC_Os04g35790.2	0	1.88375	0.941874	0	1.2983	0.649151	5.41335	7.86499	6.63917	0.821945	0.0663773	0.049663	Apo=IR64	Apo<Hyb	IR64<Hyb	Apo=IR64<Hyb
LOC_Os08g02680.1	0	0	0	0	0	0	2.70667	1.573	2.13984	#DIV/0!	0.0635544	0.0635544	Apo=IR64	Apo<Hyb	IR64<Hyb	Apo=IR64<Hyb
LOC_Os05g46770.2	0	0.37675	0.188375	0	0.432767	0.216384	2.70667	1.573	2.13984	0.93113	0.0822906	0.0867504	Apo=IR64	Apo<Hyb	IR64<Hyb	Apo=IR64<Hyb
LOC_Os03g17200.1	0	0.37675	0.188375	0	0.432767	0.216384	2.70667	5.11225	3.90946	0.93113	0.0924408	0.0942749	Apo=IR64	Apo<Hyb	IR64<Hyb	Apo=IR64<Hyb
LOC_Os12g41962.1	0	0.37675	0.188375	5.54422	4.32767	4.93595	2.70667	3.9325	3.31958	0.0175186	0.0394685	0.202119	Apo<IR64	Apo<Hyb	IR64=Hyb	Apo<IR64=Hyb
LOC_Os08g10304.1	0	0.753499	0.37675	2.77211	3.8949	3.33351	2.70667	3.53925	3.12296	0.0485129	0.0393485	0.791655	Apo<IR64	Apo<Hyb	IR64=Hyb	Apo<IR64=Hyb
LOC_Os02g37834.6	11.7437	6.78149	9.26259	0	2.16384	1.08192	8.12002	9.43799	8.77901	0.0942524	0.867963	0.0260344	Apo>IR64	Apo=Hyb	IR64<Hyb	IR64<Apo=Hyb
LOC_Os08g14440.1	4.69748	4.14424	4.42086	0	0.865534	0.432767	5.41335	3.9325	4.67292	0.0161848	0.780029	0.0385593	Apo>IR64	Apo=Hyb	IR64<Hyb	IR64<Apo=Hyb
LOC_Os06g18830.1	28.1849	17.7072	22.9461	8.31633	6.05874	7.18754	16.24	13.3705	14.8053	0.0988065	0.27268	0.0529147	Apo>IR64	Apo=Hyb	IR64<Hyb	IR64<Apo=Hyb
LOC_Os02g37834.3	9.39496	6.78149	8.08822	0	2.16384	1.08192	16.24	10.6177	13.4289	0.0539317	0.227069	0.0546804	Apo>IR64	Apo=Hyb	IR64<Hyb	IR64<Apo=Hyb
LOC_Os08g43190.1	9.39496	14.3165	11.8557	2.77211	4.32767	3.54989	8.12002	11.011	9.5655	0.0844889	0.506477	0.0670534	Apo>IR64	Apo=Hyb	IR64<Hyb	IR64<Apo=Hyb
LOC_Os10g11034.1	7.04622	5.65124	6.34873	0	0.865534	0.432767	2.70667	4.32575	3.51621	0.0187129	0.117713	0.0783528	Apo>IR64	Apo=Hyb	IR64<Hyb	IR64<Apo=Hyb
LOC_Os06g09880.1	11.7437	11.6792	11.7115	5.54422	4.32767	4.93595	10.8267	16.5165	13.6716	0.00798554	0.562043	0.0953144	Apo>IR64	Apo=Hyb	IR64<Hyb	IR64<Apo=Hyb
LOC_Os08g03310.4	0	3.39075	1.69537	8.31633	11.6847	10.0005	16.24	23.9882	20.1141	0.073752	0.0488803	0.138995	Apo<IR64	Apo<Hyb	IR64=Hyb	Apo<IR64=Hyb
LOC_Os08g03310.6	0	3.39075	1.69537	11.0884	12.5502	11.8193	16.24	22.8085	19.5243	0.0316835	0.0403892	0.149167	Apo<IR64	Apo<Hyb	IR64=Hyb	Apo<IR64=Hyb
LOC_Os10g03320.1	0	0.753499	0.37675	5.54422	7.35704	6.45063	5.41335	5.11225	5.2628	0.0251368	0.00682443	0.325295	Apo<IR64	Apo<Hyb	IR64=Hyb	Apo<IR64=Hyb
LOC_Os08g09840.1	9.39496	11.3025	10.3487	119.201	97.3726	108.287	102.854	69.2119	86.0328	0.0122833	0.0461507	0.382633	Apo<IR64	Apo<Hyb	IR64=Hyb	Apo<IR64=Hyb
LOC_Os03g02090.1	49.3235	37.675	43.4992	88.7075	68.3772	78.5424	70.3735	62.5267	66.4501	0.0959512	0.0822394	0.382653	Apo<IR64	Apo<Hyb	IR64=Hyb	Apo<IR64=Hyb
LOC_Os03g51090.1	0	1.507	0.753499	16.6327	29.4282	23.0304	16.24	16.1232	16.1816	0.07441	0.002391	0.396472	Apo<IR64	Apo<Hyb	IR64=Hyb	Apo<IR64=Hyb
LOC_Os09g14670.1	16.4412	17.7072	17.0742	55.4422	38.0835	46.7629	32.4801	44.4372	38.4586	0.0762261	0.0707529	0.513289	Apo<IR64	Apo<Hyb	IR64=Hyb	Apo<IR64=Hyb
LOC_Os12g18729.2	0	5.27449	2.63725	49.898	39.8146	44.8563	37.8934	45.617	41.7552	0.0176823	0.0139918	0.673625	Apo<IR64	Apo<Hyb	IR64=Hyb	Apo<IR64=Hyb
LOC_Os11g33320.1	30.5336	29.7632	30.1484	55.4422	48.4699	51.9561	54.1335	45.617	49.8752	0.0249045	0.0439066	0.741707	Apo<IR64	Apo<Hyb	IR64=Hyb	Apo<IR64=Hyb
LOC_Os05g41610.1	11.7437	9.04199	10.3928	27.7211	22.5039	25.1125	27.0667	23.2017	25.1342	0.0375969	0.0246412	0.995266	Apo<IR64	Apo<Hyb	IR64=Hyb	Apo<IR64=Hyb
LOC_Os02g10390.2	4.69748	6.40474	5.55111	0	0	0	5.41335	5.11225	5.2628	0.0228402	0.771051	0.000817333	Apo>IR64	Apo=Hyb	IR64<Hyb	IR64<Apo=Hyb
LOC_Os12g34880.1	28.1849	16.9537	22.5693	2.77211	1.2983	2.03521	21.6534	17.303	19.4782	0.0683671	0.658825	0.0168976	Apo>IR64	Apo=Hyb	IR64<Hyb	IR64<Apo=Hyb
LOC_Os01g35789.1	72.8109	104.736	88.7736	8.31633	12.983	10.6497	51.4268	42.8642	47.1455	0.040094	0.128037	0.0173849	Apo>IR64	Apo=Hyb	IR64<Hyb	IR64<Apo=Hyb
LOC_Os02g13510.1	753.945	532.347	643.146	124.745	105.162	114.954	373.521	453.024	413.272	0.0415996	0.190079	0.0183173	Apo>IR64	Apo=Hyb	IR64<Hyb	IR64<Apo=Hyb
LOC_Os02g32930.1	14.0924	9.04199	11.5672	0	1.2983	0.649151	5.41335	6.68524	6.04929	0.0525727	0.168235	0.0271702	Apo>IR64	Apo=Hyb	IR64<Hyb	IR64<Apo=Hyb
LOC_Os03g17570.4	16.4412	21.8515	19.1463	11.0884	9.95365	10.521	16.24	14.5502	15.3951	0.0891695	0.316663	0.0409411	Apo>IR64	Apo=Hyb	IR64<Hyb	IR64<Apo=Hyb
LOC_Os05g02260.3	211.387	145.049	178.218	47.1259	64.4823	55.8041	113.68	98.7057	106.193	0.0702757	0.168333	0.0480425	Apo>IR64	Apo=Hyb	IR64<Hyb	IR64<Apo=Hyb
LOC_Os02g39570.5	9.39496	6.40474	7.89985	0	0.432767	0.216384	10.8267	6.68524	8.75597	0.0365512	0.769369	0.054617	Apo>IR64	Apo=Hyb	IR64<Hyb	IR64<Apo=Hyb
LOC_Os06g16300.1	51.6723	76.4801	64.0762	0	3.46214	1.73107	29.7734	47.9765	38.8749	0.0380652	0.24307	0.0569511	Apo>IR64	Apo=Hyb	IR64<Hyb	IR64<Apo=Hyb
LOC_Os04g03050.1	44.6261	33.154	38.89	0	0.865534	0.432767	29.7734	16.5165	23.1449	0.0216496	0.214302	0.0759239	Apo>IR64	Apo=Hyb	IR64<Hyb	IR64<Apo=Hyb
LOC_Os05g02260.2	199.643	139.397	169.52	36.0374	58.8563	47.4469	86.6135	102.638	94.6258	0.0631068	0.138196	0.0773314	Apo>IR64	Apo=Hyb	IR64<Hyb	IR64<Apo=Hyb
LOC_Os11g11960.1	28.1849	32.7772	30.481	11.0884	18.1762	14.6323	27.0667	33.8195	30.4431	0.064227	0.99343	0.0839507	Apo>IR64	Apo=Hyb	IR64<Hyb	IR64<Apo=Hyb
LOC_Os03g44150.1	28.1849	32.0237	30.1043	58.2143	66.6461	62.4302	67.6668	53.0887	60.3778	0.0199232	0.0567649	0.830149	Apo<IR64	Apo<Hyb	IR64=Hyb	Apo<IR64=Hyb
LOC_Os02g52390.1	56.3697	44.8332	50.6015	5.54422	8.22258	6.8834	48.7201	53.8752	51.2977	0.0178572	0.922318	0.00424985	Apo>IR64	Apo=Hyb	IR64<Hyb	IR64<Apo=Hyb
LOC_Os09g24670.2	11.7437	7.53499	9.63934	2.77211	3.02937	2.90074	5.41335	6.68524	6.04929	0.0855161	0.244057	0.0399387	Apo>IR64	Apo=Hyb	IR64<Hyb	IR64<Apo=Hyb
LOC_Os06g43140.1	28.1849	30.14	29.1624	13.8605	13.8486	13.8545	27.0667	34.2127	30.6397	0.00405333	0.728586	0.0424478	Apo>IR64	Apo=Hyb	IR64<Hyb	IR64<Apo=Hyb
LOC_Os05g25370.1	7.04622	5.27449	6.16036	0	0	0	10.8267	6.68524	8.75597	0.0200585	0.368285	0.0516353	Apo>IR64	Apo=Hyb	IR64<Hyb	IR64<Apo=Hyb
LOC_Os11g28300.3	23.4874	22.9817	23.2346	52.6701	66.2134	59.4417	43.3068	36.9655	40.1361	0.033288	0.0336389	0.122946	Apo<IR64	Apo<Hyb	IR64=Hyb	Apo<IR64=Hyb
LOC_Os02g05440.1	23.4874	14.3165	18.9019	121.973	89.5828	105.778	89.3202	73.1444	81.2323	0.0355472	0.0215333	0.307923	Apo<IR64	Apo<Hyb	IR64=Hyb	Apo<IR64=Hyb
LOC_Os12g18729.1	0	9.41874	4.70937	97.0238	94.776	95.8999	102.854	72.3579	87.6058	0.00280706	0.03512	0.64185	Apo<IR64	Apo<Hyb	IR64=Hyb	Apo<IR64=Hyb
LOC_Os12g18729.4	9.39496	9.41874	9.40685	83.1633	64.9151	74.0392	51.4268	84.1554	67.7911	0.0193522	0.070369	0.770489	Apo<IR64	Apo<Hyb	IR64=Hyb	Apo<IR64=Hyb
LOC_Os12g18729.3	0	8.66524	4.33262	60.9864	41.5457	51.266	56.8401	49.5495	53.1948	0.0477628	0.0131637	0.869746	Apo<IR64	Apo<Hyb	IR64=Hyb	Apo<IR64=Hyb
LOC_Os12g18729.5	2.34874	8.28849	5.31861	44.3538	63.6168	53.9853	54.1335	53.4819	53.8077	0.0403155	0.003775	0.986973	Apo<IR64	Apo<Hyb	IR64=Hyb	Apo<IR64=Hyb
LOC_Os04g06770.2	11.7437	9.79549	10.7696	0	0.432767	0.216384	8.12002	8.65149	8.38576	0.00882234	0.142131	0.00175503	Apo>IR64	Apo=Hyb	IR64<Hyb	IR64<Apo=Hyb
LOC_Os07g01030.1	51.6723	50.8612	51.2667	13.8605	11.6847	12.7726	56.8401	65.2794	61.0598	0.000908488	0.147119	0.00804587	Apo>IR64	Apo=Hyb	IR64<Hyb	IR64<Apo=Hyb
LOC_Os12g35630.1	1298.85	969.753	1134.3	388.095	307.265	347.68	803.882	845.88	824.881	0.0434	0.203137	0.00898661	Apo>IR64	Apo=Hyb	IR64<Hyb	IR64<Apo=Hyb
LOC_Os12g06250.2	77.5084	45.2099	61.3592	5.54422	3.46214	4.50318	29.7734	23.9882	26.8808	0.0723327	0.17036	0.018355	Apo>IR64	Apo=Hyb	IR64<Hyb	IR64<Apo=Hyb
LOC_Os07g10490.1	72.8109	90.0431	81.427	19.4048	20.3401	19.8724	62.2535	77.0769	69.6652	0.0190898	0.409455	0.0215292	Apo>IR64	Apo=Hyb	IR64<Hyb	IR64<Apo=Hyb
LOC_Os02g17360.1	86.9034	86.2756	86.5895	22.1769	16.4452	19.311	81.2002	61.3469	71.2736	0.00183123	0.262984	0.0373358	Apo>IR64	Apo=Hyb	IR64<Hyb	IR64<Apo=Hyb
LOC_Os06g43860.2	326.475	243.757	285.116	77.6191	84.8224	81.2207	305.854	222.579	264.217	0.0390458	0.755815	0.0484025	Apo>IR64	Apo=Hyb	IR64<Hyb	IR64<Apo=Hyb
LOC_Os06g43860.4	281.849	224.919	253.384	113.657	81.3602	97.5084	262.547	198.591	230.569	0.0413634	0.647378	0.0654492	Apo>IR64	Apo=Hyb	IR64<Hyb	IR64<Apo=Hyb
LOC_Os11g11890.1	77.5084	80.6244	79.0664	8.31633	6.49151	7.40392	35.1868	58.5942	46.8905	0.000634161	0.112401	0.0781632	Apo>IR64	Apo=Hyb	IR64<Hyb	IR64<Apo=Hyb
LOC_Os01g24060.1	39.9286	51.9914	45.96	19.4048	15.5796	17.4922	37.8934	28.7072	33.3003	0.0460186	0.236894	0.0864123	Apo>IR64	Apo=Hyb	IR64<Hyb	IR64<Apo=Hyb
LOC_Os06g50679.1	7.04622	7.91174	7.47898	2.77211	3.8949	3.33351	8.12002	10.6177	9.36888	0.0280149	0.289008	0.0478087	Apo>IR64	Apo=Hyb	IR64<Hyb	IR64<Apo=Hyb
LOC_Os09g38900.1	2.34874	2.63725	2.49299	8.31633	13.4158	10.8661	5.41335	6.68524	6.04929	0.0817774	0.032017	0.208261	Apo<IR64	Apo<Hyb	IR64=Hyb	Apo<IR64=Hyb
LOC_Os01g40310.1	103.345	102.099	102.722	19.4048	27.6971	23.5509	92.0269	103.031	97.5291	0.00279272	0.447365	0.0085618	Apo>IR64	Apo=Hyb	IR64<Hyb	IR64<Apo=Hyb
LOC_Os04g56530.1	4.69748	5.27449	4.98599	0	0.865534	0.432767	5.41335	5.89874	5.65605	0.0127988	0.217499	0.00890337	Apo>IR64	Apo=Hyb	IR64<Hyb	IR64<Apo=Hyb
LOC_Os07g05000.1	44.6261	41.8192	43.2226	13.8605	14.7141	14.2873	46.0134	35.7857	40.8996	0.00256014	0.70411	0.0352302	Apo>IR64	Apo=Hyb	IR64<Hyb	IR64<Apo=Hyb
LOC_Os10g10244.1	23.4874	16.9537	20.2206	2.77211	2.16384	2.46797	13.5334	20.8422	17.1878	0.0325009	0.599185	0.0568244	Apo>IR64	Apo=Hyb	IR64<Hyb	IR64<Apo=Hyb
LOC_Os01g11230.2	21.1387	28.633	24.8858	8.31633	6.49151	7.40392	13.5334	17.303	15.4182	0.0453805	0.15259	0.0619913	Apo>IR64	Apo=Hyb	IR64<Hyb	IR64<Apo=Hyb
LOC_Os10g07978.1	7.04622	5.27449	6.16036	0	0	0	8.12002	4.719	6.41951	0.0200585	0.904863	0.0635544	Apo>IR64	Apo=Hyb	IR64<Hyb	IR64<Apo=Hyb
LOC_Os01g59980.1	28.1849	37.675	32.9299	8.31633	6.92428	7.6203	29.7734	46.0102	37.8918	0.0340801	0.650422	0.0654226	Apo>IR64	Apo=Hyb	IR64<Hyb	IR64<Apo=Hyb
LOC_Os11g42490.1	23.4874	39.1819	31.3347	2.77211	3.46214	3.11712	29.7734	18.4827	24.1281	0.0695066	0.533682	0.06543	Apo>IR64	Apo=Hyb	IR64<Hyb	IR64<Apo=Hyb
LOC_Os02g42620.1	18.7899	14.3165	16.5532	5.54422	5.19321	5.36871	27.0667	17.303	22.1849	0.0379632	0.404338	0.0750158	Apo>IR64	Apo=Hyb	IR64<Hyb	IR64<Apo=Hyb
LOC_Os09g15820.1	14.0924	8.28849	11.1905	2.77211	2.5966	2.68436	21.6534	12.1907	16.9221	0.0994273	0.410287	0.0949893	Apo>IR64	Apo=Hyb	IR64<Hyb	IR64<Apo=Hyb
LOC_Os05g35520.1	4.69748	6.02799	5.36274	0	0.865534	0.432767	2.70667	4.719	3.71283	0.0249493	0.304775	0.0957562	Apo>IR64	Apo=Hyb	IR64<Hyb	IR64<Apo=Hyb
LOC_Os02g42314.2	0	0.37675	0.188375	2.77211	1.73107	2.25159	2.70667	1.573	2.13984	0.0650402	0.0822906	0.897855	Apo<IR64	Apo<Hyb	IR64=Hyb	Apo<IR64=Hyb
LOC_Os05g46030.1	2.34874	1.507	1.92787	0	0	0	2.70667	2.3595	2.53309	0.0445015	0.315086	0.00466329	Apo>IR64	Apo=Hyb	IR64<Hyb	IR64<Apo=Hyb
LOC_Os05g26902.1	4.69748	3.014	3.85574	0	0	0	5.41335	7.07849	6.24592	0.0445015	0.180963	0.0173086	Apo>IR64	Apo=Hyb	IR64<Hyb	IR64<Apo=Hyb
LOC_Os12g26030.1	2.34874	2.2605	2.30462	0	0.432767	0.216384	2.70667	3.53925	3.12296	0.0109994	0.189787	0.0250789	Apo>IR64	Apo=Hyb	IR64<Hyb	IR64<Apo=Hyb
LOC_Os10g12354.2	2.34874	2.63725	2.49299	0	0.432767	0.216384	2.70667	3.53925	3.12296	0.0127988	0.289008	0.0250789	Apo>IR64	Apo=Hyb	IR64<Hyb	IR64<Apo=Hyb
LOC_Os07g49460.1	2.34874	2.2605	2.30462	0	0.432767	0.216384	2.70667	3.9325	3.31958	0.0109994	0.240396	0.0411811	Apo>IR64	Apo=Hyb	IR64<Hyb	IR64<Apo=Hyb
LOC_Os12g41820.1	2.34874	1.88375	2.11624	0	0.432767	0.216384	2.70667	4.32575	3.51621	0.0268281	0.238374	0.0588504	Apo>IR64	Apo=Hyb	IR64<Hyb	IR64<Apo=Hyb
LOC_Os11g29240.1	2.34874	3.014	2.68137	0	0	0	2.70667	1.573	2.13984	0.0150425	0.496581	0.0635544	Apo>IR64	Apo=Hyb	IR64<Hyb	IR64<Apo=Hyb
LOC_Os05g36360.1	2.34874	2.63725	2.49299	0	0	0	2.70667	1.573	2.13984	0.00333147	0.607348	0.0635544	Apo>IR64	Apo=Hyb	IR64<Hyb	IR64<Apo=Hyb
LOC_Os07g38240.1	2.34874	2.2605	2.30462	0	0.432767	0.216384	5.41335	3.146	4.27967	0.0109994	0.223836	0.0720665	Apo>IR64	Apo=Hyb	IR64<Hyb	IR64<Apo=Hyb
LOC_Os02g01240.1	2.34874	3.014	2.68137	0	0.432767	0.216384	2.70667	5.11225	3.90946	0.0249493	0.428818	0.0942749	Apo>IR64	Apo=Hyb	IR64<Hyb	IR64<Apo=Hyb
LOC_Os06g01790.1	7.04622	7.53499	7.2906	0	0.432767	0.216384	0	2.3595	1.17975	0.00212225	0.0367418	0.50615	Apo>IR64	Apo>Hyb	IR64=Hyb	IR64=Hyb<Apo
LOC_Os12g06250.1	28.1849	19.591	23.8879	5.54422	7.35704	6.45063	5.41335	9.43799	7.42567	0.0579663	0.0739731	0.701821	Apo>IR64	Apo>Hyb	IR64=Hyb	IR64=Hyb<Apo
LOC_Os03g29410.1	4.69748	7.15824	5.92786	24.949	23.8022	24.3756	8.12002	5.11225	6.61613	0.00537081	0.757034	0.00811347	Apo<IR64	Apo=Hyb	IR64>Hyb	Apo=Hyb<IR64
LOC_Os08g16050.1	4.69748	4.52099	4.60924	11.0884	12.1175	11.603	5.41335	4.719	5.06617	0.00552546	0.330224	0.00889615	Apo<IR64	Apo=Hyb	IR64>Hyb	Apo=Hyb<IR64
LOC_Os03g22420.1	2.34874	5.65124	3.99999	16.6327	15.1469	15.8898	8.12002	7.47174	7.79588	0.0224149	0.152741	0.00988007	Apo<IR64	Apo=Hyb	IR64>Hyb	Apo=Hyb<IR64
LOC_Os01g50060.1	0	3.39075	1.69537	11.0884	12.983	12.0357	2.70667	3.53925	3.12296	0.0335113	0.499421	0.0132114	Apo<IR64	Apo=Hyb	IR64>Hyb	Apo=Hyb<IR64
LOC_Os02g12939.1	0	1.13025	0.565124	5.54422	5.19321	5.36871	0	1.17975	0.589874	0.0148386	0.978581	0.0161834	Apo<IR64	Apo=Hyb	IR64>Hyb	Apo=Hyb<IR64
LOC_Os08g03880.1	0	3.39075	1.69537	8.31633	9.95365	9.13499	0	1.573	0.786499	0.0584791	0.674817	0.0179936	Apo<IR64	Apo=Hyb	IR64>Hyb	Apo=Hyb<IR64
LOC_Os05g04330.1	2.34874	2.63725	2.49299	8.31633	6.92428	7.6203	2.70667	2.75275	2.72971	0.0186824	0.246577	0.0196805	Apo<IR64	Apo=Hyb	IR64>Hyb	Apo=Hyb<IR64
LOC_Os05g01990.1	4.69748	9.79549	7.24648	16.6327	19.9073	18.27	5.41335	6.68524	6.04929	0.0679248	0.6933	0.0200396	Apo<IR64	Apo=Hyb	IR64>Hyb	Apo=Hyb<IR64
LOC_Os12g27440.1	21.1387	16.9537	19.0462	30.4932	33.7558	32.1245	13.5334	17.303	15.4182	0.0387787	0.326577	0.0215462	Apo<IR64	Apo=Hyb	IR64>Hyb	Apo=Hyb<IR64
LOC_Os11g35360.2	0	3.39075	1.69537	11.0884	9.95365	10.521	2.70667	4.719	3.71283	0.0386694	0.413773	0.0276002	Apo<IR64	Apo=Hyb	IR64>Hyb	Apo=Hyb<IR64
LOC_Os01g09620.1	2.34874	3.39075	2.86974	8.31633	9.52088	8.9186	2.70667	4.32575	3.51621	0.0168946	0.571067	0.0331576	Apo<IR64	Apo=Hyb	IR64>Hyb	Apo=Hyb<IR64
LOC_Os11g16290.2	16.4412	27.8795	22.1603	63.7585	53.2304	58.4944	16.24	27.1342	21.6871	0.0428463	0.957674	0.0398408	Apo<IR64	Apo=Hyb	IR64>Hyb	Apo=Hyb<IR64
LOC_Os07g08810.2	0	3.39075	1.69537	11.0884	8.65534	9.87189	0	2.75275	1.37637	0.0593871	0.897253	0.043711	Apo<IR64	Apo=Hyb	IR64>Hyb	Apo=Hyb<IR64
LOC_Os08g14610.1	4.69748	9.79549	7.24648	22.1769	23.3694	22.7732	16.24	12.584	14.412	0.027269	0.149746	0.0490295	Apo<IR64	Apo=Hyb	IR64>Hyb	Apo=Hyb<IR64
LOC_Os06g12790.3	7.04622	6.78149	6.91385	19.4048	21.6384	20.5216	10.8267	4.719	7.77284	0.00676104	0.805102	0.0593241	Apo<IR64	Apo=Hyb	IR64>Hyb	Apo=Hyb<IR64
LOC_Os11g40009.2	7.04622	1.13025	4.08823	24.949	26.8316	25.8903	10.8267	0.39325	5.60997	0.0196753	0.823392	0.0620325	Apo<IR64	Apo=Hyb	IR64>Hyb	Apo=Hyb<IR64
LOC_Os12g26290.5	4.69748	2.63725	3.66736	13.8605	9.52088	11.6907	2.70667	3.9325	3.31958	0.0791302	0.799028	0.0655004	Apo<IR64	Apo=Hyb	IR64>Hyb	Apo=Hyb<IR64
LOC_Os09g39400.2	2.34874	5.65124	3.99999	19.4048	19.9073	19.656	10.8267	3.9325	7.37959	0.0111909	0.469862	0.0709319	Apo<IR64	Apo=Hyb	IR64>Hyb	Apo=Hyb<IR64
LOC_Os08g09900.1	4.69748	4.14424	4.42086	13.8605	11.2519	12.5562	0	5.11225	2.55612	0.0258241	0.54366	0.0733966	Apo<IR64	Apo=Hyb	IR64>Hyb	Apo=Hyb<IR64
LOC_Os03g51710.2	0	1.13025	0.565124	5.54422	8.22258	6.8834	2.70667	0.39325	1.54996	0.049062	0.524217	0.0947044	Apo<IR64	Apo=Hyb	IR64>Hyb	Apo=Hyb<IR64
LOC_Os01g24490.1	54.021	40.6889	47.355	8.31633	15.1469	11.7316	18.9467	24.3815	21.6641	0.0414762	0.0703307	0.150637	Apo>IR64	Apo>Hyb	IR64=Hyb	IR64=Hyb<Apo
LOC_Os01g65190.1	11.7437	9.04199	10.3928	5.54422	3.02937	4.2868	0	2.75275	1.37637	0.0804778	0.0428309	0.258875	Apo>IR64	Apo>Hyb	IR64=Hyb	IR64=Hyb<Apo
LOC_Os09g13610.1	28.1849	29.7632	28.974	16.6327	9.08811	12.8604	18.9467	16.9097	17.9282	0.0527205	0.0133348	0.324094	Apo>IR64	Apo>Hyb	IR64=Hyb	IR64=Hyb<Apo
LOC_Os08g04500.2	18.7899	33.5307	26.1603	0	0	0	0	1.573	0.786499	0.0710244	0.0757643	0.42265	Apo>IR64	Apo>Hyb	IR64=Hyb	IR64=Hyb<Apo
LOC_Os11g43410.1	77.5084	60.2799	68.8942	36.0374	16.8779	26.4577	29.7734	40.1115	34.9424	0.0811102	0.0775104	0.517297	Apo>IR64	Apo>Hyb	IR64=Hyb	IR64=Hyb<Apo
LOC_Os01g38490.1	11.7437	14.3165	13.0301	5.54422	3.02937	4.2868	2.70667	7.47174	5.08921	0.0398188	0.0992549	0.793908	Apo>IR64	Apo>Hyb	IR64=Hyb	IR64=Hyb<Apo
LOC_Os05g01310.2	7.04622	7.15824	7.10223	0	2.16384	1.08192	0	3.146	1.573	0.0308901	0.0723513	0.821051	Apo>IR64	Apo>Hyb	IR64=Hyb	IR64=Hyb<Apo
LOC_Os05g31480.1	56.3697	54.6287	55.4992	16.6327	22.9367	19.7847	13.5334	29.887	21.7102	0.00827918	0.0544349	0.846473	Apo>IR64	Apo>Hyb	IR64=Hyb	IR64=Hyb<Apo
LOC_Os02g31867.1	4.69748	0.37675	2.53711	55.4422	49.7682	52.6052	16.24	8.25824	12.2491	0.00503417	0.165704	0.0144043	Apo<IR64	Apo=Hyb	IR64>Hyb	Apo=Hyb<IR64
LOC_Os10g04490.1	11.7437	6.40474	9.07422	24.949	31.592	28.2705	10.8267	10.2245	10.5256	0.0459103	0.64313	0.0335567	Apo<IR64	Apo=Hyb	IR64>Hyb	Apo=Hyb<IR64
LOC_Os08g05490.1	70.4622	43.7029	57.0826	119.201	112.952	116.076	83.9069	69.9984	76.9526	0.0501926	0.31829	0.0359371	Apo<IR64	Apo=Hyb	IR64>Hyb	Apo=Hyb<IR64
LOC_Os12g17830.2	7.04622	3.7675	5.40686	19.4048	23.8022	21.6035	5.41335	9.43799	7.42567	0.0274961	0.518093	0.0414661	Apo<IR64	Apo=Hyb	IR64>Hyb	Apo=Hyb<IR64
LOC_Os01g24980.1	9.39496	7.15824	8.2766	19.4048	15.5796	17.4922	5.41335	8.25824	6.83579	0.053226	0.509376	0.046563	Apo<IR64	Apo=Hyb	IR64>Hyb	Apo=Hyb<IR64
LOC_Os08g07430.1	9.39496	12.056	10.7255	47.1259	35.4869	41.3064	16.24	11.011	13.6255	0.0360577	0.427078	0.0492302	Apo<IR64	Apo=Hyb	IR64>Hyb	Apo=Hyb<IR64
LOC_Os08g29710.1	4.69748	19.591	12.1442	38.8095	53.2304	46.02	13.5334	18.0895	15.8114	0.0822427	0.684068	0.057324	Apo<IR64	Apo=Hyb	IR64>Hyb	Apo=Hyb<IR64
LOC_Os04g35200.1	35.2311	17.3305	26.2808	507.296	403.772	455.534	213.827	103.031	158.429	0.0146476	0.142711	0.0593793	Apo<IR64	Apo=Hyb	IR64>Hyb	Apo=Hyb<IR64
LOC_Os03g15930.3	7.04622	3.7675	5.40686	22.1769	31.1592	26.6681	10.8267	5.89874	8.36272	0.0470284	0.423124	0.0701708	Apo<IR64	Apo=Hyb	IR64>Hyb	Apo=Hyb<IR64
LOC_Os06g09370.3	21.1387	13.563	17.3508	55.4422	43.2767	49.3595	27.0667	14.157	20.6119	0.0466387	0.705555	0.0834457	Apo<IR64	Apo=Hyb	IR64>Hyb	Apo=Hyb<IR64
LOC_Os09g26620.1	11.7437	6.78149	9.26259	33.2653	51.9321	42.5987	5.41335	14.157	9.78517	0.0746507	0.926689	0.0861043	Apo<IR64	Apo=Hyb	IR64>Hyb	Apo=Hyb<IR64
LOC_Os12g21798.1	7.04622	5.27449	6.16036	36.0374	29.8609	32.9492	18.9467	8.25824	13.6025	0.0140802	0.303215	0.0884849	Apo<IR64	Apo=Hyb	IR64>Hyb	Apo=Hyb<IR64
LOC_Os01g02170.2	18.7899	21.4747	20.1323	47.1259	34.6214	40.8736	16.24	22.8085	19.5243	0.0833435	0.879695	0.0942176	Apo<IR64	Apo=Hyb	IR64>Hyb	Apo=Hyb<IR64
LOC_Os06g18820.1	30.5336	44.8332	37.6834	74.847	70.1083	72.4776	37.8934	44.044	40.9687	0.043806	0.713995	0.014843	Apo<IR64	Apo=Hyb	IR64>Hyb	Apo=Hyb<IR64
LOC_Os02g39630.3	152.668	110.764	131.716	332.653	276.105	304.379	135.334	106.571	120.952	0.0391181	0.713084	0.028629	Apo<IR64	Apo=Hyb	IR64>Hyb	Apo=Hyb<IR64
LOC_Os02g39630.1	155.017	133.746	144.381	324.337	263.555	293.946	129.92	105.784	117.852	0.0433532	0.240875	0.0327948	Apo<IR64	Apo=Hyb	IR64>Hyb	Apo=Hyb<IR64
LOC_Os03g44210.2	46.9748	46.3402	46.6575	16.6327	6.92428	11.7785	32.4801	21.6287	27.0544	0.0189019	0.0690056	0.170761	Apo>IR64	Apo>Hyb	IR64=Hyb	IR64=Hyb<Apo
LOC_Os04g10460.1	105.693	109.257	107.475	47.1259	38.5163	42.8211	56.8401	50.336	53.588	0.00515273	0.00470234	0.184092	Apo>IR64	Apo>Hyb	IR64=Hyb	IR64=Hyb<Apo
LOC_Os11g31900.1	68.1134	93.0571	80.5853	33.2653	16.0124	24.6389	40.6001	42.8642	41.7322	0.0662524	0.0900738	0.1884	Apo>IR64	Apo>Hyb	IR64=Hyb	IR64=Hyb<Apo
LOC_Os08g31814.2	42.2773	49.3542	45.8157	27.7211	33.3231	30.5221	29.7734	25.9545	27.8639	0.0771335	0.0466805	0.515086	Apo>IR64	Apo>Hyb	IR64=Hyb	IR64=Hyb<Apo
LOC_Os06g15760.1	310.034	362.81	336.422	152.466	130.696	141.581	219.241	123.087	171.164	0.0207963	0.0947398	0.609357	Apo>IR64	Apo>Hyb	IR64=Hyb	IR64=Hyb<Apo
LOC_Os08g30020.2	75.1597	114.532	94.8458	205.136	228.934	217.035	92.0269	90.8407	91.4338	0.0336607	0.878409	0.00887743	Apo<IR64	Apo=Hyb	IR64>Hyb	Apo=Hyb<IR64
LOC_Os06g12160.1	11.7437	19.2142	15.479	72.0749	80.4947	76.2848	35.1868	23.595	29.3909	0.00845858	0.181128	0.0225492	Apo<IR64	Apo=Hyb	IR64>Hyb	Apo=Hyb<IR64
LOC_Os11g15520.1	11.7437	10.549	11.1463	58.2143	74.436	66.3251	8.12002	20.449	14.2845	0.0210406	0.662707	0.0362515	Apo<IR64	Apo=Hyb	IR64>Hyb	Apo=Hyb<IR64
LOC_Os02g13140.1	79.8571	66.6847	73.2709	138.605	140.649	139.627	94.7336	72.3579	83.5457	0.00993865	0.511642	0.0378644	Apo<IR64	Apo=Hyb	IR64>Hyb	Apo=Hyb<IR64
LOC_Os01g05610.1	21.1387	29.3865	25.2626	124.745	153.632	139.189	43.3068	62.5267	52.9167	0.0169433	0.118179	0.0381393	Apo<IR64	Apo=Hyb	IR64>Hyb	Apo=Hyb<IR64
LOC_Os03g06520.1	70.4622	39.9354	55.1988	238.401	184.792	211.597	81.2002	40.898	61.0491	0.0367669	0.838505	0.0462062	Apo<IR64	Apo=Hyb	IR64>Hyb	Apo=Hyb<IR64
LOC_Os04g06520.1	84.5546	27.8795	56.217	413.044	289.521	351.283	110.974	68.4254	89.6995	0.049158	0.444444	0.0570741	Apo<IR64	Apo=Hyb	IR64>Hyb	Apo=Hyb<IR64
LOC_Os03g06520.2	44.6261	34.661	39.6435	180.187	171.376	175.781	94.7336	39.325	67.0293	0.00237828	0.433225	0.0605562	Apo<IR64	Apo=Hyb	IR64>Hyb	Apo=Hyb<IR64
LOC_Os08g30020.4	110.391	131.862	121.127	354.83	264.421	309.625	140.747	91.6272	116.187	0.0557247	0.870786	0.0640144	Apo<IR64	Apo=Hyb	IR64>Hyb	Apo=Hyb<IR64
LOC_Os01g19760.1	23.4874	13.563	18.5252	55.4422	72.2721	63.8572	32.4801	15.3367	23.9084	0.0434372	0.641257	0.0797449	Apo<IR64	Apo=Hyb	IR64>Hyb	Apo=Hyb<IR64
LOC_Os09g13630.1	2.34874	1.507	1.92787	5.54422	4.32767	4.93595	2.70667	2.3595	2.53309	0.0554818	0.315086	0.0628399	Apo<IR64	Apo=Hyb	IR64>Hyb	Apo=Hyb<IR64
LOC_Os01g32800.2	4.69748	3.7675	4.23249	0	1.73107	0.865534	2.70667	2.3595	2.53309	0.0756234	0.0757385	0.199485	Apo>IR64	Apo>Hyb	IR64=Hyb	IR64=Hyb<Apo
LOC_Os07g30590.1	4.69748	5.27449	4.98599	2.77211	2.16384	2.46797	2.70667	3.146	2.92634	0.0266153	0.029625	0.346262	Apo>IR64	Apo>Hyb	IR64=Hyb	IR64=Hyb<Apo
LOC_Os03g18580.1	4.69748	3.7675	4.23249	2.77211	2.16384	2.46797	2.70667	2.75275	2.72971	0.0864848	0.0840531	0.481242	Apo>IR64	Apo>Hyb	IR64=Hyb	IR64=Hyb<Apo
LOC_Os04g01674.1	4.69748	4.14424	4.42086	2.77211	2.5966	2.68436	2.70667	2.3595	2.53309	0.0268107	0.028647	0.518132	Apo>IR64	Apo>Hyb	IR64=Hyb	IR64=Hyb<Apo
LOC_Os08g39370.1	4.69748	3.7675	4.23249	0	0.865534	0.432767	0	1.96625	0.983124	0.0268281	0.0961381	0.659372	Apo>IR64	Apo>Hyb	IR64=Hyb	IR64=Hyb<Apo
LOC_Os08g30820.1	2.34874	5.27449	3.81162	8.31633	8.22258	8.26945	2.70667	2.75275	2.72971	0.0930044	0.53663	8.88841e-05	Apo<IR64	Apo=Hyb	IR64>Hyb	Apo=Hyb<IR64
LOC_Os01g64670.1	0	1.13025	0.565124	2.77211	3.02937	2.90074	0	0	0	0.0564168	0.42265	0.0019606	Apo<IR64	Apo=Hyb	IR64>Hyb	Apo=Hyb<IR64
LOC_Os08g30810.1	0	3.7675	1.88375	8.31633	7.35704	7.83669	2.70667	3.146	2.92634	0.0921284	0.637687	0.0113465	Apo<IR64	Apo=Hyb	IR64>Hyb	Apo=Hyb<IR64
LOC_Os09g37540.1	0	0.753499	0.37675	2.77211	3.46214	3.11712	0	0.39325	0.196625	0.0330393	0.712909	0.0179913	Apo<IR64	Apo=Hyb	IR64>Hyb	Apo=Hyb<IR64
LOC_Os08g28180.1	2.34874	3.39075	2.86974	5.54422	4.76044	5.15233	2.70667	2.3595	2.53309	0.0727814	0.602276	0.0257485	Apo<IR64	Apo=Hyb	IR64>Hyb	Apo=Hyb<IR64
LOC_Os02g33490.1	4.69748	3.39075	4.04411	8.31633	8.22258	8.26945	5.41335	3.53925	4.4763	0.0232006	0.741568	0.0560828	Apo<IR64	Apo=Hyb	IR64>Hyb	Apo=Hyb<IR64
LOC_Os01g65420.1	2.34874	3.39075	2.86974	8.31633	6.49151	7.40392	0	2.75275	1.37637	0.0497256	0.41702	0.067541	Apo<IR64	Apo=Hyb	IR64>Hyb	Apo=Hyb<IR64
LOC_Os11g42800.1	39.9286	46.3402	43.1344	5.54422	9.52088	7.53255	24.3601	16.1232	20.2416	0.0110418	0.0482441	0.108766	Apo>IR64	Apo>Hyb	IR64=Hyb	IR64=Hyb<Apo
LOC_Os02g57290.1	30.5336	35.0377	32.7857	2.77211	0.865534	1.81882	8.12002	16.9097	12.5149	0.00617876	0.0545385	0.140464	Apo>IR64	Apo>Hyb	IR64=Hyb	IR64=Hyb<Apo
LOC_Os05g38350.1	2.34874	4.89774	3.62324	13.8605	13.8486	13.8545	5.41335	4.719	5.06617	0.0151656	0.388711	0.00155738	Apo<IR64	Apo=Hyb	IR64>Hyb	Apo=Hyb<IR64
LOC_Os01g36920.2	82.2059	117.546	99.8759	177.415	170.51	173.963	81.2002	92.8069	87.0036	0.054291	0.560421	0.00597596	Apo<IR64	Apo=Hyb	IR64>Hyb	Apo=Hyb<IR64
LOC_Os01g01960.1	192.597	201.184	196.89	340.97	354.436	347.703	213.827	229.658	221.742	0.00279227	0.110041	0.0067377	Apo<IR64	Apo=Hyb	IR64>Hyb	Apo=Hyb<IR64
LOC_Os08g30020.3	56.3697	105.867	81.1182	216.225	239.32	227.772	83.9069	69.2119	76.5594	0.0329725	0.876096	0.00809375	Apo<IR64	Apo=Hyb	IR64>Hyb	Apo=Hyb<IR64
LOC_Os08g30020.1	51.6723	120.183	85.9277	260.578	234.56	247.569	100.147	86.5149	93.3309	0.0477386	0.851775	0.00894551	Apo<IR64	Apo=Hyb	IR64>Hyb	Apo=Hyb<IR64
LOC_Os03g49170.3	2.34874	5.27449	3.81162	19.4048	20.3401	19.8724	5.41335	8.25824	6.83579	0.00902051	0.276512	0.0129367	Apo<IR64	Apo=Hyb	IR64>Hyb	Apo=Hyb<IR64
LOC_Os11g16290.1	25.8361	20.3445	23.0903	63.7585	56.6925	60.2255	24.3601	18.876	21.618	0.0142101	0.740883	0.0131544	Apo<IR64	Apo=Hyb	IR64>Hyb	Apo=Hyb<IR64
LOC_Os07g48960.1	23.4874	34.661	29.0742	52.6701	48.4699	50.57	24.3601	28.314	26.337	0.0691878	0.689546	0.0138717	Apo<IR64	Apo=Hyb	IR64>Hyb	Apo=Hyb<IR64
LOC_Os02g42990.1	9.39496	8.66524	9.0301	55.4422	42.844	49.1431	5.41335	7.47174	6.44254	0.0238606	0.141299	0.0216207	Apo<IR64	Apo=Hyb	IR64>Hyb	Apo=Hyb<IR64
LOC_Os06g09370.2	21.1387	18.084	19.6113	55.4422	48.4699	51.9561	10.8267	20.0557	15.4412	0.0135653	0.481335	0.0241791	Apo<IR64	Apo=Hyb	IR64>Hyb	Apo=Hyb<IR64
LOC_Os07g30300.1	178.504	209.473	193.988	313.248	286.492	299.87	203	214.321	208.661	0.0353807	0.467387	0.0244392	Apo<IR64	Apo=Hyb	IR64>Hyb	Apo=Hyb<IR64
LOC_Os11g39650.1	16.4412	16.9537	16.6975	74.847	65.3478	70.0974	29.7734	18.4827	24.1281	0.00784072	0.31908	0.0248023	Apo<IR64	Apo=Hyb	IR64>Hyb	Apo=Hyb<IR64
LOC_Os06g16260.2	35.2311	12.4327	23.8319	77.6191	80.4947	79.0569	37.8934	22.4152	30.1543	0.0406626	0.691367	0.0249439	Apo<IR64	Apo=Hyb	IR64>Hyb	Apo=Hyb<IR64
LOC_Os01g34430.1	0	0.753499	0.37675	8.31633	6.92428	7.6203	2.70667	1.573	2.13984	0.0117287	0.122284	0.0257934	Apo<IR64	Apo=Hyb	IR64>Hyb	Apo=Hyb<IR64
LOC_Os08g24770.1	11.7437	9.79549	10.7696	22.1769	19.0418	20.6093	5.41335	8.65149	7.03242	0.033426	0.186552	0.0264628	Apo<IR64	Apo=Hyb	IR64>Hyb	Apo=Hyb<IR64
LOC_Os05g02420.1	61.0672	62.1637	61.6154	91.4796	102.566	97.0227	59.5468	50.7292	55.138	0.023866	0.282202	0.0274233	Apo<IR64	Apo=Hyb	IR64>Hyb	Apo=Hyb<IR64
LOC_Os04g54830.1	49.3235	15.07	32.1968	85.9354	95.6416	90.7885	29.7734	47.9765	38.8749	0.0812176	0.763436	0.0372829	Apo<IR64	Apo=Hyb	IR64>Hyb	Apo=Hyb<IR64
LOC_Os01g31810.2	9.39496	10.1722	9.7836	60.9864	49.7682	55.3773	21.6534	10.2245	15.9389	0.0148691	0.394963	0.0388369	Apo<IR64	Apo=Hyb	IR64>Hyb	Apo=Hyb<IR64
LOC_Os09g36770.2	11.7437	5.27449	8.5091	22.1769	28.1299	25.1534	10.8267	11.011	10.9188	0.0632063	0.534075	0.0410878	Apo<IR64	Apo=Hyb	IR64>Hyb	Apo=Hyb<IR64
LOC_Os11g28300.1	30.5336	18.084	24.3088	74.847	63.184	69.0155	24.3601	36.9655	30.6628	0.0345269	0.547663	0.0466456	Apo<IR64	Apo=Hyb	IR64>Hyb	Apo=Hyb<IR64
LOC_Os11g06300.1	18.7899	15.4467	17.1183	69.3027	50.6338	59.9683	18.9467	18.876	18.9113	0.0456492	0.395774	0.0479998	Apo<IR64	Apo=Hyb	IR64>Hyb	Apo=Hyb<IR64
LOC_Os06g44180.1	7.04622	18.4607	12.7535	41.5816	50.6338	46.1077	10.8267	22.4152	16.621	0.0445308	0.681286	0.056918	Apo<IR64	Apo=Hyb	IR64>Hyb	Apo=Hyb<IR64
LOC_Os09g08370.1	14.0924	16.9537	15.5231	36.0374	26.8316	31.4345	13.5334	12.9772	13.2553	0.0808032	0.259976	0.0587317	Apo<IR64	Apo=Hyb	IR64>Hyb	Apo=Hyb<IR64
LOC_Os09g36770.1	9.39496	3.7675	6.58123	22.1769	32.0248	27.1008	8.12002	7.86499	7.99251	0.0686165	0.666042	0.0604811	Apo<IR64	Apo=Hyb	IR64>Hyb	Apo=Hyb<IR64
LOC_Os01g15390.1	0	0.37675	0.188375	5.54422	6.05874	5.80148	0	2.3595	1.17975	0.00321131	0.493921	0.0619787	Apo<IR64	Apo=Hyb	IR64>Hyb	Apo=Hyb<IR64
LOC_Os01g68060.1	16.4412	18.4607	17.451	47.1259	69.2428	58.1843	18.9467	19.6625	19.3046	0.0669416	0.225727	0.0723095	Apo<IR64	Apo=Hyb	IR64>Hyb	Apo=Hyb<IR64
LOC_Os01g02170.1	23.4874	18.4607	20.9741	55.4422	41.5457	48.4939	5.41335	20.8422	13.1278	0.0651249	0.435539	0.0764309	Apo<IR64	Apo=Hyb	IR64>Hyb	Apo=Hyb<IR64
LOC_Os09g36770.3	14.0924	8.66524	11.3788	44.3538	30.2937	37.3237	16.24	9.83124	13.0356	0.0749924	0.731262	0.0880283	Apo<IR64	Apo=Hyb	IR64>Hyb	Apo=Hyb<IR64
LOC_Os04g37490.1	0	1.13025	0.565124	19.4048	37.218	28.3114	2.70667	1.573	2.13984	0.0897477	0.188019	0.0992704	Apo<IR64	Apo=Hyb	IR64>Hyb	Apo=Hyb<IR64
LOC_Os11g34150.2	2.34874	1.507	1.92787	0	0.432767	0.216384	0	0	0	0.0686737	0.0445015	0.42265	Apo>IR64	Apo>Hyb	IR64=Hyb	IR64=Hyb<Apo
LOC_Os01g11650.1	2.34874	1.88375	2.11624	0	0	0	0	0.786499	0.39325	0.0118556	0.0636604	0.42265	Apo>IR64	Apo>Hyb	IR64=Hyb	IR64=Hyb<Apo
LOC_Os01g56350.2	2.34874	2.2605	2.30462	0	0.432767	0.216384	0	0.786499	0.39325	0.0109994	0.0402901	0.731594	Apo>IR64	Apo>Hyb	IR64=Hyb	IR64=Hyb<Apo
LOC_Os11g09960.1	2.34874	1.507	1.92787	0	0	0	0	0	0	0.0445015	0.0445015	#DIV/0!	Apo>IR64	Apo>Hyb	IR64=Hyb	IR64=Hyb<Apo
LOC_Os05g48040.4	0	0.37675	0.188375	2.77211	3.02937	2.90074	0	0.786499	0.39325	0.0069982	0.684709	0.0261634	Apo<IR64	Apo=Hyb	IR64>Hyb	Apo=Hyb<IR64
LOC_Os05g07090.3	0	0.753499	0.37675	2.77211	2.5966	2.68436	0	0.786499	0.39325	0.0269697	0.978581	0.0295633	Apo<IR64	Apo=Hyb	IR64>Hyb	Apo=Hyb<IR64
LOC_Os03g07430.3	0	1.13025	0.565124	2.77211	2.16384	2.46797	0	0.786499	0.39325	0.0974116	0.826164	0.0529009	Apo<IR64	Apo=Hyb	IR64>Hyb	Apo=Hyb<IR64
LOC_Os02g27760.1	46.9748	26.3725	36.6736	110.884	90.0156	100.45	59.5468	25.9545	42.7506	0.049004	0.78692	0.100115				amb
LOC_Os02g05530.1	82.2059	97.2014	89.7036	2.77211	16.4452	9.60863	37.8934	62.5267	50.2101	0.0156722	0.111454	0.102246				amb
LOC_Os05g33890.1	11.7437	20.7212	16.2325	0	0.865534	0.432767	5.41335	10.6177	8.01554	0.0726942	0.254112	0.102714				amb
LOC_Os09g39400.1	4.69748	3.39075	4.04411	33.2653	18.609	25.9372	5.41335	4.32575	4.86955	0.0968105	0.433964	0.103173				amb
LOC_Os02g38790.1	0	0.37675	0.188375	2.77211	1.73107	2.25159	0	0.786499	0.39325	0.0650402	0.684709	0.104308				amb
LOC_Os11g40200.1	54.021	61.7869	57.904	121.973	170.943	146.458	81.2002	60.1672	70.6837	0.0702195	0.372418	0.104624				amb
LOC_Os08g10300.1	361.706	241.496	301.601	44.3538	16.0124	30.1831	146.16	90.8407	118.501	0.0480633	0.109536	0.104735				amb
LOC_Os11g02610.3	2.34874	1.507	1.92787	8.31633	6.49151	7.40392	0	3.53925	1.76962	0.0320584	0.9386	0.10548				amb
LOC_Os02g39820.1	23.4874	33.9075	28.6974	58.2143	83.9568	71.0856	21.6534	36.5722	29.1128	0.0926414	0.967736	0.106018				amb
LOC_Os01g04550.1	14.0924	12.4327	13.2626	80.3912	58.8563	69.6238	37.8934	16.5165	27.205	0.0348087	0.323101	0.107658				amb
LOC_Os12g20410.2	0	6.78149	3.39075	27.7211	37.6507	32.6859	10.8267	18.876	14.8513	0.0396318	0.161324	0.108011				amb
LOC_Os02g36264.1	7.04622	9.04199	8.0441	0	0	0	10.8267	5.11225	7.96947	0.0150425	0.982565	0.108093				amb
LOC_Os04g53195.1	23.4874	27.126	25.3067	5.54422	13.8486	9.69639	24.3601	20.449	22.4045	0.0749718	0.390743	0.109436				amb
LOC_Os05g46230.1	7.04622	6.40474	6.72548	0	2.5966	1.2983	5.41335	8.65149	7.03242	0.0556956	0.869627	0.109829				amb
LOC_Os07g04690.2	7.04622	3.7675	5.40686	0	0.432767	0.216384	8.12002	3.9325	6.02626	0.0882629	0.837485	0.110019				amb
LOC_Os02g47310.1	44.6261	57.6427	51.1344	97.0238	85.2551	91.1395	32.4801	62.1334	47.3068	0.0448884	0.835138	0.110849				amb
LOC_Os08g10590.1	23.4874	24.8655	24.1764	2.77211	8.65534	5.71373	18.9467	32.2465	25.5966	0.0257483	0.85146	0.111767				amb
LOC_Os08g27720.2	37.5798	27.126	32.3529	16.6327	12.5502	14.5915	21.6534	27.9207	24.7871	0.0869855	0.340286	0.112328				amb
LOC_Os02g17390.1	150.319	139.021	144.67	1394.37	767.729	1081.05	262.547	183.648	223.097	0.0961227	0.187935	0.11298				amb
LOC_Os02g12440.1	2.34874	3.39075	2.86974	13.8605	22.0711	17.9658	2.70667	7.47174	5.08921	0.0676124	0.458858	0.113257				amb
LOC_Os11g28300.2	14.0924	24.4887	19.2906	49.898	68.3772	59.1376	29.7734	35.7857	32.7796	0.0640584	0.153739	0.113263				amb
LOC_Os12g22090.4	14.0924	17.3305	15.7115	47.1259	53.2304	50.1781	13.5334	32.6397	23.0865	0.0098998	0.526069	0.114064				amb
LOC_Os05g41310.1	28.1849	29.7632	28.974	19.4048	15.1469	17.2758	29.7734	23.9882	26.8808	0.0356679	0.557343	0.115994				amb
LOC_Os03g03034.1	2.34874	1.88375	2.11624	13.8605	9.08811	11.4743	5.41335	1.573	3.49317	0.0598091	0.550373	0.121096				amb
LOC_Os05g02260.1	213.735	188.752	201.243	55.4422	112.952	84.1972	170.52	153.367	161.944	0.0648449	0.122039	0.122241				amb
LOC_Os02g10070.2	9.39496	7.15824	8.2766	13.8605	17.3107	15.5856	10.8267	6.68524	8.75597	0.0708161	0.857441	0.126781				amb
LOC_Os04g53190.2	32.8824	33.154	33.0182	8.31633	15.5796	11.948	29.7734	21.6287	25.7011	0.0284844	0.214371	0.127896				amb
LOC_Os04g54640.1	11.7437	8.28849	10.0161	2.77211	1.73107	2.25159	13.5334	7.07849	10.3059	0.0499862	0.944103	0.132723				amb
LOC_Os11g44430.1	91.6008	58.0194	74.8101	11.0884	13.8486	12.4685	27.0667	46.7967	36.9317	0.0658943	0.191191	0.133411				amb
LOC_Os08g05320.3	2.34874	6.02799	4.18837	11.0884	10.8192	10.9538	5.41335	8.65149	7.03242	0.0669545	0.365632	0.137194				amb
LOC_Os02g06370.1	9.39496	7.15824	8.2766	22.1769	31.1592	26.6681	16.24	8.25824	12.2491	0.0578866	0.438966	0.13846				amb
LOC_Os01g24070.2	4.69748	4.14424	4.42086	0	1.73107	0.865534	5.41335	3.146	4.27967	0.0595454	0.914757	0.139037				amb
LOC_Os12g35630.3	234.874	380.517	307.695	47.1259	51.9321	49.529	192.174	400.721	296.448	0.071244	0.937587	0.141517				amb
LOC_Os02g17190.1	72.8109	48.9774	60.8942	133.061	124.637	128.849	100.147	59.3807	79.7638	0.0328966	0.508013	0.142383				amb
LOC_Os12g26290.4	0	2.2605	1.13025	8.31633	6.49151	7.40392	5.41335	3.9325	4.67292	0.0496495	0.119868	0.14572				amb
LOC_Os06g08440.1	2.34874	3.014	2.68137	0	0.865534	0.432767	8.12002	3.53925	5.82963	0.0541792	0.306768	0.1466				amb
LOC_Os04g30330.1	4.69748	3.39075	4.04411	8.31633	6.49151	7.40392	2.70667	5.11225	3.90946	0.0958019	0.930607	0.146667				amb
LOC_Os08g27720.1	30.5336	30.5167	30.5252	8.31633	13.8486	11.0824	18.9467	28.314	23.6303	0.0196463	0.278855	0.147457				amb
LOC_Os11g39990.1	2.34874	2.2605	2.30462	5.54422	6.05874	5.80148	0	3.53925	1.76962	0.00552546	0.791012	0.152855				amb
LOC_Os04g22900.2	32.8824	34.2842	33.5833	22.1769	18.609	20.3929	43.3068	29.4937	36.4002	0.0204692	0.724195	0.153986				amb
LOC_Os05g06920.1	237.223	206.835	222.029	22.1769	14.2813	18.2291	184.054	81.7959	132.925	0.00588088	0.236767	0.154787				amb
LOC_Os12g42370.1	7.04622	3.39075	5.21848	11.0884	14.2813	12.6849	8.12002	1.96625	5.04313	0.0913911	0.965375	0.158304				amb
LOC_Os01g41750.1	2.34874	3.014	2.68137	13.8605	8.22258	11.0416	5.41335	3.9325	4.67292	0.0985363	0.133618	0.160489				amb
LOC_Os01g01800.2	2.34874	3.014	2.68137	0	0.432767	0.216384	2.70667	1.17975	1.94321	0.0249493	0.468925	0.16151				amb
LOC_Os01g65650.1	9.39496	13.1862	11.2906	0	2.16384	1.08192	5.41335	12.1907	8.80204	0.0427989	0.587222	0.162181				amb
LOC_Os09g35560.1	0	10.9257	5.46287	33.2653	48.4699	40.8676	18.9467	26.3477	22.6472	0.0633442	0.121204	0.163956				amb
LOC_Os08g32130.1	70.4622	49.3542	59.9082	19.4048	29.8609	24.6329	40.6001	34.606	37.603	0.0957387	0.17908	0.164268				amb
LOC_Os01g20894.1	7.04622	3.7675	5.40686	0	0	0	5.41335	1.96625	3.6898	0.0809278	0.545372	0.165619				amb
LOC_Os01g02920.1	2.34874	6.78149	4.56512	16.6327	12.983	14.8078	10.8267	11.011	10.9188	0.0703709	0.103342	0.167092				amb
LOC_Os04g03796.1	18.7899	12.8095	15.7997	5.54422	0	2.77211	13.5334	8.25824	10.8958	0.085575	0.343777	0.167739				amb
LOC_Os08g08592.3	2.34874	4.14424	3.24649	8.31633	12.983	10.6497	2.70667	6.29199	4.49933	0.0976292	0.595832	0.171764				amb
LOC_Os07g31440.2	0	1.13025	0.565124	2.77211	3.8949	3.33351	0	1.96625	0.983124	0.073752	0.747777	0.173532				amb
LOC_Os10g36690.1	0	2.2605	1.13025	5.54422	6.49151	6.01786	2.70667	4.719	3.71283	0.0574978	0.230001	0.173955				amb
LOC_Os01g39060.1	16.4412	20.7212	18.5812	177.415	140.649	159.032	116.387	55.8414	86.1142	0.0169234	0.156018	0.175727				amb
LOC_Os12g34870.1	11.7437	10.549	11.1463	0	3.46214	1.73107	13.5334	6.29199	9.91268	0.0358093	0.768729	0.178342				amb
LOC_Os01g64560.1	4.69748	5.65124	5.17436	0	1.73107	0.865534	8.12002	3.53925	5.82963	0.0487829	0.80572	0.179822				amb
LOC_Os07g29770.2	11.7437	9.04199	10.3928	16.6327	19.0418	17.8372	2.70667	12.584	7.64533	0.0543364	0.645236	0.182835				amb
LOC_Os05g26890.1	2.34874	3.014	2.68137	0	0.432767	0.216384	5.41335	1.96625	3.6898	0.0249493	0.623643	0.183562				amb
LOC_Os06g43700.1	0	0.37675	0.188375	8.31633	16.4452	12.3807	5.41335	2.3595	3.88642	0.0956543	0.138111	0.189565				amb
LOC_Os02g17350.2	21.1387	18.084	19.6113	11.0884	10.3864	10.7374	18.9467	36.179	27.5628	0.0298015	0.459427	0.190315				amb
LOC_Os08g30020.5	28.1849	37.2982	32.7415	52.6701	54.0959	53.383	10.8267	39.7182	25.2725	0.0464722	0.670768	0.191404				amb
LOC_Os08g29615.1	7.04622	10.1722	8.60923	0	1.2983	0.649151	10.8267	3.9325	7.37959	0.0423549	0.776108	0.195021				amb
LOC_Os04g01810.1	44.6261	30.8935	37.7598	8.31633	0.432767	4.37455	29.7734	84.5487	57.161	0.0519006	0.56298	0.196661				amb
LOC_Os01g02180.2	7.04622	8.28849	7.66735	11.0884	10.3864	10.7374	5.41335	9.04474	7.22904	0.0499904	0.840559	0.198253				amb
LOC_Os10g07978.2	9.39496	7.53499	8.46497	0	1.73107	0.865534	2.70667	5.89874	4.30271	0.0268281	0.153004	0.19886				amb
LOC_Os09g20830.4	2.34874	3.014	2.68137	0	0.432767	0.216384	2.70667	8.25824	5.48246	0.0249493	0.421901	0.199118				amb
LOC_Os03g22690.1	16.4412	15.8235	16.1323	11.0884	12.5502	11.8193	18.9467	14.157	16.5518	0.0322198	0.878066	0.199326				amb
LOC_Os02g57290.4	11.7437	15.4467	13.5952	2.77211	2.5966	2.68436	5.41335	11.7975	8.60542	0.0276688	0.308922	0.204872				amb
LOC_Os05g49060.1	46.9748	83.2616	65.1182	0	1.73107	0.865534	16.24	52.3022	34.2711	0.0714575	0.351148	0.205455				amb
LOC_Os05g02310.1	79.8571	91.9269	85.892	11.0884	11.2519	11.1702	70.3735	28.7072	49.5404	0.00646094	0.23573	0.206849				amb
LOC_Os04g30180.1	37.5798	22.9817	30.2808	2.77211	1.2983	2.03521	24.3601	8.65149	16.5058	0.0613192	0.327595	0.208043				amb
LOC_Os11g11770.1	2.34874	3.7675	3.05812	0	0.865534	0.432767	5.41335	1.96625	3.6898	0.0872679	0.766949	0.208284				amb
LOC_Os01g64870.1	4.69748	3.014	3.85574	0	0	0	2.70667	0.786499	1.74659	0.0445015	0.240364	0.210497				amb
LOC_Os09g19500.1	112.739	192.142	152.441	11.0884	22.5039	16.7962	43.3068	105.784	74.5455	0.0774185	0.263029	0.210604				amb
LOC_Os04g30010.1	23.4874	14.6932	19.0903	0	6.05874	3.02937	18.9467	8.65149	13.7991	0.095035	0.516298	0.213148				amb
LOC_Os09g08390.3	108.042	108.127	108.085	227.313	171.809	199.561	156.987	103.031	130.009	0.0810133	0.501751	0.214164				amb
LOC_Os05g41550.5	72.8109	35.0377	53.9243	124.745	111.654	118.199	100.147	58.9874	79.5672	0.0846179	0.455517	0.215528				amb
LOC_Os02g31074.1	0	1.507	0.753499	8.31633	6.49151	7.40392	0	5.11225	2.55612	0.0302315	0.568505	0.21599				amb
LOC_Os12g17830.1	7.04622	1.507	4.27661	22.1769	35.9197	29.0483	18.9467	9.83124	14.389	0.0789924	0.198408	0.217403				amb
LOC_Os11g26594.1	0	1.13025	0.565124	11.0884	6.49151	8.78997	5.41335	1.17975	3.29655	0.0737686	0.338719	0.220813				amb
LOC_Os01g03690.1	0	1.13025	0.565124	2.77211	2.5966	2.68436	0	1.96625	0.983124	0.0657262	0.747777	0.226925				amb
LOC_Os04g35790.3	2.34874	2.63725	2.49299	0	0.865534	0.432767	2.70667	9.04474	5.87571	0.0456929	0.397956	0.230911				amb
LOC_Os04g03796.2	37.5798	20.3445	28.9622	0	0.432767	0.216384	27.0667	7.07849	17.0726	0.0793711	0.462696	0.233801				amb
LOC_Os01g35789.2	147.971	92.6804	120.325	2.77211	18.1762	10.4742	97.4402	33.8195	65.6298	0.0619717	0.323864	0.233993				amb
LOC_Os04g11390.1	30.5336	33.9075	32.2205	16.6327	9.08811	12.8604	43.3068	21.2355	32.2711	0.0426635	0.996796	0.237949				amb
LOC_Os08g15840.4	14.0924	8.28849	11.1905	2.77211	0.432767	1.60244	5.41335	3.146	4.27967	0.092026	0.156796	0.241984				amb
LOC_Os01g72910.1	0	1.13025	0.565124	11.0884	7.78981	9.43912	0	6.68524	3.34262	0.036499	0.498711	0.243555				amb
LOC_Os05g35650.1	4.69748	13.563	9.13023	22.1769	25.966	24.0715	5.41335	19.2692	12.3413	0.0902301	0.733888	0.24403				amb
LOC_Os09g17920.1	11.7437	7.15824	9.45097	0	0.432767	0.216384	2.70667	10.6177	6.66221	0.0569312	0.603954	0.245236				amb
LOC_Os03g45970.1	2.34874	2.2605	2.30462	85.9354	45.0078	65.4716	40.6001	6.29199	23.446	0.0908738	0.343005	0.25618				amb
LOC_Os12g13130.3	2.34874	1.88375	2.11624	0	0	0	5.41335	1.17975	3.29655	0.0118556	0.635105	0.259696				amb
LOC_Os03g49630.2	2.34874	3.014	2.68137	0	0	0	5.41335	1.17975	3.29655	0.0150425	0.801051	0.259696				amb
LOC_Os10g12050.2	58.7185	68.1917	63.4551	13.8605	6.49151	10.176	46.0134	18.4827	32.2481	0.0124495	0.165277	0.26151				amb
LOC_Os02g27960.1	9.39496	6.40474	7.89985	44.3538	25.966	35.1599	24.3601	10.6177	17.4889	0.0996148	0.305881	0.263545				amb
LOC_Os12g43000.2	4.69748	3.7675	4.23249	8.31633	6.49151	7.40392	5.41335	6.29199	5.85267	0.0903576	0.126892	0.265246				amb
LOC_Os06g03860.2	9.39496	8.66524	9.0301	13.8605	16.0124	14.9365	8.12002	13.3705	10.7453	0.0350647	0.583912	0.277647				amb
LOC_Os01g09570.1	11.7437	8.66524	10.2045	52.6701	36.3524	44.5113	35.1868	12.1907	23.6887	0.053881	0.365031	0.277726				amb
LOC_Os04g53214.2	11.7437	9.41874	10.5812	0	0.432767	0.216384	21.6534	4.32575	12.9896	0.0127662	0.808781	0.278445				amb
LOC_Os04g11820.1	68.1134	66.6847	67.3991	11.0884	18.609	14.8487	29.7734	91.6272	60.7003	0.00526318	0.848645	0.278941				amb
LOC_Os01g72900.1	0	0	0	2.77211	3.8949	3.33351	2.70667	1.17975	1.94321	0.0272098	0.125869	0.280036				amb
LOC_Os10g07582.1	4.69748	1.88375	3.29061	11.0884	16.4452	13.7668	0	10.6177	5.30887	0.0742305	0.748503	0.290855				amb
LOC_Os05g25770.1	58.7185	73.0894	65.9039	16.6327	37.6507	27.1417	37.8934	67.6389	52.7662	0.0930552	0.509792	0.294681				amb
LOC_Os10g12050.1	9.39496	15.07	12.2325	2.77211	2.5966	2.68436	5.41335	3.146	4.27967	0.0781751	0.121334	0.295711				amb
LOC_Os11g05700.1	2.34874	0.753499	1.55112	5.54422	4.32767	4.93595	2.70667	4.32575	3.51621	0.0777225	0.225927	0.295946				amb
LOC_Os11g05260.1	51.6723	46.7169	49.1946	38.8095	41.9784	40.394	83.9069	47.19	65.5484	0.0958824	0.470468	0.305495				amb
LOC_Os08g22852.1	7.04622	7.53499	7.2906	5.54422	3.8949	4.71956	8.12002	5.50549	6.81276	0.09606	0.753754	0.308368				amb
LOC_Os01g28680.7	2.34874	1.507	1.92787	0	0	0	5.41335	0.786499	3.09992	0.0445015	0.667585	0.312204				amb
LOC_Os08g38300.2	4.69748	4.89774	4.79761	2.77211	1.73107	2.25159	2.70667	3.9325	3.31958	0.0407155	0.140324	0.315418				amb
LOC_Os07g01310.1	7.04622	15.07	11.0581	27.7211	25.1005	26.4108	24.3601	12.9772	18.6686	0.0679564	0.388499	0.316109				amb
LOC_Os11g06420.1	16.4412	17.7072	17.0742	2.77211	8.65534	5.71373	8.12002	14.9435	11.5318	0.063539	0.251294	0.32565				amb
LOC_Os03g52700.1	2.34874	3.7675	3.05812	0	0.432767	0.216384	5.41335	0.786499	3.09992	0.0618596	0.987784	0.340417				amb
LOC_Os01g58459.1	0	0.753499	0.37675	2.77211	3.02937	2.90074	2.70667	1.17975	1.94321	0.0239865	0.20714	0.341699				amb
LOC_Os11g16470.1	2.34874	2.2605	2.30462	2.77211	3.02937	2.90074	2.70667	1.17975	1.94321	0.0482994	0.683056	0.341699				amb
LOC_Os12g43580.1	0	0.37675	0.188375	2.77211	3.46214	3.11712	0	2.75275	1.37637	0.0175418	0.482555	0.344725				amb
LOC_Os10g02880.1	4.69748	27.8795	16.2885	97.0238	153.2	125.112	102.854	63.3132	83.0834	0.0698888	0.100317	0.345696				amb
LOC_Os01g57350.1	4.69748	4.52099	4.60924	0	2.16384	1.08192	8.12002	1.96625	5.04313	0.0830752	0.900817	0.348488				amb
LOC_Os08g03630.1	2.34874	1.88375	2.11624	0	0	0	8.12002	0.786499	4.45326	0.0118556	0.589808	0.348494				amb
LOC_Os08g01859.1	2.34874	2.63725	2.49299	5.54422	7.78981	6.66701	2.70667	5.89874	4.30271	0.0663198	0.37601	0.349393				amb
LOC_Os11g23880.1	4.69748	2.63725	3.66736	0	0.432767	0.216384	16.24	1.573	8.90652	0.081783	0.552604	0.35791				amb
LOC_Os05g25260.1	11.7437	12.4327	12.0882	5.54422	1.73107	3.63764	18.9467	5.11225	12.0295	0.0487523	0.994003	0.362697				amb
LOC_Os02g42406.1	9.39496	16.577	12.986	0	3.02937	1.51469	2.70667	14.5502	8.62845	0.0986463	0.593507	0.364561				amb
LOC_Os09g20830.3	7.04622	5.27449	6.16036	2.77211	1.73107	2.25159	2.70667	7.47174	5.08921	0.0626714	0.714435	0.364645				amb
LOC_Os03g07430.5	2.34874	3.014	2.68137	0	0.432767	0.216384	13.5334	1.17975	7.35656	0.0249493	0.528659	0.367362				amb
LOC_Os02g16640.1	91.6008	106.62	99.1105	124.745	138.053	131.399	81.2002	127.02	104.11	0.0845019	0.854921	0.37112				amb
LOC_Os03g02020.6	9.39496	10.9257	10.1603	0	3.46214	1.73107	2.70667	11.7975	7.25208	0.0469005	0.592566	0.37405				amb
LOC_Os08g09690.2	35.2311	33.9075	34.5693	8.31633	15.1469	11.7316	13.5334	25.168	19.3507	0.0224259	0.121594	0.375947				amb
LOC_Os12g29220.1	281.849	208.719	245.284	91.4796	56.2597	73.8697	254.427	85.7284	170.078	0.0517439	0.499288	0.380344				amb
LOC_Os02g48122.1	4.69748	4.52099	4.60924	2.77211	1.2983	2.03521	5.41335	2.3595	3.88642	0.0740215	0.683056	0.388876				amb
LOC_Os07g49410.3	11.7437	10.9257	11.3347	0	3.8949	1.94745	2.70667	13.3705	8.03858	0.0421179	0.600454	0.39554				amb
LOC_Os02g37834.5	2.34874	2.2605	2.30462	0	0.865534	0.432767	13.5334	0.786499	7.15993	0.0499925	0.525762	0.402756				amb
LOC_Os01g02570.1	108.042	81.7546	94.8983	5.54422	18.1762	11.8602	13.5334	68.8187	41.176	0.0294825	0.22132	0.409827				amb
LOC_Os12g16524.3	9.39496	13.1862	11.2906	0	3.8949	1.94745	2.70667	7.86499	5.28583	0.0751917	0.201479	0.410166				amb
LOC_Os08g09010.1	0	1.507	0.753499	5.54422	6.49151	6.01786	0	5.89874	2.94937	0.0274119	0.545622	0.412312				amb
LOC_Os12g41962.3	2.34874	2.2605	2.30462	2.77211	2.5966	2.68436	2.70667	5.50549	4.10608	0.0608585	0.327037	0.417316				amb
LOC_Os01g11070.1	7.04622	6.02799	6.53711	2.77211	2.5966	2.68436	2.70667	5.89874	4.30271	0.0175097	0.313891	0.417886				amb
LOC_Os03g44300.2	4.69748	6.40474	5.55111	2.77211	2.5966	2.68436	2.70667	6.29199	4.49933	0.0791159	0.64923	0.418348				amb
LOC_Os03g53670.2	4.69748	6.02799	5.36274	2.77211	2.5966	2.68436	2.70667	9.04474	5.87571	0.057414	0.888678	0.420096				amb
LOC_Os01g57630.3	2.34874	1.507	1.92787	0	0	0	0	0.786499	0.39325	0.0445015	0.116723	0.42265				amb
LOC_Os11g10800.1	4.69748	9.04199	6.86973	0	0	0	0	1.573	0.786499	0.0871188	0.119022	0.42265				amb
LOC_Os03g02590.2	2.34874	4.14424	3.24649	0	0	0	0	1.17975	0.589874	0.068684	0.13191	0.42265				amb
LOC_Os01g66600.1	4.69748	9.04199	6.86973	0	0	0	0	3.146	1.573	0.0871188	0.186958	0.42265				amb
LOC_Os09g07920.1	2.34874	1.507	1.92787	0	0	0	0	1.17975	0.589874	0.0445015	0.206102	0.42265				amb
LOC_Os04g38950.1	2.34874	3.7675	3.05812	0	0	0	0	1.96625	0.983124	0.0498211	0.229106	0.42265				amb
LOC_Os02g27769.1	2.34874	3.014	2.68137	0	0	0	0	1.96625	0.983124	0.0150425	0.243421	0.42265				amb
LOC_Os08g30790.3	2.34874	1.88375	2.11624	0	0	0	0	1.573	0.786499	0.0118556	0.246394	0.42265				amb
LOC_Os03g01570.1	2.34874	2.63725	2.49299	0	0	0	0	1.96625	0.983124	0.00333147	0.267984	0.42265				amb
LOC_Os03g40260.1	2.34874	1.507	1.92787	0	0	0	0	1.573	0.786499	0.0445015	0.329088	0.42265				amb
LOC_Os02g10390.1	7.04622	7.15824	7.10223	0	0	0	0	6.68524	3.34262	6.21894e-05	0.377596	0.42265				amb
LOC_Os08g31630.2	7.04622	3.7675	5.40686	0	0	0	0	5.11225	2.55612	0.0809278	0.446946	0.42265				amb
LOC_Os11g17014.1	2.34874	1.507	1.92787	0	0	0	0	2.3595	1.17975	0.0445015	0.610943	0.42265				amb
LOC_Os01g62410.2	2.34874	1.88375	2.11624	0	0	0	0	2.75275	1.37637	0.0118556	0.649044	0.42265				amb
LOC_Os08g39210.1	2.34874	1.507	1.92787	0	0	0	2.70667	0	1.35334	0.0445015	0.72445	0.42265				amb
LOC_Os07g04910.1	2.34874	2.63725	2.49299	0	0	0	0	3.9325	1.96625	0.00333147	0.814362	0.42265				amb
LOC_Os06g18000.1	2.34874	1.88375	2.11624	0	0	0	0	4.32575	2.16287	0.0118556	0.984845	0.42265				amb
LOC_Os03g02310.1	0	0.37675	0.188375	2.77211	2.5966	2.68436	2.70667	0	1.35334	0.00686072	0.483698	0.429857				amb
LOC_Os01g72970.1	0	0.753499	0.37675	2.77211	2.5966	2.68436	2.70667	0.786499	1.74659	0.0269697	0.315412	0.433301				amb
LOC_Os02g39570.1	11.7437	7.15824	9.45097	2.77211	2.16384	2.46797	10.8267	2.3595	6.5931	0.0944181	0.612978	0.433629				amb
LOC_Os04g11970.1	89.2521	140.904	115.078	13.8605	18.609	16.2348	81.2002	15.3367	48.2685	0.0624644	0.251476	0.434287				amb
LOC_Os04g06770.1	9.39496	15.8235	12.6092	2.77211	3.02937	2.90074	2.70667	13.3705	8.03858	0.0944852	0.539264	0.437028				amb
LOC_Os08g02130.1	32.8824	24.8655	28.8739	13.8605	17.3107	15.5856	24.3601	15.73	20.045	0.0930406	0.272606	0.438511				amb
LOC_Os09g08390.5	4.69748	4.89774	4.79761	2.77211	2.5966	2.68436	0	2.75275	1.37637	0.00394601	0.131389	0.443035				amb
LOC_Os04g53190.1	28.1849	24.8655	26.5252	11.0884	15.1469	13.1176	13.5334	19.6625	16.5979	0.0361687	0.104317	0.443641				amb
LOC_Os01g03940.1	7.04622	7.15824	7.10223	2.77211	3.02937	2.90074	8.12002	2.75275	5.43638	0.00111316	0.598155	0.444909				amb
LOC_Os11g09940.1	7.04622	9.79549	8.42085	0	0.432767	0.216384	0	7.86499	3.9325	0.0275829	0.393983	0.444999				amb
LOC_Os01g02400.3	39.9286	49.7309	44.8298	5.54422	19.9073	12.7258	13.5334	40.5047	27.019	0.0661517	0.34034	0.448285				amb
LOC_Os08g25820.2	2.34874	1.88375	2.11624	0	0.432767	0.216384	0	5.89874	2.94937	0.0268281	0.804711	0.45297				amb
LOC_Os08g16570.1	7.04622	4.52099	5.78361	0	0.432767	0.216384	0	5.11225	2.55612	0.0490809	0.375069	0.458004				amb
LOC_Os08g09190.1	7.04622	11.6792	9.36273	0	0.432767	0.216384	0	4.719	2.3595	0.0590344	0.168355	0.4612				amb
LOC_Os02g39710.1	2.34874	3.39075	2.86974	0	0.432767	0.216384	0	4.32575	2.16287	0.0423549	0.780794	0.465026				amb
LOC_Os06g07000.1	2.34874	2.63725	2.49299	0	0.432767	0.216384	0	4.32575	2.16287	0.0127988	0.892932	0.465026				amb
LOC_Os11g05556.2	2.34874	3.7675	3.05812	0	0.432767	0.216384	0	3.9325	1.96625	0.0618596	0.653521	0.469688				amb
LOC_Os08g31940.1	21.1387	15.4467	18.2927	8.31633	4.76044	6.53838	24.3601	5.50549	14.9328	0.072723	0.765468	0.473843				amb
LOC_Os02g57260.1	25.8361	29.3865	27.6113	19.4048	13.8486	16.6267	16.24	29.1005	22.6703	0.0794867	0.53603	0.479187				amb
LOC_Os05g42100.1	2.34874	3.39075	2.86974	0	0.432767	0.216384	0	3.146	1.573	0.0423549	0.515826	0.482897				amb
LOC_Os12g22030.1	103.345	98.7084	101.026	135.833	123.771	129.802	102.854	130.952	116.903	0.0468968	0.380872	0.487656				amb
LOC_Os11g02530.1	2.34874	2.63725	2.49299	0	0.432767	0.216384	0	2.75275	1.37637	0.0127988	0.504447	0.492676				amb
LOC_Os03g04110.2	2.34874	2.63725	2.49299	0	0.865534	0.432767	0	5.50549	2.75275	0.0456929	0.933515	0.492676				amb
LOC_Os02g38980.5	2.34874	3.7675	3.05812	0	0.865534	0.432767	0	5.11225	2.55612	0.0872679	0.867371	0.498834				amb
LOC_Os02g38140.2	2.34874	1.88375	2.11624	0	0.432767	0.216384	0	2.3595	1.17975	0.0268281	0.5176	0.50615				amb
LOC_Os01g58890.2	2.34874	1.507	1.92787	0	0.432767	0.216384	0	2.3595	1.17975	0.0686737	0.610943	0.50615				amb
LOC_Os11g05930.5	4.69748	5.65124	5.17436	0	0.865534	0.432767	0	4.719	2.3595	0.0179503	0.362767	0.50615				amb
LOC_Os06g10620.1	4.69748	5.27449	4.98599	2.77211	3.02937	2.90074	2.70667	4.719	3.71283	0.0221868	0.347925	0.507352				amb
LOC_Os08g42610.1	2.34874	3.7675	3.05812	0	0.865534	0.432767	0	4.32575	2.16287	0.0872679	0.732063	0.514976				amb
LOC_Os03g25940.1	23.4874	24.4887	23.9881	2.77211	7.78981	5.28096	2.70667	27.1342	14.9204	0.0181935	0.535498	0.520335				amb
LOC_Os01g41900.2	2.34874	2.63725	2.49299	0	0.432767	0.216384	0	1.96625	0.983124	0.0127988	0.267984	0.525817				amb
LOC_Os05g03490.1	2.34874	2.2605	2.30462	0	0.432767	0.216384	0	1.96625	0.983124	0.0109994	0.311433	0.525817				amb
LOC_Os03g49510.1	23.4874	19.9677	21.7276	5.54422	3.8949	4.71956	2.70667	19.2692	10.988	0.0128069	0.332277	0.529916				amb
LOC_Os04g08310.1	51.6723	53.8752	52.7737	24.949	32.8903	28.9196	24.3601	61.3469	42.8535	0.0285673	0.645899	0.538021				amb
LOC_Os10g41940.1	169.109	161.249	165.179	121.973	83.5241	102.748	105.56	136.064	120.812	0.0862037	0.106307	0.538295				amb
LOC_Os11g05930.3	2.34874	3.39075	2.86974	0	0.865534	0.432767	0	3.53925	1.76962	0.0693083	0.611444	0.539423				amb
LOC_Os05g07632.1	176.155	138.267	157.211	327.109	374.776	350.943	373.521	202.13	287.826	0.0238183	0.275094	0.551528				amb
LOC_Os02g01450.1	42.2773	37.2982	39.7878	74.847	62.3185	68.5827	73.0802	36.9655	55.0228	0.0506722	0.491214	0.551598				amb
LOC_Os05g01510.1	2.34874	3.39075	2.86974	0	0.432767	0.216384	0	1.573	0.786499	0.0423549	0.157896	0.556949				amb
LOC_Os03g22380.1	2.34874	2.63725	2.49299	0	0.432767	0.216384	0	1.573	0.786499	0.0127988	0.166413	0.556949				amb
LOC_Os03g12840.3	2.34874	2.63725	2.49299	0	0.432767	0.216384	0	1.573	0.786499	0.0127988	0.166413	0.556949				amb
LOC_Os02g41800.1	2.34874	2.2605	2.30462	0	0.865534	0.432767	0	3.146	1.573	0.0499925	0.68769	0.556949				amb
LOC_Os12g25490.1	7.04622	9.04199	8.0441	0	2.5966	1.2983	0	9.04474	4.52237	0.0541792	0.52641	0.563954				amb
LOC_Os08g42640.1	4.69748	4.89774	4.79761	0	0.865534	0.432767	0	2.75275	1.37637	0.0101985	0.131389	0.580258				amb
LOC_Os11g45250.1	0	0	0	2.77211	2.16384	2.46797	2.70667	1.17975	1.94321	0.0148491	0.125869	0.588485				amb
LOC_Os05g35520.3	4.69748	5.27449	4.98599	0	1.2983	0.649151	0	3.9325	1.96625	0.0257969	0.267984	0.589803				amb
LOC_Os01g02400.2	30.5336	43.3262	36.9299	2.77211	13.8486	8.31033	2.70667	34.2127	18.4597	0.0773872	0.39082	0.605137				amb
LOC_Os09g10960.1	2.34874	2.63725	2.49299	0	0.865534	0.432767	0	2.3595	1.17975	0.0456929	0.384331	0.612509				amb
LOC_Os02g38200.1	2.34874	1.507	1.92787	0	0.432767	0.216384	0	1.17975	0.589874	0.0686737	0.206102	0.612509				amb
LOC_Os06g44500.1	2.34874	1.507	1.92787	0	0.432767	0.216384	0	1.17975	0.589874	0.0686737	0.206102	0.612509				amb
LOC_Os03g22120.2	7.04622	7.15824	7.10223	19.4048	28.5626	23.9837	5.41335	28.314	16.8637	0.0663434	0.48374	0.622026				amb
LOC_Os10g42780.3	4.69748	7.91174	6.30461	0	1.73107	0.865534	0	4.32575	2.16287	0.0965886	0.2641	0.633605				amb
LOC_Os11g29970.1	9.39496	9.04199	9.21847	0	3.46214	1.73107	0	8.65149	4.32575	0.0499925	0.375723	0.633605				amb
LOC_Os05g51420.7	0	0.37675	0.188375	2.77211	1.73107	2.25159	2.70667	0.39325	1.54996	0.0650402	0.365216	0.635739				amb
LOC_Os12g28250.1	9.39496	10.1722	9.7836	5.54422	3.02937	4.2868	2.70667	10.2245	6.46558	0.0528265	0.472533	0.637714				amb
LOC_Os01g49190.1	7.04622	4.89774	5.97198	0	1.2983	0.649151	0	3.146	1.573	0.0513575	0.147197	0.641611				amb
LOC_Os02g10390.3	9.39496	6.40474	7.89985	2.77211	0	1.38605	0	6.68524	3.34262	0.085575	0.339361	0.642881				amb
LOC_Os03g54920.1	28.1849	29.0097	28.5973	13.8605	19.9073	16.8839	13.5334	29.1005	21.3169	0.0616526	0.448886	0.648551				amb
LOC_Os08g03650.1	2.34874	2.63725	2.49299	5.54422	5.19321	5.36871	2.70667	6.29199	4.49933	0.00618318	0.380661	0.677002				amb
LOC_Os03g12480.1	0	0	0	2.77211	1.73107	2.25159	2.70667	0.786499	1.74659	0.0495085	0.210497	0.689218				amb
LOC_Os11g15570.1	11.7437	10.9257	11.3347	19.4048	20.3401	19.8724	10.8267	23.2017	17.0142	0.00525321	0.456407	0.690307				amb
LOC_Os07g29750.1	7.04622	8.28849	7.66735	0	3.02937	1.51469	0	5.89874	2.94937	0.0640691	0.257986	0.707417				amb
LOC_Os05g31480.2	28.1849	32.7772	30.481	11.0884	13.8486	12.4685	8.12002	23.2017	15.6609	0.0214123	0.200847	0.717532				amb
LOC_Os10g20090.1	2.34874	1.88375	2.11624	5.54422	4.32767	4.93595	5.41335	3.53925	4.4763	0.049415	0.134418	0.720649				amb
LOC_Os01g05540.1	2.34874	2.63725	2.49299	0	0.865534	0.432767	0	1.573	0.786499	0.0456929	0.166413	0.731594				amb
LOC_Os02g38000.1	0	0.753499	0.37675	2.77211	2.16384	2.46797	0	3.53925	1.76962	0.0496495	0.521886	0.73483				amb
LOC_Os08g03310.1	0	1.88375	0.941874	16.6327	12.1175	14.3751	10.8267	22.4152	16.621	0.0315972	0.11624	0.752562				amb
LOC_Os11g35870.1	51.6723	37.2982	44.4852	83.1633	71.4066	77.2849	100.147	31.8532	66.0001	0.0716296	0.600356	0.775577				amb
LOC_Os06g44030.2	30.5336	36.5447	33.5392	19.4048	22.9367	21.1707	13.5334	35.7857	24.6595	0.0710709	0.521589	0.786083				amb
LOC_Os08g03310.3	0	3.014	1.507	11.0884	16.0124	13.5504	2.70667	33.4262	18.0664	0.0529277	0.395577	0.798912				amb
LOC_Os01g01970.2	4.69748	6.40474	5.55111	2.77211	2.16384	2.46797	0	6.68524	3.34262	0.0765948	0.58762	0.818786				amb
LOC_Os03g24520.2	11.7437	12.056	11.8998	8.31633	9.95365	9.13499	8.12002	11.011	9.5655	0.0800966	0.24959	0.819749				amb
LOC_Os12g43410.1	2.34874	2.2605	2.30462	11.0884	9.52088	10.3047	0	16.5165	8.25824	0.00949206	0.545838	0.828156				amb
LOC_Os12g16540.1	4.69748	5.65124	5.17436	2.77211	3.46214	3.11712	0	5.11225	2.55612	0.0730087	0.419993	0.847991				amb
LOC_Os12g36270.1	2.34874	2.2605	2.30462	0	0.865534	0.432767	0	1.17975	0.589874	0.0499925	0.101248	0.849874				amb
LOC_Os03g50980.1	14.0924	16.577	15.3347	11.0884	11.2519	11.1702	5.41335	14.9435	10.1784	0.0789317	0.404942	0.854416				amb
LOC_Os05g10690.1	4.69748	4.89774	4.79761	11.0884	8.65534	9.87189	13.5334	4.32575	8.92956	0.0532853	0.464256	0.861418				amb
LOC_Os01g25720.2	14.0924	22.2282	18.1603	5.54422	4.32767	4.93595	2.70667	8.25824	5.48246	0.0846365	0.123544	0.865248				amb
LOC_Os03g29960.1	42.2773	42.5727	42.425	27.7211	32.0248	29.8729	18.9467	38.1452	28.546	0.0282811	0.285158	0.90505				amb
LOC_Os02g52460.1	4.69748	6.02799	5.36274	2.77211	3.02937	2.90074	0	6.68524	3.34262	0.0680973	0.613458	0.906997				amb
LOC_Os03g55070.2	0	0.753499	0.37675	2.77211	3.46214	3.11712	5.41335	1.17975	3.29655	0.0330393	0.307373	0.940948				amb
LOC_Os09g20010.2	0	1.13025	0.565124	2.77211	3.46214	3.11712	5.41335	1.17975	3.29655	0.0612001	0.338719	0.940948				amb
LOC_Os01g25370.3	0	1.13025	0.565124	0	1.2983	0.649151	2.70667	2.3595	2.53309	0.93113	0.0796146	0.107157				amb
LOC_Os04g33280.2	2.34874	2.63725	2.49299	5.54422	3.02937	4.2868	0	1.17975	0.589874	0.29213	0.0885069	0.116907				amb
LOC_Os01g32864.1	7.04622	8.66524	7.85573	13.8605	28.9954	21.428	0	2.3595	1.17975	0.216469	0.0429913	0.11823				amb
LOC_Os05g09630.1	2.34874	2.63725	2.49299	0	2.5966	1.2983	5.41335	4.32575	4.86955	0.456963	0.0517321	0.12653				amb
LOC_Os07g11000.1	16.4412	13.563	15.0021	13.8605	12.1175	12.989	5.41335	9.43799	7.42567	0.354096	0.0921269	0.126547				amb
LOC_Os08g30770.1	0	0.37675	0.188375	22.1769	10.3864	16.2816	2.70667	1.573	2.13984	0.112171	0.0822906	0.139581				amb
LOC_Os10g14180.2	7.04622	4.89774	5.97198	5.54422	3.8949	4.71956	2.70667	0.786499	1.74659	0.452703	0.0992547	0.143282				amb
LOC_Os08g28400.1	2.34874	2.2605	2.30462	11.0884	2.5966	6.84252	27.0667	16.9097	21.9882	0.397097	0.0605854	0.149373				amb
LOC_Os07g49270.1	2.34874	2.2605	2.30462	2.77211	6.49151	4.63181	0	0.786499	0.39325	0.337428	0.0402901	0.155519				amb
LOC_Os04g31210.1	2.34874	2.2605	2.30462	0	1.73107	0.865534	2.70667	2.75275	2.72971	0.238692	0.0134341	0.164182				amb
LOC_Os03g29770.1	7.04622	8.66524	7.85573	44.3538	90.4483	67.4011	18.9467	16.9097	17.9282	0.122939	0.0162773	0.165185				amb
LOC_Os02g12870.2	0	3.014	1.507	2.77211	5.19321	3.98266	8.12002	6.29199	7.20601	0.328738	0.0837988	0.167504				amb
LOC_Os12g26880.1	4.69748	4.52099	4.60924	2.77211	6.92428	4.84819	0	0.786499	0.39325	0.918953	0.00901507	0.169525				amb
LOC_Os11g27530.1	7.04622	7.15824	7.10223	8.31633	5.19321	6.75477	10.8267	9.43799	10.1323	0.844672	0.0489995	0.186757				amb
LOC_Os02g18064.1	7.04622	4.89774	5.97198	2.77211	0.865534	1.81882	0	0	0	0.101675	0.0308664	0.196628				amb
LOC_Os02g32450.1	7.04622	7.53499	7.2906	11.0884	25.1005	18.0945	5.41335	5.11225	5.2628	0.263203	0.0194536	0.208564				amb
LOC_Os02g17650.2	4.69748	4.14424	4.42086	2.77211	0.865534	1.81882	0	0.39325	0.196625	0.119905	0.00639285	0.237519				amb
LOC_Os05g32580.1	2.34874	1.88375	2.11624	2.77211	0.865534	1.81882	0	0.39325	0.196625	0.790428	0.0242493	0.237519				amb
LOC_Os09g13920.1	4.69748	4.52099	4.60924	8.31633	3.46214	5.88923	13.5334	9.04474	11.2891	0.650794	0.0969047	0.243974				amb
LOC_Os01g07390.1	14.0924	5.27449	9.68347	88.7075	254.034	171.371	48.7201	32.6397	40.6799	0.190024	0.0774815	0.256235				amb
LOC_Os03g51710.1	0	1.13025	0.565124	5.54422	14.2813	9.91277	2.70667	3.53925	3.12296	0.167858	0.0677394	0.261875				amb
LOC_Os02g39360.1	0	0	0	2.77211	12.1175	7.4448	16.24	13.3705	14.8053	0.252121	0.00926126	0.271068				amb
LOC_Os03g18030.2	4.69748	4.52099	4.60924	11.0884	35.0541	23.0713	5.41335	5.89874	5.65605	0.263308	0.0558125	0.283382				amb
LOC_Os06g17390.1	2.34874	2.2605	2.30462	2.77211	0.432767	1.60244	0	0	0	0.609491	0.000366319	0.304212				amb
LOC_Os05g02640.1	0	2.2605	1.13025	0	6.49151	3.24575	10.8267	6.29199	8.55934	0.60092	0.0992761	0.311639				amb
LOC_Os11g47330.1	7.04622	5.65124	6.34873	41.5816	8.65534	25.1185	2.70667	3.53925	3.12296	0.372718	0.0579499	0.313384				amb
LOC_Os01g41950.1	2.34874	1.88375	2.11624	5.54422	0.865534	3.20488	0	0.39325	0.196625	0.688813	0.0242493	0.328541				amb
LOC_Os01g41810.1	51.6723	60.6567	56.1645	196.82	644.823	420.821	108.267	159.266	133.767	0.245145	0.0956243	0.330899				amb
LOC_Os11g44800.1	35.2311	41.4424	38.3368	16.6327	48.4699	32.5513	10.8267	14.157	12.4918	0.755425	0.018088	0.336758				amb
LOC_Os01g66379.1	11.7437	14.3165	13.0301	5.54422	11.2519	8.39808	2.70667	5.89874	4.30271	0.27708	0.0509872	0.337001				amb
LOC_Os11g40150.1	9.39496	1.88375	5.63935	91.4796	36.3524	63.916	35.1868	25.5612	30.374	0.171179	0.0558589	0.353392				amb
LOC_Os09g15770.1	28.1849	27.126	27.6554	44.3538	21.6384	32.9961	18.9467	20.0557	19.5012	0.684795	0.00872483	0.357185				amb
LOC_Os03g07430.1	2.34874	2.63725	2.49299	2.77211	0.432767	1.60244	0	0.39325	0.196625	0.528732	0.0110904	0.35766				amb
LOC_Os08g02700.1	0	0	0	11.0884	3.02937	7.0589	2.70667	1.96625	2.33646	0.221908	0.0241988	0.363514				amb
LOC_Os05g25850.1	37.5798	35.4145	36.4971	69.3027	50.201	59.7519	51.4268	45.2237	48.3252	0.136678	0.0692232	0.373114				amb
LOC_Os11g06240.1	7.04622	5.27449	6.16036	49.898	124.204	87.0511	35.1868	54.2684	44.7276	0.161454	0.0565412	0.384872				amb
LOC_Os03g54050.2	4.69748	5.65124	5.17436	2.77211	15.1469	8.95948	2.70667	1.96625	2.33646	0.60397	0.0423982	0.397174				amb
LOC_Os04g35380.4	2.34874	3.014	2.68137	0	5.62597	2.81299	5.41335	6.29199	5.85267	0.967161	0.0288901	0.397479				amb
LOC_Os10g10190.1	0	3.014	1.507	0	6.92428	3.46214	8.12002	6.29199	7.20601	0.656185	0.0837988	0.405512				amb
LOC_Os11g04300.1	14.0924	18.8375	16.465	19.4048	31.592	25.4984	29.7734	34.9992	32.3863	0.301233	0.0457899	0.407976				amb
LOC_Os04g23140.1	2.34874	2.2605	2.30462	0	1.2983	0.649151	0	0	0	0.125944	0.000366319	0.42265				amb
LOC_Os11g45295.1	2.34874	1.507	1.92787	0	0.865534	0.432767	0	0	0	0.131601	0.0445015	0.42265				amb
LOC_Os08g43050.1	2.34874	1.507	1.92787	0	1.2983	0.649151	0	0	0	0.240173	0.0445015	0.42265				amb
LOC_Os03g02480.1	7.04622	6.40474	6.72548	16.6327	1.2983	8.96548	0	2.75275	1.37637	0.797857	0.0632525	0.432692				amb
LOC_Os03g29260.2	0	0.753499	0.37675	2.77211	9.52088	6.14649	2.70667	3.146	2.92634	0.231362	0.028034	0.44146				amb
LOC_Os01g73620.1	14.0924	9.79549	11.944	22.1769	80.9275	51.5522	27.0667	21.2355	24.1511	0.310912	0.0778798	0.45128				amb
LOC_Os08g33140.1	0	1.13025	0.565124	0	3.02937	1.51469	2.70667	3.146	2.92634	0.616443	0.0600578	0.453726				amb
LOC_Os07g30130.3	2.34874	2.63725	2.49299	0	3.8949	1.94745	0	0.39325	0.196625	0.806204	0.0110904	0.465452				amb
LOC_Os04g01650.1	4.69748	3.7675	4.23249	0	5.62597	2.81299	0	0.786499	0.39325	0.667931	0.0242493	0.483995				amb
LOC_Os12g43830.1	2.34874	1.507	1.92787	2.77211	0	1.38605	0	0.39325	0.196625	0.744306	0.0650516	0.485011				amb
LOC_Os08g06050.1	2.34874	1.507	1.92787	0	2.5966	1.2983	0	0.39325	0.196625	0.689902	0.0650516	0.489778				amb
LOC_Os08g09710.1	2.34874	3.39075	2.86974	11.0884	5.62597	8.35721	5.41335	6.68524	6.04929	0.187149	0.0608197	0.497026				amb
LOC_Os10g13940.1	11.7437	10.549	11.1463	2.77211	7.78981	5.28096	8.12002	6.68524	7.40263	0.150792	0.0569229	0.501568				amb
LOC_Os05g28950.3	2.34874	1.88375	2.11624	0	2.16384	1.08192	0	0.39325	0.196625	0.448627	0.0242493	0.505273				amb
LOC_Os06g43044.1	2.34874	1.507	1.92787	0	2.16384	1.08192	0	0.39325	0.196625	0.541958	0.0650516	0.505273				amb
LOC_Os01g02750.1	7.04622	6.78149	6.91385	22.1769	8.65534	15.4161	10.8267	9.43799	10.1323	0.335557	0.0450033	0.518259				amb
LOC_Os05g41240.1	2.34874	3.014	2.68137	2.77211	0.432767	1.60244	0	1.17975	0.589874	0.468555	0.0907866	0.5204				amb
LOC_Os11g44580.1	0	0.753499	0.37675	2.77211	46.7389	24.7555	8.12002	10.6177	9.36888	0.382994	0.0204023	0.557008				amb
LOC_Os05g01510.2	7.04622	4.89774	5.97198	11.0884	0.865534	5.97699	2.70667	2.3595	2.53309	0.999322	0.0872267	0.570098				amb
LOC_Os08g03310.2	2.34874	3.7675	3.05812	0	15.5796	7.78981	10.8267	15.73	13.2783	0.606725	0.0570744	0.570773				amb
LOC_Os08g23410.1	2.34874	2.63725	2.49299	0	1.2983	0.649151	0	0.39325	0.196625	0.109179	0.0110904	0.573335				amb
LOC_Os08g13870.1	2.34874	3.014	2.68137	0	3.46214	1.73107	0	1.17975	0.589874	0.643799	0.0907866	0.59631				amb
LOC_Os02g11110.1	51.6723	43.7029	47.6876	38.8095	6.05874	22.4341	32.4801	30.2802	31.3801	0.272751	0.0586578	0.640359				amb
LOC_Os06g03780.1	2.34874	1.507	1.92787	0	0.865534	0.432767	0	0.39325	0.196625	0.131601	0.0650516	0.668574				amb
LOC_Os05g25430.2	0	1.13025	0.565124	0	13.4158	6.70789	2.70667	4.32575	3.51621	0.457821	0.0960652	0.683182				amb
LOC_Os02g07490.1	14.0924	13.1862	13.6393	2.77211	13.4158	8.09395	5.41335	5.89874	5.65605	0.408206	0.00411989	0.692132				amb
LOC_Os11g04409.1	14.0924	11.6792	12.8858	30.4932	13.8486	22.1709	18.9467	18.0895	18.5181	0.384605	0.0479953	0.703947				amb
LOC_Os08g09690.1	68.1134	65.1777	66.6456	19.4048	58.8563	39.1306	46.0134	49.5495	47.7814	0.298761	0.0145167	0.704887				amb
LOC_Os06g15779.1	30.5336	28.633	29.5833	11.0884	21.2056	16.147	21.6534	15.73	18.6917	0.120737	0.0727665	0.706552				amb
LOC_Os01g65520.1	0	1.88375	0.941874	5.54422	3.02937	4.2868	5.41335	4.32575	4.86955	0.167017	0.0688509	0.711963				amb
LOC_Os06g43840.1	89.2521	83.6384	86.4452	58.2143	109.923	84.0686	75.7868	72.3579	74.0724	0.935513	0.0639594	0.736823				amb
LOC_Os03g38000.1	63.416	64.0474	63.7317	69.3027	95.6416	82.4721	81.2002	93.9867	87.5934	0.290801	0.0650208	0.759869				amb
LOC_Os02g03640.1	0	0.753499	0.37675	0	6.92428	3.46214	2.70667	1.96625	2.33646	0.469111	0.0655811	0.777144				amb
LOC_Os05g25400.1	0	0.37675	0.188375	2.77211	16.8779	9.82502	10.8267	12.584	11.7053	0.3053	0.0060329	0.816119				amb
LOC_Os08g32080.1	0	0.37675	0.188375	5.54422	0.432767	2.98849	2.70667	1.96625	2.33646	0.388602	0.0354185	0.824241				amb
LOC_Os02g31220.1	2.34874	3.014	2.68137	5.54422	10.8192	8.1817	10.8267	7.07849	8.95259	0.174421	0.0810743	0.833866				amb
LOC_Os06g03830.1	2.34874	1.507	1.92787	5.54422	19.0418	12.293	10.8267	10.6177	10.7222	0.265018	0.00242259	0.837625				amb
LOC_Os08g08840.1	11.7437	12.056	11.8998	0	11.6847	5.84236	2.70667	6.29199	4.49933	0.408873	0.0543479	0.846446				amb
LOC_Os03g51260.1	77.5084	60.2799	68.8942	19.4048	40.6801	30.0424	16.24	37.3587	26.7994	0.104948	0.0907597	0.848764				amb
LOC_Os08g01850.1	16.4412	11.6792	14.0602	2.77211	11.2519	7.01203	5.41335	7.07849	6.24592	0.28425	0.0903004	0.875601				amb
LOC_Os04g38525.1	9.39496	10.1722	9.7836	0	9.95365	4.97682	5.41335	6.29199	5.85267	0.437196	0.0215481	0.876983				amb
LOC_Os05g41190.2	14.0924	16.9537	15.5231	22.1769	33.3231	27.75	32.4801	25.168	28.824	0.167505	0.077173	0.886789				amb
LOC_Os03g01350.1	2.34874	2.2605	2.30462	2.77211	10.3864	6.57926	8.12002	6.29199	7.20601	0.378231	0.0331333	0.887528				amb
LOC_Os01g22430.1	9.39496	7.53499	8.46497	11.0884	22.9367	17.0126	18.9467	16.9097	17.9282	0.290116	0.0205873	0.892904				amb
LOC_Os11g47320.1	25.8361	25.619	25.7276	13.8605	22.9367	18.3986	16.24	20.8422	18.5411	0.247769	0.089219	0.980196				amb
LOC_Os01g19610.1	0	2.63725	1.31862	0	0	0	2.70667	2.75275	2.72971	0.42265	0.39665	7.12158e-05				amb
LOC_Os02g39870.1	0	3.7675	1.88375	0	0	0	2.70667	2.75275	2.72971	0.42265	0.697363	7.12158e-05				amb
LOC_Os01g65400.3	0	3.7675	1.88375	0	0	0	2.70667	2.75275	2.72971	0.42265	0.697363	7.12158e-05				amb
LOC_Os06g16640.1	209.038	476.965	343.001	0	1.2983	0.649151	59.5468	59.7739	59.6604	0.125041	0.168708	0.000124691				amb
LOC_Os01g01790.1	2.34874	16.2002	9.27448	2.77211	2.16384	2.46797	10.8267	11.011	10.9188	0.429704	0.834445	0.0014111				amb
LOC_Os03g04110.1	0	3.39075	1.69537	0	0.432767	0.216384	5.41335	5.11225	5.2628	0.478064	0.171048	0.00271749				amb
LOC_Os08g39300.3	2.34874	11.3025	6.82561	2.77211	2.16384	2.46797	10.8267	10.2245	10.5256	0.433924	0.496291	0.00280923				amb
LOC_Os04g02850.1	4.69748	9.79549	7.24648	0	0.865534	0.432767	8.12002	8.25824	8.18913	0.118855	0.747098	0.00317728				amb
LOC_Os05g31770.1	0	1.88375	0.941874	0	0	0	2.70667	3.146	2.92634	0.42265	0.176625	0.0055874				amb
LOC_Os02g33770.1	0	2.2605	1.13025	0	0	0	2.70667	3.146	2.92634	0.42265	0.25914	0.0055874				amb
LOC_Os01g63400.2	4.69748	1.13025	2.91386	0	0	0	2.70667	3.146	2.92634	0.243934	0.995093	0.0055874				amb
LOC_Os02g58790.4	4.69748	53.1217	28.9096	11.0884	12.983	12.0357	27.0667	28.7072	27.887	0.558236	0.970166	0.00619111				amb
LOC_Os12g23180.1	213.735	439.667	326.701	55.4422	44.1423	49.7922	332.921	289.825	311.373	0.134088	0.906169	0.00717435				amb
LOC_Os06g02400.1	0	1.88375	0.941874	0	0.432767	0.216384	2.70667	2.75275	2.72971	0.531134	0.198181	0.00741303				amb
LOC_Os04g53170.1	223.13	408.02	315.575	108.112	96.0743	102.093	289.614	323.251	306.433	0.147701	0.931362	0.00755561				amb
LOC_Os01g22900.3	79.8571	36.5447	58.2009	30.4932	38.5163	34.5047	78.4935	81.4027	79.9481	0.394527	0.421903	0.00870219				amb
LOC_Os08g42700.1	310.034	125.458	217.746	30.4932	12.5502	21.5217	211.121	182.468	196.794	0.168565	0.84333	0.00917324				amb
LOC_Os07g09800.1	58.7185	155.221	106.97	16.6327	10.3864	13.5095	56.8401	51.9089	54.3745	0.192948	0.390025	0.00934841				amb
LOC_Os02g47120.1	42.2773	66.6847	54.481	22.1769	18.1762	20.1766	40.6001	42.471	41.5355	0.109098	0.40108	0.0105205				amb
LOC_Os08g07080.1	4.69748	123.197	63.9473	0	0	0	5.41335	6.68524	6.04929	0.393322	0.431554	0.0108719				amb
LOC_Os08g04310.1	2.34874	10.1722	6.26049	0	0	0	5.41335	4.32575	4.86955	0.250643	0.758343	0.0122425				amb
LOC_Os11g13694.1	0	1.507	0.753499	0	0.432767	0.216384	2.70667	3.146	2.92634	0.564006	0.109467	0.0126999				amb
LOC_Os06g50380.2	0	3.014	1.507	0	0.432767	0.216384	2.70667	3.146	2.92634	0.485865	0.449733	0.0126999				amb
LOC_Os09g19274.1	7.04622	2.63725	4.84173	2.77211	2.16384	2.46797	8.12002	7.07849	7.59926	0.397826	0.34761	0.0135331				amb
LOC_Os01g10450.2	0	1.88375	0.941874	0	0.432767	0.216384	2.70667	2.3595	2.53309	0.531134	0.238513	0.014037				amb
LOC_Os02g13170.1	4.69748	10.9257	7.81161	0	0.865534	0.432767	8.12002	6.68524	7.40263	0.143485	0.909875	0.0141435				amb
LOC_Os02g56830.1	0	1.507	0.753499	2.77211	2.16384	2.46797	0	0	0	0.169329	0.42265	0.0148491				amb
LOC_Os09g22410.3	0	1.507	0.753499	2.77211	2.16384	2.46797	0	0	0	0.169329	0.42265	0.0148491				amb
LOC_Os01g02200.1	2.34874	8.66524	5.50699	11.0884	10.3864	10.7374	13.5334	13.7637	13.6486	0.241511	0.1234	0.0157254				amb
LOC_Os04g07110.1	0	1.507	0.753499	0	0	0	2.70667	3.53925	3.12296	0.42265	0.110535	0.0173086				amb
LOC_Os11g48100.1	0	1.507	0.753499	0	0	0	2.70667	3.53925	3.12296	0.42265	0.110535	0.0173086				amb
LOC_Os08g04500.1	16.4412	48.6007	32.5209	0	0	0	2.70667	3.53925	3.12296	0.180479	0.209121	0.0173086				amb
LOC_Os04g54330.2	0	4.52099	2.2605	0	1.73107	0.865534	8.12002	7.47174	7.79588	0.622623	0.136258	0.0173243				amb
LOC_Os04g03180.1	23.4874	28.633	26.0602	27.7211	27.6971	27.7091	24.3601	25.168	24.764	0.587223	0.668031	0.0183148				amb
LOC_Os01g25010.1	42.2773	10.549	26.4131	5.54422	5.62597	5.5851	18.9467	23.2017	21.0742	0.319633	0.77044	0.0183553				amb
LOC_Os05g08920.1	9.39496	1.88375	5.63935	5.54422	6.49151	6.01786	2.70667	2.75275	2.72971	0.92947	0.519551	0.0201711				amb
LOC_Os11g12530.1	28.1849	18.084	23.1344	30.4932	32.0248	31.259	16.24	11.4042	13.8221	0.252692	0.238194	0.0205084				amb
LOC_Os11g43404.2	7.04622	6.02799	6.53711	8.31633	7.78981	8.05307	5.41335	5.89874	5.65605	0.118141	0.258661	0.0215936				amb
LOC_Os01g24950.1	2.34874	8.66524	5.50699	0	1.73107	0.865534	8.12002	9.83124	8.97563	0.292106	0.400215	0.0217867				amb
LOC_Os11g31530.1	18.7899	5.27449	12.0322	0	2.5966	1.2983	13.5334	11.4042	12.4688	0.259151	0.954918	0.021853				amb
LOC_Os02g30730.1	14.0924	6.02799	10.0602	8.31633	6.92428	7.6203	2.70667	3.146	2.92634	0.611485	0.219333	0.0233343				amb
LOC_Os12g19470.2	1968.24	7802.86	4885.55	1411	1473.14	1442.07	4576.98	5745.77	5161.38	0.359244	0.934587	0.0238747				amb
LOC_Os06g44370.1	0	1.507	0.753499	0	0	0	2.70667	1.96625	2.33646	0.42265	0.200014	0.0241988				amb
LOC_Os05g25640.1	0	1.88375	0.941874	0	0	0	2.70667	1.96625	2.33646	0.42265	0.302117	0.0241988				amb
LOC_Os01g35330.2	0	2.2605	1.13025	0	0	0	2.70667	1.96625	2.33646	0.42265	0.417227	0.0241988				amb
LOC_Os10g01044.2	0	3.014	1.507	0	0	0	2.70667	1.96625	2.33646	0.42265	0.646451	0.0241988				amb
LOC_Os10g30951.2	0	1.507	0.753499	2.77211	2.16384	2.46797	0	0.39325	0.196625	0.169329	0.548754	0.0244933				amb
LOC_Os01g73024.1	18.7899	3.014	10.902	16.6327	15.5796	16.1061	2.70667	6.29199	4.49933	0.577993	0.511607	0.0249468				amb
LOC_Os06g01440.1	0	9.41874	4.70937	0	0.432767	0.216384	2.70667	3.53925	3.12296	0.441151	0.769137	0.0250789				amb
LOC_Os06g17900.1	32.8824	12.056	22.4692	5.54422	3.8949	4.71956	16.24	13.3705	14.8053	0.231379	0.541766	0.0258823				amb
LOC_Os12g19470.1	1942.41	7816.42	4879.41	1294.58	1532	1413.29	4514.73	5720.6	5117.67	0.359597	0.943899	0.0264325				amb
LOC_Os01g04409.1	126.832	170.291	148.561	99.796	113.385	106.59	146.16	147.469	146.814	0.206573	0.943271	0.0276104				amb
LOC_Os02g06300.1	23.4874	7.15824	15.3228	2.77211	2.5966	2.68436	10.8267	14.157	12.4918	0.261737	0.76641	0.0277105				amb
LOC_Os03g40100.1	4.69748	11.6792	8.18836	2.77211	4.32767	3.54989	8.12002	7.86499	7.99251	0.324112	0.960386	0.0300622				amb
LOC_Os10g35520.1	4.69748	10.9257	7.81161	11.0884	12.1175	11.603	8.12002	8.65149	8.38576	0.352632	0.871186	0.0309053				amb
LOC_Os04g09530.2	25.8361	15.4467	20.6414	11.0884	11.2519	11.1702	18.9467	22.4152	20.681	0.209873	0.994895	0.0317459				amb
LOC_Os08g41900.1	0	1.88375	0.941874	0	0.865534	0.432767	2.70667	2.75275	2.72971	0.671921	0.198181	0.0338042				amb
LOC_Os05g41480.2	0	3.39075	1.69537	0	0.865534	0.432767	2.70667	2.75275	2.72971	0.5455	0.603917	0.0338042				amb
LOC_Os02g41680.1	0	3.39075	1.69537	0	0.865534	0.432767	2.70667	2.75275	2.72971	0.5455	0.603917	0.0338042				amb
LOC_Os03g03034.2	2.34874	1.507	1.92787	2.77211	3.46214	3.11712	0	0.786499	0.39325	0.160467	0.116723	0.0349636				amb
LOC_Os08g23754.1	0	1.88375	0.941874	2.77211	3.46214	3.11712	0	0.786499	0.39325	0.162376	0.644718	0.0349636				amb
LOC_Os08g10320.3	23.4874	12.4327	17.9601	2.77211	6.92428	4.84819	24.3601	19.2692	21.8146	0.156517	0.591229	0.0354971				amb
LOC_Os11g47320.2	28.1849	25.2422	26.7135	22.1769	23.3694	22.7732	32.4801	29.4937	30.9869	0.13114	0.178358	0.0362471				amb
LOC_Os01g42090.1	98.6471	145.425	122.036	130.289	144.111	137.2	102.854	99.8854	101.369	0.597526	0.470888	0.0367853				amb
LOC_Os03g22370.1	131.529	213.617	172.573	52.6701	86.9862	69.8281	165.107	190.333	177.72	0.147176	0.915546	0.0368189				amb
LOC_Os11g02400.1	32.8824	104.736	68.8094	141.378	166.183	153.78	35.1868	67.2457	51.2162	0.154893	0.698498	0.0369008				amb
LOC_Os05g41640.1	98.6471	184.984	141.816	24.949	43.7095	34.3292	151.574	206.063	178.818	0.13543	0.543863	0.0375434				amb
LOC_Os02g38170.1	4.69748	16.2002	10.4489	0	2.5966	1.2983	10.8267	8.65149	9.73909	0.26085	0.914571	0.0379819				amb
LOC_Os06g15820.1	2.34874	16.577	9.46286	11.0884	10.3864	10.7374	5.41335	7.07849	6.24592	0.874469	0.697317	0.0381664				amb
LOC_Os02g06090.1	4.69748	0.37675	2.53711	5.54422	4.76044	5.15233	0	1.573	0.786499	0.355805	0.525928	0.0382045				amb
LOC_Os01g22900.1	70.4622	35.4145	52.9383	30.4932	47.6044	39.0488	113.68	93.9867	103.833	0.550189	0.126951	0.0382323				amb
LOC_Os01g28680.2	0	1.507	0.753499	0	0.432767	0.216384	2.70667	1.96625	2.33646	0.564006	0.200014	0.0385593				amb
LOC_Os09g15430.1	0	1.88375	0.941874	0	0.432767	0.216384	2.70667	1.96625	2.33646	0.531134	0.302117	0.0385593				amb
LOC_Os08g16570.3	0	2.63725	1.31862	0	0.432767	0.216384	2.70667	1.96625	2.33646	0.496169	0.534824	0.0385593				amb
LOC_Os08g02040.1	0	2.63725	1.31862	0	0.432767	0.216384	2.70667	1.96625	2.33646	0.496169	0.534824	0.0385593				amb
LOC_Os03g22460.2	0	7.15824	3.57912	0	0.432767	0.216384	2.70667	1.96625	2.33646	0.447333	0.762769	0.0385593				amb
LOC_Os06g43860.1	455.655	267.869	361.762	113.657	84.8224	99.2394	335.627	259.545	297.586	0.10979	0.5912	0.0395864				amb
LOC_Os08g14390.1	0	8.28849	4.14424	2.77211	3.46214	3.11712	8.12002	10.6177	9.36888	0.827957	0.350792	0.0403674				amb
LOC_Os12g17410.1	0	15.8235	7.91174	5.54422	6.05874	5.80148	8.12002	7.47174	7.79588	0.814759	0.989654	0.0404581				amb
LOC_Os08g05650.2	9.39496	18.4607	13.9278	0	4.76044	2.38022	13.5334	14.157	13.8452	0.152769	0.987136	0.0411535				amb
LOC_Os07g49460.3	7.04622	2.63725	4.84173	0	0.432767	0.216384	2.70667	3.9325	3.31958	0.172023	0.574343	0.0411811				amb
LOC_Os11g12040.1	9.39496	1.88375	5.63935	0	1.2983	0.649151	10.8267	16.1232	13.475	0.32063	0.230294	0.0423455				amb
LOC_Os02g57160.1	42.2773	73.4662	57.8717	19.4048	22.5039	20.9543	54.1335	72.3579	63.2457	0.14263	0.794117	0.0445959				amb
LOC_Os12g14440.1	115.088	255.059	185.074	19.4048	21.6384	20.5216	89.3202	64.4929	76.9066	0.143095	0.267471	0.0455495				amb
LOC_Os02g05920.1	54.021	31.647	42.834	24.949	27.2643	26.1067	59.5468	47.5832	53.565	0.275312	0.486676	0.0458747				amb
LOC_Os01g63790.1	0	1.88375	0.941874	0	0.865534	0.432767	2.70667	2.3595	2.53309	0.671921	0.238513	0.0459185				amb
LOC_Os07g30200.1	0	3.39075	1.69537	0	0.865534	0.432767	2.70667	2.3595	2.53309	0.5455	0.67169	0.0459185				amb
LOC_Os10g11200.1	0	4.52099	2.2605	0	0.865534	0.432767	2.70667	2.3595	2.53309	0.510378	0.915287	0.0459185				amb
LOC_Os02g32469.1	7.04622	4.52099	5.78361	2.77211	1.73107	2.25159	5.41335	4.719	5.06617	0.12261	0.638752	0.0460314				amb
LOC_Os03g15880.3	7.04622	18.084	12.5651	16.6327	12.5502	14.5915	5.41335	5.50549	5.45942	0.763408	0.326804	0.0465264				amb
LOC_Os04g11390.2	7.04622	30.14	18.5931	8.31633	5.19321	6.75477	13.5334	13.7637	13.6486	0.416543	0.710213	0.047912				amb
LOC_Os01g57550.1	11.7437	19.591	15.6673	8.31633	8.65534	8.48584	16.24	13.3705	14.8053	0.208965	0.855618	0.0484969				amb
LOC_Os02g57010.1	0	17.3305	8.66524	0	0	0	2.70667	4.32575	3.51621	0.42265	0.61406	0.0491321				amb
LOC_Os10g41030.3	4.69748	10.1722	7.43486	0	0	0	5.41335	8.65149	7.03242	0.113033	0.910879	0.0491321				amb
LOC_Os11g07020.1	2.34874	7.15824	4.75349	0	0.865534	0.432767	5.41335	8.25824	6.83579	0.219033	0.53378	0.049917				amb
LOC_Os10g41930.1	4.69748	3.014	3.85574	2.77211	2.5966	2.68436	5.41335	7.07849	6.24592	0.300539	0.180963	0.0510589				amb
LOC_Os10g41980.1	11.7437	3.7675	7.7556	11.0884	12.983	12.0357	8.12002	7.86499	7.99251	0.406019	0.958053	0.0515993				amb
LOC_Os09g36090.1	0	9.04199	4.52099	5.54422	2.16384	3.85403	10.8267	11.011	10.9188	0.902751	0.292735	0.052893				amb
LOC_Os01g25060.1	0	6.02799	3.014	5.54422	4.32767	4.93595	0	1.573	0.786499	0.595735	0.548754	0.0529009				amb
LOC_Os11g02750.1	0	1.507	0.753499	2.77211	2.16384	2.46797	0	0.786499	0.39325	0.169329	0.712909	0.0529009				amb
LOC_Os01g62290.1	0	3.39075	1.69537	0	2.16384	1.08192	5.41335	5.89874	5.65605	0.789165	0.146876	0.0540423				amb
LOC_Os12g43430.1	63.416	8.66524	36.0406	152.466	113.385	132.926	46.0134	13.7637	29.8886	0.102347	0.864346	0.0554737				amb
LOC_Os02g38210.1	68.1134	114.532	91.3226	19.4048	28.9954	24.2001	59.5468	79.8297	69.6882	0.105332	0.482998	0.0557785				amb
LOC_Os07g10540.2	2.34874	11.6792	7.01399	2.77211	3.46214	3.11712	13.5334	9.43799	11.4857	0.492468	0.472681	0.0564123				amb
LOC_Os03g29810.1	7.04622	3.014	5.03011	0	0.432767	0.216384	2.70667	4.32575	3.51621	0.140886	0.558012	0.0588504				amb
LOC_Os10g14011.1	7.04622	30.14	18.5931	13.8605	16.4452	15.1529	24.3601	29.887	27.1235	0.795077	0.547062	0.0592352				amb
LOC_Os06g16260.1	51.6723	18.4607	35.0665	88.7075	69.6755	79.1915	40.6001	27.1342	33.8672	0.147592	0.952725	0.060233				amb
LOC_Os02g57180.2	136.227	117.923	127.075	133.061	147.141	140.101	113.68	108.537	111.109	0.376386	0.235069	0.0607963				amb
LOC_Os08g15460.1	16.4412	10.9257	13.6835	11.0884	14.2813	12.6849	5.41335	6.68524	6.04929	0.783655	0.114336	0.0609956				amb
LOC_Os12g42100.1	96.2983	55.7589	76.0286	124.745	100.835	112.79	64.9602	48.3697	56.6649	0.258665	0.469895	0.0611196				amb
LOC_Os11g05394.1	0	3.7675	1.88375	0	0.865534	0.432767	2.70667	3.9325	3.31958	0.531134	0.54389	0.0613954				amb
LOC_Os03g15570.1	0	7.15824	3.57912	2.77211	0.865534	1.81882	5.41335	6.29199	5.85267	0.68145	0.592808	0.0615266				amb
LOC_Os03g48190.2	7.04622	10.9257	8.98598	5.54422	7.78981	6.66701	10.8267	11.4042	11.1155	0.409538	0.390998	0.061701				amb
LOC_Os12g19381.1	10306.3	32238.1	21272.2	3348.71	7510.24	5429.48	14605.2	18728.5	16666.9	0.291601	0.719839	0.0617212				amb
LOC_Os08g06344.1	2.34874	4.14424	3.24649	2.77211	3.02937	2.90074	0	1.17975	0.589874	0.739716	0.13191	0.0619787				amb
LOC_Os08g16480.3	0	1.88375	0.941874	2.77211	3.02937	2.90074	0	1.17975	0.589874	0.175497	0.781449	0.0619787				amb
LOC_Os12g19530.2	2.34874	13.563	7.95586	0	2.16384	1.08192	5.41335	5.11225	5.2628	0.351837	0.678525	0.0619835				amb
LOC_Os06g16150.1	28.1849	11.6792	19.9321	0	2.16384	1.08192	5.41335	7.07849	6.24592	0.151795	0.24073	0.063323				amb
LOC_Os07g30100.1	0	3.014	1.507	0	0	0	5.41335	3.146	4.27967	0.42265	0.279284	0.0635544				amb
LOC_Os01g28680.8	0	0.753499	0.37675	0	0	0	2.70667	1.573	2.13984	0.42265	0.122284	0.0635544				amb
LOC_Os01g12730.2	0	1.13025	0.565124	0	0	0	2.70667	1.573	2.13984	0.42265	0.188019	0.0635544				amb
LOC_Os08g01794.1	0	1.507	0.753499	0	0	0	2.70667	1.573	2.13984	0.42265	0.279284	0.0635544				amb
LOC_Os01g62410.1	0	1.88375	0.941874	0	0	0	2.70667	1.573	2.13984	0.42265	0.389619	0.0635544				amb
LOC_Os02g05910.1	0	1.88375	0.941874	0	0	0	2.70667	1.573	2.13984	0.42265	0.389619	0.0635544				amb
LOC_Os08g06280.7	0	2.63725	1.31862	0	0	0	2.70667	1.573	2.13984	0.42265	0.624956	0.0635544				amb
LOC_Os03g17100.1	18.7899	64.8009	41.7954	16.6327	12.5502	14.5915	27.0667	23.2017	25.1342	0.360021	0.545456	0.0643041				amb
LOC_Os01g65030.1	9.39496	10.549	9.97197	11.0884	12.1175	11.603	5.41335	7.86499	6.63917	0.169362	0.133057	0.0648324				amb
LOC_Os02g01350.1	9.39496	0.753499	5.07423	8.31633	6.49151	7.40392	2.70667	0	1.35334	0.650489	0.497569	0.0656803				amb
LOC_Os01g34660.1	2.34874	6.78149	4.56512	0	2.5966	1.2983	10.8267	7.47174	9.14922	0.331321	0.240885	0.0658694				amb
LOC_Os01g19970.1	4.69748	3.7675	4.23249	5.54422	5.62597	5.5851	2.70667	3.9325	3.31958	0.101317	0.35723	0.0662907				amb
LOC_Os02g12650.2	7.04622	9.41874	8.23248	0	4.32767	2.16384	10.8267	9.83124	10.329	0.133115	0.244731	0.0666392				amb
LOC_Os06g43930.2	14.0924	6.40474	10.2486	2.77211	7.35704	5.06458	13.5334	16.5165	15.0249	0.366365	0.36632	0.067818				amb
LOC_Os01g63250.1	0	9.79549	4.89774	8.31633	8.22258	8.26945	2.70667	5.11225	3.90946	0.562332	0.862746	0.0684822				amb
LOC_Os07g01060.2	14.0924	9.41874	11.7556	5.54422	7.78981	6.66701	10.8267	10.6177	10.7222	0.18867	0.701833	0.0693748				amb
LOC_Os11g46240.1	150.319	107.75	129.035	88.7075	111.221	99.9643	156.987	141.177	149.082	0.350708	0.470413	0.0702621				amb
LOC_Os09g24660.1	4.69748	14.6932	9.69535	27.7211	22.5039	25.1125	16.24	14.5502	15.3951	0.111747	0.377631	0.0712222				amb
LOC_Os03g48940.3	21.1387	28.633	24.8858	60.9864	43.7095	52.348	13.5334	22.4152	17.9743	0.100205	0.356323	0.0714021				amb
LOC_Os03g02020.3	4.69748	11.3025	7.99998	2.77211	1.73107	2.25159	8.12002	12.584	10.352	0.227683	0.614932	0.0715643				amb
LOC_Os05g08800.1	2.34874	7.91174	5.13024	11.0884	16.0124	13.5504	2.70667	5.11225	3.90946	0.151576	0.726045	0.0721442				amb
LOC_Os05g41640.3	86.9034	177.449	132.176	16.6327	46.7389	31.6858	135.334	209.995	172.664	0.169778	0.561506	0.0727366				amb
LOC_Os09g14614.2	7.04622	2.63725	4.84173	5.54422	3.8949	4.71956	0	1.573	0.786499	0.963322	0.22531	0.0746699				amb
LOC_Os04g07890.1	23.4874	56.8892	40.1883	33.2653	52.3648	42.8151	83.9069	74.7174	79.3121	0.903899	0.152428	0.0749571				amb
LOC_Os01g35330.1	105.693	47.8472	76.7702	5.54422	0.432767	2.98849	62.2535	35.7857	49.0196	0.126209	0.474948	0.0760824				amb
LOC_Os02g56310.1	9.39496	6.40474	7.89985	19.4048	12.5502	15.9775	0	4.32575	2.16287	0.163337	0.160848	0.0763365				amb
LOC_Os01g10450.1	0	1.507	0.753499	0	0.432767	0.216384	2.70667	4.719	3.71283	0.564006	0.142776	0.0767924				amb
LOC_Os08g32170.1	0	3.39075	1.69537	2.77211	3.8949	3.33351	0	1.17975	0.589874	0.455838	0.600739	0.0779337				amb
LOC_Os01g23680.2	0	2.63725	1.31862	2.77211	3.8949	3.33351	0	1.17975	0.589874	0.294979	0.664015	0.0779337				amb
LOC_Os08g42540.1	0	2.2605	1.13025	2.77211	3.8949	3.33351	0	1.17975	0.589874	0.222952	0.712909	0.0779337				amb
LOC_Os01g63270.1	0	9.41874	4.70937	0	1.2983	0.649151	10.8267	6.29199	8.55934	0.483035	0.538056	0.0785622				amb
LOC_Os09g20830.5	0	3.39075	1.69537	0	1.73107	0.865534	5.41335	3.9325	4.67292	0.705418	0.248794	0.0790334				amb
LOC_Os08g08840.2	0	1.13025	0.565124	0	0.865534	0.432767	2.70667	1.96625	2.33646	0.869637	0.119868	0.0790334				amb
LOC_Os05g09620.2	0	1.507	0.753499	0	0.865534	0.432767	2.70667	1.96625	2.33646	0.74746	0.200014	0.0790334				amb
LOC_Os12g36180.1	0	3.014	1.507	0	0.865534	0.432767	2.70667	1.96625	2.33646	0.564006	0.646451	0.0790334				amb
LOC_Os12g44060.1	0	2.63725	1.31862	0	1.2983	0.649151	2.70667	3.146	2.92634	0.693422	0.35217	0.0798684				amb
LOC_Os12g16350.9	2.34874	3.39075	2.86974	0	1.2983	0.649151	2.70667	3.146	2.92634	0.116466	0.929402	0.0798684				amb
LOC_Os11g41680.1	18.7899	6.40474	12.5973	33.2653	59.2891	46.2772	2.70667	3.9325	3.31958	0.144433	0.274477	0.0809448				amb
LOC_Os08g17784.2	7.04622	1.13025	4.08823	11.0884	19.0418	15.0651	2.70667	0.39325	1.54996	0.157167	0.508018	0.0824535				amb
LOC_Os05g41640.2	79.8571	180.84	130.348	16.6327	41.5457	29.0892	119.094	193.479	156.286	0.190896	0.719294	0.0833701				amb
LOC_Os05g01290.1	0	4.89774	2.44887	2.77211	0.432767	1.60244	5.41335	7.07849	6.24592	0.784635	0.279821	0.083763				amb
LOC_Os03g15930.2	2.34874	3.39075	2.86974	5.54422	8.22258	6.8834	2.70667	2.3595	2.53309	0.107837	0.602276	0.0843432				amb
LOC_Os06g17290.1	4.69748	8.66524	6.68136	2.77211	2.5966	2.68436	5.41335	7.86499	6.63917	0.181776	0.987209	0.0845054				amb
LOC_Os02g41800.2	2.34874	1.88375	2.11624	0	1.2983	0.649151	2.70667	2.75275	2.72971	0.167186	0.119577	0.0851995				amb
LOC_Os11g31880.1	0	1.507	0.753499	0	1.2983	0.649151	2.70667	2.75275	2.72971	0.926015	0.1199	0.0851995				amb
LOC_Os10g21930.2	2.34874	3.014	2.68137	0	1.2983	0.649151	2.70667	2.75275	2.72971	0.108298	0.898013	0.0851995				amb
LOC_Os06g43660.2	16.4412	53.8752	35.1582	16.6327	12.5502	14.5915	27.0667	37.3587	32.2127	0.388711	0.893318	0.0861397				amb
LOC_Os08g30150.1	0	1.13025	0.565124	0	0.432767	0.216384	2.70667	1.573	2.13984	0.622623	0.188019	0.0867504				amb
LOC_Os03g02650.1	0	1.507	0.753499	0	0.432767	0.216384	2.70667	1.573	2.13984	0.564006	0.279284	0.0867504				amb
LOC_Os08g38440.1	2.34874	0	1.17437	0	0.432767	0.216384	2.70667	1.573	2.13984	0.50659	0.536188	0.0867504				amb
LOC_Os07g04700.2	2.34874	0	1.17437	0	0.432767	0.216384	2.70667	1.573	2.13984	0.50659	0.536188	0.0867504				amb
LOC_Os11g25780.1	25.8361	39.1819	32.509	5.54422	20.3401	12.9421	35.1868	41.2912	38.239	0.188492	0.516628	0.0871912				amb
LOC_Os09g12710.1	4.69748	42.9494	23.8235	36.0374	44.1423	40.0898	27.0667	27.5275	27.2971	0.492923	0.872631	0.0876386				amb
LOC_Os02g47620.3	4.69748	11.6792	8.18836	5.54422	6.49151	6.01786	10.8267	8.65149	9.73909	0.600598	0.712743	0.0883604				amb
LOC_Os02g48116.1	9.39496	7.15824	8.2766	2.77211	5.62597	4.19904	18.9467	12.1907	15.5687	0.153447	0.176953	0.0901736				amb
LOC_Os11g41710.1	500.282	1498.33	999.307	63.7585	141.515	102.637	232.774	311.847	272.31	0.215104	0.283566	0.0922576				amb
LOC_Os12g04424.1	11.7437	4.89774	8.32072	8.31633	9.08811	8.70222	5.41335	2.3595	3.88642	0.921926	0.358355	0.0923717				amb
LOC_Os08g10070.2	0	3.014	1.507	2.77211	4.32767	3.54989	0	1.17975	0.589874	0.351557	0.62803	0.0937186				amb
LOC_Os05g46290.1	4.69748	24.8655	14.7815	36.0374	59.7219	47.8797	8.12002	14.157	11.1385	0.167151	0.762292	0.0951145				amb
LOC_Os05g30530.1	21.1387	5.27449	13.2066	19.4048	19.9073	19.656	0	9.83124	4.91562	0.501757	0.468028	0.0957529				amb
LOC_Os12g17480.1	2.34874	8.28849	5.31861	0	0.865534	0.432767	2.70667	4.719	3.71283	0.245076	0.659526	0.0957562				amb
LOC_Os07g10970.2	2.34874	4.89774	3.62324	0	0.865534	0.432767	2.70667	4.719	3.71283	0.141228	0.961015	0.0957562				amb
LOC_Os07g49460.2	0	4.14424	2.07212	0	1.2983	0.649151	2.70667	3.9325	3.31958	0.579566	0.622066	0.0959533				amb
LOC_Os08g13840.2	0	3.7675	1.88375	8.31633	5.62597	6.97115	2.70667	3.146	2.92634	0.159052	0.637687	0.0972662				amb
LOC_Os06g44230.1	0	3.7675	1.88375	0	0	0	2.70667	5.50549	4.10608	0.42265	0.443589	0.0991753				amb
LOC_Os04g02050.1	0	5.27449	2.63725	0	0	0	2.70667	5.50549	4.10608	0.42265	0.671429	0.0991753				amb
LOC_Os01g49250.1	46.9748	29.3865	38.1806	141.378	90.4483	115.913	46.0134	25.168	35.5907	0.102058	0.866903	0.100046				No DE
LOC_Os09g11170.1	21.1387	9.04199	15.0903	11.0884	12.5502	11.8193	0	5.89874	2.94937	0.645072	0.212961	0.100051				No DE
LOC_Os03g48970.4	0	3.014	1.507	5.54422	8.65534	7.09978	2.70667	2.3595	2.53309	0.122919	0.568521	0.100139				No DE
LOC_Os01g03570.1	0	4.52099	2.2605	11.0884	7.78981	9.43912	0	3.9325	1.96625	0.124251	0.930719	0.10048				No DE
LOC_Os03g01580.2	9.39496	13.563	11.479	0	8.65534	4.32767	16.24	21.2355	18.7378	0.274959	0.155346	0.102145				No DE
LOC_Os06g03910.1	72.8109	37.2982	55.0546	63.7585	47.1716	55.4651	29.7734	32.6397	31.2066	0.98519	0.312544	0.102242				No DE
LOC_Os04g32560.2	0	6.78149	3.39075	0	0.865534	0.432767	5.41335	10.6177	8.01554	0.478064	0.392346	0.102714				No DE
LOC_Os08g32980.1	11.7437	17.3305	14.5371	55.4422	101.7	78.5712	16.24	5.50549	10.8728	0.110798	0.606348	0.104145				No DE
LOC_Os01g23680.3	0	1.507	0.753499	5.54422	3.46214	4.50318	0	1.573	0.786499	0.10013	0.978581	0.104308				No DE
LOC_Os09g26300.1	2.34874	4.52099	3.43487	2.77211	1.73107	2.25159	0	0.786499	0.39325	0.429464	0.119022	0.104308				No DE
LOC_Os11g46000.1	2.34874	14.6932	8.52099	2.77211	1.73107	2.25159	0	0.786499	0.39325	0.418003	0.319283	0.104308				No DE
LOC_Os01g04710.1	0	3.014	1.507	2.77211	1.73107	2.25159	0	0.786499	0.39325	0.686426	0.548754	0.104308				No DE
LOC_Os03g49170.1	0	7.15824	3.57912	16.6327	28.9954	22.814	2.70667	6.29199	4.49933	0.114661	0.839554	0.104492				No DE
LOC_Os08g43300.1	11.7437	0	5.87185	8.31633	9.08811	8.70222	5.41335	1.96625	3.6898	0.678005	0.755519	0.104974				No DE
LOC_Os04g52970.1	18.7899	14.6932	16.7416	24.949	17.3107	21.1298	5.41335	10.6177	8.01554	0.417841	0.118888	0.104987				No DE
LOC_Os09g26620.2	21.1387	6.02799	13.5833	30.4932	52.7976	41.6454	10.8267	9.04474	9.93572	0.172634	0.678919	0.105201				No DE
LOC_Os05g31062.1	2.34874	5.65124	3.99999	0	1.73107	0.865534	5.41335	3.53925	4.4763	0.234733	0.825334	0.105436				No DE
LOC_Os01g60800.1	0	1.88375	0.941874	2.77211	2.16384	2.46797	0	1.17975	0.589874	0.26304	0.781449	0.10548				No DE
LOC_Os09g37100.1	16.4412	35.4145	25.9278	38.8095	57.1253	47.9674	21.6534	22.4152	22.0343	0.236588	0.721496	0.105515				No DE
LOC_Os03g15560.1	37.5798	31.647	34.6134	30.4932	32.4575	31.4754	43.3068	37.3587	40.3327	0.421025	0.306428	0.105599				No DE
LOC_Os04g38410.1	406.332	1710.44	1058.39	773.419	595.488	684.453	1385.82	2120.8	1753.31	0.627184	0.451195	0.105671				No DE
LOC_Os01g23710.1	9.39496	18.4607	13.9278	2.77211	6.92428	4.84819	10.8267	14.5502	12.6885	0.21018	0.823954	0.106649				No DE
LOC_Os01g64720.1	4.69748	2.63725	3.66736	0	1.2983	0.649151	2.70667	2.3595	2.53309	0.131416	0.391012	0.107157				No DE
LOC_Os11g07124.1	18.7899	9.41874	14.1043	5.54422	6.05874	5.80148	8.12002	10.6177	9.36888	0.218862	0.431782	0.107537				No DE
LOC_Os02g38980.1	7.04622	7.15824	7.10223	0	4.32767	2.16384	8.12002	11.4042	9.76213	0.150047	0.246895	0.107573				No DE
LOC_Os02g52450.3	58.7185	26.3725	42.5455	11.0884	2.16384	6.62614	18.9467	19.2692	19.108	0.165604	0.284331	0.107695				No DE
LOC_Os04g33200.2	4.69748	1.13025	2.91386	0	1.2983	0.649151	5.41335	3.146	4.27967	0.355154	0.584368	0.10876				No DE
LOC_Os01g61640.1	25.8361	57.2659	41.551	52.6701	52.7976	52.7338	21.6534	38.1452	29.8993	0.550517	0.578915	0.109421				No DE
LOC_Os08g05470.1	0	5.27449	2.63725	8.31633	5.19321	6.75477	2.70667	1.17975	1.94321	0.311265	0.824041	0.109487				No DE
LOC_Os01g35170.2	0	2.2605	1.13025	0	1.2983	0.649151	2.70667	4.32575	3.51621	0.74746	0.228262	0.109829				No DE
LOC_Os03g02450.1	0	3.014	1.507	0	1.2983	0.649151	2.70667	4.32575	3.51621	0.653258	0.361099	0.109829				No DE
LOC_Os04g01520.1	0	6.78149	3.39075	0	1.2983	0.649151	2.70667	4.32575	3.51621	0.510378	0.974559	0.109829				No DE
LOC_Os06g44450.1	2.34874	7.91174	5.13024	0	2.5966	1.2983	5.41335	8.65149	7.03242	0.338222	0.614398	0.109829				No DE
LOC_Os01g04720.1	0	1.13025	0.565124	2.77211	1.2983	2.03521	0	0	0	0.254248	0.42265	0.109906				No DE
LOC_Os11g01460.1	0	1.507	0.753499	2.77211	1.2983	2.03521	0	0	0	0.347996	0.42265	0.109906				No DE
LOC_Os11g46960.1	0	1.88375	0.941874	2.77211	1.2983	2.03521	0	0	0	0.4571	0.42265	0.109906				No DE
LOC_Os01g73840.1	2.34874	1.13025	1.73949	8.31633	3.8949	6.10562	0	0	0	0.197218	0.103901	0.109906				No DE
LOC_Os09g15820.2	23.4874	3.7675	13.6274	2.77211	2.16384	2.46797	5.41335	3.9325	4.67292	0.375342	0.460725	0.110391				No DE
LOC_Os04g37619.1	54.021	18.8375	36.4292	8.31633	3.8949	6.10562	27.0667	16.5165	21.7916	0.229341	0.509029	0.111213				No DE
LOC_Os06g50300.1	46.9748	25.619	36.2969	22.1769	16.8779	19.5274	54.1335	36.179	45.1562	0.266925	0.590348	0.111511				No DE
LOC_Os06g46600.1	2.34874	6.40474	4.37674	0	3.02937	1.51469	5.41335	7.07849	6.24592	0.37553	0.483679	0.111566				No DE
LOC_Os10g16974.1	0	14.6932	7.34662	8.31633	12.5502	10.4333	0	4.32575	2.16287	0.725492	0.56828	0.111882				No DE
LOC_Os03g48760.1	7.04622	1.13025	4.08823	8.31633	5.19321	6.75477	2.70667	0.786499	1.74659	0.508941	0.530034	0.111924				No DE
LOC_Os02g09690.1	0	4.52099	2.2605	8.31633	6.49151	7.40392	2.70667	4.719	3.71283	0.169329	0.616659	0.112931				No DE
LOC_Os05g08750.1	7.04622	2.2605	4.65336	8.31633	6.49151	7.40392	2.70667	4.719	3.71283	0.395184	0.751813	0.112931				No DE
LOC_Os01g58444.1	7.04622	11.3025	9.17435	16.6327	24.6677	20.6502	2.70667	9.83124	6.26896	0.127594	0.556306	0.115701				No DE
LOC_Os11g38260.1	14.0924	35.4145	24.7534	11.0884	4.32767	7.70806	16.24	20.449	18.3445	0.266967	0.615095	0.11622				No DE
LOC_Os11g44560.1	16.4412	6.78149	11.6113	19.4048	23.3694	21.3871	8.12002	14.5502	11.3351	0.202024	0.966358	0.11694				No DE
LOC_Os03g48970.2	7.04622	3.39075	5.21848	5.54422	8.65534	7.09978	2.70667	3.146	2.92634	0.51522	0.339186	0.117286				No DE
LOC_Os03g17240.1	21.1387	10.1722	15.6554	2.77211	10.3864	6.57926	16.24	21.6287	18.9344	0.306933	0.645186	0.117844				No DE
LOC_Os05g42210.1	7.04622	6.78149	6.91385	41.5816	81.3602	61.4709	8.12002	9.83124	8.97563	0.111179	0.140188	0.118738				No DE
LOC_Os02g52450.1	32.8824	19.9677	26.425	5.54422	9.52088	7.53255	24.3601	15.73	20.045	0.10764	0.49771	0.118988				No DE
LOC_Os03g18264.1	11.7437	6.78149	9.26259	5.54422	4.32767	4.93595	8.12002	6.68524	7.40263	0.232405	0.546222	0.119816				No DE
LOC_Os08g02080.1	0	2.2605	1.13025	0	0.865534	0.432767	5.41335	2.75275	4.08305	0.622623	0.232802	0.120823				No DE
LOC_Os02g15540.1	2.34874	4.14424	3.24649	0	1.73107	0.865534	5.41335	10.6177	8.01554	0.196428	0.225324	0.120985				No DE
LOC_Os02g12130.1	39.9286	9.79549	24.862	0	0.865534	0.432767	16.24	7.47174	11.8559	0.246514	0.49435	0.122087				No DE
LOC_Os08g32520.1	0	2.63725	1.31862	5.54422	4.32767	4.93595	2.70667	0.39325	1.54996	0.130375	0.907145	0.122249				No DE
LOC_Os05g36320.1	7.04622	23.3585	15.2023	2.77211	4.32767	3.54989	5.41335	6.29199	5.85267	0.290899	0.370855	0.123264				No DE
LOC_Os09g12650.1	9.39496	4.89774	7.14635	16.6327	9.95365	13.2932	5.41335	3.146	4.27967	0.266365	0.372956	0.12502				No DE
LOC_Os03g15230.1	7.04622	15.8235	11.4348	8.31633	6.92428	7.6203	10.8267	9.43799	10.1323	0.481097	0.79703	0.125075				No DE
LOC_Os09g24700.1	7.04622	12.8095	9.92785	5.54422	1.73107	3.63764	8.12002	9.43799	8.77901	0.210289	0.73501	0.125591				No DE
LOC_Os10g20240.1	0	0	0	0	0	0	2.70667	1.17975	1.94321	#DIV/0!	0.125869	0.125869				No DE
LOC_Os12g19260.1	0	0.753499	0.37675	0	0	0	2.70667	1.17975	1.94321	0.42265	0.20714	0.125869				No DE
LOC_Os01g64780.3	0	1.13025	0.565124	0	0	0	2.70667	1.17975	1.94321	0.42265	0.283915	0.125869				No DE
LOC_Os11g04420.2	0	1.507	0.753499	0	0	0	2.70667	1.17975	1.94321	0.42265	0.382888	0.125869				No DE
LOC_Os01g41880.1	0	1.507	0.753499	0	0	0	2.70667	1.17975	1.94321	0.42265	0.382888	0.125869				No DE
LOC_Os01g05630.1	2.34874	12.8095	7.57911	0	0	0	2.70667	1.17975	1.94321	0.284341	0.397988	0.125869				No DE
LOC_Os07g32400.1	0	1.88375	0.941874	0	0	0	2.70667	1.17975	1.94321	0.42265	0.495705	0.125869				No DE
LOC_Os04g56480.2	0	2.2605	1.13025	0	0	0	2.70667	1.17975	1.94321	0.42265	0.611622	0.125869				No DE
LOC_Os09g15430.3	2.34874	0.37675	1.36274	0	0	0	2.70667	1.17975	1.94321	0.30106	0.687354	0.125869				No DE
LOC_Os03g49400.1	7.04622	3.7675	5.40686	0	2.5966	1.2983	5.41335	4.32575	4.86955	0.188394	0.785164	0.12653				No DE
LOC_Os03g44230.1	18.7899	45.2099	31.9999	2.77211	4.76044	3.76627	18.9467	38.5385	28.7426	0.166755	0.8613	0.12657				No DE
LOC_Os01g10950.1	4.69748	4.14424	4.42086	2.77211	0.432767	1.60244	5.41335	4.32575	4.86955	0.143681	0.538636	0.126882				No DE
LOC_Os08g09200.1	314.731	172.928	243.83	116.429	195.611	156.02	259.841	343.307	301.574	0.3926	0.555442	0.127091				No DE
LOC_Os10g40830.1	9.39496	18.084	13.7395	2.77211	4.32767	3.54989	8.12002	13.7637	10.9419	0.147269	0.64327	0.127495				No DE
LOC_Os08g30480.1	11.7437	23.3585	17.5511	13.8605	18.1762	16.0184	21.6534	26.3477	24.0006	0.827681	0.411407	0.129312				No DE
LOC_Os02g28465.1	0	1.507	0.753499	2.77211	4.32767	3.54989	0	1.573	0.786499	0.122919	0.978581	0.129759				No DE
LOC_Os12g13910.1	2.34874	8.66524	5.50699	5.54422	8.65534	7.09978	0	3.146	1.573	0.695299	0.380869	0.129759				No DE
LOC_Os02g10070.1	18.7899	10.1722	14.4811	16.6327	15.1469	15.8898	10.8267	4.32575	7.57622	0.777879	0.329152	0.130175				No DE
LOC_Os04g32950.4	21.1387	15.07	18.1043	22.1769	20.3401	21.2585	13.5334	17.6962	15.6148	0.424613	0.568437	0.131257				No DE
LOC_Os06g03990.1	93.9496	51.9914	72.9705	22.1769	19.4745	20.8257	89.3202	49.9427	69.6315	0.131279	0.918211	0.131915				No DE
LOC_Os01g73680.1	11.7437	4.89774	8.32072	0	0.432767	0.216384	10.8267	4.719	7.77284	0.141942	0.915846	0.132333				No DE
LOC_Os11g43700.1	9.39496	3.7675	6.58123	19.4048	11.2519	15.3284	5.41335	5.11225	5.2628	0.219444	0.68589	0.132392				No DE
LOC_Os08g01380.2	528.466	1143.06	835.762	177.415	289.088	233.252	876.962	517.123	697.043	0.193504	0.73443	0.132881				No DE
LOC_Os06g44270.1	25.8361	63.2939	44.565	60.9864	73.5704	67.2784	18.9467	44.8305	31.8886	0.369223	0.633638	0.133113				No DE
LOC_Os06g01950.1	39.9286	14.6932	27.3109	0	7.78981	3.8949	18.9467	12.9772	15.962	0.218189	0.473721	0.133125				No DE
LOC_Os07g32380.1	11.7437	22.9817	17.3627	2.77211	0.432767	1.60244	8.12002	16.5165	12.3183	0.110977	0.546708	0.133154				No DE
LOC_Os01g57210.1	11.7437	6.78149	9.26259	2.77211	6.05874	4.41543	10.8267	8.25824	9.54247	0.24491	0.929341	0.133198				No DE
LOC_Os08g13390.2	7.04622	3.014	5.03011	5.54422	9.95365	7.74893	0	2.75275	1.37637	0.458858	0.273139	0.133765				No DE
LOC_Os12g18650.7	16.4412	21.098	18.7696	19.4048	20.3401	19.8724	5.41335	13.7637	9.58854	0.688026	0.194766	0.134126				No DE
LOC_Os08g01380.1	645.903	1113.67	879.787	171.871	296.878	234.375	860.722	512.798	686.76	0.116598	0.575931	0.134168				No DE
LOC_Os02g50850.2	7.04622	4.89774	5.97198	0	4.76044	2.38022	8.12002	8.25824	8.18913	0.302795	0.17562	0.134865				No DE
LOC_Os04g37710.1	14.0924	7.53499	10.8137	16.6327	17.3107	16.9717	2.70667	11.011	6.85883	0.202684	0.532684	0.135939				No DE
LOC_Os11g06810.1	7.04622	1.13025	4.08823	2.77211	1.2983	2.03521	0	0.39325	0.196625	0.570044	0.319679	0.137468				No DE
LOC_Os01g64730.1	0	0	0	2.77211	1.2983	2.03521	0	0.39325	0.196625	0.109906	0.42265	0.137468				No DE
LOC_Os01g67530.1	0	1.13025	0.565124	5.54422	2.5966	4.07041	0	0.786499	0.39325	0.156515	0.826164	0.137468				No DE
LOC_Os03g17570.6	39.9286	44.0797	42.0041	38.8095	32.4575	35.6335	43.3068	43.2575	43.2821	0.235142	0.600832	0.137697				No DE
LOC_Os04g02000.2	0	2.2605	1.13025	2.77211	2.5966	2.68436	0	1.573	0.786499	0.303977	0.826164	0.13862				No DE
LOC_Os02g39530.2	0	5.65124	2.82562	5.54422	5.19321	5.36871	0	3.146	1.573	0.463836	0.735842	0.13862				No DE
LOC_Os04g02880.1	11.7437	32.4005	22.0721	5.54422	3.02937	4.2868	16.24	33.033	24.6365	0.229511	0.865017	0.13874				No DE
LOC_Os11g26150.1	0	10.1722	5.08612	0	0.865534	0.432767	2.70667	1.573	2.13984	0.4582	0.622954	0.139037				No DE
LOC_Os11g16530.2	0	2.63725	1.31862	0	0.865534	0.432767	2.70667	1.573	2.13984	0.588612	0.624956	0.139037				No DE
LOC_Os11g06170.1	4.69748	1.13025	2.91386	0	0.865534	0.432767	2.70667	1.573	2.13984	0.309018	0.71931	0.139037				No DE
LOC_Os01g02940.6	0	3.014	1.507	0	0.865534	0.432767	2.70667	1.573	2.13984	0.564006	0.732223	0.139037				No DE
LOC_Os04g35410.1	2.34874	1.507	1.92787	0	0.865534	0.432767	2.70667	1.573	2.13984	0.131601	0.792329	0.139037				No DE
LOC_Os05g02754.1	2.34874	1.507	1.92787	0	0.865534	0.432767	2.70667	1.573	2.13984	0.131601	0.792329	0.139037				No DE
LOC_Os10g03570.1	93.9496	37.2982	65.6239	0	7.78981	3.8949	32.4801	16.9097	24.6949	0.163492	0.298186	0.139436				No DE
LOC_Os03g18030.1	4.69748	2.63725	3.66736	22.1769	45.0078	33.5923	5.41335	7.07849	6.24592	0.12071	0.190939	0.139453				No DE
LOC_Os01g57560.1	18.7899	39.9354	29.3627	8.31633	11.6847	10.0005	18.9467	31.0667	25.0067	0.212252	0.754953	0.139769				No DE
LOC_Os03g17300.1	0	2.63725	1.31862	0	0.432767	0.216384	5.41335	2.3595	3.88642	0.496169	0.331042	0.140339				No DE
LOC_Os07g04840.1	209.038	399.354	304.196	58.2143	109.923	84.0686	203	362.183	282.592	0.155248	0.87778	0.14105				No DE
LOC_Os04g54620.1	0	12.8095	6.40474	0	0.432767	0.216384	2.70667	6.29199	4.49933	0.436094	0.801455	0.14108				No DE
LOC_Os08g14440.3	2.34874	9.04199	5.69536	0	0	0	2.70667	6.68524	4.69596	0.230896	0.821401	0.142161				No DE
LOC_Os08g10330.1	2.34874	0.753499	1.55112	5.54422	3.02937	4.2868	0	1.573	0.786499	0.207585	0.565318	0.142215				No DE
LOC_Os03g36110.2	0	0.753499	0.37675	19.4048	9.08811	14.2464	2.70667	1.17975	1.94321	0.115465	0.20714	0.142277				No DE
LOC_Os01g65530.1	2.34874	1.13025	1.73949	2.77211	4.76044	3.76627	0	1.573	0.786499	0.224299	0.439194	0.143125				No DE
LOC_Os08g43430.1	0	1.13025	0.565124	2.77211	4.76044	3.76627	0	1.573	0.786499	0.107439	0.84044	0.143125				No DE
LOC_Os05g09600.2	0	3.014	1.507	0	1.73107	0.865534	2.70667	3.53925	3.12296	0.74746	0.409934	0.143146				No DE
LOC_Os05g39650.1	2.34874	6.78149	4.56512	0	1.73107	0.865534	2.70667	3.53925	3.12296	0.260229	0.587973	0.143146				No DE
LOC_Os11g40090.1	2.34874	4.52099	3.43487	0	1.73107	0.865534	2.70667	3.53925	3.12296	0.205538	0.813707	0.143146				No DE
LOC_Os01g62420.1	11.7437	10.9257	11.3347	11.0884	15.5796	13.334	0	7.07849	3.53925	0.473448	0.160156	0.144473				No DE
LOC_Os01g07400.1	11.7437	4.14424	7.94397	0	2.5966	1.2983	10.8267	5.50549	8.16609	0.239747	0.966159	0.146152				No DE
LOC_Os01g40860.1	58.7185	115.285	87.0019	13.8605	42.844	28.3523	64.9602	59.7739	62.367	0.206255	0.477181	0.147087				No DE
LOC_Os01g38480.1	129.181	149.946	139.563	44.3538	105.162	74.7581	140.747	151.401	146.074	0.181199	0.633024	0.147097				No DE
LOC_Os11g02540.1	2.34874	13.563	7.95586	0	1.73107	0.865534	2.70667	3.146	2.92634	0.337817	0.464678	0.147359				No DE
LOC_Os02g13530.1	0	4.14424	2.07212	0	1.73107	0.865534	2.70667	3.146	2.92634	0.644837	0.721587	0.147359				No DE
LOC_Os01g63270.2	0	9.41874	4.70937	0	3.46214	1.73107	5.41335	6.29199	5.85267	0.612979	0.83152	0.147359				No DE
LOC_Os01g11230.1	14.0924	26.3725	20.2325	5.54422	5.19321	5.36871	10.8267	19.2692	15.048	0.136634	0.558534	0.149067				No DE
LOC_Os11g37970.1	100.996	93.4339	97.2148	304.932	596.786	450.859	56.8401	146.289	101.564	0.136379	0.931635	0.149318				No DE
LOC_Os07g30250.1	49.3235	21.098	35.2108	16.6327	14.2813	15.457	37.8934	24.3815	31.1375	0.297778	0.818959	0.149517				No DE
LOC_Os05g33280.1	23.4874	46.3402	34.9138	0	7.35704	3.67852	16.24	33.033	24.6365	0.12138	0.543906	0.149553				No DE
LOC_Os06g16070.1	70.4622	39.1819	54.8221	36.0374	25.966	31.0017	64.9602	46.0102	55.4852	0.284178	0.974367	0.150017				No DE
LOC_Os03g01365.1	2.34874	0.753499	1.55112	5.54422	2.16384	3.85403	0	0	0	0.343079	0.191244	0.150176				No DE
LOC_Os05g39540.1	7.04622	0.37675	3.71148	5.54422	2.16384	3.85403	0	0	0	0.97305	0.381557	0.150176				No DE
LOC_Os08g04280.2	7.04622	3.7675	5.40686	44.3538	20.3401	32.3469	5.41335	4.719	5.06617	0.156255	0.857703	0.15112				No DE
LOC_Os12g42380.1	7.04622	11.3025	9.17435	16.6327	11.2519	13.9423	8.12002	7.47174	7.79588	0.299038	0.587517	0.151428				No DE
LOC_Os03g17570.3	37.5798	44.4564	41.0181	22.1769	33.7558	27.9664	40.6001	41.6845	41.1423	0.19216	0.974789	0.151667				No DE
LOC_Os04g54420.1	4.69748	4.89774	4.79761	0	2.5966	1.2983	5.41335	3.9325	4.67292	0.11506	0.882808	0.152515				No DE
LOC_Os01g61060.1	2.34874	1.507	1.92787	0	1.2983	0.649151	2.70667	1.96625	2.33646	0.240173	0.54184	0.152515				No DE
LOC_Os12g16350.7	2.34874	1.88375	2.11624	0	1.2983	0.649151	2.70667	1.96625	2.33646	0.167186	0.664452	0.152515				No DE
LOC_Os08g14450.1	258.361	290.851	274.606	110.884	203.401	157.142	286.907	449.484	368.196	0.138833	0.376102	0.152654				No DE
LOC_Os08g31970.2	63.416	34.2842	48.8501	27.7211	30.7265	29.2238	43.3068	34.9992	39.153	0.312114	0.58759	0.153582				No DE
LOC_Os08g14990.1	61.0672	32.0237	46.5455	13.8605	23.8022	18.8314	29.7734	40.1115	34.9424	0.212735	0.530142	0.153715				No DE
LOC_Os10g21910.1	4.69748	9.41874	7.05811	8.31633	10.3864	9.35137	0	5.50549	2.75275	0.467501	0.357026	0.15402				No DE
LOC_Os06g43590.2	2.34874	5.65124	3.99999	0	1.2983	0.649151	2.70667	5.50549	4.10608	0.199549	0.965362	0.154323				No DE
LOC_Os06g12790.1	0	7.91174	3.95587	13.8605	19.9073	16.8839	10.8267	7.86499	9.34584	0.121808	0.330092	0.154518				No DE
LOC_Os09g36040.1	0	6.40474	3.20237	0	0	0	2.70667	7.07849	4.89258	0.42265	0.705431	0.154612				No DE
LOC_Os08g30740.1	2.34874	2.2605	2.30462	0	1.73107	0.865534	2.70667	4.32575	3.51621	0.238692	0.273668	0.154784				No DE
LOC_Os04g30490.1	110.391	16.9537	63.6722	260.578	173.54	217.059	127.214	55.0549	91.1343	0.13823	0.687504	0.155767				No DE
LOC_Os02g07630.1	7.04622	11.3025	9.17435	5.54422	9.08811	7.31617	10.8267	12.584	11.7053	0.571331	0.386287	0.156684				No DE
LOC_Os01g62650.2	18.7899	14.3165	16.5532	22.1769	25.1005	23.6387	5.41335	16.5165	10.9649	0.117642	0.449034	0.157955				No DE
LOC_Os03g02320.1	9.39496	23.7352	16.5651	30.4932	32.0248	31.259	16.24	25.5612	20.9006	0.178464	0.66254	0.159579				No DE
LOC_Os05g31160.2	2.34874	8.28849	5.31861	2.77211	0.432767	1.60244	13.5334	6.29199	9.91268	0.364422	0.430021	0.160604				No DE
LOC_Os03g29350.1	7.04622	5.27449	6.16036	0	5.62597	2.81299	10.8267	8.25824	9.54247	0.374079	0.16246	0.161498				No DE
LOC_Os03g17580.1	0	4.89774	2.44887	0	0.865534	0.432767	5.41335	2.3595	3.88642	0.502662	0.667777	0.16151				No DE
LOC_Os08g08430.1	0	0.37675	0.188375	0	0.432767	0.216384	2.70667	1.17975	1.94321	0.93113	0.155329	0.16151				No DE
LOC_Os04g05030.1	0	1.13025	0.565124	0	0.432767	0.216384	2.70667	1.17975	1.94321	0.622623	0.283915	0.16151				No DE
LOC_Os01g61710.5	0	1.507	0.753499	0	0.432767	0.216384	2.70667	1.17975	1.94321	0.564006	0.382888	0.16151				No DE
LOC_Os04g37920.4	0	2.2605	1.13025	0	0.432767	0.216384	2.70667	1.17975	1.94321	0.510378	0.611622	0.16151				No DE
LOC_Os08g19610.2	7.04622	0.37675	3.71148	0	0.432767	0.216384	2.70667	1.17975	1.94321	0.405388	0.656717	0.16151				No DE
LOC_Os11g07440.3	2.34874	1.13025	1.73949	0	0.432767	0.216384	2.70667	1.17975	1.94321	0.142623	0.854101	0.16151				No DE
LOC_Os06g07540.2	21.1387	34.661	27.8998	38.8095	38.949	38.8793	13.5334	29.4937	21.5135	0.245899	0.603618	0.16152				No DE
LOC_Os02g05930.1	115.088	56.5124	85.8003	47.1259	74.436	60.7809	113.68	88.4812	101.081	0.519785	0.679039	0.162326				No DE
LOC_Os12g35040.1	16.4412	3.7675	10.1043	16.6327	23.3694	20.001	13.5334	9.83124	11.6823	0.30185	0.833347	0.162862				No DE
LOC_Os02g05960.1	16.4412	7.91174	12.1765	27.7211	48.9027	38.3119	10.8267	17.6962	14.2615	0.149259	0.74002	0.163355				No DE
LOC_Os05g41550.3	72.8109	30.5167	51.6638	85.9354	113.818	99.8766	73.0802	55.4482	64.2642	0.197299	0.637557	0.163484				No DE
LOC_Os11g16540.1	4.69748	6.78149	5.73949	2.77211	3.8949	3.33351	5.41335	8.65149	7.03242	0.17912	0.571067	0.163542				No DE
LOC_Os08g27810.1	0	1.507	0.753499	0	1.73107	0.865534	2.70667	2.75275	2.72971	0.93113	0.1199	0.164182				No DE
LOC_Os10g06580.1	0	1.88375	0.941874	0	1.73107	0.865534	2.70667	2.75275	2.72971	0.957838	0.198181	0.164182				No DE
LOC_Os07g31440.3	7.04622	1.88375	4.46498	0	1.73107	0.865534	2.70667	2.75275	2.72971	0.317079	0.57069	0.164182				No DE
LOC_Os10g34370.1	0	5.27449	2.63725	0	1.73107	0.865534	2.70667	2.75275	2.72971	0.588612	0.975217	0.164182				No DE
LOC_Os01g10600.1	0	4.52099	2.2605	0	3.46214	1.73107	5.41335	5.50549	5.45942	0.869637	0.292735	0.164182				No DE
LOC_Os01g11590.2	28.1849	41.4424	34.8137	11.0884	24.6677	17.8781	35.1868	31.0667	33.1267	0.216226	0.830641	0.164639				No DE
LOC_Os08g06470.2	11.7437	4.52099	8.13235	0	1.73107	0.865534	2.70667	4.719	3.71283	0.189512	0.359696	0.165088				No DE
LOC_Os03g22830.2	0	1.88375	0.941874	8.31633	4.76044	6.53838	2.70667	2.75275	2.72971	0.108598	0.198181	0.165479				No DE
LOC_Os11g02400.2	46.9748	105.49	76.2323	110.884	175.271	143.078	46.0134	82.1892	64.1013	0.264196	0.758033	0.165865				No DE
LOC_Os08g06200.1	14.0924	18.4607	16.2766	19.4048	21.2056	20.3052	43.3068	28.7072	36.007	0.230264	0.122359	0.166331				No DE
LOC_Os08g31810.1	2.34874	10.1722	6.26049	11.0884	9.08811	10.0883	8.12002	6.29199	7.20601	0.443175	0.835825	0.167231				No DE
LOC_Os10g35160.1	7.04622	0.37675	3.71148	8.31633	3.46214	5.88923	0	1.17975	0.589874	0.650226	0.453954	0.167909				No DE
LOC_Os07g42310.1	30.5336	39.1819	34.8578	97.0238	53.6631	75.3435	32.4801	24.7747	28.6274	0.208527	0.394568	0.167925				No DE
LOC_Os08g07880.1	0	6.78149	3.39075	0	1.2983	0.649151	2.70667	5.89874	4.30271	0.510378	0.830421	0.168053				No DE
LOC_Os10g33840.3	7.04622	0.753499	3.89986	2.77211	1.73107	2.25159	0	1.17975	0.589874	0.656743	0.409788	0.169047				No DE
LOC_Os02g40090.5	0	1.13025	0.565124	2.77211	1.73107	2.25159	0	1.17975	0.589874	0.159367	0.978581	0.169047				No DE
LOC_Os10g12130.1	0	4.89774	2.44887	8.31633	15.5796	11.948	2.70667	5.11225	3.90946	0.162366	0.64597	0.1704				No DE
LOC_Os08g09110.1	7.04622	22.605	14.8256	5.54422	9.08811	7.31617	18.9467	39.7182	29.3325	0.445958	0.379853	0.171831				No DE
LOC_Os01g73500.2	25.8361	13.563	19.6996	11.0884	18.1762	14.6323	8.12002	4.719	6.41951	0.548773	0.172351	0.171867				No DE
LOC_Os12g18150.1	18.7899	16.577	17.6834	8.31633	16.4452	12.3807	32.4801	21.2355	26.8578	0.335113	0.250513	0.172192				No DE
LOC_Os02g02750.3	0	4.89774	2.44887	2.77211	1.73107	2.25159	5.41335	3.53925	4.4763	0.944366	0.520269	0.173612				No DE
LOC_Os11g30210.1	58.7185	47.8472	53.2828	52.6701	33.7558	43.213	102.854	67.2457	85.0496	0.453377	0.230036	0.173637				No DE
LOC_Os10g14180.7	7.04622	4.89774	5.97198	5.54422	10.3864	7.96532	0	3.53925	1.76962	0.530229	0.179485	0.174811				No DE
LOC_Os11g47920.1	16.4412	25.9957	21.2184	5.54422	9.95365	7.74893	13.5334	22.4152	17.9743	0.12468	0.668226	0.175276				No DE
LOC_Os11g02424.2	23.4874	71.5824	47.5349	0	9.52088	4.76044	16.24	33.033	24.6365	0.223122	0.463534	0.175673				No DE
LOC_Os06g50630.1	18.7899	10.549	14.6695	24.949	33.7558	29.3524	8.12002	20.0557	14.0879	0.135288	0.943385	0.175813				No DE
LOC_Os09g12660.1	25.8361	85.8989	55.8675	149.694	333.231	241.462	37.8934	63.7064	50.7999	0.194527	0.891029	0.175912				No DE
LOC_Os11g45750.2	0	1.88375	0.941874	0	1.73107	0.865534	2.70667	5.11225	3.90946	0.957838	0.191553	0.176329				No DE
LOC_Os02g17500.2	7.04622	13.9397	10.493	74.847	35.4869	55.1669	18.9467	7.07849	13.0126	0.154855	0.74871	0.176765				No DE
LOC_Os08g43130.1	0	2.2605	1.13025	2.77211	1.2983	2.03521	5.41335	3.53925	4.4763	0.571487	0.150297	0.17716				No DE
LOC_Os05g02220.4	9.39496	4.89774	7.14635	19.4048	10.3864	14.8956	5.41335	5.89874	5.65605	0.263906	0.577654	0.177373				No DE
LOC_Os08g40250.1	0	4.89774	2.44887	0	0.432767	0.216384	2.70667	7.47174	5.08921	0.459679	0.52048	0.178581				No DE
LOC_Os11g11210.1	0	9.79549	4.89774	0	0.432767	0.216384	2.70667	7.47174	5.08921	0.440409	0.97515	0.178581				No DE
LOC_Os09g39220.1	16.4412	26.7492	21.5952	13.8605	8.22258	11.0416	16.24	17.6962	16.9681	0.214252	0.46783	0.178747				No DE
LOC_Os05g11060.2	0	3.7675	1.88375	13.8605	7.78981	10.8252	5.41335	2.75275	4.08305	0.129365	0.440896	0.178903				No DE
LOC_Os02g06430.1	11.7437	3.7675	7.7556	0	1.73107	0.865534	5.41335	2.75275	4.08305	0.233401	0.474475	0.179838				No DE
LOC_Os08g43334.2	14.0924	0	7.04622	13.8605	6.05874	9.95965	2.70667	1.17975	1.94321	0.752191	0.546296	0.181242				No DE
LOC_Os01g01790.2	7.04622	7.91174	7.47898	0	3.8949	1.94745	5.41335	8.65149	7.03242	0.109179	0.814844	0.182443				No DE
LOC_Os11g06420.2	7.04622	16.9537	12	2.77211	6.92428	4.84819	16.24	9.43799	12.839	0.314504	0.901742	0.182767				No DE
LOC_Os10g04170.1	30.5336	53.4984	42.016	0	13.8486	6.92428	18.9467	26.3477	22.6472	0.120232	0.249603	0.183143				No DE
LOC_Os05g02220.1	0	5.65124	2.82562	16.6327	6.92428	11.7785	0	3.146	1.573	0.251974	0.735842	0.183501				No DE
LOC_Os03g23770.1	0	1.13025	0.565124	0	0.432767	0.216384	5.41335	1.96625	3.6898	0.622623	0.227086	0.183562				No DE
LOC_Os10g41050.1	0	1.88375	0.941874	0	0.432767	0.216384	5.41335	1.96625	3.6898	0.531134	0.296711	0.183562				No DE
LOC_Os04g10160.1	4.69748	0.37675	2.53711	0	0.432767	0.216384	5.41335	1.96625	3.6898	0.397036	0.717122	0.183562				No DE
LOC_Os06g02510.3	4.69748	30.14	17.4187	19.4048	33.7558	26.5803	5.41335	14.157	9.78517	0.594545	0.62759	0.183662				No DE
LOC_Os08g16480.1	2.34874	2.2605	2.30462	2.77211	2.16384	2.46797	0	1.573	0.786499	0.648172	0.193782	0.184319				No DE
LOC_Os01g01920.2	9.39496	1.507	5.45098	2.77211	2.16384	2.46797	0	1.573	0.786499	0.529481	0.365858	0.184319				No DE
LOC_Os05g32530.1	0	3.014	1.507	2.77211	2.16384	2.46797	0	1.573	0.786499	0.595735	0.712909	0.184319				No DE
LOC_Os01g20890.1	2.34874	4.52099	3.43487	16.6327	7.78981	12.2112	2.70667	3.9325	3.31958	0.193715	0.934776	0.184598				No DE
LOC_Os03g13030.2	0	1.13025	0.565124	2.77211	6.05874	4.41543	0	1.573	0.786499	0.157072	0.84044	0.184609				No DE
LOC_Os03g51440.1	4.69748	0	2.34874	2.77211	4.76044	3.76627	0	1.96625	0.983124	0.634229	0.645398	0.184794				No DE
LOC_Os07g10300.1	4.69748	4.52099	4.60924	2.77211	0.865534	1.81882	5.41335	3.53925	4.4763	0.100311	0.900618	0.185139				No DE
LOC_Os01g12180.1	0	10.1722	5.08612	0	2.5966	1.2983	5.41335	3.53925	4.4763	0.5455	0.91691	0.185583				No DE
LOC_Os05g02990.2	18.7899	11.6792	15.2346	8.31633	2.16384	5.24008	21.6534	11.7975	16.7254	0.167407	0.829068	0.186661				No DE
LOC_Os03g02320.2	11.7437	29.0097	20.3767	30.4932	30.2937	30.3935	10.8267	23.9882	17.4075	0.36574	0.810103	0.187214				No DE
LOC_Os01g62900.1	4.69748	15.07	9.88373	24.949	14.7141	19.8315	2.70667	11.011	6.85883	0.305435	0.693539	0.187854				No DE
LOC_Os01g23590.1	21.1387	14.6932	17.9159	22.1769	39.3818	30.7793	13.5334	14.157	13.8452	0.296403	0.335577	0.188036				No DE
LOC_Os02g27850.1	0	1.13025	0.565124	2.77211	1.2983	2.03521	0	0.786499	0.39325	0.254248	0.826164	0.18824				No DE
LOC_Os08g10580.1	0	1.13025	0.565124	2.77211	1.2983	2.03521	0	0.786499	0.39325	0.254248	0.826164	0.18824				No DE
LOC_Os06g16400.2	0	0.753499	0.37675	2.77211	1.2983	2.03521	0	0.786499	0.39325	0.182978	0.978581	0.18824				No DE
LOC_Os07g32230.1	0	1.507	0.753499	8.31633	3.8949	6.10562	0	2.3595	1.17975	0.149011	0.789511	0.18824				No DE
LOC_Os02g12880.2	0	2.63725	1.31862	5.54422	2.5966	4.07041	0	1.573	0.786499	0.298645	0.761976	0.18824				No DE
LOC_Os01g25720.1	7.04622	25.619	16.3326	0	3.02937	1.51469	5.41335	12.1907	8.80204	0.255966	0.52576	0.188592				No DE
LOC_Os01g40870.1	9.39496	6.02799	7.71148	8.31633	8.65534	8.48584	5.41335	7.47174	6.44254	0.692105	0.586053	0.189208				No DE
LOC_Os08g41400.1	4.69748	36.5447	20.6211	2.77211	6.92428	4.84819	13.5334	30.6735	22.1034	0.429553	0.942134	0.189507				No DE
LOC_Os08g07690.1	4.69748	2.2605	3.47899	0	3.8949	1.94745	5.41335	6.29199	5.85267	0.573588	0.208325	0.189605				No DE
LOC_Os06g28480.1	4.69748	0	2.34874	5.54422	12.5502	9.04723	0	3.146	1.573	0.253161	0.809508	0.190993				No DE
LOC_Os12g19549.1	16.4412	4.14424	10.2927	5.54422	2.16384	3.85403	18.9467	9.04474	13.9957	0.418917	0.685171	0.192126				No DE
LOC_Os08g02060.1	2.34874	10.549	6.44886	0	2.5966	1.2983	5.41335	13.3705	9.39192	0.353759	0.657742	0.192798				No DE
LOC_Os11g45590.2	4.69748	16.9537	10.8256	11.0884	14.2813	12.6849	0	8.25824	4.12912	0.796727	0.46047	0.192988				No DE
LOC_Os04g33920.1	4.69748	0.37675	2.53711	83.1633	250.139	166.651	8.12002	2.75275	5.43638	0.188342	0.488625	0.193372				No DE
LOC_Os08g13920.1	9.39496	59.1497	34.2723	22.1769	16.4452	19.311	24.3601	25.5612	24.9606	0.610841	0.744207	0.193454				No DE
LOC_Os08g42040.1	0	4.14424	2.07212	2.77211	5.19321	3.98266	0	1.96625	0.983124	0.509447	0.681715	0.194335				No DE
LOC_Os12g28100.1	0	1.88375	0.941874	2.77211	5.19321	3.98266	0	1.96625	0.983124	0.185904	0.978581	0.194335				No DE
LOC_Os02g57200.1	4.69748	20.7212	12.7094	2.77211	12.983	7.87756	16.24	22.022	19.131	0.661589	0.529562	0.195128				No DE
LOC_Os09g19280.1	7.04622	1.88375	4.46498	5.54422	1.2983	3.42126	8.12002	7.07849	7.59926	0.78437	0.356069	0.196122				No DE
LOC_Os01g62740.1	2.34874	0.37675	1.36274	2.77211	0.865534	1.81882	0	0	0	0.771098	0.30106	0.196628				No DE
LOC_Os08g41820.1	0	0.37675	0.188375	2.77211	0.865534	1.81882	0	0	0	0.235369	0.42265	0.196628				No DE
LOC_Os05g07560.1	16.4412	3.014	9.72759	5.54422	1.73107	3.63764	0	0	0	0.474892	0.28437	0.196628				No DE
LOC_Os02g28200.1	0	1.507	0.753499	2.77211	6.49151	4.63181	0	1.573	0.786499	0.19296	0.978581	0.197159				No DE
LOC_Os08g30060.2	18.7899	28.633	23.7114	72.0749	41.9784	57.0266	16.24	32.6397	24.4399	0.170031	0.946218	0.197592				No DE
LOC_Os11g02550.1	25.8361	11.6792	18.7577	2.77211	9.95365	6.36288	13.5334	25.168	19.3507	0.258775	0.954283	0.197844				No DE
LOC_Os08g02070.1	0	4.14424	2.07212	11.0884	6.92428	9.00636	5.41335	0.786499	3.09992	0.142162	0.772148	0.198164				No DE
LOC_Os08g43090.1	16.4412	19.9677	18.2045	19.4048	16.0124	17.7086	8.12002	14.157	11.1385	0.858138	0.180637	0.19819				No DE
LOC_Os04g55930.1	58.7185	69.3219	64.0202	127.517	224.606	176.062	51.4268	97.1327	74.2797	0.148722	0.704569	0.198275				No DE
LOC_Os08g30060.1	39.9286	22.9817	31.4551	55.4422	36.7852	46.1137	27.0667	29.4937	28.2802	0.364777	0.746309	0.198461				No DE
LOC_Os07g38270.1	218.433	261.087	239.76	349.286	263.988	306.637	156.987	235.95	196.468	0.295841	0.436459	0.198483				No DE
LOC_Os11g34870.1	2.34874	6.78149	4.56512	22.1769	11.2519	16.7144	5.41335	7.07849	6.24592	0.175455	0.551364	0.19864				No DE
LOC_Os01g05500.1	2.34874	9.41874	5.88374	8.31633	5.62597	6.97115	10.8267	18.4827	14.6547	0.800781	0.234348	0.198775				No DE
LOC_Os09g16950.1	4.69748	0	2.34874	0	1.73107	0.865534	2.70667	5.89874	4.30271	0.613562	0.562486	0.19886				No DE
LOC_Os04g53496.1	0	8.66524	4.33262	0	1.73107	0.865534	2.70667	5.89874	4.30271	0.514807	0.995419	0.19886				No DE
LOC_Os11g12810.1	0	6.02799	3.014	0	0.432767	0.216384	2.70667	8.25824	5.48246	0.452276	0.60809	0.199118				No DE
LOC_Os01g65580.2	2.34874	1.88375	2.11624	0	1.73107	0.865534	2.70667	2.3595	2.53309	0.297607	0.287352	0.199485				No DE
LOC_Os06g17285.1	0	2.2605	1.13025	0	1.73107	0.865534	2.70667	2.3595	2.53309	0.869637	0.344722	0.199485				No DE
LOC_Os08g02080.2	2.34874	3.39075	2.86974	0	1.73107	0.865534	2.70667	2.3595	2.53309	0.185714	0.602276	0.199485				No DE
LOC_Os09g26620.5	11.7437	6.40474	9.07422	24.949	53.6631	39.3061	10.8267	13.3705	12.0986	0.174273	0.41398	0.199688				No DE
LOC_Os06g43660.3	11.7437	11.6792	11.7115	8.31633	4.76044	6.53838	10.8267	9.43799	10.1323	0.10064	0.151052	0.200413				No DE
LOC_Os05g45950.1	54.021	42.1959	48.1085	160.782	97.3726	129.077	78.4935	40.5047	59.4991	0.128725	0.624714	0.200466				No DE
LOC_Os07g05050.2	7.04622	5.27449	6.16036	2.77211	3.8949	3.33351	5.41335	9.83124	7.62229	0.114485	0.601604	0.200595				No DE
LOC_Os02g06120.1	0	8.28849	4.14424	5.54422	3.02937	4.2868	8.12002	6.29199	7.20601	0.976732	0.545568	0.201186				No DE
LOC_Os03g18200.1	84.5546	167.654	126.104	16.6327	30.2937	23.4632	46.0134	93.9867	70.0001	0.13503	0.362746	0.203036				No DE
LOC_Os08g39300.4	2.34874	7.91174	5.13024	0	1.2983	0.649151	2.70667	7.07849	4.89258	0.25723	0.952551	0.203817				No DE
LOC_Os06g09330.1	0	0.37675	0.188375	2.77211	5.62597	4.19904	0	1.96625	0.983124	0.108271	0.510463	0.204611				No DE
LOC_Os02g15750.1	0	15.07	7.53499	0	0.865534	0.432767	2.70667	7.86499	5.28583	0.446031	0.804173	0.204639				No DE
LOC_Os01g02760.1	112.739	33.9075	73.3235	5.54422	4.76044	5.15233	35.1868	14.157	24.6719	0.22587	0.355331	0.204737				No DE
LOC_Os10g33210.1	4.69748	4.14424	4.42086	5.54422	8.65534	7.09978	0	4.32575	2.16287	0.232057	0.409211	0.205054				No DE
LOC_Os06g07030.1	32.8824	22.2282	27.5553	52.6701	86.5534	69.6118	37.8934	38.5385	38.2159	0.141444	0.183835	0.205092				No DE
LOC_Os11g43950.1	16.4412	12.4327	14.437	16.6327	12.983	14.8078	10.8267	11.7975	11.3121	0.903696	0.268921	0.205336				No DE
LOC_Os01g02560.1	14.0924	6.02799	10.0602	2.77211	0	1.38605	5.41335	3.53925	4.4763	0.178905	0.309806	0.206011				No DE
LOC_Os03g02020.4	4.69748	12.8095	8.75348	0	6.05874	3.02937	8.12002	15.3367	11.7284	0.37553	0.63869	0.206116				No DE
LOC_Os03g15880.2	0	14.3165	7.15824	8.31633	13.4158	10.8661	5.41335	6.68524	6.04929	0.673837	0.891529	0.208261				No DE
LOC_Os01g62160.1	0	1.507	0.753499	5.54422	2.16384	3.85403	0	1.17975	0.589874	0.235829	0.879966	0.209815				No DE
LOC_Os04g29424.1	91.6008	35.4145	63.5076	8.31633	3.02937	5.67285	51.4268	19.2692	35.348	0.176915	0.476046	0.210176				No DE
LOC_Os01g62650.1	23.4874	12.8095	18.1484	8.31633	15.1469	11.7316	18.9467	17.303	18.1248	0.417883	0.996912	0.210364				No DE
LOC_Os12g42520.1	0	0.753499	0.37675	0	0	0	5.41335	1.573	3.49317	0.42265	0.252252	0.210497				No DE
LOC_Os03g53720.2	0	1.507	0.753499	0	0	0	5.41335	1.573	3.49317	0.42265	0.315412	0.210497				No DE
LOC_Os09g10910.3	7.04622	1.88375	4.46498	0	0	0	5.41335	1.573	3.49317	0.225809	0.791113	0.210497				No DE
LOC_Os08g19610.3	4.69748	1.507	3.10224	0	0	0	5.41335	1.573	3.49317	0.191244	0.889939	0.210497				No DE
LOC_Os07g37830.1	0	0	0	0	0	0	2.70667	0.786499	1.74659	#DIV/0!	0.210497	0.210497				No DE
LOC_Os02g05660.1	0	0	0	0	0	0	2.70667	0.786499	1.74659	#DIV/0!	0.210497	0.210497				No DE
LOC_Os09g09540.1	0	0	0	0	0	0	2.70667	0.786499	1.74659	#DIV/0!	0.210497	0.210497				No DE
LOC_Os07g04700.6	0	0.37675	0.188375	0	0	0	2.70667	0.786499	1.74659	0.42265	0.252252	0.210497				No DE
LOC_Os08g19370.1	0	0.37675	0.188375	0	0	0	2.70667	0.786499	1.74659	0.42265	0.252252	0.210497				No DE
LOC_Os02g10970.1	0	0.753499	0.37675	0	0	0	2.70667	0.786499	1.74659	0.42265	0.315412	0.210497				No DE
LOC_Os08g06280.2	0	0.753499	0.37675	0	0	0	2.70667	0.786499	1.74659	0.42265	0.315412	0.210497				No DE
LOC_Os03g49490.1	0	0.753499	0.37675	0	0	0	2.70667	0.786499	1.74659	0.42265	0.315412	0.210497				No DE
LOC_Os03g49630.1	2.34874	5.65124	3.99999	0	0	0	2.70667	0.786499	1.74659	0.136399	0.35942	0.210497				No DE
LOC_Os11g23880.4	9.39496	2.2605	5.82773	0	0	0	2.70667	0.786499	1.74659	0.243934	0.384392	0.210497				No DE
LOC_Os07g40510.1	0	1.13025	0.565124	0	0	0	2.70667	0.786499	1.74659	0.42265	0.400058	0.210497				No DE
LOC_Os01g25530.1	0	2.2605	1.13025	0	0	0	2.70667	0.786499	1.74659	0.42265	0.718044	0.210497				No DE
LOC_Os01g49110.2	2.34874	0.753499	1.55112	0	0	0	2.70667	0.786499	1.74659	0.191244	0.889939	0.210497				No DE
LOC_Os11g40570.3	2.34874	1.13025	1.73949	2.77211	9.08811	5.93011	0	0.39325	0.196625	0.322414	0.137527	0.211672				No DE
LOC_Os04g33300.1	4.69748	3.014	3.85574	5.54422	3.46214	4.50318	0	2.75275	1.37637	0.676432	0.264161	0.2117				No DE
LOC_Os03g44300.1	2.34874	5.65124	3.99999	0	3.8949	1.94745	5.41335	5.50549	5.45942	0.505826	0.470171	0.21319				No DE
LOC_Os01g70720.1	2.34874	7.53499	4.94186	0	3.8949	1.94745	5.41335	5.50549	5.45942	0.4533	0.860277	0.21319				No DE
LOC_Os07g30110.1	2.34874	0.753499	1.55112	5.54422	3.02937	4.2868	0	2.3595	1.17975	0.207585	0.818659	0.213333				No DE
LOC_Os01g23850.1	4.69748	7.91174	6.30461	0	2.16384	1.08192	2.70667	4.32575	3.51621	0.114459	0.261376	0.213416				No DE
LOC_Os03g49700.1	0	4.89774	2.44887	0	2.16384	1.08192	2.70667	4.32575	3.51621	0.660415	0.719159	0.213416				No DE
LOC_Os09g11480.1	209.038	415.178	312.108	44.3538	48.0372	46.1955	132.627	348.419	240.523	0.123137	0.678751	0.213533				No DE
LOC_Os04g01354.1	2.34874	2.63725	2.49299	0	2.16384	1.08192	2.70667	3.9325	3.31958	0.325288	0.31967	0.213743				No DE
LOC_Os08g02640.3	0	6.40474	3.20237	0	1.2983	0.649151	2.70667	7.47174	5.08921	0.516381	0.682978	0.213993				No DE
LOC_Os07g32560.1	0	9.04199	4.52099	0	0.865534	0.432767	2.70667	8.25824	5.48246	0.463036	0.872888	0.214087				No DE
LOC_Os11g32720.1	14.0924	20.7212	17.4068	22.1769	30.7265	26.4517	13.5334	20.0557	16.7945	0.236463	0.90729	0.214318				No DE
LOC_Os02g37834.2	0	8.28849	4.14424	0	2.5966	1.2983	10.8267	4.32575	7.57622	0.579566	0.581526	0.214736				No DE
LOC_Os03g48970.1	4.69748	4.14424	4.42086	22.1769	9.08811	15.6325	5.41335	1.17975	3.29655	0.229093	0.651009	0.214757				No DE
LOC_Os07g04200.1	0	0.753499	0.37675	2.77211	6.05874	4.41543	0	1.96625	0.983124	0.138868	0.622826	0.214943				No DE
LOC_Os08g43060.3	21.1387	32.0237	26.5812	27.7211	24.6677	26.1944	8.12002	20.8422	14.4811	0.951674	0.285234	0.215251				No DE
LOC_Os11g04860.1	4.69748	4.14424	4.42086	0	4.32767	2.16384	5.41335	7.47174	6.44254	0.409543	0.198271	0.216073				No DE
LOC_Os11g05930.1	2.34874	5.65124	3.99999	0	4.32767	2.16384	5.41335	7.47174	6.44254	0.56947	0.336151	0.216073				No DE
LOC_Os01g25320.1	2.34874	4.89774	3.62324	0	2.16384	1.08192	2.70667	4.719	3.71283	0.26785	0.961015	0.216918				No DE
LOC_Os12g16520.1	0	6.02799	3.014	2.77211	4.32767	3.54989	5.41335	4.719	5.06617	0.879155	0.568521	0.217002				No DE
LOC_Os10g42710.1	4.69748	3.014	3.85574	5.54422	5.62597	5.5851	8.12002	6.29199	7.20601	0.176597	0.114423	0.218467				No DE
LOC_Os02g01340.1	28.1849	71.5824	49.8836	27.7211	41.9784	34.8498	54.1335	99.0989	76.6162	0.578027	0.482383	0.218604				No DE
LOC_Os07g30130.4	2.34874	2.2605	2.30462	0	2.16384	1.08192	2.70667	3.53925	3.12296	0.376042	0.189787	0.220359				No DE
LOC_Os02g52780.2	2.34874	3.39075	2.86974	0	2.16384	1.08192	2.70667	3.53925	3.12296	0.274959	0.740695	0.220359				No DE
LOC_Os11g40570.2	0	1.507	0.753499	2.77211	9.52088	6.14649	0	0.39325	0.196625	0.259165	0.548754	0.22043				No DE
LOC_Os05g46250.3	2.34874	4.52099	3.43487	13.8605	41.1129	27.4867	0	5.89874	2.94937	0.220555	0.89142	0.220476				No DE
LOC_Os03g51000.3	7.04622	4.52099	5.78361	11.0884	7.35704	9.22274	5.41335	6.29199	5.85267	0.266402	0.963494	0.220781				No DE
LOC_Os09g33690.3	4.69748	9.41874	7.05811	13.8605	32.4575	23.159	8.12002	5.11225	6.61613	0.235288	0.889033	0.221124				No DE
LOC_Os06g09910.2	23.4874	23.7352	23.6113	36.0374	66.6461	51.3418	18.9467	27.9207	23.4337	0.211699	0.972035	0.222243				No DE
LOC_Os10g04510.1	21.1387	10.9257	16.0322	2.77211	7.78981	5.28096	10.8267	9.04474	9.93572	0.199383	0.360587	0.222511				No DE
LOC_Os08g42850.2	0	1.13025	0.565124	0	2.16384	1.08192	2.70667	5.11225	3.90946	0.713198	0.128225	0.222612				No DE
LOC_Os10g34400.2	18.7899	6.02799	12.409	8.31633	12.1175	10.2169	5.41335	7.47174	6.44254	0.773259	0.453404	0.222874				No DE
LOC_Os01g04480.1	28.1849	18.084	23.1344	91.4796	41.9784	66.729	27.0667	18.876	22.9714	0.226527	0.982269	0.223239				No DE
LOC_Os04g35780.1	28.1849	11.6792	19.9321	16.6327	17.3107	16.9717	8.12002	14.5502	11.3351	0.754333	0.434118	0.223371				No DE
LOC_Os12g13320.1	46.9748	79.1174	63.0461	66.5306	110.356	88.4431	43.3068	54.6617	48.9842	0.448658	0.496109	0.223423				No DE
LOC_Os08g09100.1	103.345	93.0571	98.2008	63.7585	29.4282	46.5933	83.9069	72.3579	78.1324	0.102381	0.12192	0.223724				No DE
LOC_Os01g38480.2	96.2983	156.728	126.513	24.949	70.5411	47.745	81.2002	128.199	104.7	0.172903	0.626243	0.224054				No DE
LOC_Os12g43560.1	2.34874	4.89774	3.62324	16.6327	7.78981	12.2112	5.41335	3.146	4.27967	0.202969	0.737429	0.224399				No DE
LOC_Os10g11870.1	32.8824	9.41874	21.1505	5.54422	3.02937	4.2868	24.3601	9.83124	17.0956	0.289163	0.796556	0.224449				No DE
LOC_Os05g38040.2	2.34874	4.52099	3.43487	0	6.05874	3.02937	10.8267	29.887	20.3568	0.911255	0.219746	0.22528				No DE
LOC_Os06g49440.1	2.34874	1.13025	1.73949	11.0884	3.46214	7.27529	0	1.17975	0.589874	0.288101	0.307996	0.225297				No DE
LOC_Os11g29230.1	0	4.52099	2.2605	0	2.5966	1.2983	5.41335	3.146	4.27967	0.74746	0.508354	0.225819				No DE
LOC_Os10g11310.2	0	1.88375	0.941874	0	1.2983	0.649151	2.70667	1.573	2.13984	0.821945	0.389619	0.225819				No DE
LOC_Os01g02720.1	2.34874	1.13025	1.73949	0	1.2983	0.649151	2.70667	1.573	2.13984	0.345349	0.677943	0.225819				No DE
LOC_Os01g28680.5	2.34874	1.507	1.92787	0	1.2983	0.649151	2.70667	1.573	2.13984	0.240173	0.792329	0.225819				No DE
LOC_Os11g05394.2	0	3.7675	1.88375	2.77211	2.16384	2.46797	10.8267	4.719	7.77284	0.788404	0.242434	0.226029				No DE
LOC_Os01g13350.2	2.34874	1.13025	1.73949	2.77211	2.5966	2.68436	0	1.96625	0.983124	0.264543	0.580281	0.226925				No DE
LOC_Os02g30210.1	0	15.4467	7.72336	0	6.49151	3.24575	8.12002	16.1232	12.1216	0.646477	0.663333	0.227093				No DE
LOC_Os08g18000.1	11.7437	7.91174	9.82772	0	6.92428	3.46214	21.6534	9.43799	15.5457	0.24895	0.465972	0.227368				No DE
LOC_Os01g12530.1	0	1.88375	0.941874	0	0.865534	0.432767	2.70667	1.17975	1.94321	0.671921	0.495705	0.227368				No DE
LOC_Os05g04610.1	0	2.63725	1.31862	0	0.865534	0.432767	2.70667	1.17975	1.94321	0.588612	0.721604	0.227368				No DE
LOC_Os01g57870.1	0	3.014	1.507	0	0.865534	0.432767	2.70667	1.17975	1.94321	0.564006	0.820385	0.227368				No DE
LOC_Os04g36050.1	0	3.7675	1.88375	0	0.865534	0.432767	2.70667	1.17975	1.94321	0.531134	0.979318	0.227368				No DE
LOC_Os06g01400.1	9.39496	16.2002	12.7976	11.0884	3.02937	7.0589	13.5334	14.5502	14.0418	0.3902	0.752251	0.2277				No DE
LOC_Os01g70720.2	63.416	23.7352	43.5756	5.54422	6.92428	6.23425	40.6001	15.3367	27.9684	0.200714	0.575224	0.227927				No DE
LOC_Os05g26940.1	0	2.2605	1.13025	2.77211	7.78981	5.28096	0	1.573	0.786499	0.270479	0.826164	0.229501				No DE
LOC_Os01g19740.1	467.399	1093.7	780.551	199.592	361.361	280.476	476.374	967.001	721.688	0.262108	0.895934	0.22974				No DE
LOC_Os01g63060.1	2.34874	4.14424	3.24649	11.0884	26.8316	18.96	0	7.86499	3.9325	0.185784	0.880603	0.229792				No DE
LOC_Os07g49380.2	7.04622	1.507	4.27661	8.31633	4.32767	6.322	0	3.53925	1.76962	0.609816	0.525287	0.229869				No DE
LOC_Os06g01250.1	11.7437	22.2282	16.986	5.54422	3.46214	4.50318	2.70667	2.75275	2.72971	0.144593	0.112796	0.230654				No DE
LOC_Os01g64770.1	2.34874	4.14424	3.24649	2.77211	4.76044	3.76627	5.41335	5.50549	5.45942	0.735397	0.132899	0.231001				No DE
LOC_Os02g06180.1	28.1849	30.14	29.1624	22.1769	15.1469	18.6619	27.0667	23.595	25.3309	0.102495	0.194356	0.231021				No DE
LOC_Os09g26620.3	7.04622	7.53499	7.2906	22.1769	59.7219	40.9494	5.41335	11.7975	8.60542	0.214866	0.721115	0.231499				No DE
LOC_Os02g05686.1	2.34874	4.89774	3.62324	0	3.8949	1.94745	5.41335	5.11225	5.2628	0.54629	0.329659	0.231727				No DE
LOC_Os07g38160.1	9.39496	22.2282	15.8116	11.0884	19.9073	15.4979	21.6534	30.2802	25.9668	0.971519	0.319477	0.231752				No DE
LOC_Os11g07020.5	0	7.53499	3.7675	0	0.432767	0.216384	2.70667	9.83124	6.26896	0.446031	0.67713	0.231985				No DE
LOC_Os12g43590.1	2.34874	1.13025	1.73949	0	0.432767	0.216384	5.41335	1.573	3.49317	0.142623	0.475798	0.232017				No DE
LOC_Os09g08650.1	9.39496	21.098	15.2465	5.54422	9.52088	7.53255	10.8267	17.6962	14.2615	0.338274	0.897885	0.232074				No DE
LOC_Os02g32460.1	7.04622	23.7352	15.3907	27.7211	20.3401	24.0306	18.9467	14.5502	16.7485	0.443629	0.889423	0.232115				No DE
LOC_Os01g12220.1	32.8824	14.6932	23.7878	8.31633	5.62597	6.97115	40.6001	15.73	28.165	0.208872	0.803027	0.232257				No DE
LOC_Os12g17600.2	0	25.619	12.8095	0	0	0	2.70667	10.6177	6.66221	0.42265	0.691573	0.234166				No DE
LOC_Os09g18360.1	56.3697	22.2282	39.299	11.0884	0.865534	5.97699	35.1868	14.9435	25.0651	0.20241	0.547691	0.234331				No DE
LOC_Os09g38960.3	58.7185	74.5964	66.6574	274.439	131.994	203.216	94.7336	68.8187	81.7761	0.196985	0.424616	0.235435				No DE
LOC_Os01g57100.1	2.34874	2.2605	2.30462	2.77211	4.76044	3.76627	0	2.3595	1.17975	0.279637	0.441244	0.235627				No DE
LOC_Os08g43510.1	0	1.507	0.753499	2.77211	4.76044	3.76627	0	2.3595	1.17975	0.137058	0.789511	0.235627				No DE
LOC_Os06g17280.1	2.34874	16.577	9.46286	2.77211	6.49151	4.63181	8.12002	16.5165	12.3183	0.578676	0.762565	0.23611				No DE
LOC_Os11g42420.1	11.7437	2.2605	7.0021	24.949	12.983	18.966	10.8267	4.32575	7.57622	0.257591	0.929558	0.236342				No DE
LOC_Os01g12100.1	91.6008	59.5264	75.5636	171.871	89.5828	130.727	73.0802	40.1115	56.5958	0.337974	0.496226	0.236393				No DE
LOC_Os08g02950.1	0	1.507	0.753499	0	2.16384	1.08192	2.70667	3.146	2.92634	0.826534	0.109467	0.23674				No DE
LOC_Os08g15444.1	4.69748	2.63725	3.66736	0	2.16384	1.08192	2.70667	3.146	2.92634	0.225647	0.554591	0.23674				No DE
LOC_Os11g04420.4	0	1.13025	0.565124	8.31633	2.5966	5.45647	0	1.17975	0.589874	0.235369	0.978581	0.237519				No DE
LOC_Os03g07430.2	0	3.014	1.507	2.77211	0.865534	1.81882	0	0.39325	0.196625	0.877284	0.47944	0.237519				No DE
LOC_Os04g08320.1	0	3.014	1.507	2.77211	0.865534	1.81882	0	0.39325	0.196625	0.877284	0.47944	0.237519				No DE
LOC_Os11g05120.1	0	0.753499	0.37675	2.77211	0.865534	1.81882	0	0.39325	0.196625	0.294741	0.712909	0.237519				No DE
LOC_Os10g33050.1	0	0.753499	0.37675	2.77211	0.865534	1.81882	0	0.39325	0.196625	0.294741	0.712909	0.237519				No DE
LOC_Os01g65460.1	0	0.37675	0.188375	2.77211	0.865534	1.81882	0	0.39325	0.196625	0.235369	0.978581	0.237519				No DE
LOC_Os08g16914.2	4.69748	0.753499	2.72549	5.54422	1.73107	3.63764	0	0.786499	0.39325	0.771098	0.365858	0.237519				No DE
LOC_Os07g29820.1	70.4622	38.0517	54.2569	36.0374	48.9027	42.4701	51.4268	66.4592	58.943	0.568714	0.817619	0.237807				No DE
LOC_Os02g37050.1	2.34874	6.02799	4.18837	0	3.02937	1.51469	5.41335	3.53925	4.4763	0.378475	0.901859	0.23825				No DE
LOC_Os01g01870.1	75.1597	114.909	95.0341	119.201	183.493	151.347	89.3202	103.818	96.5691	0.274688	0.948763	0.238349				No DE
LOC_Os10g12354.1	2.34874	3.7675	3.05812	2.77211	0.865534	1.81882	5.41335	3.146	4.27967	0.406472	0.457439	0.238522				No DE
LOC_Os10g04380.1	0	2.2605	1.13025	2.77211	9.95365	6.36288	0	0.786499	0.39325	0.299022	0.600739	0.240219				No DE
LOC_Os02g12400.1	0	1.507	0.753499	0	1.2983	0.649151	5.41335	1.96625	3.6898	0.926015	0.258912	0.24054				No DE
LOC_Os02g05630.2	2.34874	4.52099	3.43487	2.77211	3.8949	3.33351	0	2.3595	1.17975	0.94148	0.29488	0.241024				No DE
LOC_Os12g34870.2	14.0924	10.1722	12.1323	2.77211	8.22258	5.49734	10.8267	9.43799	10.1323	0.186737	0.43764	0.241094				No DE
LOC_Os09g20550.1	2.34874	3.014	2.68137	5.54422	2.16384	3.85403	0	1.573	0.786499	0.566273	0.156709	0.241611				No DE
LOC_Os12g34850.1	2.34874	12.8095	7.57911	5.54422	10.8192	8.1817	0	4.719	2.3595	0.927451	0.45902	0.241661				No DE
LOC_Os02g40810.1	4.69748	9.79549	7.24648	0	6.92428	3.46214	8.12002	11.4042	9.76213	0.47158	0.493992	0.241876				No DE
LOC_Os03g45280.1	0	4.89774	2.44887	0	5.19321	2.5966	8.12002	23.2017	15.6609	0.970745	0.23756	0.243066				No DE
LOC_Os08g10320.2	28.1849	14.6932	21.4391	16.6327	3.8949	10.2638	24.3601	18.876	21.618	0.351571	0.982624	0.243188				No DE
LOC_Os09g38960.2	51.6723	77.6104	64.6413	285.527	130.263	207.895	94.7336	61.3469	78.0403	0.210355	0.591005	0.243611				No DE
LOC_Os09g08390.1	96.2983	110.764	103.531	196.82	150.603	173.711	143.454	97.1327	120.293	0.10128	0.561084	0.244123				No DE
LOC_Os02g30910.1	0	1.13025	0.565124	8.31633	3.46214	5.88923	2.70667	0	1.35334	0.166136	0.644757	0.244216				No DE
LOC_Os11g06290.1	84.5546	35.4145	59.9845	97.0238	54.5287	75.7763	35.1868	45.2237	40.2052	0.67491	0.512915	0.244807				No DE
LOC_Os01g25386.1	32.8824	19.9677	26.425	130.289	60.5874	95.4383	48.7201	20.449	34.5845	0.190896	0.651951	0.247052				No DE
LOC_Os04g53050.1	21.1387	7.53499	14.3368	2.77211	1.73107	2.25159	10.8267	4.32575	7.57622	0.218475	0.464467	0.24717				No DE
LOC_Os12g19530.1	0	7.91174	3.95587	0	1.2983	0.649151	2.70667	9.04474	5.87571	0.496169	0.741292	0.247531				No DE
LOC_Os10g09500.1	0	1.507	0.753499	5.54422	1.2983	3.42126	0	0	0	0.357983	0.42265	0.248373				No DE
LOC_Os11g06910.3	2.34874	7.53499	4.94186	8.31633	3.8949	6.10562	2.70667	2.3595	2.53309	0.765257	0.451857	0.248475				No DE
LOC_Os05g01970.3	7.04622	4.14424	5.59523	16.6327	7.78981	12.2112	5.41335	4.719	5.06617	0.291017	0.756781	0.248475				No DE
LOC_Os11g31620.1	4.69748	6.02799	5.36274	8.31633	27.2643	17.7903	0	4.32575	2.16287	0.320849	0.292929	0.249068				No DE
LOC_Os07g49010.1	28.1849	19.9677	24.0763	19.4048	17.7435	18.5741	16.24	9.04474	12.6424	0.319705	0.171328	0.249398				No DE
LOC_Os07g04690.1	7.04622	2.2605	4.65336	0	2.16384	1.08192	10.8267	3.53925	7.18297	0.306848	0.620385	0.249679				No DE
LOC_Os05g02240.1	7.04622	11.3025	9.17435	19.4048	12.983	16.1939	0	11.4042	5.70212	0.209996	0.62589	0.250062				No DE
LOC_Os09g12660.2	21.1387	62.9172	42.0279	127.517	320.68	224.099	73.0802	66.0659	69.5731	0.206726	0.323127	0.250959				No DE
LOC_Os01g22520.1	28.1849	73.8429	51.0139	16.6327	36.7852	26.7089	40.6001	71.5714	56.0858	0.43279	0.871077	0.252784				No DE
LOC_Os09g34010.1	7.04622	5.27449	6.16036	16.6327	8.22258	12.4276	2.70667	7.07849	4.89258	0.2821	0.644718	0.252813				No DE
LOC_Os08g41990.1	253.664	270.129	261.897	177.415	234.56	205.987	243.601	265.05	254.325	0.200821	0.631842	0.254073				No DE
LOC_Os11g04200.1	7.04622	9.79549	8.42085	11.0884	22.0711	16.5798	0	9.83124	4.91562	0.286216	0.563183	0.254331				No DE
LOC_Os03g17490.2	32.8824	53.1217	43.002	63.7585	108.192	85.9752	29.7734	58.5942	44.1838	0.220429	0.952597	0.255267				No DE
LOC_Os12g35640.1	143.273	74.2197	108.746	88.7075	78.7636	83.7356	105.56	90.4474	98.0038	0.547805	0.789878	0.255429				No DE
LOC_Os02g01500.1	39.9286	22.2282	31.0784	69.3027	45.8733	57.588	43.3068	24.3815	33.8441	0.212737	0.850748	0.255573				No DE
LOC_Os08g09170.1	0	5.65124	2.82562	5.54422	6.92428	6.23425	0	4.719	2.3595	0.361945	0.910821	0.255687				No DE
LOC_Os04g12010.1	0	6.78149	3.39075	2.77211	3.46214	3.11712	0	2.3595	1.17975	0.943323	0.600739	0.255687				No DE
LOC_Os05g34630.1	46.9748	84.7686	65.8717	58.2143	86.5534	72.3839	21.6534	54.6617	38.1575	0.808644	0.384439	0.25626				No DE
LOC_Os04g37619.2	28.1849	11.6792	19.9321	5.54422	4.76044	5.15233	24.3601	9.43799	16.899	0.215536	0.810713	0.256518				No DE
LOC_Os10g21470.1	25.8361	11.6792	18.7577	2.77211	9.08811	5.93011	13.5334	9.83124	11.6823	0.239762	0.435544	0.256692				No DE
LOC_Os09g19890.2	18.7899	16.577	17.6834	83.1633	34.6214	58.8923	27.0667	9.83124	18.449	0.231955	0.937818	0.256932				No DE
LOC_Os10g36490.1	4.69748	3.39075	4.04411	2.77211	6.49151	4.63181	0	2.3595	1.17975	0.79371	0.16763	0.257532				No DE
LOC_Os02g01480.1	11.7437	3.014	7.37885	0	0.865534	0.432767	10.8267	2.75275	6.78972	0.254129	0.930106	0.257903				No DE
LOC_Os08g31630.1	14.0924	4.52099	9.30672	0	0.865534	0.432767	2.70667	10.6177	6.66221	0.206061	0.711619	0.257942				No DE
LOC_Os10g04450.1	0	4.14424	2.07212	0	0.432767	0.216384	8.12002	1.96625	5.04313	0.467058	0.507213	0.258087				No DE
LOC_Os01g58114.2	0	1.13025	0.565124	0	1.73107	0.865534	2.70667	1.96625	2.33646	0.798708	0.119868	0.258585				No DE
LOC_Os01g25370.2	0	1.13025	0.565124	0	2.16384	1.08192	2.70667	7.07849	4.89258	0.713198	0.195329	0.258612				No DE
LOC_Os07g38280.1	7.04622	7.91174	7.47898	2.77211	7.35704	5.06458	16.24	8.25824	12.2491	0.409445	0.356695	0.258903				No DE
LOC_Os08g31860.1	23.4874	4.52099	14.0042	144.15	50.201	97.1754	29.7734	16.5165	23.1449	0.224778	0.512303	0.259012				No DE
LOC_Os10g34310.1	0	1.88375	0.941874	0	0	0	5.41335	1.17975	3.29655	0.42265	0.416423	0.259696				No DE
LOC_Os08g06130.1	2.34874	0.753499	1.55112	0	0	0	5.41335	1.17975	3.29655	0.191244	0.521047	0.259696				No DE
LOC_Os01g49529.3	4.69748	0	2.34874	0	0	0	5.41335	1.17975	3.29655	0.42265	0.792643	0.259696				No DE
LOC_Os01g64720.2	0	1.88375	0.941874	0	0.865534	0.432767	5.41335	1.573	3.49317	0.671921	0.355237	0.260236				No DE
LOC_Os08g17294.1	0	0	0	0	0.432767	0.216384	2.70667	0.786499	1.74659	0.42265	0.210497	0.260236				No DE
LOC_Os01g04390.1	0	0.37675	0.188375	0	0.432767	0.216384	2.70667	0.786499	1.74659	0.93113	0.252252	0.260236				No DE
LOC_Os01g65780.2	0	0.753499	0.37675	0	0.432767	0.216384	2.70667	0.786499	1.74659	0.74746	0.315412	0.260236				No DE
LOC_Os01g12760.1	0	1.13025	0.565124	0	0.432767	0.216384	2.70667	0.786499	1.74659	0.622623	0.400058	0.260236				No DE
LOC_Os08g05830.3	0	1.13025	0.565124	0	0.432767	0.216384	2.70667	0.786499	1.74659	0.622623	0.400058	0.260236				No DE
LOC_Os01g35050.4	0	1.13025	0.565124	0	0.432767	0.216384	2.70667	0.786499	1.74659	0.622623	0.400058	0.260236				No DE
LOC_Os02g40530.1	4.69748	1.88375	3.29061	0	0.432767	0.216384	2.70667	0.786499	1.74659	0.163396	0.460345	0.260236				No DE
LOC_Os05g45720.1	0	1.507	0.753499	0	0.432767	0.216384	2.70667	0.786499	1.74659	0.564006	0.501287	0.260236				No DE
LOC_Os08g07840.1	0	2.63725	1.31862	0	0.432767	0.216384	2.70667	0.786499	1.74659	0.496169	0.817586	0.260236				No DE
LOC_Os01g04190.1	2.34874	0.753499	1.55112	0	0.432767	0.216384	2.70667	0.786499	1.74659	0.24767	0.889939	0.260236				No DE
LOC_Os01g63290.1	2.34874	0.753499	1.55112	0	0.432767	0.216384	2.70667	0.786499	1.74659	0.24767	0.889939	0.260236				No DE
LOC_Os03g22259.1	0	4.14424	2.07212	0	0.432767	0.216384	2.70667	0.786499	1.74659	0.467058	0.899713	0.260236				No DE
LOC_Os02g34630.2	0	3.39075	1.69537	8.31633	5.19321	6.75477	0	4.719	2.3595	0.159367	0.84044	0.26054				No DE
LOC_Os04g25490.1	0	0.753499	0.37675	2.77211	1.73107	2.25159	0	1.573	0.786499	0.10013	0.684709	0.26054				No DE
LOC_Os02g30410.1	4.69748	10.1722	7.43486	0	1.2983	0.649151	2.70667	9.83124	6.26896	0.137345	0.819507	0.260838				No DE
LOC_Os01g73560.1	30.5336	32.4005	31.467	243.946	117.713	180.829	100.147	53.4819	76.8144	0.141628	0.191634	0.2622				No DE
LOC_Os01g70810.1	4.69748	17.3305	11.014	2.77211	9.95365	6.36288	10.8267	20.449	15.6378	0.587633	0.61924	0.262372				No DE
LOC_Os07g32350.1	7.04622	6.02799	6.53711	13.8605	4.76044	9.31049	0	3.53925	1.76962	0.606269	0.12239	0.262447				No DE
LOC_Os06g04020.1	18.7899	162.379	90.5845	2.77211	9.52088	6.14649	13.5334	38.1452	25.8393	0.361005	0.467865	0.262732				No DE
LOC_Os09g33882.1	7.04622	10.9257	8.98598	11.0884	13.8486	12.4685	10.8267	7.86499	9.34584	0.281035	0.896291	0.262875				No DE
LOC_Os02g52744.2	11.7437	8.66524	10.2045	8.31633	13.4158	10.8661	2.70667	7.86499	5.28583	0.844829	0.243158	0.263751				No DE
LOC_Os11g45790.1	7.04622	33.9075	20.4768	0	14.7141	7.35704	16.24	34.2127	25.2264	0.481858	0.79652	0.263753				No DE
LOC_Os09g24670.1	9.39496	15.8235	12.6092	2.77211	4.76044	3.76627	18.9467	7.07849	13.0126	0.119385	0.957773	0.264166				No DE
LOC_Os10g18220.1	18.7899	21.098	19.9439	38.8095	16.4452	27.6273	5.41335	13.3705	9.39192	0.56486	0.12571	0.264241				No DE
LOC_Os01g74010.1	7.04622	2.2605	4.65336	0	4.76044	2.38022	5.41335	7.07849	6.24592	0.57003	0.593837	0.264987				No DE
LOC_Os08g05940.1	39.9286	38.0517	38.9901	27.7211	34.6214	31.1712	35.1868	40.5047	37.8457	0.160294	0.72415	0.265145				No DE
LOC_Os12g22810.2	166.761	90.4199	128.59	38.8095	10.3864	24.598	113.68	46.7967	80.2385	0.125228	0.441256	0.265372				No DE
LOC_Os05g45940.1	2.34874	2.2605	2.30462	2.77211	1.2983	2.03521	0	1.17975	0.589874	0.750129	0.101248	0.265386				No DE
LOC_Os03g16780.1	2.34874	0	1.17437	2.77211	1.2983	2.03521	0	1.17975	0.589874	0.597994	0.699995	0.265386				No DE
LOC_Os05g39090.1	7.04622	5.65124	6.34873	8.31633	11.6847	10.0005	2.70667	7.86499	5.28583	0.183058	0.729209	0.265527				No DE
LOC_Os09g26620.4	16.4412	4.89774	10.6695	19.4048	55.827	37.6159	5.41335	12.9772	9.19529	0.293818	0.850632	0.266092				No DE
LOC_Os01g57020.1	0	1.13025	0.565124	5.54422	1.73107	3.63764	0	1.17975	0.589874	0.262341	0.978581	0.266287				No DE
LOC_Os03g24930.1	2.34874	2.2605	2.30462	0	1.73107	0.865534	2.70667	9.04474	5.87571	0.238692	0.376861	0.266735				No DE
LOC_Os04g29550.1	37.5798	220.022	128.801	0	0.865534	0.432767	24.3601	115.615	69.9877	0.294652	0.622444	0.266909				No DE
LOC_Os05g02200.1	2.34874	2.63725	2.49299	0	2.16384	1.08192	2.70667	2.75275	2.72971	0.325288	0.246577	0.267277				No DE
LOC_Os10g32970.1	0	8.66524	4.33262	8.31633	9.95365	9.13499	8.12002	7.47174	7.79588	0.389834	0.508979	0.267683				No DE
LOC_Os11g48070.1	0	1.88375	0.941874	8.31633	21.6384	14.9773	2.70667	6.29199	4.49933	0.172243	0.221043	0.268102				No DE
LOC_Os02g13110.1	28.1849	24.8655	26.5252	41.5816	29.4282	35.5049	21.6534	28.314	24.9837	0.290086	0.718878	0.268249				No DE
LOC_Os01g62620.1	0	6.02799	3.014	5.54422	7.35704	6.45063	5.41335	3.53925	4.4763	0.388862	0.68868	0.26913				No DE
LOC_Os11g06130.1	2.34874	5.27449	3.81162	5.54422	7.35704	6.45063	5.41335	3.53925	4.4763	0.264884	0.738847	0.26913				No DE
LOC_Os05g41550.2	89.2521	37.675	63.4635	121.973	99.1037	110.538	94.7336	49.1562	71.9449	0.237113	0.828324	0.269295				No DE
LOC_Os08g42850.1	16.4412	8.66524	12.5532	13.8605	5.62597	9.74326	16.24	15.73	15.985	0.668919	0.471341	0.269427				No DE
LOC_Os03g52594.4	0	1.13025	0.565124	5.54422	1.2983	3.42126	0	0.39325	0.196625	0.323224	0.600739	0.269567				No DE
LOC_Os02g40514.1	2.34874	3.39075	2.86974	16.6327	8.65534	12.644	8.12002	1.17975	4.64988	0.135724	0.662349	0.269657				No DE
LOC_Os08g10740.1	4.69748	28.633	16.6652	2.77211	2.5966	2.68436	5.41335	16.1232	10.7683	0.363145	0.696926	0.270254				No DE
LOC_Os02g16620.1	96.2983	94.9409	95.6196	310.476	180.031	245.254	162.4	122.301	142.351	0.148751	0.145202	0.270557				No DE
LOC_Os10g24004.1	173.807	426.48	300.144	49.898	63.184	56.541	86.6135	202.917	144.765	0.194025	0.380109	0.270725				No DE
LOC_Os03g25480.1	4.69748	9.41874	7.05811	11.0884	9.52088	10.3047	2.70667	8.65149	5.67908	0.321776	0.751182	0.271314				No DE
LOC_Os01g35184.1	16.4412	11.3025	13.8718	36.0374	22.5039	29.2707	21.6534	7.86499	14.7592	0.167211	0.915026	0.271893				No DE
LOC_Os03g48780.1	4.69748	26.3725	15.535	55.4422	199.938	127.69	13.5334	24.3815	18.9574	0.264509	0.804178	0.272218				No DE
LOC_Os02g52450.2	28.1849	10.1722	19.1786	2.77211	1.73107	2.25159	24.3601	6.68524	15.5227	0.201426	0.799294	0.2726				No DE
LOC_Os04g39020.1	0	7.91174	3.95587	5.54422	16.0124	10.7783	2.70667	3.146	2.92634	0.407606	0.81928	0.272658				No DE
LOC_Os05g27530.1	16.4412	12.056	14.2486	11.0884	19.0418	15.0651	2.70667	10.6177	6.66221	0.873872	0.235455	0.272821				No DE
LOC_Os12g34990.4	2.34874	2.2605	2.30462	0	2.5966	1.2983	5.41335	2.75275	4.08305	0.519588	0.313245	0.272825				No DE
LOC_Os12g21789.2	4.69748	3.014	3.85574	0	2.5966	1.2983	5.41335	2.75275	4.08305	0.240173	0.898427	0.272825				No DE
LOC_Os02g49880.1	7.04622	27.126	17.0861	0	10.8192	5.40959	13.5334	39.7182	26.6258	0.413579	0.621556	0.272922				No DE
LOC_Os04g54474.3	2.34874	2.2605	2.30462	13.8605	3.46214	8.66134	0	1.573	0.786499	0.346005	0.193782	0.272945				No DE
LOC_Os12g43450.1	7.04622	29.7632	18.4047	1194.78	5541.58	3368.18	56.8401	190.726	123.783	0.263182	0.26085	0.274212				No DE
LOC_Os11g16480.1	11.7437	1.88375	6.81372	36.0374	19.9073	27.9724	18.9467	7.47174	13.2092	0.154593	0.486878	0.274325				No DE
LOC_Os06g09610.2	14.0924	50.1077	32.1001	11.0884	4.32767	7.70806	13.5334	34.2127	23.873	0.314564	0.730233	0.275614				No DE
LOC_Os01g01920.1	7.04622	1.507	4.27661	0	0.865534	0.432767	8.12002	1.96625	5.04313	0.303889	0.87018	0.276127				No DE
LOC_Os02g34630.1	4.69748	6.02799	5.36274	5.54422	7.78981	6.66701	5.41335	3.9325	4.67292	0.422886	0.559961	0.27639				No DE
LOC_Os04g35280.1	0	2.63725	1.31862	0	0	0	8.12002	1.573	4.84651	0.42265	0.422784	0.276885				No DE
LOC_Os08g14195.1	239.571	224.166	231.869	72.0749	183.061	127.568	238.187	193.872	216.03	0.203699	0.569148	0.276899				No DE
LOC_Os02g01520.1	14.0924	12.8095	13.451	16.6327	28.9954	22.814	10.8267	15.3367	13.0817	0.270884	0.889318	0.277215				No DE
LOC_Os12g19549.2	4.69748	6.02799	5.36274	5.54422	5.19321	5.36871	16.24	7.47174	11.8559	0.993857	0.280701	0.277356				No DE
LOC_Os03g51000.2	0	5.65124	2.82562	8.31633	5.62597	6.97115	2.70667	5.50549	4.10608	0.316376	0.724006	0.277941				No DE
LOC_Os06g02430.1	4.69748	5.27449	4.98599	11.0884	35.0541	23.0713	2.70667	7.47174	5.08921	0.270387	0.969601	0.278918				No DE
LOC_Os07g48410.1	0	3.014	1.507	0	2.5966	1.2983	2.70667	5.50549	4.10608	0.926015	0.333656	0.279143				No DE
LOC_Os02g06520.1	0	3.014	1.507	0	2.5966	1.2983	2.70667	5.50549	4.10608	0.926015	0.333656	0.279143				No DE
LOC_Os01g02100.2	2.34874	4.89774	3.62324	0	2.5966	1.2983	2.70667	5.50549	4.10608	0.329552	0.822486	0.279143				No DE
LOC_Os12g21870.1	2.34874	2.63725	2.49299	2.77211	0.432767	1.60244	8.12002	3.146	5.63301	0.528732	0.334643	0.280166				No DE
LOC_Os01g63970.1	2.34874	3.39075	2.86974	2.77211	0.432767	1.60244	8.12002	3.146	5.63301	0.426624	0.390424	0.280166				No DE
LOC_Os12g34920.1	9.39496	18.084	13.7395	66.5306	231.963	149.247	24.3601	31.46	27.91	0.243482	0.127464	0.280401				No DE
LOC_Os04g35880.1	2.34874	2.63725	2.49299	0	1.73107	0.865534	5.41335	1.96625	3.6898	0.204796	0.560497	0.280685				No DE
LOC_Os02g58790.3	32.8824	48.9774	40.9299	0	20.3401	10.17	21.6534	32.2465	26.9499	0.141092	0.283852	0.280918				No DE
LOC_Os01g41640.1	18.7899	1.507	10.1485	2.77211	3.8949	3.33351	8.12002	4.32575	6.22288	0.513743	0.700641	0.281621				No DE
LOC_Os05g45840.1	7.04622	10.549	8.7976	13.8605	35.9197	24.8901	8.12002	9.43799	8.77901	0.286296	0.992973	0.282168				No DE
LOC_Os11g31890.1	49.3235	23.3585	36.341	97.0238	39.3818	68.2028	18.9467	31.46	25.2033	0.419596	0.520459	0.282199				No DE
LOC_Os03g51000.1	2.34874	4.14424	3.24649	11.0884	7.35704	9.22274	5.41335	7.07849	6.24592	0.101992	0.133954	0.282422				No DE
LOC_Os03g48190.1	16.4412	10.1722	13.3067	13.8605	12.983	13.4218	2.70667	11.4042	7.05546	0.974299	0.36381	0.282546				No DE
LOC_Os05g31620.1	2.34874	1.88375	2.11624	5.54422	22.0711	13.8077	0	3.146	1.573	0.292878	0.765176	0.283043				No DE
LOC_Os01g03650.1	263.059	337.944	300.502	119.201	242.782	180.992	246.307	348.419	297.363	0.239926	0.964972	0.283673				No DE
LOC_Os11g37990.1	39.9286	189.128	114.528	22.1769	39.8146	30.9957	62.2535	197.411	129.832	0.381892	0.893108	0.284056				No DE
LOC_Os09g24200.2	2.34874	3.39075	2.86974	2.77211	3.02937	2.90074	0	2.3595	1.17975	0.95919	0.320327	0.28407				No DE
LOC_Os11g35870.4	54.021	38.4284	46.2247	63.7585	99.5365	81.6475	59.5468	50.336	54.9414	0.211144	0.4373	0.285142				No DE
LOC_Os02g13430.1	7.04622	1.88375	4.46498	2.77211	2.16384	2.46797	0	1.96625	0.983124	0.522604	0.334606	0.285837				No DE
LOC_Os05g04510.2	75.1597	110.011	92.5853	88.7075	139.351	114.029	37.8934	87.6947	62.794	0.5576	0.430338	0.285882				No DE
LOC_Os08g31228.1	42.2773	77.2336	59.7555	99.796	148.439	124.118	70.3735	97.5259	83.9497	0.164659	0.38841	0.286029				No DE
LOC_Os11g47120.1	2.34874	4.52099	3.43487	22.1769	9.52088	15.8489	8.12002	4.719	6.41951	0.192864	0.2772	0.286766				No DE
LOC_Os08g32130.2	70.4622	39.1819	54.8221	11.0884	26.8316	18.96	51.4268	27.5275	39.4771	0.177103	0.517226	0.288039				No DE
LOC_Os08g04280.1	4.69748	5.65124	5.17436	58.2143	16.0124	37.1133	8.12002	5.50549	6.81276	0.269392	0.36017	0.288186				No DE
LOC_Os01g62290.2	2.34874	6.78149	4.56512	0	2.5966	1.2983	2.70667	6.68524	4.69596	0.331321	0.968949	0.288903				No DE
LOC_Os05g07690.1	0	8.28849	4.14424	8.31633	10.3864	9.35137	5.41335	8.25824	6.83579	0.347098	0.601594	0.288984				No DE
LOC_Os10g10080.1	2.34874	12.8095	7.57911	8.31633	13.8486	11.0824	2.70667	8.25824	5.48246	0.613803	0.75712	0.289217				No DE
LOC_Os11g06130.3	14.0924	2.63725	8.36484	2.77211	5.62597	4.19904	0	2.75275	1.37637	0.553474	0.357308	0.290521				No DE
LOC_Os12g41715.1	331.172	166.9	249.036	401.956	298.609	350.283	297.734	179.715	238.725	0.406317	0.928092	0.290886				No DE
LOC_Os01g64120.1	0	1.13025	0.565124	2.77211	6.05874	4.41543	0	2.75275	1.37637	0.157072	0.640267	0.29201				No DE
LOC_Os03g30830.1	11.7437	14.3165	13.0301	13.8605	19.0418	16.4512	13.5334	3.9325	8.73293	0.358452	0.478369	0.292715				No DE
LOC_Os03g18080.1	2.34874	1.507	1.92787	8.31633	4.32767	6.322	0	4.32575	2.16287	0.163854	0.924798	0.29302				No DE
LOC_Os01g42260.3	4.69748	7.53499	6.11623	0	2.16384	1.08192	2.70667	9.43799	6.07233	0.106006	0.991501	0.293547				No DE
LOC_Os12g07440.1	0	1.507	0.753499	0	0.432767	0.216384	8.12002	1.573	4.84651	0.564006	0.347266	0.293612				No DE
LOC_Os01g34390.1	2.34874	18.084	10.2164	2.77211	3.46214	3.11712	5.41335	16.5165	10.9649	0.462482	0.945113	0.293724				No DE
LOC_Os11g45090.1	657.647	85.8989	371.773	22.1769	11.6847	16.9308	303.147	65.6727	184.41	0.34041	0.606531	0.294168				No DE
LOC_Os07g04180.2	65.7647	120.937	93.3506	22.1769	38.949	30.563	48.7201	131.739	90.2294	0.161332	0.95576	0.294211				No DE
LOC_Os08g15040.2	4.69748	14.6932	9.69535	5.54422	10.3864	7.96532	10.8267	12.1907	11.5087	0.784875	0.753634	0.29427				No DE
LOC_Os10g41580.1	0	3.39075	1.69537	2.77211	6.49151	4.63181	0	2.75275	1.37637	0.363569	0.897253	0.294686				No DE
LOC_Os01g64790.1	2.34874	3.7675	3.05812	13.8605	36.7852	25.3229	0	13.3705	6.68524	0.192104	0.643555	0.29532				No DE
LOC_Os08g07400.1	91.6008	63.6707	77.6358	22.1769	48.9027	35.5398	48.7201	77.4702	63.0951	0.161304	0.543542	0.295468				No DE
LOC_Os01g42280.1	23.4874	18.4607	20.9741	16.6327	13.4158	15.0242	51.4268	21.2355	36.3311	0.184329	0.421303	0.295583				No DE
LOC_Os01g22480.1	14.0924	3.7675	8.92997	0	2.5966	1.2983	10.8267	3.146	6.98634	0.288083	0.791113	0.295684				No DE
LOC_Os03g55100.1	2.34874	25.619	13.9839	19.4048	85.6879	52.5463	2.70667	9.04474	5.87571	0.386779	0.570618	0.29601				No DE
LOC_Os10g42710.5	7.04622	3.014	5.03011	19.4048	6.92428	13.1645	5.41335	3.146	4.27967	0.340601	0.776392	0.296253				No DE
LOC_Os03g53800.4	2.34874	1.507	1.92787	11.0884	3.02937	7.0589	0	2.3595	1.17975	0.332878	0.610943	0.296413				No DE
LOC_Os05g11080.1	2.34874	1.13025	1.73949	13.8605	3.02937	8.44496	0	1.573	0.786499	0.343619	0.439194	0.296608				No DE
LOC_Os12g35320.1	16.4412	47.8472	32.1442	11.0884	24.235	17.6617	24.3601	32.6397	28.4999	0.484517	0.84328	0.297698				No DE
LOC_Os03g31230.2	2.34874	2.2605	2.30462	0	3.46214	1.73107	5.41335	3.53925	4.4763	0.771963	0.146634	0.297838				No DE
LOC_Os11g46980.1	2.34874	1.88375	2.11624	2.77211	6.92428	4.84819	0	2.75275	1.37637	0.321072	0.649044	0.29805				No DE
LOC_Os08g31240.1	0	3.014	1.507	2.77211	4.76044	3.76627	10.8267	5.11225	7.96947	0.337314	0.183424	0.299186				No DE
LOC_Os08g28080.1	0	2.2605	1.13025	2.77211	3.8949	3.33351	2.70667	0.39325	1.54996	0.222952	0.819502	0.299753				No DE
LOC_Os01g66170.1	4.69748	16.577	10.6372	2.77211	1.2983	2.03521	10.8267	3.53925	7.18297	0.287217	0.669213	0.300378				No DE
LOC_Os03g01360.2	0	8.66524	4.33262	149.694	62.7512	106.223	56.8401	29.4937	43.1669	0.144917	0.113631	0.300652				No DE
LOC_Os05g02220.3	4.69748	3.7675	4.23249	13.8605	4.32767	9.09411	0	3.9325	1.96625	0.416862	0.3786	0.300977				No DE
LOC_Os07g30950.1	2.34874	0.753499	1.55112	2.77211	0.865534	1.81882	0	0.786499	0.39325	0.849443	0.32268	0.300977				No DE
LOC_Os08g41210.1	4.69748	0.753499	2.72549	2.77211	0.865534	1.81882	0	0.786499	0.39325	0.719085	0.365858	0.300977				No DE
LOC_Os03g07530.1	0	0	0	2.77211	0.865534	1.81882	0	0.786499	0.39325	0.196628	0.42265	0.300977				No DE
LOC_Os03g28960.1	2.34874	0	1.17437	2.77211	0.865534	1.81882	0	0.786499	0.39325	0.711536	0.592687	0.300977				No DE
LOC_Os03g29190.1	2.34874	0	1.17437	2.77211	0.865534	1.81882	0	0.786499	0.39325	0.711536	0.592687	0.300977				No DE
LOC_Os02g40870.2	0	2.2605	1.13025	2.77211	0.865534	1.81882	0	0.786499	0.39325	0.687224	0.600739	0.300977				No DE
LOC_Os05g42270.1	0	2.2605	1.13025	2.77211	0.865534	1.81882	0	0.786499	0.39325	0.687224	0.600739	0.300977				No DE
LOC_Os11g44700.1	0	1.88375	0.941874	2.77211	0.865534	1.81882	0	0.786499	0.39325	0.580057	0.644718	0.300977				No DE
LOC_Os06g03580.3	0	0.37675	0.188375	2.77211	0.865534	1.81882	0	0.786499	0.39325	0.235369	0.684709	0.300977				No DE
LOC_Os03g44760.4	0	1.13025	0.565124	2.77211	0.865534	1.81882	0	0.786499	0.39325	0.375334	0.826164	0.300977				No DE
LOC_Os04g36590.1	7.04622	8.28849	7.66735	77.6191	26.8316	52.2253	21.6534	11.4042	16.5288	0.221494	0.228181	0.302138				No DE
LOC_Os09g37520.1	2.34874	17.7072	10.028	13.8605	51.9321	32.8963	2.70667	9.83124	6.26896	0.381173	0.700428	0.302919				No DE
LOC_Os10g36690.4	0	1.507	0.753499	2.77211	4.32767	3.54989	0	2.75275	1.37637	0.122919	0.729754	0.302947				No DE
LOC_Os01g63180.1	0	0	0	8.31633	1.2983	4.80732	0	0	0	0.304212	#DIV/0!	0.304212				No DE
LOC_Os03g06510.1	0	1.13025	0.565124	5.54422	0.865534	3.20488	0	0	0	0.387132	0.42265	0.304212				No DE
LOC_Os06g01630.5	0	0.37675	0.188375	2.77211	0.432767	1.60244	0	0	0	0.355028	0.42265	0.304212				No DE
LOC_Os03g49126.1	0	0.37675	0.188375	2.77211	0.432767	1.60244	0	0	0	0.355028	0.42265	0.304212				No DE
LOC_Os04g32880.1	0	0.37675	0.188375	2.77211	0.432767	1.60244	0	0	0	0.355028	0.42265	0.304212				No DE
LOC_Os12g18360.1	0	0.37675	0.188375	2.77211	0.432767	1.60244	0	0	0	0.355028	0.42265	0.304212				No DE
LOC_Os08g08220.1	0	0.753499	0.37675	2.77211	0.432767	1.60244	0	0	0	0.423641	0.42265	0.304212				No DE
LOC_Os07g38480.1	0	1.13025	0.565124	2.77211	0.432767	1.60244	0	0	0	0.508322	0.42265	0.304212				No DE
LOC_Os08g38060.1	0	0	0	2.77211	0.432767	1.60244	0	0	0	0.304212	#DIV/0!	0.304212				No DE
LOC_Os05g26954.2	14.0924	4.89774	9.49509	30.4932	13.8486	22.1709	13.5334	5.50549	9.51943	0.314039	0.99718	0.304408				No DE
LOC_Os02g39570.4	16.4412	6.40474	11.423	5.54422	1.2983	3.42126	16.24	5.89874	11.0694	0.279699	0.965323	0.304655				No DE
LOC_Os03g29950.1	9.39496	42.5727	25.9838	5.54422	4.76044	5.15233	10.8267	41.6845	26.2556	0.336132	0.991518	0.304909				No DE
LOC_Os04g22360.1	21.1387	27.126	24.1323	33.2653	30.2937	31.7795	43.3068	33.8195	38.5631	0.149359	0.123676	0.305612				No DE
LOC_Os12g41800.1	0	6.40474	3.20237	2.77211	0.432767	1.60244	2.70667	5.89874	4.30271	0.685053	0.787514	0.30562				No DE
LOC_Os11g41410.1	9.39496	2.63725	6.0161	5.54422	3.8949	4.71956	2.70667	3.9325	3.31958	0.745112	0.514561	0.306174				No DE
LOC_Os02g16630.1	35.2311	36.9215	36.0763	27.7211	11.6847	19.7029	37.8934	27.5275	32.7104	0.179379	0.587206	0.306208				No DE
LOC_Os07g29620.1	18.7899	91.1734	54.9816	16.6327	5.19321	10.9129	18.9467	57.0212	37.984	0.352152	0.718012	0.306351				No DE
LOC_Os09g17810.1	4.69748	9.79549	7.24648	13.8605	31.1592	22.5099	8.12002	12.584	10.352	0.232586	0.456114	0.306564				No DE
LOC_Os04g31270.1	0	11.3025	5.65124	0	2.16384	1.08192	2.70667	10.6177	6.66221	0.510378	0.89692	0.30664				No DE
LOC_Os08g03579.2	4.69748	42.1959	23.4467	8.31633	6.05874	7.18754	13.5334	48.763	31.1482	0.477943	0.792905	0.307514				No DE
LOC_Os03g26229.1	21.1387	10.1722	15.6554	0	5.62597	2.81299	5.41335	12.9772	9.19529	0.172548	0.434431	0.308416				No DE
LOC_Os10g42710.7	21.1387	2.2605	11.6996	19.4048	8.22258	13.8137	8.12002	2.75275	5.43638	0.864986	0.588645	0.309296				No DE
LOC_Os08g14660.1	63.416	50.4844	56.9502	49.898	78.7636	64.3308	32.4801	50.336	41.408	0.686626	0.293966	0.309317				No DE
LOC_Os12g44150.1	28.1849	65.5544	46.8696	24.949	9.95365	17.4513	27.0667	72.7512	49.909	0.281434	0.927368	0.309484				No DE
LOC_Os12g18374.2	0	3.39075	1.69537	16.6327	4.32767	10.4802	2.70667	1.573	2.13984	0.302503	0.826845	0.309537				No DE
LOC_Os03g11520.2	0	6.40474	3.20237	11.0884	3.8949	7.49167	0	3.9325	1.96625	0.467083	0.773448	0.310055				No DE
LOC_Os06g43030.1	2.34874	0	1.17437	5.54422	2.5966	4.07041	2.70667	0.39325	1.54996	0.264157	0.840933	0.310767				No DE
LOC_Os03g25940.4	14.0924	17.3305	15.7115	0	8.22258	4.11129	8.12002	23.2017	15.6609	0.119611	0.995362	0.31092				No DE
LOC_Os08g10570.2	28.1849	2.2605	15.2227	0	4.76044	2.38022	29.7734	6.68524	18.2293	0.432602	0.878425	0.310945				No DE
LOC_Os08g42720.1	293.592	101.722	197.657	83.1633	32.4575	57.8104	219.241	86.9082	153.074	0.294114	0.738877	0.310995				No DE
LOC_Os03g01970.1	4.69748	13.9397	9.31861	24.949	13.4158	19.1824	13.5334	7.07849	10.3059	0.313609	0.87708	0.311326				No DE
LOC_Os01g41430.1	0	9.04199	4.52099	8.31633	16.0124	12.1644	8.12002	5.11225	6.61613	0.326816	0.703084	0.311408				No DE
LOC_Os02g38980.3	9.39496	10.9257	10.1603	8.31633	3.46214	5.88923	8.12002	15.3367	11.7284	0.235295	0.712135	0.311457				No DE
LOC_Os01g59990.2	9.39496	7.91174	8.65335	13.8605	6.05874	9.95965	2.70667	5.89874	4.30271	0.773427	0.131999	0.311611				No DE
LOC_Os09g11520.1	21.1387	32.7772	26.9579	27.7211	22.0711	24.8961	56.8401	29.887	43.3636	0.780135	0.379974	0.311876				No DE
LOC_Os01g63050.1	2.34874	7.15824	4.75349	2.77211	0.432767	1.60244	10.8267	3.146	6.98634	0.359868	0.670955	0.311897				No DE
LOC_Os11g07020.4	2.34874	7.53499	4.94186	2.77211	0.432767	1.60244	2.70667	6.68524	4.69596	0.361296	0.946872	0.312052				No DE
LOC_Os03g22320.1	4.69748	3.7675	4.23249	2.77211	1.2983	2.03521	2.70667	3.9325	3.31958	0.127798	0.35723	0.312193				No DE
LOC_Os06g03930.2	16.4412	25.9957	21.2184	19.4048	31.592	25.4984	5.41335	20.0557	12.7345	0.635966	0.434181	0.312199				No DE
LOC_Os05g07300.1	0	0	0	0	0	0	5.41335	0.786499	3.09992	#DIV/0!	0.312204	0.312204				No DE
LOC_Os10g40824.1	2.34874	0.37675	1.36274	0	0	0	5.41335	0.786499	3.09992	0.30106	0.561101	0.312204				No DE
LOC_Os11g06780.1	9.39496	0	4.69748	0	0	0	5.41335	0.786499	3.09992	0.42265	0.789116	0.312204				No DE
LOC_Os08g06280.9	0	0	0	0	0	0	2.70667	0.39325	1.54996	#DIV/0!	0.312204	0.312204				No DE
LOC_Os03g16369.1	0	0	0	0	0	0	2.70667	0.39325	1.54996	#DIV/0!	0.312204	0.312204				No DE
LOC_Os05g04190.1	0	0	0	0	0	0	2.70667	0.39325	1.54996	#DIV/0!	0.312204	0.312204				No DE
LOC_Os01g72690.2	0	0	0	0	0	0	2.70667	0.39325	1.54996	#DIV/0!	0.312204	0.312204				No DE
LOC_Os11g44940.2	0	0	0	0	0	0	2.70667	0.39325	1.54996	#DIV/0!	0.312204	0.312204				No DE
LOC_Os09g33970.1	0	0	0	0	0	0	2.70667	0.39325	1.54996	#DIV/0!	0.312204	0.312204				No DE
LOC_Os03g03670.1	0	0	0	0	0	0	2.70667	0.39325	1.54996	#DIV/0!	0.312204	0.312204				No DE
LOC_Os02g13400.1	0	0.37675	0.188375	0	0	0	2.70667	0.39325	1.54996	0.42265	0.365216	0.312204				No DE
LOC_Os04g33510.1	0	0.37675	0.188375	0	0	0	2.70667	0.39325	1.54996	0.42265	0.365216	0.312204				No DE
LOC_Os08g06100.1	0	0.37675	0.188375	0	0	0	2.70667	0.39325	1.54996	0.42265	0.365216	0.312204				No DE
LOC_Os08g06280.1	0	0.37675	0.188375	0	0	0	2.70667	0.39325	1.54996	0.42265	0.365216	0.312204				No DE
LOC_Os03g04610.1	0	0.753499	0.37675	0	0	0	2.70667	0.39325	1.54996	0.42265	0.436598	0.312204				No DE
LOC_Os08g41040.1	0	0.753499	0.37675	0	0	0	2.70667	0.39325	1.54996	0.42265	0.436598	0.312204				No DE
LOC_Os09g15775.1	0	0.753499	0.37675	0	0	0	2.70667	0.39325	1.54996	0.42265	0.436598	0.312204				No DE
LOC_Os03g17120.2	0	0.753499	0.37675	0	0	0	2.70667	0.39325	1.54996	0.42265	0.436598	0.312204				No DE
LOC_Os05g33360.1	0	1.13025	0.565124	0	0	0	2.70667	0.39325	1.54996	0.42265	0.524217	0.312204				No DE
LOC_Os02g31150.1	0	1.507	0.753499	0	0	0	2.70667	0.39325	1.54996	0.42265	0.622264	0.312204				No DE
LOC_Os02g10880.1	2.34874	0.37675	1.36274	0	0	0	2.70667	0.39325	1.54996	0.30106	0.913231	0.312204				No DE
LOC_Os02g01180.2	2.34874	0.753499	1.55112	0	0	0	2.70667	0.39325	1.54996	0.191244	0.999417	0.312204				No DE
LOC_Os03g22350.1	23.4874	33.154	28.3207	22.1769	37.218	29.6974	10.8267	22.8085	16.8176	0.891743	0.273677	0.312318				No DE
LOC_Os03g15430.1	2.34874	1.507	1.92787	0	2.5966	1.2983	2.70667	3.53925	3.12296	0.689902	0.180963	0.312655				No DE
LOC_Os12g29480.1	0	2.2605	1.13025	0	2.5966	1.2983	2.70667	3.53925	3.12296	0.93113	0.239867	0.312655				No DE
LOC_Os08g13390.1	4.69748	2.63725	3.66736	0	2.5966	1.2983	2.70667	3.53925	3.12296	0.289115	0.672619	0.312655				No DE
LOC_Os06g02440.1	25.8361	29.3865	27.6113	38.8095	29.4282	34.1189	21.6534	29.887	25.7702	0.323945	0.721132	0.312817				No DE
LOC_Os03g24450.1	11.7437	1.13025	6.43697	0	0.865534	0.432767	8.12002	1.573	4.84651	0.376547	0.822495	0.313093				No DE
LOC_Os08g15040.1	0	13.9397	6.96987	8.31633	14.7141	11.5152	2.70667	8.65149	5.67908	0.613472	0.880408	0.313142				No DE
LOC_Os04g35770.1	9.39496	6.02799	7.71148	5.54422	2.5966	4.07041	0	2.75275	1.37637	0.2452	0.10039	0.313292				No DE
LOC_Os08g31810.2	4.69748	10.9257	7.81161	11.0884	5.19321	8.14082	0	5.50549	2.75275	0.94579	0.34768	0.313292				No DE
LOC_Os04g36910.1	2.34874	4.89774	3.62324	5.54422	2.5966	4.07041	0	2.75275	1.37637	0.839814	0.353695	0.313292				No DE
LOC_Os01g23680.1	0	1.88375	0.941874	5.54422	2.5966	4.07041	0	2.75275	1.37637	0.215563	0.81883	0.313292				No DE
LOC_Os06g16430.1	108.042	46.7169	77.3795	41.5816	43.2767	42.4292	89.3202	49.1562	69.2382	0.372612	0.844843	0.313881				No DE
LOC_Os05g39140.2	2.34874	10.9257	6.63724	16.6327	6.05874	11.3457	0	6.29199	3.146	0.560658	0.578989	0.314147				No DE
LOC_Os08g25820.1	0	5.27449	2.63725	2.77211	1.73107	2.25159	8.12002	3.146	5.63301	0.899072	0.49546	0.314698				No DE
LOC_Os05g03934.1	98.6471	88.1594	93.4032	243.946	96.9399	170.443	94.7336	34.9992	64.8664	0.405546	0.446011	0.314725				No DE
LOC_Os09g34000.3	0	4.89774	2.44887	2.77211	1.2983	2.03521	2.70667	5.11225	3.90946	0.886362	0.64597	0.315266				No DE
LOC_Os01g28680.9	2.34874	0.753499	1.55112	0	0.865534	0.432767	5.41335	1.17975	3.29655	0.343018	0.521047	0.316158				No DE
LOC_Os03g29460.1	28.1849	42.9494	35.5672	44.3538	84.3896	64.3717	27.0667	44.044	35.5553	0.30949	0.999257	0.316205				No DE
LOC_Os11g42420.2	0	1.88375	0.941874	0	2.16384	1.08192	2.70667	2.3595	2.53309	0.93113	0.238513	0.316463				No DE
LOC_Os02g47580.1	7.04622	3.39075	5.21848	0	2.16384	1.08192	2.70667	2.3595	2.53309	0.190828	0.281086	0.316463				No DE
LOC_Os05g41795.1	2.34874	1.88375	2.11624	0	2.16384	1.08192	2.70667	2.3595	2.53309	0.448627	0.287352	0.316463				No DE
LOC_Os10g36690.5	2.34874	1.13025	1.73949	0	2.16384	1.08192	2.70667	2.3595	2.53309	0.649304	0.336925	0.316463				No DE
LOC_Os05g35520.2	0	6.02799	3.014	0	2.16384	1.08192	2.70667	2.3595	2.53309	0.607593	0.888069	0.316463				No DE
LOC_Os03g28400.1	0	2.2605	1.13025	2.77211	9.08811	5.93011	0	2.75275	1.37637	0.28873	0.902743	0.317145				No DE
LOC_Os01g63910.1	0	8.28849	4.14424	0	2.16384	1.08192	2.70667	11.7975	7.25208	0.54882	0.66356	0.317509				No DE
LOC_Os01g03980.1	0	6.40474	3.20237	11.0884	7.35704	9.22274	10.8267	14.9435	12.8851	0.245784	0.126012	0.318135				No DE
LOC_Os11g06230.1	58.7185	41.8192	50.2688	36.0374	34.6214	35.3294	75.7868	40.898	58.3424	0.220149	0.717471	0.31818				No DE
LOC_Os09g08072.1	11.7437	16.9537	14.3487	13.8605	19.0418	16.4512	18.9467	21.6287	20.2877	0.624893	0.179875	0.318994				No DE
LOC_Os04g38450.1	4.69748	15.07	9.88373	8.31633	5.62597	6.97115	8.12002	11.4042	9.76213	0.641205	0.984196	0.319104				No DE
LOC_Os08g07010.1	0	0.753499	0.37675	2.77211	0.432767	1.60244	2.70667	7.47174	5.08921	0.423641	0.189961	0.31941				No DE
LOC_Os05g09724.1	4.69748	26.7492	15.7233	0	0.432767	0.216384	18.9467	2.75275	10.8497	0.294919	0.755712	0.319666				No DE
LOC_Os04g24140.1	0	10.549	5.27449	0	2.5966	1.2983	2.70667	9.83124	6.26896	0.540323	0.890186	0.320161				No DE
LOC_Os03g53800.2	2.34874	1.13025	1.73949	2.77211	3.02937	2.90074	2.70667	1.573	2.13984	0.203194	0.677943	0.320696				No DE
LOC_Os06g03560.1	30.5336	114.909	72.7211	2.77211	27.6971	15.2346	27.0667	81.4027	54.2347	0.321331	0.747906	0.3219				No DE
LOC_Os12g20150.2	4.69748	10.1722	7.43486	0	5.62597	2.81299	5.41335	16.9097	11.1615	0.360131	0.617566	0.321967				No DE
LOC_Os08g24390.4	0	20.3445	10.1722	0	5.62597	2.81299	5.41335	16.9097	11.1615	0.557772	0.940235	0.321967				No DE
LOC_Os10g10170.6	16.4412	13.9397	15.1905	11.0884	5.62597	8.35721	13.5334	11.011	12.2722	0.150747	0.242099	0.322862				No DE
LOC_Os11g09280.2	2.34874	3.39075	2.86974	5.54422	3.02937	4.2868	5.41335	10.2245	7.81892	0.407146	0.182047	0.322892				No DE
LOC_Os03g53670.1	7.04622	7.15824	7.10223	5.54422	0.865534	3.20488	5.41335	7.86499	6.63917	0.237726	0.742186	0.323149				No DE
LOC_Os03g17310.1	0	4.52099	2.2605	2.77211	0.432767	1.60244	2.70667	3.9325	3.31958	0.820158	0.695442	0.323149				No DE
LOC_Os10g21460.1	9.39496	9.41874	9.40685	0	5.62597	2.81299	5.41335	8.65149	7.03242	0.143763	0.280178	0.32324				No DE
LOC_Os03g22460.1	16.4412	7.91174	12.1765	13.8605	7.35704	10.6088	5.41335	7.07849	6.24592	0.797584	0.305566	0.323311				No DE
LOC_Os05g42250.1	7.04622	3.7675	5.40686	38.8095	13.4158	26.1127	10.8267	8.25824	9.54247	0.247199	0.185435	0.323689				No DE
LOC_Os08g14580.1	164.412	212.11	188.261	199.592	248.841	224.217	186.76	196.625	191.693	0.404295	0.900851	0.324643				No DE
LOC_Os08g12740.1	0	1.13025	0.565124	0	1.2983	0.649151	2.70667	1.17975	1.94321	0.93113	0.283915	0.325712				No DE
LOC_Os03g22570.1	2.34874	3.014	2.68137	0	1.2983	0.649151	2.70667	1.17975	1.94321	0.108298	0.468925	0.325712				No DE
LOC_Os01g73840.2	0	1.88375	0.941874	0	1.2983	0.649151	2.70667	1.17975	1.94321	0.821945	0.495705	0.325712				No DE
LOC_Os01g12440.1	2.34874	2.2605	2.30462	0	1.2983	0.649151	2.70667	1.17975	1.94321	0.125944	0.683056	0.325712				No DE
LOC_Os04g56440.2	0	2.63725	1.31862	0	1.2983	0.649151	2.70667	1.17975	1.94321	0.693422	0.721604	0.325712				No DE
LOC_Os02g07410.1	2.34874	2.2605	2.30462	2.77211	16.0124	9.39225	0	1.573	0.786499	0.396422	0.193782	0.325839				No DE
LOC_Os08g10290.1	108.042	19.9677	64.0049	30.4932	30.7265	30.6098	29.7734	23.9882	26.8808	0.52743	0.488781	0.326621				No DE
LOC_Os08g17060.1	0	4.89774	2.44887	8.31633	12.983	10.6497	0	8.65149	4.32575	0.136212	0.742047	0.327033				No DE
LOC_Os11g45590.1	7.04622	13.563	10.3046	8.31633	12.1175	10.2169	2.70667	8.65149	5.67908	0.983564	0.404335	0.32717				No DE
LOC_Os01g63820.2	0	3.39075	1.69537	2.77211	1.2983	2.03521	2.70667	3.53925	3.12296	0.871095	0.499421	0.327451				No DE
LOC_Os09g18020.1	138.576	73.4662	106.021	97.0238	124.637	110.83	73.0802	99.4922	86.2862	0.904268	0.630845	0.327608				No DE
LOC_Os07g04700.1	0	0	0	0	2.16384	1.08192	5.41335	1.96625	3.6898	0.42265	0.165619	0.328512				No DE
LOC_Os08g09230.2	0	1.13025	0.565124	5.54422	0.865534	3.20488	0	0.39325	0.196625	0.387132	0.600739	0.328541				No DE
LOC_Os04g36620.3	0	1.13025	0.565124	5.54422	0.865534	3.20488	0	0.39325	0.196625	0.387132	0.600739	0.328541				No DE
LOC_Os01g33050.2	2.34874	0.753499	1.55112	11.0884	1.73107	6.40975	0	0.786499	0.39325	0.413638	0.32268	0.328541				No DE
LOC_Os10g28030.1	0	2.63725	1.31862	11.0884	1.73107	6.40975	0	0.786499	0.39325	0.404851	0.570551	0.328541				No DE
LOC_Os01g12880.1	2.34874	19.9677	11.1582	0	1.2983	0.649151	2.70667	17.303	10.0048	0.356249	0.928888	0.32985				No DE
LOC_Os07g37560.1	9.39496	4.52099	6.95798	2.77211	4.32767	3.54989	2.70667	2.3595	2.53309	0.314293	0.21182	0.330127				No DE
LOC_Os05g32710.1	2.34874	3.014	2.68137	8.31633	3.8949	6.10562	0	4.32575	2.16287	0.265278	0.834762	0.330446				No DE
LOC_Os01g02100.3	4.69748	7.53499	6.11623	5.54422	8.22258	6.8834	16.24	8.25824	12.2491	0.732112	0.284608	0.330497				No DE
LOC_Os07g01320.1	16.4412	21.098	18.7696	16.6327	19.9073	18.27	10.8267	16.9097	13.8682	0.876836	0.329071	0.330594				No DE
LOC_Os11g13420.1	2.34874	2.2605	2.30462	0	3.02937	1.51469	5.41335	2.75275	4.08305	0.654137	0.313245	0.330675				No DE
LOC_Os10g35960.2	9.39496	2.2605	5.82773	0	3.02937	1.51469	8.12002	2.75275	5.43638	0.381582	0.938129	0.331084				No DE
LOC_Os11g45190.1	2.34874	3.014	2.68137	2.77211	2.5966	2.68436	0	2.3595	1.17975	0.993857	0.345248	0.331309				No DE
LOC_Os01g03510.1	0	4.52099	2.2605	2.77211	2.5966	2.68436	0	2.3595	1.17975	0.86866	0.712909	0.331309				No DE
LOC_Os03g17490.1	28.1849	51.2379	39.7114	55.4422	87.419	71.4306	32.4801	58.2009	45.3405	0.248834	0.775408	0.331404				No DE
LOC_Os02g17292.1	16.4412	9.04199	12.7416	33.2653	20.3401	26.8027	21.6534	8.65149	15.1524	0.199599	0.77779	0.331575				No DE
LOC_Os09g17630.1	9.39496	0.753499	5.07423	2.77211	0.865534	1.81882	8.12002	2.75275	5.43638	0.538473	0.949716	0.331776				No DE
LOC_Os01g12770.1	32.8824	57.6427	45.2625	33.2653	20.3401	26.8027	32.4801	61.7402	47.1101	0.317161	0.931989	0.331934				No DE
LOC_Os01g73620.2	23.4874	9.79549	16.6414	19.4048	70.5411	44.9729	8.12002	16.1232	12.1216	0.396501	0.626179	0.332022				No DE
LOC_Os08g15230.1	133.878	100.592	117.235	77.6191	132.427	105.023	129.92	158.48	144.2	0.739934	0.343861	0.332483				No DE
LOC_Os02g41630.2	131.529	58.7729	95.1512	307.704	157.094	232.399	173.227	13.3705	93.2988	0.242468	0.985086	0.332816				No DE
LOC_Os10g20310.1	2.34874	13.1862	7.76749	0	3.02937	1.51469	2.70667	7.47174	5.08921	0.382126	0.69528	0.332985				No DE
LOC_Os06g07010.2	4.69748	11.3025	7.99998	5.54422	10.3864	7.96532	2.70667	5.89874	4.30271	0.994014	0.419585	0.333882				No DE
LOC_Os01g05420.1	25.8361	70.8289	48.3325	60.9864	158.826	109.906	35.1868	57.8077	46.4972	0.371232	0.948529	0.333932				No DE
LOC_Os03g38000.2	82.2059	59.1497	70.6778	80.3912	91.3139	85.8525	54.1335	81.0094	67.5714	0.356285	0.876884	0.334687				No DE
LOC_Os03g29350.2	2.34874	1.507	1.92787	0	3.02937	1.51469	2.70667	5.50549	4.10608	0.817281	0.274556	0.33577				No DE
LOC_Os04g05080.1	305.336	200.431	252.883	803.912	368.718	586.315	392.468	160.839	276.653	0.274765	0.868939	0.335884				No DE
LOC_Os10g36550.3	2.34874	6.40474	4.37674	2.77211	7.35704	5.06458	0	3.146	1.573	0.843063	0.388685	0.335998				No DE
LOC_Os06g16330.1	0	11.6792	5.83962	16.6327	33.3231	24.9779	8.12002	17.6962	12.9081	0.201018	0.448072	0.336402				No DE
LOC_Os02g07740.1	18.7899	23.3585	21.0742	19.4048	49.3355	34.3701	16.24	14.9435	15.5918	0.472426	0.147248	0.336661				No DE
LOC_Os03g07430.4	4.69748	2.2605	3.47899	13.8605	1.73107	7.79581	0	0.39325	0.196625	0.557491	0.117079	0.337035				No DE
LOC_Os02g38810.1	2.34874	3.7675	3.05812	8.31633	1.73107	5.0237	0	1.573	0.786499	0.618551	0.165153	0.33724				No DE
LOC_Os07g04160.1	28.1849	25.9957	27.0903	99.796	39.3818	69.5889	37.8934	23.595	30.7442	0.294959	0.663588	0.337325				No DE
LOC_Os02g16600.2	28.1849	21.098	24.6414	19.4048	34.1886	26.7967	2.70667	21.2355	11.9711	0.817218	0.329703	0.337467				No DE
LOC_Os01g02700.1	32.8824	49.7309	41.3066	19.4048	23.3694	21.3871	27.0667	71.5714	49.3191	0.147978	0.76836	0.337649				No DE
LOC_Os05g41460.1	105.693	204.198	154.946	274.439	609.336	441.888	113.68	294.544	204.112	0.241906	0.680122	0.337904				No DE
LOC_Os01g01830.1	7.04622	10.1722	8.60923	0	6.05874	3.02937	5.41335	10.6177	8.01554	0.2433	0.863009	0.338164				No DE
LOC_Os02g38980.6	4.69748	3.39075	4.04411	0	2.5966	1.2983	8.12002	2.3595	5.23976	0.199456	0.724794	0.338463				No DE
LOC_Os07g41230.1	0	0	0	0	0.865534	0.432767	2.70667	0.786499	1.74659	0.42265	0.210497	0.338463				No DE
LOC_Os05g10590.2	0	1.507	0.753499	0	0.865534	0.432767	2.70667	0.786499	1.74659	0.74746	0.501287	0.338463				No DE
LOC_Os05g08730.1	0	4.89774	2.44887	0	0.865534	0.432767	2.70667	0.786499	1.74659	0.502662	0.814484	0.338463				No DE
LOC_Os12g34874.3	0	3.7675	1.88375	0	0.865534	0.432767	2.70667	0.786499	1.74659	0.531134	0.954176	0.338463				No DE
LOC_Os02g38980.4	4.69748	10.9257	7.81161	2.77211	5.62597	4.19904	5.41335	12.584	8.99867	0.402195	0.825947	0.339584				No DE
LOC_Os12g42550.2	25.8361	57.6427	41.7394	11.0884	26.3988	18.7436	24.3601	43.6507	34.0054	0.322432	0.717914	0.340909				No DE
LOC_Os02g06360.1	4.69748	19.2142	11.9559	5.54422	15.5796	10.5619	2.70667	5.50549	4.10608	0.888987	0.399544	0.340929				No DE
LOC_Os02g17330.1	2.34874	7.53499	4.94186	2.77211	1.2983	2.03521	2.70667	7.07849	4.89258	0.3937	0.989726	0.341119				No DE
LOC_Os05g48240.4	0	8.28849	4.14424	0	3.02937	1.51469	2.70667	5.11225	3.90946	0.61167	0.961556	0.341281				No DE
LOC_Os08g08240.1	2.34874	5.27449	3.81162	0	3.02937	1.51469	2.70667	5.11225	3.90946	0.389262	0.963493	0.341281				No DE
LOC_Os02g05692.2	0	2.2605	1.13025	5.54422	1.73107	3.63764	0	1.96625	0.983124	0.375334	0.930719	0.341487				No DE
LOC_Os03g44310.1	9.39496	1.507	5.45098	11.0884	7.35704	9.22274	2.70667	7.86499	5.28583	0.478442	0.975227	0.341697				No DE
LOC_Os12g41860.1	0	1.507	0.753499	2.77211	3.02937	2.90074	2.70667	1.17975	1.94321	0.106808	0.382888	0.341699				No DE
LOC_Os12g18900.1	72.8109	133.746	103.278	102.568	202.102	152.335	56.8401	108.93	82.8851	0.489011	0.661477	0.341803				No DE
LOC_Os01g66230.1	0	4.14424	2.07212	0	2.5966	1.2983	2.70667	3.146	2.92634	0.781631	0.721587	0.341808				No DE
LOC_Os10g42700.1	2.34874	18.8375	10.5931	0	6.05874	3.02937	5.41335	18.876	12.1447	0.479911	0.897463	0.34227				No DE
LOC_Os08g19114.1	9.39496	33.154	21.2745	16.6327	41.1129	28.8728	2.70667	18.876	10.7913	0.699561	0.541545	0.34295				No DE
LOC_Os05g03590.1	9.39496	6.40474	7.89985	11.0884	22.9367	17.0126	10.8267	8.25824	9.54247	0.274348	0.492287	0.343036				No DE
LOC_Os05g38040.1	7.04622	3.014	5.03011	0	4.32767	2.16384	5.41335	31.8532	18.6333	0.434709	0.416076	0.343915				No DE
LOC_Os01g11054.2	0	8.66524	4.33262	0	3.02937	1.51469	2.70667	9.83124	6.26896	0.601772	0.762858	0.344294				No DE
LOC_Os12g34874.2	32.8824	15.07	23.9762	41.5816	22.0711	31.8264	24.3601	8.25824	16.3092	0.612587	0.588447	0.344715				No DE
LOC_Os11g20179.1	0	3.7675	1.88375	2.77211	3.46214	3.11712	0	2.75275	1.37637	0.585553	0.848007	0.344725				No DE
LOC_Os03g40270.1	9.39496	19.591	14.493	11.0884	7.35704	9.22274	10.8267	21.6287	16.2277	0.434049	0.837047	0.344996				No DE
LOC_Os06g16420.3	63.416	66.6847	65.0503	47.1259	65.3478	56.2369	105.56	63.3132	84.4367	0.441514	0.45677	0.345014				No DE
LOC_Os07g38380.1	4.69748	15.8235	10.2605	16.6327	48.4699	32.5513	10.8267	14.9435	12.8851	0.317138	0.701395	0.345201				No DE
LOC_Os05g26990.4	0	7.15824	3.57912	2.77211	1.2983	2.03521	2.70667	7.47174	5.08921	0.713746	0.758975	0.345393				No DE
LOC_Os02g47670.2	4.69748	3.7675	4.23249	2.77211	7.35704	5.06458	13.5334	6.68524	10.1093	0.756064	0.2311	0.345494				No DE
LOC_Os08g27840.1	425.122	361.303	393.212	293.844	551.345	422.595	514.268	817.566	665.917	0.845257	0.220523	0.345837				No DE
LOC_Os03g52380.1	11.7437	6.78149	9.26259	11.0884	75.3015	43.195	2.70667	5.11225	3.90946	0.402519	0.191709	0.345959				No DE
LOC_Os08g08820.2	14.0924	8.28849	11.1905	41.5816	10.3864	25.984	5.41335	8.25824	6.83579	0.449541	0.310196	0.346013				No DE
LOC_Os04g37904.1	0	3.39075	1.69537	2.77211	1.73107	2.25159	2.70667	5.89874	4.30271	0.78349	0.379231	0.346248				No DE
LOC_Os10g35840.1	7.04622	23.7352	15.3907	0	0	0	2.70667	27.1342	14.9204	0.206427	0.977525	0.346306				No DE
LOC_Os02g27592.1	4.69748	17.7072	11.2024	0	2.5966	1.2983	2.70667	13.7637	8.2352	0.273972	0.761334	0.346334				No DE
LOC_Os10g34400.1	4.69748	8.28849	6.49298	22.1769	9.95365	16.0653	8.12002	9.04474	8.58238	0.27177	0.376808	0.346529				No DE
LOC_Os01g59440.1	0	19.9677	9.98386	11.0884	24.235	17.6617	2.70667	12.584	7.64533	0.586471	0.853153	0.347331				No DE
LOC_Os05g27320.1	4.69748	8.28849	6.49298	8.31633	6.49151	7.40392	5.41335	6.68524	6.04929	0.69538	0.837482	0.347414				No DE
LOC_Os02g50240.2	18.7899	126.588	72.6889	44.3538	140.649	92.5015	29.7734	37.752	33.7627	0.809697	0.54618	0.34809				No DE
LOC_Os02g48190.1	4.69748	3.7675	4.23249	2.77211	16.4452	9.60863	0	2.3595	1.17975	0.514877	0.13777	0.34835				No DE
LOC_Os03g53740.1	0	4.89774	2.44887	5.54422	8.22258	6.8834	0	5.89874	2.94937	0.253046	0.908071	0.348487				No DE
LOC_Os06g50670.1	0	0	0	0	0	0	8.12002	0.786499	4.45326	#DIV/0!	0.348494	0.348494				No DE
LOC_Os09g19890.1	32.8824	18.084	25.4832	97.0238	27.6971	62.3605	27.0667	11.4042	19.2355	0.4074	0.620611	0.348794				No DE
LOC_Os08g14440.2	11.7437	3.7675	7.7556	5.54422	0	2.77211	10.8267	4.719	7.77284	0.412749	0.997572	0.349117				No DE
LOC_Os05g41290.1	7.04622	9.79549	8.42085	11.0884	11.2519	11.1702	5.41335	10.6177	8.01554	0.183977	0.903075	0.349357				No DE
LOC_Os05g08810.2	4.69748	4.52099	4.60924	116.429	22.0711	69.2499	16.24	7.47174	11.8559	0.304179	0.240223	0.349481				No DE
LOC_Os02g57290.3	9.39496	25.619	17.507	5.54422	2.16384	3.85403	5.41335	17.6962	11.5548	0.241182	0.617753	0.35021				No DE
LOC_Os02g01230.1	2.34874	3.014	2.68137	0	3.02937	1.51469	2.70667	4.719	3.71283	0.530348	0.433048	0.350249				No DE
LOC_Os05g38040.4	14.0924	13.9397	14.0161	2.77211	9.52088	6.14649	10.8267	53.0887	31.9577	0.144989	0.485267	0.351065				No DE
LOC_Os08g31830.1	9.39496	24.8655	17.1302	13.8605	5.62597	9.74326	21.6534	12.584	17.1187	0.487979	0.999091	0.351705				No DE
LOC_Os03g52130.1	4.69748	5.27449	4.98599	5.54422	0.432767	2.98849	10.8267	4.719	7.77284	0.51864	0.459499	0.352552				No DE
LOC_Os02g11110.2	157.366	79.8709	118.618	49.898	28.5626	39.2303	102.854	47.19	75.0218	0.186898	0.457269	0.352751				No DE
LOC_Os09g15810.1	4.69748	21.4747	13.0861	0	6.49151	3.24575	5.41335	16.5165	10.9649	0.388125	0.852524	0.352894				No DE
LOC_Os01g26160.1	79.8571	83.2616	81.5594	85.9354	121.175	103.555	67.6668	89.6609	78.6639	0.339951	0.819047	0.353496				No DE
LOC_Os06g16410.1	44.6261	34.661	39.6435	36.0374	28.1299	32.0836	35.1868	58.9874	47.0871	0.35662	0.622252	0.354118				No DE
LOC_Os12g06340.2	2.34874	2.2605	2.30462	0	1.2983	0.649151	5.41335	1.17975	3.29655	0.125944	0.685529	0.354354				No DE
LOC_Os11g11950.1	16.4412	16.9537	16.6975	41.5816	86.5534	64.0675	21.6534	45.617	33.6352	0.169749	0.293122	0.354761				No DE
LOC_Os08g02050.1	9.39496	27.5027	18.4488	22.1769	67.9445	45.0607	5.41335	25.168	15.2907	0.392587	0.835601	0.354761				No DE
LOC_Os01g62080.1	0	1.507	0.753499	2.77211	1.73107	2.25159	2.70667	3.146	2.92634	0.243512	0.109467	0.354795				No DE
LOC_Os03g29980.2	2.34874	2.63725	2.49299	2.77211	1.73107	2.25159	2.70667	3.146	2.92634	0.698663	0.240925	0.354795				No DE
LOC_Os02g17500.3	2.34874	6.40474	4.37674	41.5816	15.1469	28.3642	16.24	7.07849	11.6593	0.214695	0.283223	0.354834				No DE
LOC_Os11g09329.1	77.5084	85.5221	81.5153	91.4796	99.1037	95.2917	81.2002	92.8069	87.0036	0.130376	0.517883	0.354994				No DE
LOC_Os06g09370.1	25.8361	15.4467	20.6414	69.3027	44.575	56.9389	48.7201	19.2692	33.9947	0.113695	0.482555	0.355114				No DE
LOC_Os09g19140.1	2.34874	2.2605	2.30462	11.0884	3.8949	7.49167	0	4.719	2.3595	0.28604	0.983559	0.355181				No DE
LOC_Os08g09870.1	11.7437	9.41874	10.5812	8.31633	14.7141	11.5152	0	9.43799	4.719	0.809512	0.351066	0.355489				No DE
LOC_Os08g09180.1	68.1134	138.267	103.19	130.289	157.527	143.908	81.2002	134.885	108.042	0.392315	0.922554	0.355657				No DE
LOC_Os08g07390.1	112.739	39.9354	76.3375	16.6327	17.3107	16.9717	56.8401	20.449	38.6446	0.244513	0.45212	0.355869				No DE
LOC_Os10g42710.6	7.04622	1.88375	4.46498	5.54422	4.76044	5.15233	13.5334	5.89874	9.71605	0.816985	0.37257	0.356382				No DE
LOC_Os02g07980.1	2.34874	29.7632	16.056	0	6.49151	3.24575	5.41335	19.2692	12.3413	0.459127	0.831424	0.356513				No DE
LOC_Os07g01060.1	11.7437	7.15824	9.45097	5.54422	3.46214	4.50318	5.41335	13.3705	9.39192	0.188356	0.990907	0.356552				No DE
LOC_Os02g57270.1	7.04622	4.52099	5.78361	2.77211	3.46214	3.11712	21.6534	4.719	13.1862	0.178535	0.478346	0.356725				No DE
LOC_Os04g54640.2	9.39496	9.04199	9.21847	8.31633	3.46214	5.88923	13.5334	7.47174	10.5026	0.304712	0.713463	0.356749				No DE
LOC_Os09g15835.1	30.5336	34.661	32.5973	30.4932	27.6971	29.0952	46.0134	30.6735	38.3435	0.295212	0.544576	0.35735				No DE
LOC_Os01g73580.1	295.941	185.738	240.839	196.82	80.4947	138.657	346.454	175.783	261.118	0.330286	0.860221	0.357484				No DE
LOC_Os03g24844.1	0	1.13025	0.565124	8.31633	1.2983	4.80732	0	1.17975	0.589874	0.355028	0.978581	0.35766				No DE
LOC_Os02g38680.1	0	1.13025	0.565124	5.54422	0.865534	3.20488	0	0.786499	0.39325	0.387132	0.826164	0.35766				No DE
LOC_Os01g04800.1	2.34874	0.37675	1.36274	2.77211	0.432767	1.60244	0	0.39325	0.196625	0.889883	0.365858	0.35766				No DE
LOC_Os09g38690.4	0	0	0	2.77211	0.432767	1.60244	0	0.39325	0.196625	0.304212	0.42265	0.35766				No DE
LOC_Os12g42044.2	0	0	0	2.77211	0.432767	1.60244	0	0.39325	0.196625	0.304212	0.42265	0.35766				No DE
LOC_Os05g48960.2	0	2.63725	1.31862	2.77211	0.432767	1.60244	0	0.39325	0.196625	0.886875	0.488611	0.35766				No DE
LOC_Os09g14880.1	2.34874	0	1.17437	2.77211	0.432767	1.60244	0	0.39325	0.196625	0.820351	0.497872	0.35766				No DE
LOC_Os10g34520.1	0	1.507	0.753499	2.77211	0.432767	1.60244	0	0.39325	0.196625	0.603856	0.548754	0.35766				No DE
LOC_Os12g18120.4	0	1.507	0.753499	2.77211	0.432767	1.60244	0	0.39325	0.196625	0.603856	0.548754	0.35766				No DE
LOC_Os01g04200.4	0	0.753499	0.37675	2.77211	0.432767	1.60244	0	0.39325	0.196625	0.423641	0.712909	0.35766				No DE
LOC_Os11g22396.1	0	0.753499	0.37675	2.77211	0.432767	1.60244	0	0.39325	0.196625	0.423641	0.712909	0.35766				No DE
LOC_Os06g50860.2	0	0.37675	0.188375	2.77211	0.432767	1.60244	0	0.39325	0.196625	0.355028	0.978581	0.35766				No DE
LOC_Os01g62890.1	0	0.37675	0.188375	2.77211	0.432767	1.60244	0	0.39325	0.196625	0.355028	0.978581	0.35766				No DE
LOC_Os08g12430.1	0	0.37675	0.188375	2.77211	0.432767	1.60244	0	0.39325	0.196625	0.355028	0.978581	0.35766				No DE
LOC_Os02g34760.1	0	0.37675	0.188375	2.77211	0.432767	1.60244	0	0.39325	0.196625	0.355028	0.978581	0.35766				No DE
LOC_Os05g45850.1	7.04622	10.549	8.7976	27.7211	13.4158	20.5684	13.5334	10.2245	11.8789	0.251052	0.329252	0.358184				No DE
LOC_Os11g34370.1	7.04622	3.7675	5.40686	0	1.73107	0.865534	32.4801	3.53925	18.0097	0.133955	0.478041	0.358489				No DE
LOC_Os08g16914.1	4.69748	1.507	3.10224	11.0884	2.16384	6.62614	0	2.3595	1.17975	0.5346	0.434786	0.359342				No DE
LOC_Os01g05500.2	4.69748	8.66524	6.68136	8.31633	5.19321	6.75477	8.12002	20.8422	14.4811	0.979444	0.362376	0.359466				No DE
LOC_Os05g11140.2	4.69748	15.07	9.88373	11.0884	15.1469	13.1176	10.8267	10.6177	10.7222	0.620164	0.886441	0.359686				No DE
LOC_Os11g02379.1	7.04622	1.88375	4.46498	8.31633	0.865534	4.59093	0	0.39325	0.196625	0.980354	0.240954	0.360007				No DE
LOC_Os05g04000.1	54.021	175.189	114.605	11.0884	21.6384	16.3634	24.3601	111.29	67.8249	0.24758	0.594481	0.360829				No DE
LOC_Os11g06320.1	25.8361	51.9914	38.9138	41.5816	40.6801	41.1309	40.6001	34.9992	37.7997	0.881044	0.941197	0.36113				No DE
LOC_Os05g27320.2	9.39496	6.02799	7.71148	5.54422	6.92428	6.23425	8.12002	6.68524	7.40263	0.502103	0.881502	0.361328				No DE
LOC_Os02g16940.1	7.04622	0	3.52311	2.77211	13.4158	8.09395	2.70667	0.786499	1.74659	0.548219	0.674698	0.361345				No DE
LOC_Os10g41030.1	4.69748	7.91174	6.30461	2.77211	1.2983	2.03521	2.70667	9.43799	6.07233	0.137091	0.956005	0.361991				No DE
LOC_Os04g23700.1	21.1387	6.78149	13.9601	0	5.62597	2.81299	5.41335	7.07849	6.24592	0.285131	0.39755	0.362489				No DE
LOC_Os01g12490.1	4.69748	1.13025	2.91386	5.54422	0.432767	2.98849	0	0	0	0.98307	0.243934	0.362772				No DE
LOC_Os05g07300.2	0	0.37675	0.188375	5.54422	0.432767	2.98849	0	0	0	0.388602	0.42265	0.362772				No DE
LOC_Os03g01360.4	2.34874	9.04199	5.69536	138.605	60.1546	99.3801	67.6668	28.7072	48.187	0.140344	0.164557	0.362914				No DE
LOC_Os02g14780.2	4.69748	4.52099	4.60924	0	3.02937	1.51469	2.70667	4.32575	3.51621	0.178223	0.311591	0.364045				No DE
LOC_Os03g15430.2	2.34874	2.63725	2.49299	0	3.02937	1.51469	2.70667	4.32575	3.51621	0.586118	0.339419	0.364045				No DE
LOC_Os01g49940.2	7.04622	2.2605	4.65336	5.54422	1.2983	3.42126	0	1.573	0.786499	0.737218	0.264506	0.364574				No DE
LOC_Os05g37340.1	0	2.63725	1.31862	5.54422	1.2983	3.42126	0	1.573	0.786499	0.488718	0.761976	0.364574				No DE
LOC_Os03g03034.4	4.69748	1.507	3.10224	16.6327	6.49151	11.5621	5.41335	5.89874	5.65605	0.252482	0.254321	0.364687				No DE
LOC_Os10g17454.2	2.34874	3.39075	2.86974	2.77211	2.16384	2.46797	2.70667	5.11225	3.90946	0.573959	0.510812	0.365192				No DE
LOC_Os04g36054.1	2.34874	3.39075	2.86974	2.77211	2.16384	2.46797	2.70667	5.11225	3.90946	0.573959	0.510812	0.365192				No DE
LOC_Os01g22990.2	4.69748	0.753499	2.72549	2.77211	2.16384	2.46797	2.70667	5.11225	3.90946	0.909118	0.659247	0.365192				No DE
LOC_Os02g17500.1	16.4412	17.3305	16.8858	102.568	28.5626	65.5654	32.4801	8.25824	20.3692	0.318917	0.800831	0.365535				No DE
LOC_Os01g24680.2	173.807	156.728	165.267	679.167	225.039	452.103	227.361	141.177	184.269	0.334086	0.707524	0.366177				No DE
LOC_Os01g01970.1	2.34874	3.39075	2.86974	2.77211	1.2983	2.03521	0	1.573	0.786499	0.452736	0.157896	0.366268				No DE
LOC_Os03g52490.1	14.0924	72.7127	43.4025	69.3027	212.056	140.679	29.7734	77.4702	53.6218	0.334566	0.812169	0.366846				No DE
LOC_Os10g41590.1	0	1.13025	0.565124	0	0	0	5.41335	0.39325	2.9033	0.42265	0.459394	0.366898				No DE
LOC_Os08g01320.2	0	1.13025	0.565124	0	0	0	5.41335	0.39325	2.9033	0.42265	0.459394	0.366898				No DE
LOC_Os05g03530.2	0	1.507	0.753499	0	0	0	5.41335	0.39325	2.9033	0.42265	0.49825	0.366898				No DE
LOC_Os05g48600.1	2.34874	0.37675	1.36274	0	0	0	5.41335	0.39325	2.9033	0.30106	0.625461	0.366898				No DE
LOC_Os01g10890.1	7.04622	23.3585	15.2023	13.8605	48.0372	30.9489	5.41335	15.3367	10.375	0.493107	0.663326	0.367046				No DE
LOC_Os02g09400.1	2.34874	12.056	7.20236	5.54422	18.609	12.0766	2.70667	5.89874	4.30271	0.61002	0.627569	0.367101				No DE
LOC_Os11g34940.1	98.6471	983.316	540.982	2.77211	0.865534	1.81882	35.1868	464.821	250.004	0.347137	0.614008	0.367341				No DE
LOC_Os03g29950.2	11.7437	32.4005	22.0721	2.77211	7.78981	5.28096	8.12002	42.0777	25.0989	0.254927	0.892925	0.367553				No DE
LOC_Os03g04060.1	4.69748	3.014	3.85574	5.54422	6.49151	6.01786	8.12002	6.29199	7.20601	0.154576	0.114423	0.367723				No DE
LOC_Os03g17440.1	0	0.37675	0.188375	0	0.432767	0.216384	8.12002	0.786499	4.45326	0.93113	0.365289	0.367947				No DE
LOC_Os04g10214.1	21.1387	58.0194	39.579	11.0884	12.1175	11.603	13.5334	38.5385	26.0359	0.268655	0.605098	0.367964				No DE
LOC_Os05g01360.1	0	4.14424	2.07212	2.77211	1.73107	2.25159	2.70667	7.86499	5.28583	0.940707	0.433829	0.368039				No DE
LOC_Os03g22050.4	82.2059	56.1357	69.1708	41.5816	72.7049	57.1433	81.2002	70.7849	75.9926	0.613584	0.675007	0.369537				No DE
LOC_Os03g27120.1	0	21.098	10.549	22.1769	7.35704	14.767	18.9467	43.6507	31.2987	0.774594	0.329697	0.36985				No DE
LOC_Os07g30670.2	30.5336	92.6804	61.607	5.54422	38.5163	22.0303	32.4801	135.278	83.879	0.37742	0.746366	0.370479				No DE
LOC_Os08g01430.1	2.34874	12.8095	7.57911	16.6327	12.983	14.8078	13.5334	11.011	12.2722	0.32186	0.475036	0.371381				No DE
LOC_Os01g37760.1	7.04622	1.507	4.27661	11.0884	4.32767	7.70806	5.41335	0.39325	2.9033	0.514576	0.748548	0.372023				No DE
LOC_Os01g31450.1	0	3.39075	1.69537	5.54422	3.46214	4.50318	0	3.9325	1.96625	0.293617	0.926425	0.37232				No DE
LOC_Os02g02700.1	0	6.02799	3.014	2.77211	1.73107	2.25159	0	1.96625	0.983124	0.826418	0.587387	0.37232				No DE
LOC_Os02g38220.1	0	1.13025	0.565124	2.77211	1.73107	2.25159	0	1.96625	0.983124	0.159367	0.747777	0.37232				No DE
LOC_Os12g16350.14	0	3.014	1.507	2.77211	1.73107	2.25159	0	1.96625	0.983124	0.686426	0.798355	0.37232				No DE
LOC_Os02g47640.1	0	3.014	1.507	2.77211	1.73107	2.25159	0	1.96625	0.983124	0.686426	0.798355	0.37232				No DE
LOC_Os09g17740.1	817.361	2582.24	1699.8	288.299	1017.44	652.868	852.602	2114.9	1483.75	0.387254	0.860561	0.372428				No DE
LOC_Os03g16050.1	2.34874	51.9914	27.1701	0	0.865534	0.432767	2.70667	35.3925	19.0496	0.394124	0.810293	0.372834				No DE
LOC_Os07g29600.2	0	12.4327	6.21637	5.54422	14.7141	10.1292	0	7.07849	3.53925	0.662791	0.744171	0.373164				No DE
LOC_Os07g30670.1	39.9286	87.0291	63.4789	13.8605	47.6044	30.7325	40.6001	138.031	89.3154	0.375651	0.680106	0.373638				No DE
LOC_Os02g40860.1	9.39496	3.7675	6.58123	8.31633	2.16384	5.24008	13.5334	7.07849	10.3059	0.778193	0.476071	0.373689				No DE
LOC_Os05g11260.2	9.39496	5.65124	7.5231	5.54422	3.8949	4.71956	35.1868	6.68524	20.936	0.304049	0.449236	0.373738				No DE
LOC_Os08g05480.1	11.7437	15.07	13.4068	13.8605	24.235	19.0478	2.70667	16.1232	9.41495	0.409211	0.621905	0.373763				No DE
LOC_Os04g32920.5	2.34874	3.39075	2.86974	0	3.46214	1.73107	2.70667	7.07849	4.89258	0.59314	0.463027	0.374476				No DE
LOC_Os09g38960.4	49.3235	71.2057	60.2646	196.82	112.952	154.886	124.507	74.7174	99.6122	0.160685	0.284843	0.374611				No DE
LOC_Os01g12260.1	0	0.37675	0.188375	0	0.432767	0.216384	2.70667	0.39325	1.54996	0.93113	0.365216	0.374674				No DE
LOC_Os09g38690.2	0	0.37675	0.188375	0	0.432767	0.216384	2.70667	0.39325	1.54996	0.93113	0.365216	0.374674				No DE
LOC_Os09g24250.1	0	0.753499	0.37675	0	0.432767	0.216384	2.70667	0.39325	1.54996	0.74746	0.436598	0.374674				No DE
LOC_Os04g22870.1	0	0.753499	0.37675	0	0.432767	0.216384	2.70667	0.39325	1.54996	0.74746	0.436598	0.374674				No DE
LOC_Os02g01010.1	0	1.13025	0.565124	0	0.432767	0.216384	2.70667	0.39325	1.54996	0.622623	0.524217	0.374674				No DE
LOC_Os01g09620.2	0	1.13025	0.565124	0	0.432767	0.216384	2.70667	0.39325	1.54996	0.622623	0.524217	0.374674				No DE
LOC_Os01g43370.1	0	1.13025	0.565124	0	0.432767	0.216384	2.70667	0.39325	1.54996	0.622623	0.524217	0.374674				No DE
LOC_Os09g15430.2	0	2.2605	1.13025	0	0.432767	0.216384	2.70667	0.39325	1.54996	0.510378	0.819502	0.374674				No DE
LOC_Os12g16220.3	2.34874	0.37675	1.36274	0	0.432767	0.216384	2.70667	0.39325	1.54996	0.373878	0.913231	0.374674				No DE
LOC_Os08g38310.1	0	3.39075	1.69537	0	0.432767	0.216384	2.70667	0.39325	1.54996	0.478064	0.949964	0.374674				No DE
LOC_Os05g31020.1	2.34874	1.13025	1.73949	63.7585	4.32767	34.0431	0	0.786499	0.39325	0.390637	0.204509	0.374991				No DE
LOC_Os08g10320.1	28.1849	16.577	22.3809	16.6327	6.05874	11.3457	35.1868	14.157	24.6719	0.29506	0.866332	0.374996				No DE
LOC_Os04g37820.1	14.0924	20.3445	17.2185	74.847	588.131	331.489	8.12002	69.6052	38.8626	0.345434	0.556173	0.375053				No DE
LOC_Os03g22740.1	2.34874	1.13025	1.73949	2.77211	0.865534	1.81882	2.70667	3.146	2.92634	0.95048	0.208325	0.375054				No DE
LOC_Os02g13100.1	49.3235	162.379	105.851	16.6327	37.218	26.9253	32.4801	81.7959	57.138	0.303256	0.512374	0.375524				No DE
LOC_Os08g39050.1	2.34874	3.014	2.68137	2.77211	4.32767	3.54989	0	3.146	1.573	0.412503	0.561824	0.376924				No DE
LOC_Os05g08810.1	2.34874	0.753499	1.55112	83.1633	18.609	50.8861	21.6534	5.11225	13.3828	0.266092	0.290466	0.37727				No DE
LOC_Os07g04860.1	11.7437	5.65124	8.69747	0	2.5966	1.2983	8.12002	1.96625	5.04313	0.155017	0.487524	0.378697				No DE
LOC_Os09g36860.1	18.7899	3.014	10.902	77.6191	9.95365	43.7864	8.12002	3.53925	5.82963	0.443765	0.599822	0.379383				No DE
LOC_Os08g10440.1	21.1387	12.4327	16.7857	47.1259	14.2813	30.7036	13.5334	11.011	12.2722	0.498755	0.424221	0.379481				No DE
LOC_Os06g07540.1	21.1387	31.2702	26.2044	24.949	35.4869	30.2179	10.8267	27.5275	19.1771	0.638049	0.546543	0.379768				No DE
LOC_Os08g39350.1	164.412	126.588	145.5	83.1633	204.266	143.715	181.347	281.567	231.457	0.980106	0.249732	0.380399				No DE
LOC_Os12g07970.2	2.34874	2.63725	2.49299	2.77211	6.49151	4.63181	0	3.53925	1.76962	0.370204	0.72317	0.380882				No DE
LOC_Os01g73540.1	37.5798	151.077	94.3282	58.2143	64.9151	61.5647	64.9602	120.728	92.8439	0.622601	0.983403	0.381288				No DE
LOC_Os01g02830.1	21.1387	3.7675	12.4531	8.31633	3.02937	5.67285	2.70667	2.75275	2.72971	0.533037	0.379333	0.381441				No DE
LOC_Os03g22050.2	105.693	59.5264	82.6099	47.1259	70.9738	59.0498	73.0802	71.5714	72.3258	0.460224	0.699675	0.38218				No DE
LOC_Os04g54330.3	0	5.65124	2.82562	0	3.46214	1.73107	2.70667	6.29199	4.49933	0.772557	0.666568	0.382289				No DE
LOC_Os06g01690.1	0	0.753499	0.37675	8.31633	0.432767	4.37455	0	0	0	0.418968	0.42265	0.382653				No DE
LOC_Os08g01360.2	0	1.13025	0.565124	8.31633	0.432767	4.37455	0	0	0	0.439704	0.42265	0.382653				No DE
LOC_Os11g32110.2	7.04622	12.056	9.5511	0	9.95365	4.97682	8.12002	15.73	11.925	0.497939	0.654246	0.382891				No DE
LOC_Os02g15230.3	25.8361	7.15824	16.4972	33.2653	9.08811	21.1767	10.8267	3.53925	7.18297	0.788298	0.450906	0.38315				No DE
LOC_Os02g35500.1	25.8361	52.3682	39.1022	19.4048	21.6384	20.5216	21.6534	41.2912	31.4723	0.297573	0.689291	0.383226				No DE
LOC_Os06g09610.1	14.0924	54.6287	34.3606	16.6327	4.76044	10.6965	13.5334	36.9655	25.2494	0.378992	0.734667	0.38326				No DE
LOC_Os06g02550.1	2.34874	5.65124	3.99999	2.77211	5.62597	4.19904	5.41335	6.29199	5.85267	0.93564	0.391556	0.383419				No DE
LOC_Os01g57110.1	0	4.52099	2.2605	2.77211	2.16384	2.46797	2.70667	6.68524	4.69596	0.935812	0.503542	0.38357				No DE
LOC_Os01g41240.1	4.69748	20.7212	12.7094	11.0884	12.5502	11.8193	5.41335	11.4042	8.40879	0.922013	0.66502	0.383916				No DE
LOC_Os05g28300.1	30.5336	87.0291	58.7814	74.847	332.798	203.822	21.6534	90.8407	56.247	0.386553	0.959907	0.384254				No DE
LOC_Os05g01970.4	4.69748	4.89774	4.79761	24.949	6.05874	15.5039	5.41335	4.719	5.06617	0.374603	0.534775	0.384533				No DE
LOC_Os08g06140.3	2.34874	12.8095	7.57911	8.31633	22.5039	15.4101	0	11.011	5.50549	0.468007	0.810417	0.384991				No DE
LOC_Os05g41810.1	16.4412	4.14424	10.2927	5.54422	9.52088	7.53255	10.8267	9.04474	9.93572	0.710867	0.959402	0.385011				No DE
LOC_Os06g02510.1	16.4412	21.4747	18.9579	16.6327	33.3231	24.9779	5.41335	20.0557	12.7345	0.561177	0.505828	0.385048				No DE
LOC_Os03g27950.1	2.34874	3.014	2.68137	2.77211	3.02937	2.90074	0	2.75275	1.37637	0.60114	0.454025	0.385096				No DE
LOC_Os10g04600.3	7.04622	7.91174	7.47898	19.4048	8.65534	14.0301	5.41335	9.83124	7.62229	0.348357	0.955025	0.3851				No DE
LOC_Os07g49400.3	7.04622	16.2002	11.6232	0	7.78981	3.8949	8.12002	8.25824	8.18913	0.327248	0.531378	0.385223				No DE
LOC_Os04g56140.2	4.69748	5.27449	4.98599	0	5.19321	2.5966	5.41335	5.50549	5.45942	0.456963	0.246577	0.385223				No DE
LOC_Os01g25370.1	7.04622	12.056	9.5511	5.54422	1.2983	3.42126	8.12002	4.719	6.41951	0.202893	0.40965	0.38525				No DE
LOC_Os08g19610.4	0	1.13025	0.565124	0	0	0	8.12002	0.39325	4.25663	0.42265	0.444225	0.385418				No DE
LOC_Os10g28050.1	9.39496	12.4327	10.9138	5.54422	15.1469	10.3455	18.9467	13.7637	16.3552	0.920454	0.211761	0.385528				No DE
LOC_Os10g04270.1	0	5.65124	2.82562	5.54422	14.7141	10.1292	5.41335	4.719	5.06617	0.307879	0.513721	0.385653				No DE
LOC_Os08g29669.1	0	12.8095	6.40474	13.8605	33.3231	23.5918	10.8267	14.5502	12.6885	0.278104	0.445585	0.385871				No DE
LOC_Os02g50240.1	25.8361	103.606	64.7211	44.3538	141.515	92.9343	24.3601	50.7292	37.5446	0.694706	0.576107	0.385916				No DE
LOC_Os12g18650.6	2.34874	18.8375	10.5931	24.949	18.1762	21.5626	18.9467	16.1232	17.535	0.343514	0.493867	0.386811				No DE
LOC_Os09g36800.1	32.8824	28.2562	30.5693	36.0374	97.8054	66.9214	35.1868	30.6735	32.9301	0.36134	0.541037	0.386845				No DE
LOC_Os08g04920.8	0	1.88375	0.941874	0	2.16384	1.08192	2.70667	1.96625	2.33646	0.93113	0.302117	0.387049				No DE
LOC_Os03g22580.2	4.69748	2.2605	3.47899	0	2.16384	1.08192	2.70667	1.96625	2.33646	0.279105	0.464312	0.387049				No DE
LOC_Os12g21890.1	23.4874	21.4747	22.4811	19.4048	7.78981	13.5973	18.9467	21.2355	20.0911	0.270745	0.257352	0.387056				No DE
LOC_Os11g40140.1	847.895	495.049	671.472	1474.76	762.536	1118.65	863.429	494.315	678.872	0.377388	0.97951	0.38728				No DE
LOC_Os01g57630.1	7.04622	1.13025	4.08823	2.77211	0.865534	1.81882	0	1.17975	0.589874	0.541201	0.365858	0.387341				No DE
LOC_Os05g02690.1	0	3.39075	1.69537	2.77211	0.865534	1.81882	0	1.17975	0.589874	0.955165	0.600739	0.387341				No DE
LOC_Os04g37690.1	0	3.014	1.507	2.77211	0.865534	1.81882	0	1.17975	0.589874	0.877284	0.62803	0.387341				No DE
LOC_Os02g42374.4	0	0.753499	0.37675	2.77211	0.865534	1.81882	0	1.17975	0.589874	0.294741	0.789511	0.387341				No DE
LOC_Os08g08586.1	4.69748	2.2605	3.47899	5.54422	1.73107	3.63764	0	2.3595	1.17975	0.95048	0.307996	0.387341				No DE
LOC_Os02g02424.3	2.34874	2.63725	2.49299	0	2.16384	1.08192	5.41335	1.573	3.49317	0.325288	0.655236	0.38812				No DE
LOC_Os02g42550.1	0	1.13025	0.565124	2.77211	1.2983	2.03521	5.41335	2.3595	3.88642	0.254248	0.178177	0.388876				No DE
LOC_Os10g42710.2	4.69748	3.39075	4.04411	11.0884	5.19321	8.14082	5.41335	4.32575	4.86955	0.307665	0.433964	0.389049				No DE
LOC_Os02g30180.3	0	0.753499	0.37675	11.0884	1.2983	6.19337	0	1.573	0.786499	0.35782	0.684709	0.389336				No DE
LOC_Os01g65380.1	18.7899	25.9957	22.3928	13.8605	33.3231	23.5918	8.12002	16.1232	12.1216	0.918568	0.196692	0.389491				No DE
LOC_Os06g50818.1	0	0.37675	0.188375	5.54422	0.432767	2.98849	0	0.39325	0.196625	0.388602	0.978581	0.389824				No DE
LOC_Os03g15720.2	4.69748	13.563	9.13023	2.77211	1.73107	2.25159	2.70667	12.584	7.64533	0.263193	0.843724	0.390897				No DE
LOC_Os10g42754.1	0	1.507	0.753499	5.54422	2.16384	3.85403	2.70667	0.786499	1.74659	0.235829	0.501287	0.391592				No DE
LOC_Os02g34430.1	2.34874	1.507	1.92787	5.54422	2.16384	3.85403	2.70667	0.786499	1.74659	0.384015	0.878622	0.391592				No DE
LOC_Os02g30624.2	18.7899	13.1862	15.9881	22.1769	22.0711	22.124	21.6534	10.2245	15.9389	0.159981	0.994541	0.392248				No DE
LOC_Os01g74410.1	0	0	0	11.0884	0.432767	5.7606	0	0	0	0.392631	#DIV/0!	0.392631				No DE
LOC_Os05g25430.1	0	1.13025	0.565124	2.77211	11.6847	7.22841	0	3.9325	1.96625	0.276223	0.564148	0.392944				No DE
LOC_Os03g54050.1	2.34874	6.02799	4.18837	2.77211	13.8486	8.31033	0	3.9325	1.96625	0.55318	0.495994	0.393247				No DE
LOC_Os03g52340.2	4.69748	5.27449	4.98599	5.54422	3.46214	4.50318	5.41335	5.89874	5.65605	0.698663	0.217499	0.393601				No DE
LOC_Os10g41930.6	11.7437	2.2605	7.0021	5.54422	3.46214	4.50318	5.41335	5.89874	5.65605	0.657964	0.803439	0.393601				No DE
LOC_Os03g22050.3	77.5084	53.8752	65.6918	41.5816	75.7343	58.658	94.7336	68.8187	81.7761	0.767079	0.455865	0.393606				No DE
LOC_Os01g10530.1	7.04622	1.13025	4.08823	2.77211	1.2983	2.03521	8.12002	2.3595	5.23976	0.570044	0.806506	0.393823				No DE
LOC_Os08g25864.1	0	3.39075	1.69537	0	3.46214	1.73107	5.41335	2.75275	4.08305	0.989583	0.383278	0.394021				No DE
LOC_Os01g05650.1	7.04622	12.056	9.5511	41.5816	12.1175	26.8496	2.70667	16.1232	9.41495	0.366596	0.986557	0.394119				No DE
LOC_Os09g33690.2	0	23.7352	11.8676	13.8605	77.0326	45.4466	0	19.6625	9.83124	0.424513	0.906969	0.394268				No DE
LOC_Os11g38650.1	44.6261	41.0657	42.8459	33.2653	5.62597	19.4456	56.8401	26.3477	41.5939	0.235089	0.942423	0.394369				No DE
LOC_Os04g02754.1	7.04622	0.37675	3.71148	58.2143	8.22258	33.2184	10.8267	0.786499	5.8066	0.362522	0.761291	0.39478				No DE
LOC_Os03g26210.3	2.34874	6.78149	4.56512	2.77211	19.0418	10.9069	2.70667	1.573	2.13984	0.530421	0.400191	0.394804				No DE
LOC_Os06g44380.1	0	9.79549	4.89774	2.77211	7.78981	5.28096	16.24	6.29199	11.266	0.950818	0.457921	0.395083				No DE
LOC_Os05g48230.1	16.4412	3.39075	9.91596	38.8095	5.19321	22.0014	2.70667	5.11225	3.90946	0.571709	0.460879	0.395335				No DE
LOC_Os12g04440.2	0	10.1722	5.08612	0	3.8949	1.94745	2.70667	10.6177	6.66221	0.622623	0.829564	0.396864				No DE
LOC_Os01g02390.1	2.34874	3.39075	2.86974	11.0884	2.16384	6.62614	2.70667	0.786499	1.74659	0.491065	0.411944	0.396979				No DE
LOC_Os08g43060.2	18.7899	29.7632	24.2766	11.0884	28.5626	19.8255	24.3601	41.2912	32.8256	0.708211	0.485988	0.39714				No DE
LOC_Os06g02510.5	0	11.6792	5.83962	8.31633	23.3694	15.8429	8.12002	7.47174	7.79588	0.403855	0.769834	0.397296				No DE
LOC_Os01g73570.2	93.9496	65.9312	79.9404	158.01	69.2428	113.627	75.7868	53.8752	64.831	0.544412	0.485035	0.397582				No DE
LOC_Os08g04920.2	0	3.39075	1.69537	5.54422	13.8486	9.69639	5.41335	5.11225	5.2628	0.216361	0.171048	0.397685				No DE
LOC_Os01g03090.2	0	0.37675	0.188375	0	0.432767	0.216384	5.41335	0.39325	2.9033	0.93113	0.393568	0.397889				No DE
LOC_Os05g08910.1	0	5.65124	2.82562	5.54422	3.02937	4.2868	2.70667	3.146	2.92634	0.683143	0.97488	0.398144				No DE
LOC_Os03g48770.1	0	12.4327	6.21637	5.54422	74.8687	40.2065	0	6.29199	3.146	0.436275	0.702492	0.3985				No DE
LOC_Os12g16690.1	0	11.6792	5.83962	8.31633	19.0418	13.679	0	11.011	5.50549	0.426994	0.970575	0.39898				No DE
LOC_Os12g29330.1	14.0924	35.7912	24.9418	69.3027	250.572	159.937	18.9467	92.8069	55.8768	0.277266	0.505913	0.399061				No DE
LOC_Os01g41630.1	14.0924	4.14424	9.11834	5.54422	1.73107	3.63764	16.24	4.32575	10.2829	0.411702	0.894486	0.399363				No DE
LOC_Os06g09820.1	2.34874	10.1722	6.26049	0	3.8949	1.94745	2.70667	9.43799	6.07233	0.427674	0.974226	0.399951				No DE
LOC_Os02g07760.2	0	2.63725	1.31862	8.31633	0.865534	4.59093	0	1.17975	0.589874	0.494727	0.664015	0.399957				No DE
LOC_Os07g31340.2	0	1.507	0.753499	8.31633	0.865534	4.59093	0	1.17975	0.589874	0.418961	0.879966	0.399957				No DE
LOC_Os12g24250.1	21.1387	11.3025	16.2206	0	15.1469	7.57343	10.8267	31.46	21.1433	0.439326	0.708643	0.400126				No DE
LOC_Os12g24170.1	21.1387	13.9397	17.5392	0	8.22258	4.11129	13.5334	6.29199	9.91268	0.13328	0.273813	0.400612				No DE
LOC_Os04g01290.2	4.69748	7.53499	6.11623	8.31633	5.62597	6.97115	18.9467	7.47174	13.2092	0.704597	0.35297	0.400767				No DE
LOC_Os06g03820.1	0	3.39075	1.69537	5.54422	4.32767	4.93595	0	4.719	2.3595	0.213812	0.84044	0.401191				No DE
LOC_Os03g11520.1	2.34874	6.40474	4.37674	8.31633	5.19321	6.75477	5.41335	4.719	5.06617	0.450928	0.769445	0.401845				No DE
LOC_Os11g46900.1	11.7437	146.556	79.1496	0	4.32767	2.16384	5.41335	122.694	64.0536	0.371901	0.881367	0.402166				No DE
LOC_Os03g18510.1	16.4412	32.7772	24.6092	27.7211	48.0372	37.8791	21.6534	30.6735	26.1634	0.415764	0.883021	0.402377				No DE
LOC_Os02g29464.1	2.34874	5.65124	3.99999	2.77211	3.8949	3.33351	0	3.146	1.573	0.739141	0.398718	0.402388				No DE
LOC_Os11g26030.1	0	12.4327	6.21637	5.54422	38.949	22.2466	0	8.25824	4.12912	0.463326	0.805988	0.402776				No DE
LOC_Os09g24710.1	0	21.8515	10.9257	0	3.8949	1.94745	2.70667	25.168	13.9373	0.503453	0.865327	0.403184				No DE
LOC_Os09g11450.2	2.34874	8.28849	5.31861	0	6.92428	3.46214	5.41335	10.6177	8.01554	0.723436	0.565105	0.403389				No DE
LOC_Os11g38170.1	2.34874	6.40474	4.37674	0	3.8949	1.94745	2.70667	8.65149	5.67908	0.478652	0.752068	0.40384				No DE
LOC_Os05g46280.1	30.5336	39.9354	35.2345	38.8095	234.127	136.468	21.6534	44.8305	33.2419	0.40926	0.888041	0.40401				No DE
LOC_Os06g01700.1	14.0924	18.4607	16.2766	22.1769	8.22258	15.1997	43.3068	17.6962	30.5015	0.896409	0.387766	0.404133				No DE
LOC_Os05g42424.1	93.9496	102.853	98.4011	63.7585	84.3896	74.0741	81.2002	90.8407	86.0204	0.162757	0.199801	0.404174				No DE
LOC_Os06g02580.1	23.4874	231.324	127.406	2.77211	22.0711	12.4216	16.24	140.39	78.3151	0.385433	0.724342	0.404278				No DE
LOC_Os01g36670.1	2.34874	3.7675	3.05812	11.0884	0.865534	5.97699	0	1.17975	0.589874	0.628644	0.115919	0.404987				No DE
LOC_Os05g04510.1	79.8571	103.229	91.5433	83.1633	131.561	107.362	73.0802	88.4812	80.7807	0.615716	0.52228	0.405075				No DE
LOC_Os06g01650.2	9.39496	23.7352	16.5651	5.54422	13.4158	9.48	10.8267	25.9545	18.3906	0.477682	0.877087	0.405702				No DE
LOC_Os01g63910.2	7.04622	13.9397	10.493	2.77211	2.16384	2.46797	2.70667	12.9772	7.84196	0.146208	0.709938	0.405843				No DE
LOC_Os05g31160.1	2.34874	8.28849	5.31861	5.54422	2.5966	4.07041	8.12002	4.719	6.41951	0.742748	0.7782	0.406119				No DE
LOC_Os01g20110.1	110.391	264.101	187.246	188.503	401.175	294.839	100.147	229.658	164.902	0.498368	0.844697	0.406208				No DE
LOC_Os07g30020.1	9.39496	28.2562	18.8256	0	3.8949	1.94745	2.70667	31.8532	17.2799	0.221743	0.937162	0.406515				No DE
LOC_Os02g06500.1	2.34874	9.79549	6.07211	0	3.8949	1.94745	2.70667	8.25824	5.48246	0.429792	0.910581	0.406626				No DE
LOC_Os06g16980.2	4.69748	5.27449	4.98599	5.54422	0.865534	3.20488	5.41335	5.89874	5.65605	0.528732	0.217499	0.406743				No DE
LOC_Os05g12460.1	2.34874	2.2605	2.30462	5.54422	1.2983	3.42126	0	1.96625	0.983124	0.651469	0.311433	0.406769				No DE
LOC_Os04g33830.1	2.34874	37.675	20.0118	0	3.46214	1.73107	2.70667	45.617	24.1618	0.411262	0.894991	0.406789				No DE
LOC_Os02g42310.1	2.34874	12.8095	7.57911	0	13.4158	6.70789	10.8267	18.876	14.8513	0.927765	0.385372	0.407185				No DE
LOC_Os08g30020.6	21.1387	44.4564	32.7975	27.7211	62.7512	45.2362	21.6534	31.0667	26.3601	0.61432	0.659581	0.407269				No DE
LOC_Os01g61670.1	14.0924	19.2142	16.6533	16.6327	45.0078	30.8202	5.41335	22.022	13.7177	0.429381	0.767666	0.40743				No DE
LOC_Os03g26044.1	4.69748	6.02799	5.36274	5.54422	16.0124	10.7783	2.70667	7.07849	4.89258	0.412616	0.856018	0.408431				No DE
LOC_Os09g01600.2	9.39496	0.753499	5.07423	5.54422	2.5966	4.07041	2.70667	2.3595	2.53309	0.846363	0.616276	0.409064				No DE
LOC_Os11g36150.1	54.021	32.4005	43.2107	16.6327	25.1005	20.8666	59.5468	22.022	40.7844	0.194164	0.921015	0.409211				No DE
LOC_Os01g73000.1	281.849	119.43	200.639	94.2517	67.0789	80.6653	154.28	84.5487	119.415	0.282415	0.455085	0.409213				No DE
LOC_Os01g28450.1	28.1849	111.518	69.8514	0	10.8192	5.40959	8.12002	149.435	78.7774	0.264828	0.923281	0.409289				No DE
LOC_Os08g29110.1	25.8361	90.7966	58.3164	16.6327	19.9073	18.27	18.9467	53.4819	36.2143	0.343326	0.608968	0.409579				No DE
LOC_Os02g32900.1	0	38.0517	19.0258	2.77211	2.16384	2.46797	2.70667	16.5165	9.61158	0.475952	0.687568	0.409945				No DE
LOC_Os06g04710.1	0	6.78149	3.39075	0	3.46214	1.73107	2.70667	5.11225	3.90946	0.705418	0.898577	0.409994				No DE
LOC_Os11g32260.2	14.0924	2.2605	8.17647	77.6191	10.8192	44.2191	16.24	1.573	8.90652	0.399304	0.945294	0.41028				No DE
LOC_Os01g68120.1	9.39496	20.3445	14.8697	19.4048	23.8022	21.6035	18.9467	19.6625	19.3046	0.371959	0.503763	0.410537				No DE
LOC_Os11g03900.1	4.69748	0	2.34874	27.7211	0.432767	14.0769	0	0	0	0.486134	0.42265	0.410634				No DE
LOC_Os02g02424.1	9.39496	2.63725	6.0161	5.54422	2.16384	3.85403	2.70667	1.17975	1.94321	0.624887	0.360697	0.411163				No DE
LOC_Os10g29240.1	4.69748	1.88375	3.29061	5.54422	11.2519	8.39808	5.41335	5.50549	5.45942	0.249663	0.263286	0.411432				No DE
LOC_Os12g22090.1	16.4412	13.9397	15.1905	13.8605	16.8779	15.3692	8.12002	14.9435	11.5318	0.935626	0.420017	0.411761				No DE
LOC_Os03g44210.1	37.5798	27.126	32.3529	22.1769	9.08811	15.6325	32.4801	18.4827	25.4814	0.184003	0.513896	0.412067				No DE
LOC_Os02g11820.3	11.7437	10.9257	11.3347	8.31633	12.1175	10.2169	10.8267	17.303	14.0648	0.623366	0.490912	0.41321				No DE
LOC_Os01g65580.1	0	1.88375	0.941874	0	6.05874	3.02937	10.8267	4.32575	7.57622	0.578142	0.189001	0.413781				No DE
LOC_Os05g46000.1	0	1.88375	0.941874	2.77211	11.6847	7.22841	0	4.32575	2.16287	0.301548	0.656311	0.414038				No DE
LOC_Os01g12710.1	150.319	93.0571	121.688	124.745	33.3231	79.034	213.827	96.3462	155.087	0.511936	0.660116	0.414353				No DE
LOC_Os02g14780.1	0	5.27449	2.63725	2.77211	2.5966	2.68436	2.70667	4.32575	3.51621	0.987377	0.780214	0.414432				No DE
LOC_Os06g03570.1	2.34874	5.27449	3.81162	2.77211	2.5966	2.68436	2.70667	4.32575	3.51621	0.522199	0.876028	0.414432				No DE
LOC_Os09g11240.1	39.9286	39.9354	39.932	58.2143	32.4575	45.3359	35.1868	28.314	31.7504	0.715547	0.140235	0.415311				No DE
LOC_Os10g36470.2	0	10.1722	5.08612	5.54422	8.65534	7.09978	0	6.68524	3.34262	0.741395	0.801469	0.41538				No DE
LOC_Os04g35070.1	2.34874	12.056	7.20236	2.77211	11.2519	7.01203	0	4.32575	2.16287	0.979121	0.443032	0.415485				No DE
LOC_Os02g09420.1	35.2311	0.753499	17.9923	182.959	18.609	100.784	29.7734	2.75275	16.2631	0.42806	0.944259	0.416949				No DE
LOC_Os07g10970.1	2.34874	6.02799	4.18837	2.77211	2.5966	2.68436	2.70667	5.50549	4.10608	0.499937	0.974836	0.417316				No DE
LOC_Os08g25010.1	2.34874	4.52099	3.43487	2.77211	1.73107	2.25159	5.41335	2.3595	3.88642	0.429464	0.832021	0.417525				No DE
LOC_Os09g33690.4	7.04622	10.549	8.7976	5.54422	28.5626	17.0534	0	9.04474	4.52237	0.551749	0.471007	0.417541				No DE
LOC_Os04g35480.1	18.7899	26.7492	22.7696	13.8605	12.983	13.4218	13.5334	29.887	21.7102	0.144675	0.917903	0.417986				No DE
LOC_Os03g15900.2	42.2773	33.154	37.7156	124.745	53.6631	89.204	67.6668	28.7072	48.187	0.287284	0.652914	0.418045				No DE
LOC_Os01g64810.1	2.34874	4.52099	3.43487	2.77211	2.5966	2.68436	2.70667	6.29199	4.49933	0.562145	0.662026	0.418348				No DE
LOC_Os10g11110.1	7.04622	29.7632	18.4047	8.31633	21.6384	14.9773	5.41335	10.2245	7.81892	0.818988	0.458145	0.418523				No DE
LOC_Os03g52660.1	0	31.2702	15.6351	0	4.76044	2.38022	2.70667	30.6735	16.6901	0.490173	0.964459	0.419264				No DE
LOC_Os03g51700.2	0	1.88375	0.941874	2.77211	13.8486	8.31033	2.70667	2.75275	2.72971	0.319983	0.198181	0.419718				No DE
LOC_Os04g33660.2	11.7437	10.549	11.1463	11.0884	0.865534	5.97699	24.3601	7.47174	15.9159	0.420925	0.629888	0.419999				No DE
LOC_Os01g22500.1	4.69748	6.78149	5.73949	5.54422	4.76044	5.15233	0	5.11225	2.55612	0.650568	0.368023	0.421132				No DE
LOC_Os10g28030.2	2.34874	1.507	1.92787	19.4048	0.432767	9.91877	0	0.786499	0.39325	0.488621	0.116723	0.42138				No DE
LOC_Os11g34920.1	54.021	17.3305	35.6757	11.0884	7.35704	9.22274	27.0667	9.43799	18.2524	0.287863	0.482157	0.421798				No DE
LOC_Os05g46250.1	0	4.89774	2.44887	2.77211	39.8146	21.2933	0	5.11225	2.55612	0.419326	0.978581	0.421818				No DE
LOC_Os01g72790.1	4.69748	2.63725	3.66736	2.77211	0.432767	1.60244	5.41335	1.96625	3.6898	0.316327	0.9921	0.421839				No DE
LOC_Os11g31900.3	30.5336	10.549	20.5413	11.0884	3.46214	7.27529	32.4801	7.86499	20.1725	0.340611	0.983554	0.422275				No DE
LOC_Os12g35290.1	0	0.37675	0.188375	2.77211	0.865534	1.81882	8.12002	1.96625	5.04313	0.235369	0.255962	0.422275				No DE
LOC_Os02g08530.1	2.34874	4.89774	3.62324	0	1.2983	0.649151	0	0	0	0.173121	0.104665	0.42265				No DE
LOC_Os05g04530.1	2.34874	1.13025	1.73949	0	0	0	0	0.39325	0.196625	0.103901	0.137527	0.42265				No DE
LOC_Os02g42370.1	2.34874	1.13025	1.73949	0	0	0	0	0.39325	0.196625	0.103901	0.137527	0.42265				No DE
LOC_Os08g31840.3	2.34874	1.13025	1.73949	0	0	0	0	0.39325	0.196625	0.103901	0.137527	0.42265				No DE
LOC_Os03g16740.1	2.34874	1.13025	1.73949	0	0	0	0	0.39325	0.196625	0.103901	0.137527	0.42265				No DE
LOC_Os03g15410.1	2.34874	1.13025	1.73949	0	0	0	0	0.39325	0.196625	0.103901	0.137527	0.42265				No DE
LOC_Os04g23890.1	4.69748	2.2605	3.47899	0	0	0	0	0.786499	0.39325	0.103901	0.137527	0.42265				No DE
LOC_Os07g45760.1	4.69748	1.88375	3.29061	0	0.432767	0.216384	0	0	0	0.163396	0.144261	0.42265				No DE
LOC_Os06g25130.1	2.34874	0.753499	1.55112	0	0.432767	0.216384	0	0	0	0.24767	0.191244	0.42265				No DE
LOC_Os06g01630.1	2.34874	0.753499	1.55112	0	0.432767	0.216384	0	0	0	0.24767	0.191244	0.42265				No DE
LOC_Os01g05660.3	2.34874	0.753499	1.55112	0	0.432767	0.216384	0	0	0	0.24767	0.191244	0.42265				No DE
LOC_Os04g53760.1	4.69748	1.507	3.10224	0	0.432767	0.216384	0	0	0	0.214901	0.191244	0.42265				No DE
LOC_Os09g24460.1	2.34874	1.13025	1.73949	0	0	0	0	0.786499	0.39325	0.103901	0.204509	0.42265				No DE
LOC_Os10g15310.5	2.34874	1.13025	1.73949	0	0	0	0	0.786499	0.39325	0.103901	0.204509	0.42265				No DE
LOC_Os02g31070.3	2.34874	1.13025	1.73949	0	0	0	0	0.786499	0.39325	0.103901	0.204509	0.42265				No DE
LOC_Os01g64350.1	4.69748	1.13025	2.91386	2.77211	0	1.38605	0	0	0	0.568544	0.243934	0.42265				No DE
LOC_Os08g39380.1	2.34874	0.37675	1.36274	0	0.432767	0.216384	0	0	0	0.373878	0.30106	0.42265				No DE
LOC_Os05g08854.2	2.34874	0.37675	1.36274	0	0.432767	0.216384	0	0	0	0.373878	0.30106	0.42265				No DE
LOC_Os06g38680.1	2.34874	0.37675	1.36274	0	1.73107	0.865534	0	0	0	0.741159	0.30106	0.42265				No DE
LOC_Os07g32420.3	2.34874	0.753499	1.55112	0	0	0	0	0.786499	0.39325	0.191244	0.32268	0.42265				No DE
LOC_Os12g34980.1	2.34874	0.753499	1.55112	0	0	0	0	0.786499	0.39325	0.191244	0.32268	0.42265				No DE
LOC_Os02g17650.1	4.69748	1.507	3.10224	0	0	0	0	1.573	0.786499	0.191244	0.32268	0.42265				No DE
LOC_Os02g39030.2	4.69748	0.753499	2.72549	0	0	0	0	0.39325	0.196625	0.30106	0.330087	0.42265				No DE
LOC_Os04g24610.1	2.34874	0.37675	1.36274	0	0	0	0	0.39325	0.196625	0.30106	0.365858	0.42265				No DE
LOC_Os03g53590.1	2.34874	0.37675	1.36274	0	0	0	0	0.39325	0.196625	0.30106	0.365858	0.42265				No DE
LOC_Os03g16130.5	2.34874	0.37675	1.36274	0	0	0	0	0.39325	0.196625	0.30106	0.365858	0.42265				No DE
LOC_Os11g47970.1	2.34874	0.37675	1.36274	0	0	0	0	0.39325	0.196625	0.30106	0.365858	0.42265				No DE
LOC_Os06g09890.3	2.34874	0.37675	1.36274	0	0	0	0	0.39325	0.196625	0.30106	0.365858	0.42265				No DE
LOC_Os03g29830.1	7.04622	1.13025	4.08823	0	0	0	0	1.17975	0.589874	0.30106	0.365858	0.42265				No DE
LOC_Os01g62460.1	4.69748	2.2605	3.47899	0	0	0	0	2.75275	1.37637	0.103901	0.371141	0.42265				No DE
LOC_Os10g30970.1	9.39496	0.37675	4.88585	0	0	0	0	0.39325	0.196625	0.391808	0.407944	0.42265				No DE
LOC_Os09g15430.4	0	0.37675	0.188375	5.54422	0	2.77211	0	0	0	0.45059	0.42265	0.42265				No DE
LOC_Os06g07923.1	0	0.37675	0.188375	5.54422	0	2.77211	0	0	0	0.45059	0.42265	0.42265				No DE
LOC_Os02g07670.3	4.69748	0	2.34874	0	0.432767	0.216384	0	0	0	0.461391	0.42265	0.42265				No DE
LOC_Os12g19680.1	0	0.37675	0.188375	0	3.46214	1.73107	0	0	0	0.469111	0.42265	0.42265				No DE
LOC_Os01g63190.3	0	3.7675	1.88375	0	0.432767	0.216384	0	0	0	0.471961	0.42265	0.42265				No DE
LOC_Os01g61720.7	0	0.37675	0.188375	2.77211	0	1.38605	0	0	0	0.482087	0.42265	0.42265				No DE
LOC_Os08g44150.1	0	0.37675	0.188375	2.77211	0	1.38605	0	0	0	0.482087	0.42265	0.42265				No DE
LOC_Os03g54063.1	0	0.37675	0.188375	2.77211	0	1.38605	0	0	0	0.482087	0.42265	0.42265				No DE
LOC_Os02g52470.1	0	0.37675	0.188375	2.77211	0	1.38605	0	0	0	0.482087	0.42265	0.42265				No DE
LOC_Os11g41820.1	0	0.37675	0.188375	2.77211	0	1.38605	0	0	0	0.482087	0.42265	0.42265				No DE
LOC_Os01g18080.1	0	3.014	1.507	0	0.432767	0.216384	0	0	0	0.485865	0.42265	0.42265				No DE
LOC_Os03g11874.1	0	2.63725	1.31862	0	0.432767	0.216384	0	0	0	0.496169	0.42265	0.42265				No DE
LOC_Os06g03810.1	0	0.37675	0.188375	0	2.16384	1.08192	0	0	0	0.50131	0.42265	0.42265				No DE
LOC_Os09g10910.1	0	2.2605	1.13025	0	0.432767	0.216384	0	0	0	0.510378	0.42265	0.42265				No DE
LOC_Os07g10840.1	0	0.37675	0.188375	0	1.73107	0.865534	0	0	0	0.524471	0.42265	0.42265				No DE
LOC_Os02g30900.1	0	0.37675	0.188375	0	1.73107	0.865534	0	0	0	0.524471	0.42265	0.42265				No DE
LOC_Os07g45570.1	0	0.37675	0.188375	0	1.73107	0.865534	0	0	0	0.524471	0.42265	0.42265				No DE
LOC_Os01g65790.1	0	1.88375	0.941874	0	0.432767	0.216384	0	0	0	0.531134	0.42265	0.42265				No DE
LOC_Os01g62950.1	0	1.88375	0.941874	0	0.432767	0.216384	0	0	0	0.531134	0.42265	0.42265				No DE
LOC_Os03g01540.1	0	1.88375	0.941874	0	0.432767	0.216384	0	0	0	0.531134	0.42265	0.42265				No DE
LOC_Os06g09950.1	0	1.88375	0.941874	0	0.432767	0.216384	0	0	0	0.531134	0.42265	0.42265				No DE
LOC_Os08g01780.1	0	0.753499	0.37675	2.77211	0	1.38605	0	0	0	0.555025	0.42265	0.42265				No DE
LOC_Os08g41840.1	0	0.753499	0.37675	2.77211	0	1.38605	0	0	0	0.555025	0.42265	0.42265				No DE
LOC_Os09g20660.2	0	1.507	0.753499	5.54422	0	2.77211	0	0	0	0.555025	0.42265	0.42265				No DE
LOC_Os11g34150.4	0	0.753499	0.37675	2.77211	0	1.38605	0	0	0	0.555025	0.42265	0.42265				No DE
LOC_Os10g41930.7	2.34874	0	1.17437	8.31633	0	4.15816	0	0	0	0.561216	0.42265	0.42265				No DE
LOC_Os01g10320.1	0	3.014	1.507	0	0.865534	0.432767	0	0	0	0.564006	0.42265	0.42265				No DE
LOC_Os02g28980.1	0	1.507	0.753499	0	0.432767	0.216384	0	0	0	0.564006	0.42265	0.42265				No DE
LOC_Os11g19810.1	0	1.507	0.753499	0	0.432767	0.216384	0	0	0	0.564006	0.42265	0.42265				No DE
LOC_Os05g45720.2	0	1.507	0.753499	0	0.432767	0.216384	0	0	0	0.564006	0.42265	0.42265				No DE
LOC_Os01g12670.4	0	1.507	0.753499	0	0.432767	0.216384	0	0	0	0.564006	0.42265	0.42265				No DE
LOC_Os01g02940.2	0	0.37675	0.188375	0	1.2983	0.649151	0	0	0	0.565784	0.42265	0.42265				No DE
LOC_Os12g43670.1	0	0.37675	0.188375	0	1.2983	0.649151	0	0	0	0.565784	0.42265	0.42265				No DE
LOC_Os08g41440.1	0	0.37675	0.188375	0	1.2983	0.649151	0	0	0	0.565784	0.42265	0.42265				No DE
LOC_Os05g37400.1	0	0.37675	0.188375	0	1.2983	0.649151	0	0	0	0.565784	0.42265	0.42265				No DE
LOC_Os02g13290.1	0	0.37675	0.188375	0	1.2983	0.649151	0	0	0	0.565784	0.42265	0.42265				No DE
LOC_Os02g09990.1	0	0.753499	0.37675	0	2.5966	1.2983	0	0	0	0.565784	0.42265	0.42265				No DE
LOC_Os08g08990.1	0	0.753499	0.37675	0	2.16384	1.08192	0	0	0	0.60092	0.42265	0.42265				No DE
LOC_Os06g50390.1	2.34874	0	1.17437	0	0.865534	0.432767	0	0	0	0.613562	0.42265	0.42265				No DE
LOC_Os01g59750.1	0	1.13025	0.565124	0	3.02937	1.51469	0	0	0	0.616443	0.42265	0.42265				No DE
LOC_Os01g40190.1	0	4.52099	2.2605	0	1.73107	0.865534	0	0	0	0.622623	0.42265	0.42265				No DE
LOC_Os11g11940.1	0	1.13025	0.565124	0	0.432767	0.216384	0	0	0	0.622623	0.42265	0.42265				No DE
LOC_Os08g36790.1	0	1.13025	0.565124	0	0.432767	0.216384	0	0	0	0.622623	0.42265	0.42265				No DE
LOC_Os02g02400.2	0	1.13025	0.565124	0	0.432767	0.216384	0	0	0	0.622623	0.42265	0.42265				No DE
LOC_Os06g05720.1	0	1.13025	0.565124	0	0.432767	0.216384	0	0	0	0.622623	0.42265	0.42265				No DE
LOC_Os07g05174.1	0	1.13025	0.565124	0	0.432767	0.216384	0	0	0	0.622623	0.42265	0.42265				No DE
LOC_Os10g19910.1	0	1.13025	0.565124	0	0.432767	0.216384	0	0	0	0.622623	0.42265	0.42265				No DE
LOC_Os02g30620.3	0	1.13025	0.565124	0	0.432767	0.216384	0	0	0	0.622623	0.42265	0.42265				No DE
LOC_Os02g50360.1	0	1.13025	0.565124	0	0.432767	0.216384	0	0	0	0.622623	0.42265	0.42265				No DE
LOC_Os10g28020.4	0	1.13025	0.565124	0	0.432767	0.216384	0	0	0	0.622623	0.42265	0.42265				No DE
LOC_Os04g37950.1	0	1.13025	0.565124	0	0.432767	0.216384	0	0	0	0.622623	0.42265	0.42265				No DE
LOC_Os02g42590.2	0	1.13025	0.565124	0	0.432767	0.216384	0	0	0	0.622623	0.42265	0.42265				No DE
LOC_Os01g62390.1	0	1.13025	0.565124	0	0.432767	0.216384	0	0	0	0.622623	0.42265	0.42265				No DE
LOC_Os11g18044.1	0	1.13025	0.565124	0	0.432767	0.216384	0	0	0	0.622623	0.42265	0.42265				No DE
LOC_Os12g14080.2	0	1.13025	0.565124	2.77211	0	1.38605	0	0	0	0.638429	0.42265	0.42265				No DE
LOC_Os06g04900.1	0	1.13025	0.565124	0	2.5966	1.2983	0	0	0	0.656185	0.42265	0.42265				No DE
LOC_Os06g46590.2	0	0.37675	0.188375	0	0.865534	0.432767	0	0	0	0.656185	0.42265	0.42265				No DE
LOC_Os11g08370.1	0	0.37675	0.188375	0	0.865534	0.432767	0	0	0	0.656185	0.42265	0.42265				No DE
LOC_Os02g05030.1	0	0.37675	0.188375	0	0.865534	0.432767	0	0	0	0.656185	0.42265	0.42265				No DE
LOC_Os02g09130.1	0	0.37675	0.188375	0	0.865534	0.432767	0	0	0	0.656185	0.42265	0.42265				No DE
LOC_Os08g37010.1	0	0.37675	0.188375	0	0.865534	0.432767	0	0	0	0.656185	0.42265	0.42265				No DE
LOC_Os05g51470.1	0	0.37675	0.188375	0	0.865534	0.432767	0	0	0	0.656185	0.42265	0.42265				No DE
LOC_Os02g55770.6	0	0.753499	0.37675	0	1.73107	0.865534	0	0	0	0.656185	0.42265	0.42265				No DE
LOC_Os08g40919.2	0	0.753499	0.37675	0	1.73107	0.865534	0	0	0	0.656185	0.42265	0.42265				No DE
LOC_Os01g02940.3	0	2.63725	1.31862	0	1.2983	0.649151	0	0	0	0.693422	0.42265	0.42265				No DE
LOC_Os02g12910.1	0	1.13025	0.565124	0	2.16384	1.08192	0	0	0	0.713198	0.42265	0.42265				No DE
LOC_Os08g14000.1	0	1.507	0.753499	2.77211	0	1.38605	0	0	0	0.727234	0.42265	0.42265				No DE
LOC_Os01g46169.3	2.34874	0	1.17437	0	1.2983	0.649151	0	0	0	0.733255	0.42265	0.42265				No DE
LOC_Os04g32970.1	0	0.753499	0.37675	0	0.432767	0.216384	0	0	0	0.74746	0.42265	0.42265				No DE
LOC_Os05g33570.1	0	0.753499	0.37675	0	0.432767	0.216384	0	0	0	0.74746	0.42265	0.42265				No DE
LOC_Os12g43550.1	0	0.753499	0.37675	0	0.432767	0.216384	0	0	0	0.74746	0.42265	0.42265				No DE
LOC_Os02g09920.1	0	0.753499	0.37675	0	0.432767	0.216384	0	0	0	0.74746	0.42265	0.42265				No DE
LOC_Os10g15310.2	0	0.753499	0.37675	0	0.432767	0.216384	0	0	0	0.74746	0.42265	0.42265				No DE
LOC_Os08g28230.1	0	0.753499	0.37675	0	0.432767	0.216384	0	0	0	0.74746	0.42265	0.42265				No DE
LOC_Os02g31230.1	0	0.753499	0.37675	0	0.432767	0.216384	0	0	0	0.74746	0.42265	0.42265				No DE
LOC_Os03g17174.1	0	0.753499	0.37675	0	0.432767	0.216384	0	0	0	0.74746	0.42265	0.42265				No DE
LOC_Os07g38000.2	0	0.753499	0.37675	0	0.432767	0.216384	0	0	0	0.74746	0.42265	0.42265				No DE
LOC_Os02g04750.1	0	0.753499	0.37675	0	0.432767	0.216384	0	0	0	0.74746	0.42265	0.42265				No DE
LOC_Os02g52250.1	0	0.753499	0.37675	0	0.432767	0.216384	0	0	0	0.74746	0.42265	0.42265				No DE
LOC_Os03g51790.1	0	0.753499	0.37675	0	0.432767	0.216384	0	0	0	0.74746	0.42265	0.42265				No DE
LOC_Os06g17560.1	0	0.753499	0.37675	0	0.432767	0.216384	0	0	0	0.74746	0.42265	0.42265				No DE
LOC_Os12g43950.3	0	0.753499	0.37675	0	0.432767	0.216384	0	0	0	0.74746	0.42265	0.42265				No DE
LOC_Os10g20510.1	0	0.753499	0.37675	0	0.432767	0.216384	0	0	0	0.74746	0.42265	0.42265				No DE
LOC_Os11g07060.1	0	0.753499	0.37675	0	0.432767	0.216384	0	0	0	0.74746	0.42265	0.42265				No DE
LOC_Os08g01120.1	0	1.507	0.753499	0	0.865534	0.432767	0	0	0	0.74746	0.42265	0.42265				No DE
LOC_Os01g23610.2	0	1.507	0.753499	0	0.865534	0.432767	0	0	0	0.74746	0.42265	0.42265				No DE
LOC_Os03g02260.1	0	1.507	0.753499	0	0.865534	0.432767	0	0	0	0.74746	0.42265	0.42265				No DE
LOC_Os01g41610.1	0	2.2605	1.13025	0	1.2983	0.649151	0	0	0	0.74746	0.42265	0.42265				No DE
LOC_Os08g03400.1	0	2.2605	1.13025	0	1.2983	0.649151	0	0	0	0.74746	0.42265	0.42265				No DE
LOC_Os01g60850.1	0	0.753499	0.37675	0	1.2983	0.649151	0	0	0	0.751424	0.42265	0.42265				No DE
LOC_Os07g01090.2	0	0.753499	0.37675	0	1.2983	0.649151	0	0	0	0.751424	0.42265	0.42265				No DE
LOC_Os08g21879.1	0	0.753499	0.37675	0	1.2983	0.649151	0	0	0	0.751424	0.42265	0.42265				No DE
LOC_Os05g48040.3	0	0.753499	0.37675	0	1.2983	0.649151	0	0	0	0.751424	0.42265	0.42265				No DE
LOC_Os02g50490.1	0	1.13025	0.565124	0	1.73107	0.865534	0	0	0	0.798708	0.42265	0.42265				No DE
LOC_Os12g44190.1	0	1.88375	0.941874	0	1.2983	0.649151	0	0	0	0.821945	0.42265	0.42265				No DE
LOC_Os08g32160.1	0	3.014	1.507	0	2.16384	1.08192	0	0	0	0.840063	0.42265	0.42265				No DE
LOC_Os07g49480.2	2.34874	0	1.17437	0	1.73107	0.865534	0	0	0	0.851958	0.42265	0.42265				No DE
LOC_Os09g35920.2	0	1.13025	0.565124	0	0.865534	0.432767	0	0	0	0.869637	0.42265	0.42265				No DE
LOC_Os02g12660.1	0	1.13025	0.565124	0	0.865534	0.432767	0	0	0	0.869637	0.42265	0.42265				No DE
LOC_Os09g18320.1	0	1.13025	0.565124	0	0.865534	0.432767	0	0	0	0.869637	0.42265	0.42265				No DE
LOC_Os02g29210.1	2.34874	0	1.17437	2.77211	0	1.38605	0	0	0	0.917884	0.42265	0.42265				No DE
LOC_Os01g73070.2	4.69748	0	2.34874	5.54422	0	2.77211	0	0	0	0.917884	0.42265	0.42265				No DE
LOC_Os07g49360.1	0	1.507	0.753499	0	1.2983	0.649151	0	0	0	0.926015	0.42265	0.42265				No DE
LOC_Os02g50370.1	0	1.507	0.753499	0	1.2983	0.649151	0	0	0	0.926015	0.42265	0.42265				No DE
LOC_Os06g03640.1	0	1.13025	0.565124	0	1.2983	0.649151	0	0	0	0.93113	0.42265	0.42265				No DE
LOC_Os03g37984.2	0	1.13025	0.565124	0	1.2983	0.649151	0	0	0	0.93113	0.42265	0.42265				No DE
LOC_Os11g12740.1	0	1.13025	0.565124	0	1.2983	0.649151	0	0	0	0.93113	0.42265	0.42265				No DE
LOC_Os04g58310.1	0	1.13025	0.565124	0	1.2983	0.649151	0	0	0	0.93113	0.42265	0.42265				No DE
LOC_Os10g32990.1	0	0.753499	0.37675	0	0.865534	0.432767	0	0	0	0.93113	0.42265	0.42265				No DE
LOC_Os07g46840.1	0	2.2605	1.13025	0	2.5966	1.2983	0	0	0	0.93113	0.42265	0.42265				No DE
LOC_Os04g54590.1	0	0.753499	0.37675	0	0.865534	0.432767	0	0	0	0.93113	0.42265	0.42265				No DE
LOC_Os11g09350.1	0	0.753499	0.37675	0	0.865534	0.432767	0	0	0	0.93113	0.42265	0.42265				No DE
LOC_Os08g43150.1	0	0.753499	0.37675	0	0.865534	0.432767	0	0	0	0.93113	0.42265	0.42265				No DE
LOC_Os02g30230.3	0	0.753499	0.37675	0	0.865534	0.432767	0	0	0	0.93113	0.42265	0.42265				No DE
LOC_Os09g28910.1	0	0.753499	0.37675	0	0.865534	0.432767	0	0	0	0.93113	0.42265	0.42265				No DE
LOC_Os02g57120.1	0	0.753499	0.37675	0	0.865534	0.432767	0	0	0	0.93113	0.42265	0.42265				No DE
LOC_Os08g24946.1	0	0.753499	0.37675	0	0.865534	0.432767	0	0	0	0.93113	0.42265	0.42265				No DE
LOC_Os01g25330.3	0	0.753499	0.37675	0	0.865534	0.432767	0	0	0	0.93113	0.42265	0.42265				No DE
LOC_Os01g50040.1	0	0.753499	0.37675	0	0.865534	0.432767	0	0	0	0.93113	0.42265	0.42265				No DE
LOC_Os11g02830.2	0	0.753499	0.37675	0	0.865534	0.432767	0	0	0	0.93113	0.42265	0.42265				No DE
LOC_Os08g10340.1	0	0.37675	0.188375	0	0.432767	0.216384	0	0	0	0.93113	0.42265	0.42265				No DE
LOC_Os01g10920.1	0	0.37675	0.188375	0	0.432767	0.216384	0	0	0	0.93113	0.42265	0.42265				No DE
LOC_Os03g11530.1	0	0.37675	0.188375	0	0.432767	0.216384	0	0	0	0.93113	0.42265	0.42265				No DE
LOC_Os04g23210.1	0	0.37675	0.188375	0	0.432767	0.216384	0	0	0	0.93113	0.42265	0.42265				No DE
LOC_Os05g51420.3	0	0.37675	0.188375	0	0.432767	0.216384	0	0	0	0.93113	0.42265	0.42265				No DE
LOC_Os01g58022.1	0	0.37675	0.188375	0	0.432767	0.216384	0	0	0	0.93113	0.42265	0.42265				No DE
LOC_Os03g51950.2	0	0.37675	0.188375	0	0.432767	0.216384	0	0	0	0.93113	0.42265	0.42265				No DE
LOC_Os11g04070.1	0	0.37675	0.188375	0	0.432767	0.216384	0	0	0	0.93113	0.42265	0.42265				No DE
LOC_Os12g43390.1	0	0.37675	0.188375	0	0.432767	0.216384	0	0	0	0.93113	0.42265	0.42265				No DE
LOC_Os08g29590.1	0	0.37675	0.188375	0	0.432767	0.216384	0	0	0	0.93113	0.42265	0.42265				No DE
LOC_Os01g64170.4	0	0.37675	0.188375	0	0.432767	0.216384	0	0	0	0.93113	0.42265	0.42265				No DE
LOC_Os01g73960.2	0	0.37675	0.188375	0	0.432767	0.216384	0	0	0	0.93113	0.42265	0.42265				No DE
LOC_Os03g01920.1	0	0.37675	0.188375	0	0.432767	0.216384	0	0	0	0.93113	0.42265	0.42265				No DE
LOC_Os05g11090.1	0	0.37675	0.188375	0	0.432767	0.216384	0	0	0	0.93113	0.42265	0.42265				No DE
LOC_Os09g14614.1	0	0.37675	0.188375	0	0.432767	0.216384	0	0	0	0.93113	0.42265	0.42265				No DE
LOC_Os11g11060.1	0	0.37675	0.188375	0	0.432767	0.216384	0	0	0	0.93113	0.42265	0.42265				No DE
LOC_Os08g15090.1	0	0.37675	0.188375	0	0.432767	0.216384	0	0	0	0.93113	0.42265	0.42265				No DE
LOC_Os03g09210.1	0	0.37675	0.188375	0	0.432767	0.216384	0	0	0	0.93113	0.42265	0.42265				No DE
LOC_Os10g32520.4	0	0.37675	0.188375	0	0.432767	0.216384	0	0	0	0.93113	0.42265	0.42265				No DE
LOC_Os03g24860.1	0	0.37675	0.188375	0	0.432767	0.216384	0	0	0	0.93113	0.42265	0.42265				No DE
LOC_Os01g40200.2	0	0.37675	0.188375	0	0.432767	0.216384	0	0	0	0.93113	0.42265	0.42265				No DE
LOC_Os12g26044.3	0	0.37675	0.188375	0	0.432767	0.216384	0	0	0	0.93113	0.42265	0.42265				No DE
LOC_Os02g36360.2	0	0.37675	0.188375	0	0.432767	0.216384	0	0	0	0.93113	0.42265	0.42265				No DE
LOC_Os01g42980.1	0	0.37675	0.188375	0	0.432767	0.216384	0	0	0	0.93113	0.42265	0.42265				No DE
LOC_Os04g32880.5	0	0.37675	0.188375	0	0.432767	0.216384	0	0	0	0.93113	0.42265	0.42265				No DE
LOC_Os03g52070.2	0	1.88375	0.941874	0	2.16384	1.08192	0	0	0	0.93113	0.42265	0.42265				No DE
LOC_Os07g49530.1	0	0.37675	0.188375	0	0.432767	0.216384	0	0	0	0.93113	0.42265	0.42265				No DE
LOC_Os01g31470.1	0	0.37675	0.188375	0	0.432767	0.216384	0	0	0	0.93113	0.42265	0.42265				No DE
LOC_Os01g61410.4	0	0.37675	0.188375	0	0.432767	0.216384	0	0	0	0.93113	0.42265	0.42265				No DE
LOC_Os03g22960.1	0	0.37675	0.188375	0	0.432767	0.216384	0	0	0	0.93113	0.42265	0.42265				No DE
LOC_Os04g02870.2	0	0.37675	0.188375	0	0.432767	0.216384	0	0	0	0.93113	0.42265	0.42265				No DE
LOC_Os04g17064.1	0	0.37675	0.188375	0	0.432767	0.216384	0	0	0	0.93113	0.42265	0.42265				No DE
LOC_Os05g24684.1	0	0.37675	0.188375	0	0.432767	0.216384	0	0	0	0.93113	0.42265	0.42265				No DE
LOC_Os05g41590.1	0	0.37675	0.188375	0	0.432767	0.216384	0	0	0	0.93113	0.42265	0.42265				No DE
LOC_Os05g46140.2	0	0.37675	0.188375	0	0.432767	0.216384	0	0	0	0.93113	0.42265	0.42265				No DE
LOC_Os08g09930.1	0	0.37675	0.188375	0	0.432767	0.216384	0	0	0	0.93113	0.42265	0.42265				No DE
LOC_Os08g43640.2	0	0.37675	0.188375	0	0.432767	0.216384	0	0	0	0.93113	0.42265	0.42265				No DE
LOC_Os09g10950.1	0	0.37675	0.188375	0	0.432767	0.216384	0	0	0	0.93113	0.42265	0.42265				No DE
LOC_Os09g15580.1	0	0.37675	0.188375	0	0.432767	0.216384	0	0	0	0.93113	0.42265	0.42265				No DE
LOC_Os10g39010.4	0	0.37675	0.188375	0	0.432767	0.216384	0	0	0	0.93113	0.42265	0.42265				No DE
LOC_Os02g05510.3	0	0.37675	0.188375	0	0.432767	0.216384	0	0	0	0.93113	0.42265	0.42265				No DE
LOC_Os08g23100.1	0	0.37675	0.188375	0	0.432767	0.216384	0	0	0	0.93113	0.42265	0.42265				No DE
LOC_Os10g41000.2	0	0.37675	0.188375	0	0.432767	0.216384	0	0	0	0.93113	0.42265	0.42265				No DE
LOC_Os11g34190.1	0	0.37675	0.188375	0	0.432767	0.216384	0	0	0	0.93113	0.42265	0.42265				No DE
LOC_Os10g11260.1	0	0.37675	0.188375	0	0.432767	0.216384	0	0	0	0.93113	0.42265	0.42265				No DE
LOC_Os02g42590.3	0	0.37675	0.188375	0	0.432767	0.216384	0	0	0	0.93113	0.42265	0.42265				No DE
LOC_Os12g41350.1	0	0.37675	0.188375	0	0.432767	0.216384	0	0	0	0.93113	0.42265	0.42265				No DE
LOC_Os01g73110.1	0	0.37675	0.188375	0	0.432767	0.216384	0	0	0	0.93113	0.42265	0.42265				No DE
LOC_Os02g02780.1	0	0.37675	0.188375	0	0.432767	0.216384	0	0	0	0.93113	0.42265	0.42265				No DE
LOC_Os02g04750.2	0	0.37675	0.188375	0	0.432767	0.216384	0	0	0	0.93113	0.42265	0.42265				No DE
LOC_Os02g05510.1	0	0.37675	0.188375	0	0.432767	0.216384	0	0	0	0.93113	0.42265	0.42265				No DE
LOC_Os03g02850.2	0	0.37675	0.188375	0	0.432767	0.216384	0	0	0	0.93113	0.42265	0.42265				No DE
LOC_Os03g37950.2	0	0.37675	0.188375	0	0.432767	0.216384	0	0	0	0.93113	0.42265	0.42265				No DE
LOC_Os03g40000.1	0	0.37675	0.188375	0	0.432767	0.216384	0	0	0	0.93113	0.42265	0.42265				No DE
LOC_Os04g39040.1	0	0.37675	0.188375	0	0.432767	0.216384	0	0	0	0.93113	0.42265	0.42265				No DE
LOC_Os04g53680.1	0	0.37675	0.188375	0	0.432767	0.216384	0	0	0	0.93113	0.42265	0.42265				No DE
LOC_Os05g34600.1	0	0.37675	0.188375	0	0.432767	0.216384	0	0	0	0.93113	0.42265	0.42265				No DE
LOC_Os07g10520.1	0	0.37675	0.188375	0	0.432767	0.216384	0	0	0	0.93113	0.42265	0.42265				No DE
[truncated: 7,142 more rows]
