# Supplementary material for: Unraveling regulatory divergence, heterotic malleability, and allelic imbalance switching in rice due to drought stress
Source: Sci Rep. 2021 Jun 29;11:13489. doi: 10.1038/s41598-021-92938-x (PMC8241847; doi:10.1038/s41598-021-92938-x)
Supplement: Supplementary file 22 — Supplementary Information 22. [file 41598_2021_92938_MOESM22_ESM.xlsx]

## Sheet: FDR
Name	fromAPO_ctrl	fromIR64_ctrl	F1apo+F1ir64	LOG.F1IR64_F1APO.	fdr.binomF.trtC	fromAPO_stress	fromIR64_stress	F1Apo+F1IR64	LOG_F1IR64overF1APO	fdr.binomF.trtS	classification
LOC_Os07g38230.1	7	30	37	2.09954	0.00124236	34	11	45	-1.62803	0.00425714	CIS control/stress
LOC_Os07g48970.2	74	15	89	-2.30256	2.49e-09	15	41	56	1.45066	0.00365971	CIS control/stress
LOC_Os02g40860.1	18	59	77	1.71272	3.02e-05	65	23	88	-1.49881	6.83e-05	CIS control/stress
LOC_Os01g72940.1	22	56	78	1.34792	0.000993511	34	11	45	-1.62803	0.00425714	CIS control/stress
LOC_Os01g23620.1	22	63	85	1.51785	8.43e-05	61	23	84	-1.40718	0.000295936	CIS control/stress
LOC_Os02g57270.1	22	63	85	1.51785	8.43e-05	53	23	76	-1.20436	0.00403458	CIS control/stress
LOC_Os01g41420.1	85	41	126	-1.05184	0.000741098	57	120	177	1.074	2.33e-05	CIS control/stress
LOC_Os01g01790.1	114	67	181	-0.766801	0.00339363	42	79	121	0.911463	0.00449749	CIS control/stress
LOC_Os03g22370.1	916	1357	2273	0.567001	5.74e-19	1193	866	2059	-0.462155	1.12e-11	CIS control/stress
LOC_Os03g17070.1	5431	4030	9461	-0.430438	2.33e-45	2577	3417	5994	0.407038	7.14e-26	CIS control/stress
LOC_Os08g27840.1	4906	4434	9340	-0.145938	1.13e-05	4048	4516	8564	0.157836	4.67e-06	CIS control/stress
LOC_Os12g19470.1	34673	30203	64876	-0.199121	5.08e-67	31558	29676	61234	-0.0887091	5.87e-13	CIS control/stress
LOC_Os09g17740.1	10094	10888	20982	0.109241	5.6e-07	10087	11398	21485	0.176284	1.04e-17	CIS control/stress
LOC_Os12g19470.2	34754	30719	65473	-0.178048	3.68e-54	32311	29259	61570	-0.143145	4.39e-33	CIS control/stress
LOC_Os12g19381.1	114368	97531	211899	-0.229751	2.08e-290	105616	94642	200258	-0.158276	1.47e-130	CIS control/stress
LOC_Os03g52840.1	1353	1550	2903	0.196106	0.00170523	1326	1527	2853	0.203619	0.00109694	CIS control/stress
LOC_Os01g05490.1	3596	3982	7578	0.1471	8.39e-05	3402	4235	7637	0.315979	4.77e-20	CIS control/stress
LOC_Os01g05490.2	3615	4026	7641	0.155352	2.7e-05	3348	4148	7496	0.309116	7.23e-19	CIS control/stress
LOC_Os08g39150.1	1092	1298	2390	0.249318	0.000218844	1190	1362	2552	0.194765	0.00377228	CIS control/stress
LOC_Os11g46240.1	938	797	1735	-0.235008	0.0043657	882	694	1576	-0.345843	2.25e-05	CIS control/stress
LOC_Os01g24690.3	780	634	1414	-0.298991	0.000764145	817	664	1481	-0.299153	0.000494059	CIS control/stress
LOC_Os01g63620.1	1129	1401	2530	0.311411	8.79e-07	1498	1838	3336	0.295099	5.67e-08	CIS control/stress
LOC_Os04g05080.1	1081	827	1908	-0.386407	9.37e-08	1133	960	2093	-0.239042	0.0010336	CIS control/stress
LOC_Os08g41990.1	1158	1327	2485	0.196533	0.0042393	1205	1677	2882	0.47685	3.7e-17	CIS control/stress
LOC_Os05g41640.2	1026	1246	2272	0.280273	4.05e-05	886	1136	2022	0.358584	3.56e-07	CIS control/stress
LOC_Os12g41715.1	978	819	1797	-0.255971	0.00124658	1220	923	2143	-0.402479	2.31e-09	CIS control/stress
LOC_Os08g30020.2	743	916	1659	0.301985	0.000193286	441	559	1000	0.34207	0.00128427	CIS control/stress
LOC_Os03g48920.1	526	645	1171	0.294236	0.00323437	620	840	1460	0.438121	1.21e-07	CIS control/stress
LOC_Os08g27840.2	3199	3778	6977	0.240002	7.95e-11	2683	4036	6719	0.589079	1.31e-59	CIS control/stress
LOC_Os04g31700.1	489	378	867	-0.371448	0.00121139	669	506	1175	-0.402869	2.09e-05	CIS control/stress
LOC_Os02g47510.1	2313	1561	3874	-0.567295	4.47e-32	2459	2033	4492	-0.274462	3.34e-09	CIS control/stress
LOC_Os06g02500.1	441	634	1075	0.523704	6.3e-08	494	608	1102	0.29956	0.00352623	CIS control/stress
LOC_Os06g16270.1	838	641	1479	-0.386626	3.88e-06	1049	791	1840	-0.407265	2.72e-08	CIS control/stress
LOC_Os08g39350.1	1158	1724	2882	0.574125	1.66e-24	1334	1620	2954	0.280235	1.72e-06	CIS control/stress
LOC_Os07g10490.1	515	408	923	-0.336003	0.00286414	483	345	828	-0.485427	1.76e-05	CIS control/stress
LOC_Os09g08390.1	570	764	1334	0.422611	1.48e-06	490	641	1131	0.387543	6.42e-05	CIS control/stress
LOC_Os05g42424.1	629	775	1404	0.301136	0.000727199	399	585	984	0.552048	4.48e-08	CIS control/stress
LOC_Os12g22030.2	489	615	1104	0.330752	0.00109722	566	803	1369	0.504598	2.46e-09	CIS control/stress
LOC_Os07g30670.2	530	649	1179	0.292226	0.00336411	540	803	1343	0.572441	1.36e-11	CIS control/stress
LOC_Os08g43170.1	1390	882	2272	-0.656234	4.51e-25	1197	1001	2198	-0.257981	0.000235562	CIS control/stress
LOC_Os08g30020.4	750	1045	1795	0.47854	6.42e-11	467	608	1075	0.380649	0.000145839	CIS control/stress
LOC_Os02g13130.3	1364	945	2309	-0.529457	6.78e-17	1281	1009	2290	-0.344344	1.83e-07	CIS control/stress
LOC_Os10g33170.1	342	256	598	-0.417853	0.00298204	312	229	541	-0.446198	0.00233251	CIS control/stress
LOC_Os02g17390.1	669	1001	1670	0.581364	9.85e-15	943	1185	2128	0.329557	1.88e-06	CIS control/stress
LOC_Os10g41400.1	1662	1275	2937	-0.382423	1.84e-11	1577	1114	2691	-0.501433	1.14e-17	CIS control/stress
LOC_Os02g39795.1	555	682	1237	0.297284	0.00205643	471	743	1214	0.657635	1.22e-13	CIS control/stress
LOC_Os10g41940.1	647	482	1129	-0.424733	1.09e-05	844	611	1455	-0.466071	1.58e-08	CIS control/stress
LOC_Os03g22050.2	364	497	861	0.449307	5.95e-05	334	454	788	0.442844	0.000165187	CIS control/stress
LOC_Os02g15660.1	677	875	1552	0.370127	6.1e-06	604	878	1482	0.539672	2.09e-11	CIS control/stress
LOC_Os08g01380.1	2791	2154	4945	-0.373764	3.58e-18	3637	2494	6131	-0.544287	1.2e-46	CIS control/stress
LOC_Os01g26160.1	419	582	1001	0.474069	3.37e-06	407	548	955	0.429147	4.7e-05	CIS control/stress
LOC_Os11g11790.1	515	671	1186	0.38174	5.95e-05	460	668	1128	0.538214	9.34e-09	CIS control/stress
LOC_Os01g73580.1	1272	886	2158	-0.52172	2.22e-15	1239	934	2173	-0.407682	1.02e-09	CIS control/stress
LOC_Os06g06980.1	901	660	1561	-0.449061	1.76e-08	912	653	1565	-0.481951	9.98e-10	CIS control/stress
LOC_Os06g43860.4	1180	853	2033	-0.468169	8.21e-12	1323	953	2276	-0.473265	1.89e-13	CIS control/stress
LOC_Os06g43860.2	1202	905	2107	-0.409447	1.75e-09	1524	1043	2567	-0.547124	6.24e-20	CIS control/stress
LOC_Os06g03514.1	375	478	853	0.35012	0.00282734	376	593	969	0.657299	5.66e-11	CIS control/stress
LOC_Os07g30670.3	441	560	1001	0.344648	0.00124232	502	803	1305	0.677713	1.75e-15	CIS control/stress
LOC_Os02g16640.1	610	853	1463	0.483736	3.66e-09	555	776	1331	0.483569	2.15e-08	CIS control/stress
LOC_Os11g35870.4	228	319	547	0.484523	0.000772579	236	330	566	0.483679	0.000567704	CIS control/stress
LOC_Os06g09390.2	261	356	617	0.447827	0.000995617	239	345	584	0.529586	0.000103154	CIS control/stress
LOC_Os04g11820.1	684	504	1188	-0.440573	2.35e-06	547	375	922	-0.54465	2.03e-07	CIS control/stress
LOC_Os07g04180.2	1000	1357	2357	0.440421	4.03e-12	540	791	1331	0.550718	1.08e-10	CIS control/stress
LOC_Os04g38390.1	1783	2284	4067	0.357256	8.83e-14	1490	2400	3890	0.687722	9.79e-47	CIS control/stress
LOC_Os01g03549.1	449	345	794	-0.380119	0.00157949	623	398	1021	-0.646464	3.48e-11	CIS control/stress
LOC_Os04g38480.1	577	404	981	-0.514216	4.77e-07	429	308	737	-0.478047	7.45e-05	CIS control/stress
LOC_Os02g13140.1	320	512	832	0.678072	4.98e-10	361	465	826	0.365232	0.00190501	CIS control/stress
LOC_Os08g14580.1	864	1242	2106	0.523562	4.05e-15	893	1253	2146	0.488654	1.69e-13	CIS control/stress
LOC_Os01g73000.1	563	445	1008	-0.33933	0.00142736	646	383	1029	-0.75419	5.09e-15	CIS control/stress
LOC_Os03g38000.2	379	541	920	0.513431	1.27e-06	353	499	852	0.499372	6.42e-06	CIS control/stress
LOC_Os02g17360.1	493	363	856	-0.441618	8.58e-05	422	281	703	-0.586673	1.32e-06	CIS control/stress
LOC_Os08g01380.2	2993	2195	5188	-0.447371	5.55e-27	3751	2445	6196	-0.617441	2.95e-60	CIS control/stress
LOC_Os08g42980.1	279	400	679	0.519735	3.71e-05	228	330	558	0.533432	0.000139027	CIS control/stress
LOC_Os07g49330.1	302	478	780	0.662462	4.91e-09	437	585	1022	0.420803	3.49e-05	CIS control/stress
LOC_Os11g24450.1	232	345	577	0.572472	2.89e-05	232	326	558	0.490747	0.000508065	CIS control/stress
LOC_Os02g42350.1	515	330	845	-0.642106	3.37e-09	525	386	911	-0.443717	3.9e-05	CIS control/stress
LOC_Os05g41460.2	519	678	1197	0.385551	4.54e-05	1076	1804	2880	0.745521	1.72e-40	CIS control/stress
LOC_Os08g14450.1	1537	2447	3984	0.670897	1.22e-45	2007	2704	4711	0.430055	1.01e-22	CIS control/stress
LOC_Os09g38960.2	298	441	739	0.565466	1.95e-06	296	424	720	0.518467	1.98e-05	CIS control/stress
LOC_Os11g25780.1	154	226	380	0.553392	0.00162483	182	263	445	0.531124	0.000886651	CIS control/stress
LOC_Os03g22270.1	423	812	1235	0.940822	3.31e-27	631	784	1415	0.313214	0.000378689	CIS control/stress
LOC_Os02g57180.2	603	441	1044	-0.451379	6.54e-06	737	465	1202	-0.664434	8.99e-14	CIS control/stress
LOC_Os06g43860.1	1541	1101	2642	-0.485052	2.72e-16	1802	1163	2965	-0.631748	2.59e-30	CIS control/stress
LOC_Os01g04409.1	1048	652	1700	-0.684695	1.88e-20	939	683	1622	-0.45924	3.36e-09	CIS control/stress
LOC_Os08g14940.1	1342	1909	3251	0.508432	7.7e-22	1509	2322	3831	0.621775	7.04e-38	CIS control/stress
LOC_Os12g43600.1	960	649	1609	-0.564816	1.88e-13	715	484	1199	-0.562936	4.39e-10	CIS control/stress
LOC_Os01g20110.1	894	1513	2407	0.759065	4.37e-35	996	1347	2343	0.435532	8.19e-12	CIS control/stress
LOC_Os02g39790.1	515	693	1208	0.428283	3.92e-06	448	765	1213	0.771961	1.99e-18	CIS control/stress
LOC_Os02g13130.1	938	649	1587	-0.531369	8.02e-12	981	634	1615	-0.62977	1.37e-16	CIS control/stress
LOC_Os01g02960.1	184	289	473	0.651364	1.61e-05	236	338	574	0.518236	0.000180041	CIS control/stress
LOC_Os12g35340.1	213	289	502	0.440216	0.00451646	160	274	434	0.776104	5.78e-07	CIS control/stress
LOC_Os07g38420.1	287	178	465	-0.689173	5.46e-06	346	244	590	-0.503891	0.000230307	CIS control/stress
LOC_Os03g36550.1	283	389	672	0.458968	0.000374538	277	469	746	0.759702	3.65e-11	CIS control/stress
LOC_Os01g24090.2	239	348	587	0.542077	6.92e-05	247	386	633	0.64409	4.37e-07	CIS control/stress
LOC_Os08g31228.1	279	456	735	0.708769	1.16e-09	429	604	1033	0.493571	6.67e-07	CIS control/stress
LOC_Os07g49110.1	798	571	1369	-0.482898	1.42e-08	844	506	1350	-0.738106	8.44e-19	CIS control/stress
LOC_Os02g13130.2	1291	860	2151	-0.58608	3.82e-19	1174	769	1943	-0.610377	1.02e-18	CIS control/stress
LOC_Os01g26160.2	342	549	891	0.68281	7.51e-11	353	510	863	0.530829	1.14e-06	CIS control/stress
LOC_Os02g52260.1	511	838	1349	0.713627	1.21e-17	677	964	1641	0.509877	2.64e-11	CIS control/stress
LOC_Os12g35630.3	2629	1809	4438	-0.539322	2.92e-33	2543	1579	4122	-0.68752	1.76e-49	CIS control/stress
LOC_Os02g52390.1	261	412	673	0.658595	9.13e-08	236	349	585	0.56444	3.13e-05	CIS control/stress
LOC_Os12g21700.1	184	271	455	0.558587	0.000398656	160	255	415	0.672425	3.27e-05	CIS control/stress
LOC_Os07g47510.1	199	282	481	0.502927	0.00117969	243	409	652	0.751145	1.29e-09	CIS control/stress
LOC_Os03g17100.1	177	119	296	-0.572788	0.00490348	160	101	261	-0.663717	0.00180144	CIS control/stress
LOC_Os01g09890.1	335	552	887	0.720507	6.07e-12	426	615	1041	0.529733	6.8e-08	CIS control/stress
LOC_Os11g33320.1	217	293	510	0.433206	0.00490348	179	334	513	0.899889	1.24e-10	CIS control/stress
LOC_Os03g38000.1	386	645	1031	0.740698	1.46e-14	414	600	1014	0.535332	7.48e-08	CIS control/stress
LOC_Os04g55930.1	287	482	769	0.747982	3.71e-11	410	593	1003	0.532408	1.08e-07	CIS control/stress
LOC_Os08g31970.1	217	137	354	-0.663519	0.000202372	182	120	302	-0.600904	0.00242024	CIS control/stress
LOC_Os06g16280.1	210	315	525	0.584963	4.92e-05	182	293	475	0.686962	4.2e-06	CIS control/stress
LOC_Os11g12330.1	504	289	793	-0.802354	4.26e-13	319	225	544	-0.503631	0.000424858	CIS control/stress
LOC_Os09g27030.2	3795	6769	10564	0.834843	5.45e-184	3839	5394	9233	0.490625	3.19e-57	CIS control/stress
LOC_Os09g08390.3	533	775	1308	0.540061	4.02e-10	448	758	1206	0.758699	9.77e-18	CIS control/stress
LOC_Os11g44990.1	375	745	1120	0.99035	3.48e-27	391	521	912	0.414115	0.000144243	CIS control/stress
LOC_Os02g01150.4	342	252	594	-0.440573	0.00159054	323	169	492	-0.934511	6.18e-11	CIS control/stress
LOC_Os01g01870.1	471	708	1179	0.588022	9.64e-11	426	694	1120	0.704082	2.48e-14	CIS control/stress
LOC_Os07g01030.1	423	208	631	-1.02407	1.9e-16	403	304	707	-0.406709	0.00134664	CIS control/stress
LOC_Os12g39630.1	110	196	306	0.83335	1.08e-05	312	443	755	0.505761	2e-05	CIS control/stress
LOC_Os08g06040.1	489	853	1342	0.802711	6.51e-22	703	1013	1716	0.527038	1.46e-12	CIS control/stress
LOC_Os11g34950.2	169	100	269	-0.757023	0.000246236	217	146	363	-0.571727	0.00137706	CIS control/stress
LOC_Os09g08390.2	456	760	1216	0.736966	6.14e-17	422	638	1060	0.596313	5.55e-10	CIS control/stress
LOC_Os12g16250.1	107	185	292	0.789914	5.39e-05	236	349	585	0.56444	3.13e-05	CIS control/stress
LOC_Os02g33500.1	651	1042	1693	0.678626	5.01e-20	680	1073	1753	0.658043	1.59e-19	CIS control/stress
LOC_Os10g35840.1	143	85	228	-0.75048	0.000988663	160	105	265	-0.607683	0.00448281	CIS control/stress
LOC_Os11g02400.2	63	119	182	0.917538	0.000312569	353	499	852	0.499372	6.42e-06	CIS control/stress
LOC_Os11g42790.1	3427	5780	9207	0.754123	7.14e-132	3736	5694	9430	0.607948	7.09e-89	CIS control/stress
LOC_Os08g14770.1	228	130	358	-0.810522	2.97e-06	201	135	336	-0.574236	0.00212959	CIS control/stress
LOC_Os08g14195.1	927	638	1565	-0.539013	5.57e-12	1421	776	2197	-0.872778	8.61e-42	CIS control/stress
LOC_Os05g01110.1	1055	638	1693	-0.725615	9.62e-23	1011	645	1656	-0.648412	5.82e-18	CIS control/stress
LOC_Os12g20150.1	261	393	654	0.59048	3.24e-06	213	371	584	0.800566	9.98e-10	CIS control/stress
LOC_Os01g57340.1	324	612	936	0.917538	9.05e-20	312	446	758	0.515498	1.24e-05	CIS control/stress
LOC_Os07g01020.1	1353	2376	3729	0.812373	9.84e-62	1136	1703	2839	0.584116	5.85e-25	CIS control/stress
LOC_Os07g38160.1	103	185	288	0.844881	1.58e-05	129	191	320	0.566202	0.00338496	CIS control/stress
LOC_Os01g24060.1	235	141	376	-0.736966	1.46e-05	201	128	329	-0.651052	0.000445533	CIS control/stress
LOC_Os02g17360.2	614	334	948	-0.878391	1.89e-18	429	293	722	-0.550077	4.89e-06	CIS control/stress
LOC_Os01g59860.1	121	189	310	0.643379	0.000894416	148	251	399	0.76209	3.01e-06	CIS control/stress
LOC_Os11g05530.1	401	219	620	-0.872671	4.81e-12	300	203	503	-0.563483	0.000135449	CIS control/stress
LOC_Os01g32790.1	291	189	480	-0.622633	3.64e-05	274	158	432	-0.794251	3.18e-07	CIS control/stress
LOC_Os03g02090.1	276	404	680	0.549687	1.1e-05	243	454	697	0.901736	2.48e-14	CIS control/stress
LOC_Os05g35740.3	368	234	602	-0.653197	6.7e-07	490	289	779	-0.761712	1.07e-11	CIS control/stress
LOC_Os11g09310.1	335	515	850	0.620411	1.11e-08	338	593	931	0.811009	1.31e-15	CIS control/stress
LOC_Os08g32930.2	791	471	1262	-0.747951	4.62e-18	338	210	548	-0.686634	5.94e-07	CIS control/stress
LOC_Os09g19910.1	728	467	1195	-0.640516	8.69e-13	859	488	1347	-0.815777	1.15e-22	CIS control/stress
LOC_Os07g49330.3	320	630	950	0.97728	1.51e-22	407	593	1000	0.543003	5.92e-08	CIS control/stress
LOC_Os11g28300.3	107	204	311	0.930958	5.25e-07	167	248	415	0.570492	0.00052224	CIS control/stress
LOC_Os11g46870.1	265	145	410	-0.869939	4.81e-08	357	233	590	-0.615594	3.93e-06	CIS control/stress
LOC_Os11g45790.1	265	167	432	-0.666144	2.77e-05	224	128	352	-0.807355	3.7e-06	CIS control/stress
LOC_Os05g41610.1	70	130	200	0.893085	0.00021369	103	158	261	0.61728	0.00419721	CIS control/stress
LOC_Os04g10460.1	342	178	520	-0.942119	1.08e-11	338	225	563	-0.587098	2.07e-05	CIS control/stress
LOC_Os04g11390.1	121	204	325	0.753562	4.56e-05	99	165	264	0.736966	0.000403996	CIS control/stress
LOC_Os06g43350.1	305	193	498	-0.660208	6.5e-06	152	83	235	-0.872888	6.42e-05	CIS control/stress
LOC_Os03g27120.1	393	678	1071	0.786756	6.39e-17	167	278	445	0.735237	1.78e-06	CIS control/stress
LOC_Os01g12100.1	390	159	549	-1.29445	6.63e-22	281	206	487	-0.447926	0.0041187	CIS control/stress
LOC_Os06g03486.1	1464	868	2332	-0.754149	1.41e-33	1604	938	2542	-0.774014	1.94e-38	CIS control/stress
LOC_Os02g30050.1	279	141	420	-0.98457	2.65e-10	255	169	424	-0.593474	0.000254293	CIS control/stress
LOC_Os03g01750.4	191	356	547	0.898305	2.99e-11	274	431	705	0.653512	4.91e-08	CIS control/stress
LOC_Os08g32130.1	243	108	351	-1.16993	8.38e-12	228	161	389	-0.501973	0.00419721	CIS control/stress
LOC_Os02g50240.1	519	334	853	-0.635886	4.02e-09	342	180	522	-0.925999	2.21e-11	CIS control/stress
LOC_Os08g31970.2	199	122	321	-0.705887	0.000166855	255	143	398	-0.834482	2.64e-07	CIS control/stress
LOC_Os08g42050.1	132	248	380	0.909802	4.12e-08	179	281	460	0.650611	2.14e-05	CIS control/stress
LOC_Os06g02510.1	110	63	173	-0.80408	0.00264558	125	75	200	-0.736966	0.00272526	CIS control/stress
LOC_Os05g07640.1	279	489	768	0.809569	6.58e-13	399	664	1063	0.734794	9.16e-15	CIS control/stress
LOC_Os02g13100.1	596	393	989	-0.600783	1.91e-09	555	278	833	-0.997403	1.49e-20	CIS control/stress
LOC_Os06g43640.2	173	100	273	-0.790772	9.87e-05	186	109	295	-0.770974	6.93e-05	CIS control/stress
LOC_Os07g40550.3	85	141	226	0.73016	0.00149332	61	109	170	0.837447	0.0017054	CIS control/stress
LOC_Os06g03682.1	180	85	265	-1.08246	7.63e-08	194	131	325	-0.56649	0.0030603	CIS control/stress
LOC_Os04g34976.2	92	152	244	0.724366	0.000986798	91	165	256	0.858528	3.69e-05	CIS control/stress
LOC_Os02g32580.1	96	178	274	0.890771	8.95e-06	217	353	570	0.701973	1.72e-07	CIS control/stress
LOC_Os01g73970.1	243	171	414	-0.50696	0.00281774	247	105	352	-1.23412	5.12e-13	CIS control/stress
LOC_Os02g38900.1	158	304	462	0.944147	1.84e-10	198	315	513	0.669851	2.87e-06	CIS control/stress
LOC_Os02g12890.1	268	389	657	0.537537	2.67e-05	91	206	297	1.17871	3.47e-10	CIS control/stress
LOC_Os02g42290.1	188	122	310	-0.623852	0.0013656	243	120	363	-1.01792	1.59e-09	CIS control/stress
LOC_Os05g07650.1	769	1220	1989	0.665826	1.28e-22	654	1271	1925	0.958601	9.27e-44	CIS control/stress
LOC_Os12g35620.1	184	122	306	-0.592825	0.00281741	232	109	341	-1.0898	3.95e-10	CIS control/stress
LOC_Os12g35630.1	6700	3767	10467	-0.830745	1.35e-180	5857	3402	9259	-0.783779	8.04e-143	CIS control/stress
LOC_Os05g35740.1	449	245	694	-0.873934	1.75e-13	445	263	708	-0.758743	1.34e-10	CIS control/stress
LOC_Os11g02400.1	55	126	181	1.19592	1.67e-06	281	413	694	0.555572	6.19e-06	CIS control/stress
LOC_Os01g19760.1	59	111	170	0.911773	0.000554707	72	120	192	0.736966	0.00351581	CIS control/stress
LOC_Os06g03770.1	191	104	295	-0.876989	5.32e-06	160	94	254	-0.767339	0.000299389	CIS control/stress
LOC_Os11g38040.1	74	148	222	1	8.34e-06	106	169	275	0.672959	0.00106469	CIS control/stress
LOC_Os02g57180.1	724	393	1117	-0.88146	7.99e-22	718	420	1138	-0.773595	2.15e-17	CIS control/stress
LOC_Os06g07540.1	158	89	247	-0.828047	0.000111933	179	101	280	-0.825604	3.27e-05	CIS control/stress
LOC_Os06g01950.1	132	78	210	-0.758992	0.00149332	99	53	152	-0.901436	0.00142311	CIS control/stress
LOC_Os02g27592.2	103	56	159	-0.879146	0.00150866	110	64	174	-0.78136	0.00327413	CIS control/stress
LOC_Os09g14670.1	272	408	680	0.584963	2.46e-06	144	326	470	1.1788	6.72e-16	CIS control/stress
LOC_Os08g32930.1	857	460	1317	-0.897661	1.51e-26	308	180	488	-0.774933	9.68e-08	CIS control/stress
LOC_Os05g31230.1	125	248	373	0.988412	2.97e-09	156	255	411	0.708951	1.17e-05	CIS control/stress
LOC_Os02g35500.1	210	111	321	-0.91983	4.6e-07	270	158	428	-0.773035	7.89e-07	CIS control/stress
LOC_Os11g30210.1	257	519	776	1.01397	8.72e-20	300	488	788	0.701919	3.61e-10	CIS control/stress
LOC_Os08g29124.1	526	297	823	-0.8246	2.71e-14	593	326	919	-0.86316	2.51e-17	CIS control/stress
LOC_Os06g09370.3	66	115	181	0.801096	0.00204081	61	113	174	0.889442	0.000625224	CIS control/stress
LOC_Os03g02020.2	397	812	1209	1.03234	1.11e-31	517	836	1353	0.693339	9.48e-17	CIS control/stress
LOC_Os12g13320.1	320	211	531	-0.600829	2.57e-05	410	176	586	-1.22005	5.41e-21	CIS control/stress
LOC_Os06g09450.6	165	85	250	-0.956931	5.32e-06	160	94	254	-0.767339	0.000299389	CIS control/stress
LOC_Os11g38650.1	279	185	464	-0.59274	0.00012345	236	98	334	-1.26793	5.69e-13	CIS control/stress
LOC_Os12g20144.1	371	693	1064	0.901436	1.08e-21	422	754	1176	0.837322	8.05e-21	CIS control/stress
LOC_Os06g09370.1	66	137	203	1.05364	7.64e-06	95	158	253	0.733925	0.000569172	CIS control/stress
LOC_Os02g40130.1	147	63	210	-1.22239	9.17e-08	163	105	268	-0.634483	0.00260619	CIS control/stress
LOC_Os01g41800.1	1162	660	1822	-0.816072	1.4e-30	1045	540	1585	-0.952472	1.21e-35	CIS control/stress
LOC_Os01g37130.1	239	419	658	0.80994	4.02e-11	239	480	719	1.00602	4.47e-18	CIS control/stress
LOC_Os01g36640.1	213	122	335	-0.803972	8.23e-06	243	120	363	-1.01792	1.59e-09	CIS control/stress
LOC_Os03g06520.1	132	226	358	0.775785	8.37e-06	163	341	504	1.0649	3.61e-14	CIS control/stress
LOC_Os11g45090.1	787	489	1276	-0.686529	1.57e-15	737	319	1056	-1.20811	5.69e-37	CIS control/stress
LOC_Os10g36250.1	897	419	1316	-1.09816	1.2e-38	863	510	1373	-0.758863	3.88e-20	CIS control/stress
LOC_Os03g15920.3	136	237	373	0.80128	2.29e-06	182	379	561	1.05826	1.48e-15	CIS control/stress
LOC_Os09g36080.1	221	93	314	-1.24874	6.96e-12	186	116	302	-0.681178	0.000441465	CIS control/stress
LOC_Os01g02170.2	85	163	248	0.939337	8.95e-06	84	158	242	0.911463	2.14e-05	CIS control/stress
LOC_Os02g16630.1	243	156	399	-0.63941	0.000128794	228	90	318	-1.34104	1.23e-13	CIS control/stress
LOC_Os06g43660.2	180	115	295	-0.646363	0.00121242	285	113	398	-1.33464	7.59e-17	CIS control/stress
LOC_Os02g05930.1	331	630	961	0.928521	9.76e-21	346	660	1006	0.931694	8.22e-22	CIS control/stress
LOC_Os05g02260.1	993	500	1493	-0.989866	4.13e-36	1110	604	1714	-0.877939	4.93e-33	CIS control/stress
LOC_Os05g02260.4	802	389	1191	-1.04383	7.4e-32	730	409	1139	-0.835796	4.13e-20	CIS control/stress
LOC_Os11g11960.1	324	145	469	-1.15994	2.02e-15	228	135	363	-0.756074	1.18e-05	CIS control/stress
LOC_Os08g18000.1	40	78	118	0.963474	0.00342735	42	79	121	0.911463	0.00449749	CIS control/stress
LOC_Os02g02860.1	180	311	491	0.788918	5.33e-08	201	435	636	1.11382	2.63e-19	CIS control/stress
LOC_Os01g38480.2	750	371	1121	-1.01547	1.65e-28	874	473	1347	-0.885793	1.8e-26	CIS control/stress
LOC_Os04g53190.2	125	63	188	-0.988504	6.5e-05	163	86	249	-0.922463	1.18e-05	CIS control/stress
LOC_Os11g24630.1	162	93	255	-0.800691	0.000152041	289	131	420	-1.1415	1.88e-13	CIS control/stress
LOC_Os11g31900.1	364	133	497	-1.45251	2.6e-24	285	184	469	-0.631256	3.27e-05	CIS control/stress
LOC_Os05g31490.1	1890	919	2809	-1.04025	2.38e-74	1729	938	2667	-0.882278	9.49e-52	CIS control/stress
LOC_Os04g38410.1	6895	13769	20664	0.997801	3.08791028650779e-321	7640	14609	22249	0.935213	2.61360726650019e-321	CIS control/stress
LOC_Os08g07540.1	184	363	547	0.980264	3.29e-13	232	454	686	0.968567	4.21e-16	CIS control/stress
LOC_Os07g04160.1	81	163	244	1.00888	2.01e-06	95	184	279	0.953706	1.22e-06	CIS control/stress
LOC_Os07g01250.1	136	85	221	-0.678072	0.00416052	133	49	182	-1.44057	5.58e-09	CIS control/stress
LOC_Os05g02260.2	864	434	1298	-0.993336	1.21e-31	737	371	1108	-0.990245	7.03e-27	CIS control/stress
LOC_Os04g58620.1	335	171	506	-0.970165	5.2e-12	372	184	556	-1.0156	2.64e-14	CIS control/stress
LOC_Os03g15920.1	3026	6477	9503	1.09791	6.11e-278	3117	5836	8953	0.904822	7.3e-182	CIS control/stress
LOC_Os12g33130.1	265	534	799	1.01085	3.06e-20	399	791	1190	0.987289	1.08e-28	CIS control/stress
LOC_Os08g05490.1	246	545	791	1.1476	2.78e-25	277	510	787	0.880611	1.9e-15	CIS control/stress
LOC_Os12g34870.2	40	78	118	0.963474	0.00342735	34	71	105	1.06228	0.00220904	CIS control/stress
LOC_Os03g06520.2	132	263	395	0.994525	6.9e-10	167	341	508	1.02992	1.89e-13	CIS control/stress
LOC_Os04g30420.1	474	237	711	-1	1.06e-17	597	293	890	-1.02683	3.73e-23	CIS control/stress
LOC_Os08g09100.1	434	256	690	-0.761551	2.18e-10	585	229	814	-1.35309	5.26e-35	CIS control/stress
LOC_Os03g44210.2	132	78	210	-0.758992	0.00149332	182	71	253	-1.35805	3.65e-11	CIS control/stress
LOC_Os01g72610.1	110	59	169	-0.898717	0.000727199	91	41	132	-1.15024	0.000123867	CIS control/stress
LOC_Os05g09728.1	342	638	980	0.89956	6.27e-20	224	499	723	1.15554	2.04e-23	CIS control/stress
LOC_Os12g22090.4	77	167	244	1.11692	1.17e-07	114	218	332	0.935294	1.55e-07	CIS control/stress
LOC_Os08g15040.2	59	115	174	0.962847	0.000212196	42	90	132	1.09954	0.000262149	CIS control/stress
LOC_Os04g53170.1	2298	1120	3418	-1.03688	7.05e-90	2356	1159	3515	-1.02346	3.44e-90	CIS control/stress
LOC_Os09g19500.1	563	297	860	-0.922672	2.23e-18	745	334	1079	-1.15739	6.21e-35	CIS control/stress
LOC_Os05g02260.3	710	437	1147	-0.700186	1.56e-14	825	285	1110	-1.53343	1.95e-59	CIS control/stress
LOC_Os08g03310.1	48	100	148	1.05889	0.000188322	76	154	230	1.01886	3.15e-06	CIS control/stress
LOC_Os01g02570.1	581	256	837	-1.18239	3.07e-28	445	236	681	-0.915018	2.15e-14	CIS control/stress
LOC_Os03g18200.1	463	241	704	-0.941979	1.06e-15	669	300	969	-1.15704	2.23e-31	CIS control/stress
LOC_Os11g06290.1	143	408	551	1.51255	6.71e-29	182	300	482	0.721024	9.78e-07	CIS control/stress
LOC_Os03g07739.2	114	59	173	-0.950247	0.00027758	91	41	132	-1.15024	0.000123867	CIS control/stress
LOC_Os04g12390.1	283	130	413	-1.12229	7.72e-13	281	143	424	-0.974555	3.19e-10	CIS control/stress
LOC_Os05g02420.2	191	96	287	-0.992466	2.9e-07	293	135	428	-1.11794	3.32e-13	CIS control/stress
LOC_Os08g42760.1	169	93	262	-0.861721	3.05e-05	137	56	193	-1.29068	6.75e-08	CIS control/stress
LOC_Os01g34390.1	103	56	159	-0.879146	0.00150866	118	49	167	-1.26793	1.08e-06	CIS control/stress
LOC_Os02g11830.2	99	193	292	0.9631	5.21e-07	91	203	294	1.15754	8.97e-10	CIS control/stress
LOC_Os05g25840.3	353	660	1013	0.902798	9.99e-21	217	518	735	1.25526	1.19e-27	CIS control/stress
LOC_Os01g03980.1	107	48	155	-1.1565	2.44e-05	106	53	159	-1	0.000237383	CIS control/stress
LOC_Os06g02600.1	482	260	742	-0.890522	6.72e-15	620	251	871	-1.30458	4.49e-35	CIS control/stress
LOC_Os08g09690.2	132	63	195	-1.06711	9.35e-06	179	83	262	-1.10878	4.03e-08	CIS control/stress
LOC_Os02g05530.1	390	174	564	-1.16439	1.32e-18	441	214	655	-1.04317	1.21e-17	CIS control/stress
LOC_Os04g23440.1	177	378	555	1.09464	2.22e-16	144	311	455	1.11085	7.68e-14	CIS control/stress
LOC_Os05g02530.1	107	241	348	1.17142	9.89e-12	133	274	407	1.04275	4.23e-11	CIS control/stress
LOC_Os10g12050.2	235	96	331	-1.29155	2.82e-13	160	83	243	-0.946889	8.76e-06	CIS control/stress
LOC_Os01g37130.2	206	519	725	1.33309	2.1e-30	262	495	757	0.917862	4.68e-16	CIS control/stress
LOC_Os12g29220.1	658	363	1021	-0.858118	5.37e-19	863	319	1182	-1.4358	2.07e-56	CIS control/stress
LOC_Os08g32130.2	213	78	291	-1.44931	2.64e-14	217	120	337	-0.854661	1.57e-06	CIS control/stress
LOC_Os08g14640.1	37	89	126	1.26628	3.89e-05	38	75	113	0.980891	0.00344463	CIS control/stress
LOC_Os05g03590.1	37	82	119	1.1481	0.000347415	30	64	94	1.09311	0.00318532	CIS control/stress
LOC_Os06g07030.1	92	211	303	1.19754	1.17e-10	137	285	422	1.05679	9.02e-12	CIS control/stress
LOC_Os08g32100.1	66	130	196	0.977974	5.25e-05	53	131	184	1.3055	1.08e-07	CIS control/stress
LOC_Os11g44800.1	110	41	151	-1.42381	2.43e-07	99	53	152	-0.901436	0.00142311	CIS control/stress
LOC_Os02g01332.1	37	74	111	1	0.0032929	72	176	248	1.28951	5.14e-10	CIS control/stress
LOC_Os03g15910.1	118	285	403	1.27218	1.12e-15	152	315	467	1.05128	7.23e-13	CIS control/stress
LOC_Os08g03310.5	70	133	203	0.925999	9.77e-05	84	229	313	1.44689	2.6e-15	CIS control/stress
LOC_Os04g08310.1	423	211	634	-1.00341	6.42e-16	448	176	624	-1.34792	1.05e-26	CIS control/stress
LOC_Os11g40200.1	217	445	662	1.03611	1.28e-17	198	491	689	1.31022	5.27e-28	CIS control/stress
LOC_Os12g44030.1	129	78	207	-0.725825	0.00287773	110	30	140	-1.87447	1.08e-10	CIS control/stress
LOC_Os01g73550.2	77	130	207	0.755581	0.00174933	46	161	207	1.80735	8.67e-15	CIS control/stress
LOC_Os06g09450.2	132	74	206	-0.834941	0.000443104	175	56	231	-1.64386	4.21e-14	CIS control/stress
LOC_Os09g18020.1	721	278	999	-1.37491	3.53e-44	707	353	1060	-1.00204	2.63e-26	CIS control/stress
LOC_Os08g03310.3	55	182	237	1.72643	1.08e-15	118	206	324	0.803857	1.14e-05	CIS control/stress
LOC_Os09g19510.1	154	337	491	1.12982	2.2e-15	304	713	1017	1.22983	8.7e-37	CIS control/stress
LOC_Os02g38780.2	29	70	99	1.2713	0.000352462	30	64	94	1.09311	0.00318532	CIS control/stress
LOC_Os01g04630.1	213	59	272	-1.85207	3.73e-20	133	79	212	-0.751502	0.00151969	CIS control/stress
LOC_Os11g16480.1	26	59	85	1.1822	0.00269141	30	68	98	1.18057	0.000960255	CIS control/stress
LOC_Os04g03830.1	33	67	100	1.0217	0.00490348	19	49	68	1.36678	0.00202891	CIS control/stress
LOC_Os08g03290.4	206	634	840	1.62184	1.41e-49	289	525	814	0.861248	2.56e-15	CIS control/stress
LOC_Os09g10930.1	272	82	354	-1.72991	2.15e-23	179	101	280	-0.825604	3.27e-05	CIS control/stress
LOC_Os02g57150.1	184	78	262	-1.23816	8.09e-10	220	98	318	-1.16665	1.1e-10	CIS control/stress
LOC_Os08g15030.1	357	749	1106	1.06904	6.05e-31	372	956	1328	1.36171	1.17e-57	CIS control/stress
LOC_Os11g06930.1	143	59	202	-1.27723	4.63e-08	91	41	132	-1.15024	0.000123867	CIS control/stress
LOC_Os02g11110.2	353	122	475	-1.53279	1.63e-25	395	203	598	-0.960373	7.29e-14	CIS control/stress
LOC_Os02g01150.2	279	716	995	1.35969	3.82e-43	323	686	1009	1.08667	4.18e-29	CIS control/stress
LOC_Os02g16630.2	177	85	262	-1.05821	1.88e-07	179	68	247	-1.39635	1.95e-11	CIS control/stress
LOC_Os09g36920.1	92	44	136	-1.06413	0.000359576	110	41	151	-1.42381	2.21e-07	CIS control/stress
LOC_Os12g21798.1	37	74	111	1	0.0032929	27	79	106	1.54889	4.53e-06	CIS control/stress
LOC_Os06g09450.3	140	74	214	-0.91983	6.75e-05	171	53	224	-1.68993	2.54e-14	CIS control/stress
LOC_Os11g04200.1	48	108	156	1.16993	1.76e-05	27	68	95	1.33258	0.000232659	CIS control/stress
LOC_Os12g18140.1	173	412	585	1.25187	5.75e-22	194	461	655	1.24871	1.93e-24	CIS control/stress
LOC_Os04g53190.1	140	78	218	-0.843881	0.000256691	163	45	208	-1.85688	1.6e-15	CIS control/stress
LOC_Os01g73620.2	51	96	147	0.912537	0.00160869	38	128	166	1.75207	2.43e-11	CIS control/stress
LOC_Os06g12630.2	121	285	406	1.23595	5.33e-15	95	233	328	1.29433	3.25e-13	CIS control/stress
LOC_Os05g25850.2	70	171	241	1.28857	1.05e-09	65	154	219	1.24442	2.35e-08	CIS control/stress
LOC_Os11g43404.4	33	82	115	1.31316	5.17e-05	42	98	140	1.22239	2.32e-05	CIS control/stress
LOC_Os08g05510.1	88	33	121	-1.41504	6.52e-06	99	45	144	-1.1375	6.42e-05	CIS control/stress
LOC_Os02g01340.1	279	693	972	1.31259	1.45e-39	304	720	1024	1.24393	8.19e-38	CIS control/stress
LOC_Os03g15920.2	99	297	396	1.58496	1.43e-22	152	311	463	1.03284	2.33e-12	CIS control/stress
LOC_Os11g02424.1	342	938	1280	1.45559	1.5e-62	312	683	995	1.13034	7.19e-31	CIS control/stress
LOC_Os01g62420.1	70	30	100	-1.22239	0.000534664	49	19	68	-1.36678	0.00202891	CIS control/stress
LOC_Os04g03796.2	88	37	125	-1.24998	5.38e-05	76	30	106	-1.34104	7.27e-05	CIS control/stress
LOC_Os02g42700.1	313	111	424	-1.4956	7.21e-22	285	131	416	-1.1214	6.46e-13	CIS control/stress
LOC_Os02g30210.1	99	44	143	-1.16993	4.6e-05	122	45	167	-1.43888	2.94e-08	CIS control/stress
LOC_Os01g57550.1	118	56	174	-1.07529	2.96e-05	114	38	152	-1.58496	7.54e-09	CIS control/stress
LOC_Os09g08370.2	85	37	122	-1.19994	0.000136501	110	41	151	-1.42381	2.21e-07	CIS control/stress
LOC_Os04g10214.1	302	137	439	-1.14037	5.01e-14	289	101	390	-1.51671	1.32e-20	CIS control/stress
LOC_Os08g03310.6	48	104	152	1.11548	5.88e-05	61	180	241	1.56112	1.72e-13	CIS control/stress
LOC_Os01g37120.1	22	82	104	1.89812	3.82e-08	53	101	154	0.930291	0.000848004	CIS control/stress
LOC_Os08g06240.1	151	404	555	1.41981	4.6e-26	144	341	485	1.2437	4.83e-18	CIS control/stress
LOC_Os08g29110.1	655	285	940	-1.20053	1.44e-32	399	143	542	-1.48037	2.22e-27	CIS control/stress
LOC_Os05g27110.2	40	78	118	0.963474	0.00342735	23	83	106	1.85148	5.08e-08	CIS control/stress
LOC_Os08g27850.1	1287	530	1817	-1.27995	1.53e-70	1855	701	2556	-1.40393	4.32e-117	CIS control/stress
LOC_Os05g38040.4	63	137	200	1.12075	2.15e-06	129	394	523	1.61082	1.43e-30	CIS control/stress
LOC_Os05g28200.2	107	356	463	1.73427	1.11e-30	160	330	490	1.04439	2.54e-13	CIS control/stress
LOC_Os02g15520.2	147	67	214	-1.13358	6e-07	125	41	166	-1.60823	7.18e-10	CIS control/stress
LOC_Os08g06230.1	636	1527	2163	1.2636	5.4e-82	574	1575	2149	1.45623	4.91e-105	CIS control/stress
LOC_Os08g03290.1	224	708	932	1.66025	3.2e-57	281	608	889	1.1135	7.5e-27	CIS control/stress
LOC_Os11g43410.1	279	126	405	-1.14684	4.28e-13	323	105	428	-1.62114	2.58e-25	CIS control/stress
LOC_Os04g29920.1	199	70	269	-1.50734	3.61e-14	186	79	265	-1.23538	6.52e-10	CIS control/stress
LOC_Os11g02424.2	180	67	247	-1.42576	7.64e-12	243	98	341	-1.3101	5.23e-14	CIS control/stress
LOC_Os02g16620.1	331	838	1169	1.34012	2.41e-49	384	1013	1397	1.39946	1.19e-63	CIS control/stress
LOC_Os08g27850.2	780	300	1080	-1.37851	5.79e-48	1262	491	1753	-1.36192	4.29e-76	CIS control/stress
LOC_Os08g03290.3	224	667	891	1.57419	5.96e-50	277	634	911	1.1946	2.74e-31	CIS control/stress
LOC_Os05g07632.1	761	1772	2533	1.21941	5.84e-90	627	1827	2454	1.54294	9.65e-133	CIS control/stress
LOC_Os05g38550.1	29	67	96	1.20811	0.000884783	23	68	91	1.5639	2.34e-05	CIS control/stress
LOC_Os02g47310.1	188	560	748	1.57469	5.32e-42	194	446	640	1.20099	2.87e-22	CIS control/stress
LOC_Os10g11870.1	85	30	115	-1.5025	3.35e-06	91	38	129	-1.25987	3.17e-05	CIS control/stress
LOC_Os12g43000.2	22	59	81	1.42321	0.000361761	19	49	68	1.36678	0.00202891	CIS control/stress
LOC_Os01g68700.2	92	26	118	-1.82312	1.2e-08	80	38	118	-1.074	0.000860832	CIS control/stress
LOC_Os02g51930.1	22	52	74	1.24101	0.0036696	30	90	120	1.58496	4.48e-07	CIS control/stress
LOC_Os01g23710.1	88	30	118	-1.55254	1.08e-06	110	45	155	-1.28951	2.03e-06	CIS control/stress
LOC_Os05g27010.1	66	26	92	-1.34395	0.000288199	65	23	88	-1.49881	6.83e-05	CIS control/stress
LOC_Os03g51260.1	287	126	413	-1.18763	3.27e-14	293	90	383	-1.7029	1.23e-24	CIS control/stress
LOC_Os03g01580.1	96	48	144	-1	0.000533301	160	38	198	-2.074	1.36e-17	CIS control/stress
LOC_Os11g04670.2	33	108	141	1.71049	2.73e-09	34	79	113	1.21632	0.000207863	CIS control/stress
LOC_Os01g73560.1	199	475	674	1.25516	2.22e-25	156	495	651	1.66588	3.06e-40	CIS control/stress
LOC_Os08g03290.2	257	615	872	1.25882	6.1e-33	179	585	764	1.70848	2.92e-49	CIS control/stress
LOC_Os01g02200.1	37	130	167	1.81291	4.89e-12	46	105	151	1.19068	1.7e-05	CIS control/stress
LOC_Os01g36294.1	136	63	199	-1.11018	2.94e-06	452	116	568	-1.9622	5.4e-46	CIS control/stress
LOC_Os01g66150.1	70	22	92	-1.66985	5.91e-06	57	23	80	-1.30933	0.00111211	CIS control/stress
LOC_Os11g12530.1	29	93	122	1.68118	7.5e-08	38	94	132	1.30666	1.16e-05	CIS control/stress
LOC_Os11g06220.2	85	30	115	-1.5025	3.35e-06	72	26	98	-1.46949	3.27e-05	CIS control/stress
LOC_Os11g42420.1	18	52	70	1.53051	0.000420281	15	41	56	1.45066	0.00365971	CIS control/stress
LOC_Os02g17190.1	162	493	655	1.60559	4.78e-38	194	514	708	1.40571	1.31e-32	CIS control/stress
LOC_Os05g08960.1	26	67	93	1.36565	0.000204654	19	60	79	1.65896	3.55e-05	CIS control/stress
LOC_Os10g07582.1	26	93	119	1.83872	7.67e-09	30	71	101	1.24286	0.000397838	CIS control/stress
LOC_Os04g06590.1	118	44	162	-1.42321	7.59e-08	125	41	166	-1.60823	7.18e-10	CIS control/stress
LOC_Os02g32940.1	85	26	111	-1.70895	2.32e-07	76	30	106	-1.34104	7.27e-05	CIS control/stress
LOC_Os01g57550.2	99	26	125	-1.92892	5.38e-10	87	38	125	-1.19502	0.000107665	CIS control/stress
LOC_Os05g28200.1	99	356	455	1.84638	2.04e-33	141	345	486	1.2909	2.56e-19	CIS control/stress
LOC_Os02g01340.2	294	749	1043	1.34915	1.38e-44	239	814	1053	1.76802	7.32e-72	CIS control/stress
LOC_Os03g45220.1	184	797	981	2.11487	2.18e-89	296	653	949	1.14149	5.5e-30	CIS control/stress
LOC_Os04g02880.1	173	59	232	-1.55199	7.16e-13	255	86	341	-1.56809	4.11e-19	CIS control/stress
LOC_Os03g44310.1	15	56	71	1.90046	1.1e-05	23	56	79	1.28379	0.001572	CIS control/stress
LOC_Os11g42350.2	26	70	96	1.42884	7.06e-05	15	49	64	1.70782	0.000183227	CIS control/stress
LOC_Os08g14460.2	346	964	1310	1.47826	8.64e-66	308	968	1276	1.65208	1.13e-77	CIS control/stress
LOC_Os03g01360.3	85	341	426	2.00424	1.04e-35	114	266	380	1.22239	8.82e-14	CIS control/stress
LOC_Os06g15760.1	1350	530	1880	-1.3489	3.29e-80	1163	330	1493	-1.81731	1.2e-106	CIS control/stress
LOC_Os02g11110.1	195	52	247	-1.90689	3.36e-19	239	98	337	-1.28616	2.03e-13	CIS control/stress
LOC_Os12g43440.1	140	341	481	1.28434	5.74e-19	182	701	883	1.94548	1.73e-70	CIS control/stress
LOC_Os07g09800.1	500	152	652	-1.71786	1.83e-42	426	154	580	-1.46792	7.36e-29	CIS control/stress
LOC_Os03g30830.1	33	78	111	1.24101	0.000189602	11	45	56	2.03242	4.45e-05	CIS control/stress
LOC_Os12g34920.1	55	222	277	2.01306	2.02e-23	99	236	335	1.25329	9.52e-13	CIS control/stress
LOC_Os06g12630.1	99	293	392	1.5654	7e-22	68	210	278	1.62678	1.24e-16	CIS control/stress
LOC_Os03g27930.1	18	56	74	1.63743	9.34e-05	23	68	91	1.5639	2.34e-05	CIS control/stress
LOC_Os02g33580.1	22	78	100	1.82597	2.18e-07	46	124	170	1.43063	2.59e-08	CIS control/stress
LOC_Os11g36030.1	70	30	100	-1.22239	0.000534664	84	19	103	-2.14439	9.84e-10	CIS control/stress
LOC_Os01g05610.1	158	545	703	1.78633	7.5e-49	175	484	659	1.46765	9.5e-33	CIS control/stress
LOC_Os12g34890.1	59	15	74	-1.97575	3.01e-06	103	41	144	-1.32895	2.61e-06	CIS control/stress
LOC_Os06g09450.8	199	52	251	-1.93618	5.49e-20	182	71	253	-1.35805	3.65e-11	CIS control/stress
LOC_Os06g16330.1	59	193	252	1.70981	2.08e-16	46	135	181	1.55325	3.95e-10	CIS control/stress
LOC_Os01g23850.1	59	26	85	-1.1822	0.00269141	38	8	46	-2.24793	7.31e-05	CIS control/stress
LOC_Os04g54330.1	59	15	74	-1.97575	3.01e-06	49	19	68	-1.36678	0.00202891	CIS control/stress
LOC_Os04g10940.1	125	323	448	1.36961	8.21e-20	103	405	508	1.97528	1.43e-41	CIS control/stress
LOC_Os05g08960.2	29	70	99	1.2713	0.000352462	23	101	124	2.13465	1.37e-11	CIS control/stress
LOC_Os11g04670.1	22	70	92	1.66985	5.91e-06	23	71	94	1.62619	7.26e-06	CIS control/stress
LOC_Os06g09450.7	202	63	265	-1.68093	9.12e-17	152	49	201	-1.63322	3.47e-12	CIS control/stress
LOC_Os08g32540.1	74	211	285	1.51165	4.63e-15	53	188	241	1.82667	1.72e-17	CIS control/stress
LOC_Os09g12660.2	217	686	903	1.66051	1.83e-55	175	559	734	1.67549	8.47e-46	CIS control/stress
LOC_Os05g31480.1	250	82	332	-1.60823	1.93e-19	236	71	307	-1.7329	2.32e-20	CIS control/stress
LOC_Os11g41910.1	11	41	52	1.89812	0.000282463	23	64	87	1.47644	9.89e-05	CIS control/stress
LOC_Os10g20310.3	29	7	36	-2.05063	0.00191285	49	19	68	-1.36678	0.00202891	CIS control/stress
LOC_Os11g02660.2	66	230	296	1.8011	6.01e-21	42	124	166	1.56188	2.09e-09	CIS control/stress
LOC_Os06g03560.1	901	282	1183	-1.67583	8.27e-74	627	195	822	-1.68499	9.16e-52	CIS control/stress
LOC_Os06g12630.3	85	293	378	1.78537	2.65e-26	99	300	399	1.59946	4.39e-23	CIS control/stress
LOC_Os01g02400.2	294	85	379	-1.79028	1.72e-26	251	83	334	-1.5965	2.65e-19	CIS control/stress
LOC_Os09g19280.1	18	85	103	2.23947	2.39e-10	23	56	79	1.28379	0.001572	CIS control/stress
LOC_Os03g01360.2	63	241	304	1.93561	3.81e-24	95	266	361	1.48543	1.99e-18	CIS control/stress
LOC_Os01g63060.1	70	26	96	-1.42884	7.06e-05	61	15	76	-2.02385	1.12e-06	CIS control/stress
LOC_Os09g26620.2	7	52	59	2.89308	2.05e-08	34	68	102	1	0.00450455	CIS control/stress
LOC_Os09g17920.1	55	22	77	-1.32193	0.00139123	87	19	106	-2.19502	2.34e-10	CIS control/stress
LOC_Os04g06520.1	158	760	918	2.26607	6.13e-93	236	574	810	1.28226	1.21e-31	CIS control/stress
LOC_Os02g05440.1	199	608	807	1.6113	4.09e-47	182	641	823	1.81639	9.14e-59	CIS control/stress
LOC_Os03g25500.1	162	712	874	2.13588	7.33e-81	251	649	900	1.37053	1.4e-39	CIS control/stress
LOC_Os04g37710.1	18	63	81	1.80735	5.77e-06	27	83	110	1.62015	9.53e-07	CIS control/stress
LOC_Os06g48200.1	99	37	136	-1.4199	1.27e-06	46	11	57	-2.06413	3.04e-05	CIS control/stress
LOC_Os05g08810.1	22	59	81	1.42321	0.000361761	15	64	79	2.09311	2.82e-07	CIS control/stress
LOC_Os03g45970.1	37	89	126	1.26628	3.89e-05	19	98	117	2.36678	1.02e-12	CIS control/stress
LOC_Os10g01290.1	55	219	274	1.99343	8.08e-23	61	173	234	1.50389	2.58e-12	CIS control/stress
LOC_Os01g65680.1	151	63	214	-1.26112	2.42e-08	137	26	163	-2.39759	5.69e-18	CIS control/stress
LOC_Os06g09450.1	180	37	217	-2.2824	3.01e-22	179	71	250	-1.33407	1.07e-10	CIS control/stress
LOC_Os01g27210.1	169	449	618	1.40969	1.22e-28	99	443	542	2.16181	4.4e-51	CIS control/stress
LOC_Os09g16280.1	246	89	335	-1.46678	9.09e-17	293	68	361	-2.10729	9.86e-33	CIS control/stress
LOC_Os08g27720.2	217	74	291	-1.5521	4.45e-16	239	60	299	-1.99398	6.81e-25	CIS control/stress
LOC_Os03g44230.1	364	96	460	-1.92283	4.37e-36	300	98	398	-1.61411	2.2e-23	CIS control/stress
LOC_Os08g31814.2	154	44	198	-1.80735	3.59e-14	224	68	292	-1.71989	3.82e-19	CIS control/stress
LOC_Os04g20424.1	191	44	235	-2.118	1.55e-21	114	41	155	-1.47534	5.08e-08	CIS control/stress
LOC_Os04g08340.1	74	15	89	-2.30256	2.49e-09	49	19	68	-1.36678	0.00202891	CIS control/stress
LOC_Os12g43000.1	96	252	348	1.39232	6.62e-16	61	296	357	2.27872	1.92e-36	CIS control/stress
LOC_Os12g22090.2	44	245	289	2.47721	2.58e-33	103	251	354	1.28504	4.81e-14	CIS control/stress
LOC_Os11g02660.3	59	196	255	1.73207	5.89e-17	57	206	263	1.85361	1.66e-19	CIS control/stress
LOC_Os02g17304.1	868	256	1124	-1.76155	2.9e-76	753	210	963	-1.84226	2.34e-70	CIS control/stress
LOC_Os01g41640.1	18	59	77	1.71272	3.02e-05	11	41	52	1.89812	0.000262149	CIS control/stress
LOC_Os03g12990.1	382	1405	1787	1.87893	7.35e-135	217	724	941	1.73829	2.05e-62	CIS control/stress
LOC_Os08g14460.1	276	893	1169	1.69399	2.86e-74	258	983	1241	1.92982	8.72e-98	CIS control/stress
LOC_Os01g04730.1	40	152	192	1.926	3.28e-15	49	161	210	1.71621	8.63e-14	CIS control/stress
LOC_Os06g16640.1	1978	667	2645	-1.56828	3.48e-147	536	124	660	-2.11189	5.43e-60	CIS control/stress
LOC_Os01g73680.1	29	7	36	-2.05063	0.00191285	46	15	61	-1.61667	0.000560989	CIS control/stress
LOC_Os01g73620.1	40	141	181	1.81762	4.33e-13	53	188	241	1.82667	1.72e-17	CIS control/stress
LOC_Os10g04170.1	287	52	339	-2.46447	8.44e-39	201	79	280	-1.34727	3.8e-12	CIS control/stress
LOC_Os08g10740.1	195	37	232	-2.39788	1.55e-25	118	45	163	-1.39079	1.25e-07	CIS control/stress
LOC_Os09g12660.1	180	734	914	2.02778	5.69e-78	160	503	663	1.65249	2.02e-40	CIS control/stress
LOC_Os06g02430.1	15	67	82	2.1592	7.53e-08	19	56	75	1.55943	0.000170537	CIS control/stress
LOC_Os02g31074.1	26	70	96	1.42884	7.06e-05	8	41	49	2.35755	1.88e-05	CIS control/stress
LOC_Os12g04440.2	92	48	140	-0.938599	0.00157228	99	8	107	-3.62936	1.3e-19	CIS control/stress
LOC_Os01g22430.1	29	74	103	1.35147	9.14e-05	27	161	188	2.57603	6.72e-23	CIS control/stress
LOC_Os09g26620.5	26	82	108	1.65711	7.81e-07	27	116	143	2.10309	4.92e-13	CIS control/stress
LOC_Os12g34880.1	107	33	140	-1.69707	4.08e-09	160	38	198	-2.074	1.36e-17	CIS control/stress
LOC_Os03g51220.1	7	56	63	3	2.23e-09	30	68	98	1.18057	0.000960255	CIS control/stress
LOC_Os06g09450.5	206	56	262	-1.87915	6.95e-20	182	49	231	-1.89308	9.44e-18	CIS control/stress
LOC_Os12g22760.2	4	22	26	2.45943	0.00309191	15	41	56	1.45066	0.00365971	CIS control/stress
LOC_Os05g25840.1	96	371	467	1.95031	1.74e-37	80	285	365	1.83289	1.62e-26	CIS control/stress
LOC_Os01g02400.3	346	104	450	-1.73419	8.06e-30	331	79	410	-2.06691	4.61e-36	CIS control/stress
LOC_Os01g41710.1	588	200	788	-1.55582	2.51e-43	1619	323	1942	-2.3255	1.72e-204	CIS control/stress
LOC_Os01g57480.1	44	11	55	-2	7.54e-05	53	15	68	-1.82103	3.49e-05	CIS control/stress
LOC_Os12g20410.2	40	156	196	1.96347	5.32e-16	42	154	196	1.87447	7.38e-15	CIS control/stress
LOC_Os01g73500.1	188	63	251	-1.57731	2.71e-14	152	30	182	-2.34104	2.26e-19	CIS control/stress
LOC_Os06g40415.1	272	59	331	-2.20482	3.59e-32	323	101	424	-1.67718	1.45e-26	CIS control/stress
LOC_Os10g40740.1	121	486	607	2.00595	6.71e-51	72	263	335	1.86899	3.97e-25	CIS control/stress
LOC_Os12g17830.1	18	93	111	2.36923	4.44e-12	30	90	120	1.58496	4.48e-07	CIS control/stress
LOC_Os08g10250.1	33	178	211	2.43134	1.06e-23	27	79	106	1.54889	4.53e-06	CIS control/stress
LOC_Os07g30020.1	199	52	251	-1.93618	5.49e-20	247	64	311	-1.94837	5.95e-25	CIS control/stress
LOC_Os08g09190.1	55	11	66	-2.32193	4.67e-07	34	11	45	-1.62803	0.00425714	CIS control/stress
LOC_Os07g10480.1	140	560	700	2	2.06e-58	114	424	538	1.89503	3.45e-41	CIS control/stress
LOC_Os11g44560.1	40	178	218	2.15381	1.69e-20	34	116	150	1.77052	1.87e-10	CIS control/stress
LOC_Os11g26594.2	15	52	67	1.79355	5.86e-05	19	83	102	2.12711	1.59e-09	CIS control/stress
LOC_Os01g70720.2	114	44	158	-1.37346	3.21e-07	179	26	205	-2.78338	1.1e-27	CIS control/stress
LOC_Os08g08592.3	11	52	63	2.24101	2.02e-06	15	49	64	1.70782	0.000183227	CIS control/stress
LOC_Os08g27720.1	213	56	269	-1.92735	2.97e-21	239	60	299	-1.99398	6.81e-25	CIS control/stress
LOC_Os05g02310.1	382	100	482	-1.93357	3.72e-38	300	75	375	-2	2.44e-31	CIS control/stress
LOC_Os12g20410.1	40	122	162	1.60881	1.28e-09	27	146	173	2.43494	1.73e-19	CIS control/stress
LOC_Os01g41810.1	283	1149	1432	2.0215	1.46e-121	346	1328	1674	1.94041	4.31e-133	CIS control/stress
LOC_Os08g07080.1	44	7	51	-2.65208	1.48e-06	53	19	72	-1.47999	0.000485902	CIS control/stress
LOC_Os09g26620.3	15	56	71	1.90046	1.1e-05	23	98	121	2.09115	5.67e-11	CIS control/stress
LOC_Os02g51790.1	18	141	159	2.96963	2.56e-23	34	86	120	1.3388	2.14e-05	CIS control/stress
LOC_Os03g01360.1	55	378	433	2.78088	1.92e-58	118	319	437	1.43477	6.06e-21	CIS control/stress
LOC_Os02g47990.1	40	4	44	-3.32193	2.32e-07	53	23	76	-1.20436	0.00403458	CIS control/stress
LOC_Os01g24980.1	15	52	67	1.79355	5.86e-05	15	71	86	2.24286	1.03e-08	CIS control/stress
LOC_Os01g57460.1	33	4	37	-3.04439	1.12e-05	49	19	68	-1.36678	0.00202891	CIS control/stress
LOC_Os11g43404.3	29	89	118	1.61775	3.76e-07	19	113	132	2.57225	4.47e-16	CIS control/stress
LOC_Os12g22810.2	533	93	626	-2.51883	6.48e-74	464	146	610	-1.66816	8.35e-38	CIS control/stress
LOC_Os05g01290.1	4	26	30	2.70044	0.000420281	19	56	75	1.55943	0.000170537	CIS control/stress
LOC_Os08g10290.1	471	145	616	-1.69967	2.08e-39	232	41	273	-2.50043	6.92e-32	CIS control/stress
LOC_Os06g02580.1	1173	363	1536	-1.69216	2.21e-97	1174	203	1377	-2.53188	7.7e-164	CIS control/stress
LOC_Os01g02400.1	496	111	607	-2.15978	4.03e-57	372	94	466	-1.98457	1.94e-38	CIS control/stress
LOC_Os08g43190.2	228	78	306	-1.54749	8.25e-17	103	15	118	-2.77961	6.22e-16	CIS control/stress
LOC_Os08g06360.1	11	44	55	2	7.54e-05	11	49	60	2.15528	7.46e-06	CIS control/stress
LOC_Os05g04000.1	1055	293	1348	-1.84827	5.14e-99	927	180	1107	-2.36457	2.14e-119	CIS control/stress
LOC_Os11g43320.1	74	15	89	-2.30256	2.49e-09	72	19	91	-1.922	2.43e-07	CIS control/stress
LOC_Os04g53050.1	88	11	99	-3	1e-14	42	15	57	-1.48543	0.0025797	CIS control/stress
LOC_Os11g33270.1	11	41	52	1.89812	0.000282463	8	41	49	2.35755	1.88e-05	CIS control/stress
LOC_Os06g09450.4	158	44	202	-1.84435	6.3e-15	186	34	220	-2.4517	5.38e-25	CIS control/stress
LOC_Os02g15520.1	114	44	158	-1.37346	3.21e-07	148	15	163	-3.30256	4.48e-27	CIS control/stress
LOC_Os01g25720.2	154	26	180	-2.56635	7.82e-22	65	19	84	-1.77444	4.93e-06	CIS control/stress
LOC_Os11g32260.1	7	52	59	2.89308	2.05e-08	15	45	60	1.58496	0.000841447	CIS control/stress
LOC_Os06g18670.1	59	282	341	2.25691	2.54e-34	11	45	56	2.03242	4.45e-05	CIS control/stress
LOC_Os02g13060.1	9818	2447	12265	-2.00442	3.08791028650779e-321	8761	1767	10528	-2.30979	2.61360726650019e-321	CIS control/stress
LOC_Os12g16524.2	88	37	125	-1.24998	5.38e-05	106	8	114	-3.72792	1.83e-21	CIS control/stress
LOC_Os02g58730.1	522	141	663	-1.88835	1.88e-50	437	79	516	-2.46771	3.68e-59	CIS control/stress
LOC_Os01g41145.1	63	15	78	-2.07039	4.84e-07	72	15	87	-2.26303	6.35e-09	CIS control/stress
LOC_Os01g56220.1	121	22	143	-2.45943	2.25e-16	129	34	163	-1.92376	6.31e-13	CIS control/stress
LOC_Os04g54560.1	15	100	115	2.73697	3.12e-15	38	128	166	1.75207	2.43e-11	CIS control/stress
LOC_Os11g44430.1	430	63	493	-2.77091	2.89e-66	376	113	489	-1.73441	2.21e-32	CIS control/stress
LOC_Os02g39630.2	184	37	221	-2.31411	4.05e-23	194	45	239	-2.10806	1.01e-21	CIS control/stress
LOC_Os08g04270.1	7	37	44	2.4021	4.92e-05	11	45	56	2.03242	4.45e-05	CIS control/stress
LOC_Os08g06360.2	11	44	55	2	7.54e-05	11	60	71	2.44746	3.61e-08	CIS control/stress
LOC_Os06g32580.1	110	15	125	-2.87447	1.26e-17	87	26	113	-1.7425	9.31e-08	CIS control/stress
LOC_Os01g02800.1	184	37	221	-2.31411	4.05e-23	186	41	227	-2.18161	9.64e-22	CIS control/stress
LOC_Os09g39220.1	158	37	195	-2.09433	1.34e-17	163	30	193	-2.44184	8.22e-22	CIS control/stress
LOC_Os07g48970.1	37	11	48	-1.75002	0.00141035	84	11	95	-2.93289	9.72e-14	CIS control/stress
LOC_Os07g30160.1	33	4	37	-3.04439	1.12e-05	84	26	110	-1.69188	3.18e-07	CIS control/stress
LOC_Os11g09940.1	81	4	85	-4.33985	2.96e-18	53	23	76	-1.20436	0.00403458	CIS control/stress
LOC_Os08g31860.1	11	89	100	3.0163	5.77e-15	46	154	200	1.74322	1.72e-13	CIS control/stress
LOC_Os02g12570.1	22	108	130	2.29546	1.67e-13	19	94	113	2.30666	7.63e-12	CIS control/stress
LOC_Os11g40130.1	302	74	376	-2.02895	3.83e-32	346	56	402	-2.62727	2.72e-50	CIS control/stress
LOC_Os01g02080.1	416	1809	2225	2.12054	1.14e-203	361	2070	2431	2.51956	1.42e-287	CIS control/stress
LOC_Os04g53214.2	48	7	55	-2.77761	1.82e-07	57	15	72	-1.926	6.56e-06	CIS control/stress
LOC_Os07g10970.2	33	7	40	-2.23704	0.000325306	42	8	50	-2.39232	1.14e-05	CIS control/stress
LOC_Os05g41290.1	107	33	140	-1.69707	4.08e-09	99	11	110	-3.16993	1.89e-17	CIS control/stress
LOC_Os04g53520.1	37	7	44	-2.4021	4.92e-05	38	8	46	-2.24793	7.31e-05	CIS control/stress
LOC_Os12g43380.1	40	222	262	2.47249	3.88e-30	103	469	572	2.18694	6.99e-55	CIS control/stress
LOC_Os03g01360.4	37	260	297	2.81291	1.08e-40	76	293	369	1.94683	1.52e-29	CIS control/stress
LOC_Os12g35060.3	7	44	51	2.65208	1.48e-06	8	34	42	2.08746	0.000446008	CIS control/stress
LOC_Os10g41930.1	18	63	81	1.80735	5.77e-06	8	68	76	3.08746	1.05e-11	CIS control/stress
LOC_Os12g29330.1	118	634	752	2.4257	3.79e-84	152	761	913	2.32383	5.92e-96	CIS control/stress
LOC_Os12g43550.2	11	82	93	2.89812	2.93e-13	34	131	165	1.94596	2.55e-13	CIS control/stress
LOC_Os02g05970.1	7	33	40	2.23704	0.000325306	4	23	27	2.52356	0.00178784	CIS control/stress
LOC_Os04g30490.1	77	363	440	2.23704	1.05e-43	103	600	703	2.54232	4.47e-84	CIS control/stress
LOC_Os03g24060.1	11	70	81	2.66985	2.09e-10	11	49	60	2.15528	7.46e-06	CIS control/stress
LOC_Os05g49060.1	327	44	371	-2.89372	1.04e-52	422	105	527	-2.00685	3.1e-44	CIS control/stress
LOC_Os11g41710.1	2957	619	3576	-2.25612	0	2858	476	3334	-2.58597	0	CIS control/stress
LOC_Os08g31830.1	114	22	136	-2.37346	8.12e-15	129	23	152	-2.48767	1.14e-17	CIS control/stress
LOC_Os02g33680.1	11	56	67	2.34792	2.89e-07	15	86	101	2.51937	5.36e-12	CIS control/stress
LOC_Os01g02750.1	51	4	55	-3.67243	3.51e-10	80	26	106	-1.62149	1.59e-06	CIS control/stress
LOC_Os01g04460.1	15	111	126	2.88753	7.27e-18	27	113	140	2.06529	2.01e-12	CIS control/stress
LOC_Os01g39060.1	121	623	744	2.36423	3.29e-80	103	593	696	2.52539	1.82e-82	CIS control/stress
LOC_Os12g06250.2	294	26	320	-3.49923	9.32e-57	209	64	273	-1.70736	1.05e-17	CIS control/stress
LOC_Os01g62620.1	55	15	70	-1.87447	1.67e-05	38	4	42	-3.24793	6.56e-07	CIS control/stress
LOC_Os01g24490.1	386	70	456	-2.46317	3.94e-52	224	38	262	-2.55943	1.29e-31	CIS control/stress
LOC_Os12g20410.3	22	171	193	2.95842	3.52e-28	46	206	252	2.16294	8.3e-24	CIS control/stress
LOC_Os01g58444.1	15	67	82	2.1592	7.53e-08	11	86	97	2.96683	3.21e-14	CIS control/stress
LOC_Os02g13510.1	3902	641	4543	-2.60582	0	4147	746	4893	-2.47482	0	CIS control/stress
LOC_Os05g08810.2	7	67	74	3.25873	4.19e-12	19	75	94	1.98089	6.4e-08	CIS control/stress
LOC_Os12g17830.2	7	63	70	3.16993	4.14e-11	19	79	98	2.05585	1.03e-08	CIS control/stress
LOC_Os01g35789.1	324	89	413	-1.86412	7.81e-31	448	38	486	-3.55943	7.07e-88	CIS control/stress
LOC_Os01g66230.2	4	33	37	3.04439	1.12e-05	15	68	83	2.18057	4.32e-08	CIS control/stress
LOC_Os08g09710.1	7	48	55	2.77761	1.82e-07	11	60	71	2.44746	3.61e-08	CIS control/stress
LOC_Os05g25430.1	4	48	52	3.58496	2.15e-09	8	30	38	1.90689	0.0025899	CIS control/stress
LOC_Os12g17410.1	48	11	59	-2.12553	1.27e-05	76	8	84	-3.24793	1.07e-13	CIS control/stress
LOC_Os08g07390.1	279	41	320	-2.76657	6.47e-43	236	41	277	-2.52509	8.55e-33	CIS control/stress
LOC_Os02g17534.1	66	271	337	2.03775	5.11e-29	23	255	278	3.47079	7.35e-49	CIS control/stress
LOC_Os05g31620.1	15	41	56	1.45066	0.00389752	1	30	31	4.90689	2.59e-08	CIS control/stress
LOC_Os11g44415.1	40	7	47	-2.51457	1.12e-05	57	8	65	-2.83289	4.74e-09	CIS control/stress
LOC_Os10g04490.1	15	93	108	2.63227	1.35e-13	15	98	113	2.70782	9.4e-15	CIS control/stress
LOC_Os01g25720.1	199	15	214	-3.72973	1.86e-40	99	26	125	-1.92892	5.14e-10	CIS control/stress
LOC_Os11g02660.1	29	260	289	3.16439	8.45e-46	34	165	199	2.27886	2.37e-20	CIS control/stress
LOC_Os02g16660.2	4	56	60	3.80735	1.7e-11	8	30	38	1.90689	0.0025899	CIS control/stress
LOC_Os01g35789.2	441	96	537	-2.19967	5.72e-52	422	41	463	-3.36355	9.37e-79	CIS control/stress
LOC_Os12g29690.1	85	19	104	-2.16146	6.43e-10	163	15	178	-3.44184	5.91e-31	CIS control/stress
LOC_Os11g45050.1	96	552	648	2.52356	1.04e-76	61	473	534	2.95496	5.78e-78	CIS control/stress
LOC_Os04g29424.1	221	33	254	-2.74351	1.15e-33	224	34	258	-2.71989	8.42e-34	CIS control/stress
LOC_Os04g37820.1	96	697	793	2.86005	3.82e-111	95	581	676	2.61254	5.75e-84	CIS control/stress
LOC_Os03g51090.1	18	122	140	2.76081	9.75e-19	23	154	177	2.74322	1.88e-23	CIS control/stress
LOC_Os11g04300.1	33	178	211	2.43134	1.06e-23	38	338	376	3.15295	2.33e-59	CIS control/stress
LOC_Os11g07040.1	40	7	47	-2.51457	1.12e-05	34	4	38	-3.08746	6.1e-06	CIS control/stress
LOC_Os03g29770.1	33	152	185	2.20353	4.95e-18	15	173	188	3.52774	1.49e-33	CIS control/stress
LOC_Os02g31220.2	1	19	20	4.24793	3.64e-05	11	41	52	1.89812	0.000262149	CIS control/stress
LOC_Os08g09840.1	125	1079	1204	3.10969	1.98e-187	114	690	804	2.59756	4.42e-99	CIS control/stress
LOC_Os11g31530.1	51	4	55	-3.67243	3.51e-10	106	23	129	-2.20436	1.23e-12	CIS control/stress
LOC_Os01g02760.1	279	26	305	-3.42368	8e-53	156	30	186	-2.37851	2.99e-20	CIS control/stress
LOC_Os04g09604.1	4	33	37	3.04439	1.12e-05	8	53	61	2.72792	4.08e-08	CIS control/stress
LOC_Os09g19940.2	26	4	30	-2.70044	0.000420281	34	4	38	-3.08746	6.1e-06	CIS control/stress
LOC_Os11g44580.1	15	96	111	2.67807	2.69e-14	11	101	112	3.19878	6.11e-18	CIS control/stress
LOC_Os07g04110.1	4	33	37	3.04439	1.12e-05	4	30	34	2.90689	5.02e-05	CIS control/stress
LOC_Os06g07020.1	44	467	511	3.40785	3.18e-88	65	394	459	2.59968	1.3e-56	CIS control/stress
LOC_Os05g38040.2	26	167	193	2.68326	7.66e-25	27	274	301	3.34314	8.62e-51	CIS control/stress
LOC_Os08g12800.1	63	393	456	2.64111	1.89e-57	27	300	327	3.47393	1.46e-57	CIS control/stress
LOC_Os03g26960.1	1	56	57	5.80735	6.61e-16	11	34	45	1.62803	0.00425714	CIS control/stress
LOC_Os05g38040.1	33	174	207	2.39855	8.18e-23	19	293	312	3.94683	2.6e-62	CIS control/stress
LOC_Os05g06920.1	754	82	836	-3.20087	1.35e-134	935	113	1048	-3.04864	3.27e-159	CIS control/stress
LOC_Os07g29620.1	375	33	408	-3.50635	1.33e-72	506	71	577	-2.83325	7.46e-80	CIS control/stress
LOC_Os08g15149.1	581	63	644	-3.20511	8.8e-104	395	45	440	-3.13386	5.57e-69	CIS control/stress
LOC_Os09g11480.1	3527	434	3961	-3.02267	0	3231	319	3550	-3.34035	2.61360726650019e-321	CIS control/stress
LOC_Os11g44960.1	59	704	763	3.57679	7.93e-139	65	476	541	2.87245	3.31e-76	CIS control/stress
LOC_Os01g02370.1	177	33	210	-2.42321	1.77e-23	209	11	220	-4.24793	9.23e-47	CIS control/stress
LOC_Os01g58240.1	29	7	36	-2.05063	0.00191285	34	1	35	-5.08746	1.8e-09	CIS control/stress
LOC_Os08g07100.1	48	4	52	-3.58496	2.15e-09	144	19	163	-2.922	2.04e-23	CIS control/stress
LOC_Os01g42520.1	1	22	23	4.45943	5.32e-06	8	41	49	2.35755	1.88e-05	CIS control/stress
LOC_Os08g42700.1	1817	196	2013	-3.21263	0	1870	188	2058	-3.31423	0	CIS control/stress
LOC_Os02g31867.1	11	56	67	2.34792	2.89e-07	4	98	102	4.61471	5.92e-23	CIS control/stress
LOC_Os01g07390.1	22	315	337	3.83978	1.18e-65	46	334	380	2.86014	3.35e-53	CIS control/stress
LOC_Os03g17020.2	22	4	26	-2.45943	0.00309191	23	1	24	-4.52356	2.54e-06	CIS control/stress
LOC_Os11g12320.1	11	130	141	3.56294	2.12e-25	11	101	112	3.19878	6.11e-18	CIS control/stress
LOC_Os12g16360.1	18	226	244	3.65025	3.52e-45	15	131	146	3.12653	8.99e-23	CIS control/stress
LOC_Os06g43660.1	1008	82	1090	-3.61973	5.55e-201	1174	120	1294	-3.29033	3.21e-215	CIS control/stress
LOC_Os01g41565.1	26	289	315	3.47449	1.91e-55	23	255	278	3.47079	7.35e-49	CIS control/stress
LOC_Os06g16240.1	26	4	30	-2.70044	0.000420281	23	1	24	-4.52356	2.54e-06	CIS control/stress
LOC_Os10g03570.1	283	22	305	-3.68523	4.75e-57	190	19	209	-3.32193	5.63e-35	CIS control/stress
LOC_Os01g38490.1	81	1	82	-6.33985	2.78e-23	61	15	76	-2.02385	1.12e-06	CIS control/stress
LOC_Os02g52430.2	18	241	259	3.74296	3.59e-49	19	206	225	3.43857	4.09e-39	CIS control/stress
LOC_Os05g11320.1	897	21339	22236	4.57224	3.08791028650779e-321	4990	35186	40176	2.81789	2.61360726650019e-321	CIS control/stress
LOC_Os12g43430.1	11	100	111	3.18442	1.06e-17	11	184	195	4.06413	6.79e-40	CIS control/stress
LOC_Os10g02880.1	66	652	718	3.30433	7.46e-120	46	701	747	3.92971	4.51e-149	CIS control/stress
LOC_Os04g30180.1	125	19	144	-2.71786	7e-19	114	4	118	-4.83289	1.9e-27	CIS control/stress
LOC_Os01g20894.1	40	1	41	-5.32193	3.35e-11	23	4	27	-2.52356	0.00178784	CIS control/stress
LOC_Os11g40150.1	26	256	282	3.29956	6.75e-47	15	278	293	4.21205	6.19e-62	CIS control/stress
LOC_Os09g11480.2	1901	126	2027	-3.91526	0	1794	146	1940	-3.61914	0	CIS control/stress
LOC_Os04g35200.1	85	1149	1234	3.75677	3.81e-236	87	1193	1280	3.77743	2.26e-246	CIS control/stress
LOC_Os01g25710.1	85	4	89	-4.40939	2.32e-19	38	4	42	-3.24793	6.56e-07	CIS control/stress
LOC_Os05g42040.1	7	70	77	3.32193	7.15e-13	4	83	87	4.37504	8.55e-19	CIS control/stress
LOC_Os12g43450.1	66	1012	1078	3.9386	8.19e-216	133	1767	1900	3.7318	0	CIS control/stress
LOC_Os10g20310.1	63	1	64	-5.97728	5.67e-18	65	11	76	-2.56294	2.74e-09	CIS control/stress
LOC_Os10g03320.1	4	74	78	4.20945	2.41e-16	4	53	57	3.72792	1.02e-10	CIS control/stress
LOC_Os06g47800.1	22	471	493	4.42015	1.21e-108	34	413	447	3.60254	8.02e-82	CIS control/stress
LOC_Os11g46900.1	1122	85	1207	-3.72247	6.38e-229	1136	56	1192	-4.34239	1.01e-259	CIS control/stress
LOC_Os09g18159.1	44	4	48	-3.45943	2.27e-08	30	1	31	-4.90689	2.59e-08	CIS control/stress
LOC_Os04g03050.1	125	7	132	-4.15843	1.78e-27	190	11	201	-4.11042	1.58e-41	CIS control/stress
LOC_Os11g34920.1	129	4	133	-5.01123	1.03e-31	118	11	129	-3.42321	2.85e-22	CIS control/stress
LOC_Os06g04020.1	246	7	253	-5.13516	1.43e-61	353	34	387	-3.37606	4.76e-66	CIS control/stress
LOC_Os01g26174.1	63	1	64	-5.97728	5.67e-18	61	8	69	-2.93074	5.24e-10	CIS control/stress
LOC_Os12g18729.2	22	489	511	4.47426	1.11e-113	30	458	488	3.93231	2.51e-97	CIS control/stress
LOC_Os01g04530.1	7	145	152	4.37255	5.45e-33	11	188	199	4.09516	5.55e-41	CIS control/stress
LOC_Os12g18729.4	51	764	815	3.905	8.94e-162	34	840	874	4.62678	9.39e-200	CIS control/stress
LOC_Os03g58040.1	22	1	23	-4.45943	5.32e-06	19	1	20	-4.24793	3.27e-05	CIS control/stress
LOC_Os12g18729.3	37	630	667	4.08975	5.73e-138	19	533	552	4.81006	1.96e-129	CIS control/stress
LOC_Os06g16300.1	526	52	578	-3.33848	1.47e-97	498	8	506	-5.96	2.04e-133	CIS control/stress
LOC_Os01g22480.2	4	44	48	3.45943	2.27e-08	1	56	57	5.80735	6.75e-16	CIS control/stress
LOC_Os06g45360.1	22	1	23	-4.45943	5.32e-06	23	1	24	-4.52356	2.54e-06	CIS control/stress
LOC_Os06g17900.1	151	1	152	-7.2384	4.05e-44	133	19	152	-2.80735	9.28e-21	CIS control/stress
LOC_Os05g10480.1	4	152	156	5.24793	2.72e-38	11	169	180	3.94145	8.26e-36	CIS control/stress
LOC_Os12g14440.1	449	15	464	-4.90368	4.11e-110	711	38	749	-4.22578	2.36e-159	CIS control/stress
LOC_Os02g32900.1	165	11	176	-3.90689	9.83e-35	160	4	164	-5.32193	1.45e-40	CIS control/stress
LOC_Os11g35274.1	4	193	197	5.59246	4.26e-50	8	116	124	3.85798	3.94e-24	CIS control/stress
LOC_Os01g27360.1	22	864	886	5.29546	7.25e-221	53	938	991	4.14552	1.23e-207	CIS control/stress
LOC_Os12g18729.5	44	801	845	4.18623	1.74e-178	15	570	585	5.24793	7.63e-145	CIS control/stress
LOC_Os08g28400.1	7	196	203	4.80735	2.58e-47	8	191	199	4.57743	8.44e-45	CIS control/stress
LOC_Os09g19390.1	154	4	158	-5.26679	7.37e-39	300	15	315	-4.32193	4.83e-68	CIS control/stress
LOC_Os12g18729.1	26	690	716	4.73001	3.92e-166	27	806	833	4.89975	4.67e-198	CIS control/stress
LOC_Os11g06240.1	11	408	419	5.21299	3.27e-103	23	544	567	4.5639	4.03e-128	CIS control/stress
LOC_Os09g19160.1	967	37	1004	-4.70792	2.39e-232	931	26	957	-5.1622	3.62e-235	CIS control/stress
LOC_Os05g01950.1	279	7	286	-5.31677	4.36e-71	365	15	380	-4.60486	2.89e-86	CIS control/stress
LOC_Os02g02270.1	40	1	41	-5.32193	3.35e-11	30	1	31	-4.90689	2.59e-08	CIS control/stress
LOC_Os02g39360.1	1	167	168	7.3837	6.94e-49	11	139	150	3.65951	9.16e-28	CIS control/stress
LOC_Os11g11890.1	798	22	820	-5.18081	8.2e-202	601	15	616	-5.32433	8.33e-154	CIS control/stress
LOC_Os05g25400.1	4	182	186	5.50779	6.24e-47	4	131	135	5.03342	2.84e-32	CIS control/stress
LOC_Os07g32380.1	158	4	162	-5.30378	5.21e-40	167	4	171	-5.3837	1.41e-42	CIS control/stress
LOC_Os02g52430.1	7	204	211	4.86507	1.41e-49	4	244	248	5.93074	6.34e-65	CIS control/stress
LOC_Os06g16300.3	99	1	100	-6.62936	1.26e-28	99	4	103	-4.62936	3.12e-23	CIS control/stress
LOC_Os11g45180.1	7	816	823	6.86507	7.22e-229	19	443	462	4.54324	6.16e-104	CIS control/stress
LOC_Os01g24710.1	588	11	599	-5.74024	1.83e-155	369	8	377	-5.52748	8.25e-96	CIS control/stress
LOC_Os04g29550.1	2324	141	2465	-4.04284	0	1148	4	1152	-8.16491	0	CIS control/stress
LOC_Os01g24710.2	522	7	529	-6.22055	5.48e-142	361	8	369	-5.49586	1.74e-93	CIS control/stress
LOC_Os01g24710.3	393	22	415	-4.15895	5.73e-87	315	1	316	-8.29921	3.82e-93	CIS control/stress
LOC_Os10g42060.1	1	108	109	6.75489	2.63e-31	4	233	237	5.86419	1.02e-61	CIS control/stress
LOC_Os06g16150.1	85	1	86	-6.40939	1.83e-24	76	1	77	-6.24793	8.59e-22	CIS control/stress
LOC_Os08g15204.1	1	133	134	7.05528	9.5e-39	4	210	214	5.71425	4.82e-55	CIS control/stress
LOC_Os01g28450.1	621	4	625	-7.27845	2.32e-176	1425	30	1455	-5.56986	0	CIS control/stress
LOC_Os01g24710.4	474	11	485	-5.42931	2.9e-122	388	1	389	-8.59991	5.08e-115	CIS control/stress
LOC_Os04g01810.1	287	4	291	-6.16491	1.53e-77	855	4	859	-7.73978	4.77e-246	CIS control/stress
LOC_Os10g24004.1	2019	4	2023	-8.97943	0	2052	30	2082	-6.09592	0	CIS control/stress
LOC_Os03g30092.1	4	378	382	6.56224	2.62e-104	1	379	380	8.56605	2.54e-112	CIS control/stress
LOC_Os04g52250.1	302	1	303	-8.2384	2.91e-89	156	1	157	-7.2854	1.36e-45	CIS control/stress
LOC_Os11g34940.1	5954	41	5995	-7.18209	3.08791028650779e-321	4534	8	4542	-9.14657	0	CIS control/stress
LOC_Os01g35330.1	316	1	317	-8.30378	1.94e-93	433	1	434	-8.75822	1.63e-128	CIS control/stress
LOC_Os12g02340.1	386	1	387	-8.59246	2.13e-114	403	1	404	-8.65464	1.67e-119	CIS control/stress
LOC_Os12g02340.2	364	1	365	-8.50779	7.96e-108	464	1	465	-8.85798	9.03e-138	CIS control/stress
LOC_Os03g22270.3	331	716	1047	1.11313	1.41e-31	570	596	1166	0.0643504	0.583284	CIS control
LOC_Os04g30030.1	228	48	276	-2.24793	1.24e-27	42	19	61	-1.14439	0.0175541	CIS control
LOC_Os05g25950.1	114	7	121	-4.02554	1.8e-24	53	26	79	-1.02748	0.0129293	CIS control
LOC_Os08g14950.1	316	638	954	1.01363	3.23e-24	437	503	940	0.202925	0.0904281	CIS control
LOC_Os04g29680.1	48	211	259	2.13614	5.14e-24	57	98	155	0.78182	0.00562729	CIS control
LOC_Os08g10300.1	986	589	1575	-0.74332	3.54e-22	585	491	1076	-0.252714	0.0179844	CIS control
LOC_Os03g22270.2	305	601	906	0.978556	1.41e-21	540	589	1129	0.125308	0.231082	CIS control
LOC_Os01g74020.1	673	1049	1722	0.640336	3.11e-18	677	626	1303	-0.112993	0.249533	CIS control
LOC_Os11g06300.1	81	241	322	1.57304	3.58e-18	95	113	208	0.250323	0.338206	CIS control
LOC_Os01g09640.1	22	126	148	2.51785	1.65e-17	186	255	441	0.455195	0.00535423	CIS control
LOC_Os03g29410.1	15	108	123	2.848	3.86e-17	19	41	60	1.10962	0.0239682	CIS control
LOC_Os01g66050.1	147	323	470	1.13572	7e-15	236	308	544	0.384143	0.00992047	CIS control
LOC_Os02g57290.1	81	219	300	1.43494	1.72e-14	87	86	173	-0.0166787	1	CIS control
LOC_Os08g05320.3	11	85	96	2.94996	5.43e-14	30	60	90	1	0.00898396	CIS control
LOC_Os11g42800.1	283	126	409	-1.16738	1.2e-13	110	79	189	-0.477579	0.0774569	CIS control
LOC_Os07g05000.1	136	297	433	1.12686	1.53e-13	175	233	408	0.412975	0.0184927	CIS control
LOC_Os01g61070.1	132	289	421	1.13053	2.97e-13	247	308	555	0.318419	0.0324083	CIS control
LOC_Os01g37560.1	103	241	344	1.22639	1.4e-12	160	184	344	0.201634	0.306391	CIS control
LOC_Os02g01220.1	11	78	89	2.82597	2.73e-12	30	11	41	-1.44746	0.0171391	CIS control
LOC_Os02g57270.2	11	78	89	2.82597	2.73e-12	34	34	68	0	1	CIS control
LOC_Os07g04180.1	1217	1609	2826	0.402835	3.48e-12	646	735	1381	0.18621	0.0518518	CIS control
LOC_Os11g47130.1	18	93	111	2.36923	4.44e-12	61	53	114	-0.202817	0.63844	CIS control
LOC_Os01g42110.1	33	122	155	1.88634	6.41e-12	122	105	227	-0.216492	0.400431	CIS control
LOC_Os04g36590.1	33	122	155	1.88634	6.41e-12	76	64	140	-0.247928	0.484161	CIS control
LOC_Os11g32500.1	640	923	1563	0.528259	1.61e-11	722	769	1491	0.0909848	0.331799	CIS control
LOC_Os08g10430.1	4	56	60	3.80735	1.7e-11	11	11	22	0	1	CIS control
LOC_Os08g09200.1	1497	1909	3406	0.350743	3.31e-11	1813	1845	3658	0.0252419	0.731731	CIS control
LOC_Os04g56140.3	7	63	70	3.16993	4.14e-11	19	34	53	0.839535	0.134006	CIS control
LOC_Os02g16600.1	228	400	628	0.810966	1.18e-10	274	356	630	0.377701	0.00559599	CIS control
LOC_Os08g30490.1	129	41	170	-1.65368	1.51e-10	103	64	167	-0.686501	0.0128643	CIS control
LOC_Os08g13460.1	70	11	81	-2.66985	2.09e-10	87	68	155	-0.355481	0.224856	CIS control
LOC_Os08g41390.2	70	11	81	-2.66985	2.09e-10	27	38	65	0.49304	0.305957	CIS control
LOC_Os02g47620.3	18	85	103	2.23947	2.39e-10	49	49	98	0	1	CIS control
LOC_Os01g38970.1	353	556	909	0.655417	2.99e-10	338	390	728	0.206451	0.14359	CIS control
LOC_Os11g28300.2	107	230	337	1.10402	3.13e-10	186	199	385	0.0974658	0.67216	CIS control
LOC_Os02g17470.2	291	152	443	-0.936948	6.5e-10	243	180	423	-0.432959	0.0108013	CIS control
LOC_Os06g03760.2	99	215	314	1.11884	8.79e-10	106	124	230	0.226276	0.366652	CIS control
LOC_Os01g02884.1	40	122	162	1.60881	1.28e-09	76	113	189	0.572251	0.0269787	CIS control
LOC_Os08g42720.1	735	508	1243	-0.532916	2.14e-09	612	529	1141	-0.210264	0.0445917	CIS control
LOC_Os01g64960.2	158	63	221	-1.3265	2.19e-09	122	90	212	-0.438884	0.0880509	CIS control
LOC_Os03g17570.3	294	159	453	-0.886789	3.64e-09	236	221	457	-0.0947405	0.638731	CIS control
LOC_Os01g04814.1	33	1	34	-5.04439	3.69e-09	38	15	53	-1.34104	0.00944278	CIS control
LOC_Os08g06250.1	140	267	407	0.931413	4.8e-09	171	206	377	0.268648	0.189459	CIS control
LOC_Os01g24680.1	952	1246	2198	0.388271	6.07e-09	1186	1249	2435	0.0746695	0.3001	CIS control
LOC_Os01g31810.2	18	78	96	2.11548	6.92e-09	46	83	129	0.851477	0.00645735	CIS control
LOC_Os07g49150.1	445	652	1097	0.551067	6.92e-09	460	495	955	0.105795	0.378567	CIS control
LOC_Os04g30010.1	136	52	188	-1.38702	1.15e-08	61	49	110	-0.316027	0.408519	CIS control
LOC_Os11g24570.1	511	727	1238	0.508632	1.39e-08	582	664	1246	0.190164	0.0594766	CIS control
LOC_Os10g41960.1	140	263	403	0.909636	1.4e-08	152	214	366	0.493539	0.00632895	CIS control
LOC_Os10g14011.1	243	126	369	-0.947533	1.74e-08	179	143	322	-0.323944	0.132549	CIS control
LOC_Os08g30020.1	746	1001	1747	0.424194	1.75e-08	460	510	970	0.148863	0.191437	CIS control
LOC_Os01g42280.1	88	189	277	1.10281	1.88e-08	114	161	275	0.498027	0.0211712	CIS control
LOC_Os12g22090.1	66	156	222	1.24101	2.11e-08	65	90	155	0.469485	0.134205	CIS control
LOC_Os11g05260.1	169	300	469	0.827939	2.29e-08	270	300	570	0.152003	0.319176	CIS control
LOC_Os11g03990.1	107	37	144	-1.53201	6.45e-08	175	135	310	-0.374396	0.0716565	CIS control
LOC_Os01g04650.1	59	11	70	-2.42321	6.45e-08	34	26	60	-0.387023	0.495119	CIS control
LOC_Os02g37050.1	59	11	70	-2.42321	6.45e-08	23	19	42	-0.275634	0.753751	CIS control
LOC_Os04g01540.1	107	37	144	-1.53201	6.45e-08	84	86	170	0.0339473	1	CIS control
LOC_Os01g63900.1	88	26	114	-1.75899	6.62e-08	87	64	151	-0.442943	0.174653	CIS control
LOC_Os08g15050.1	188	319	507	0.762824	9.15e-08	319	371	690	0.217863	0.132788	CIS control
LOC_Os05g08790.1	4	41	45	3.35755	1.31e-07	49	23	72	-1.09115	0.0120459	CIS control
LOC_Os04g02820.3	309	182	491	-0.763668	1.52e-07	251	199	450	-0.334919	0.0470859	CIS control
LOC_Os06g43130.1	7	48	55	2.77761	1.82e-07	49	30	79	-0.707819	0.110614	CIS control
LOC_Os12g26290.5	7	48	55	2.77761	1.82e-07	15	26	41	0.793549	0.191437	CIS control
LOC_Os07g05750.1	7	48	55	2.77761	1.82e-07	15	19	34	0.341037	0.731043	CIS control
LOC_Os01g24060.2	224	119	343	-0.912537	2.11e-07	156	116	272	-0.427421	0.0519154	CIS control
LOC_Os03g53710.1	618	434	1052	-0.509912	2.14e-07	498	431	929	-0.208458	0.0812606	CIS control
LOC_Os08g39694.2	228	122	350	-0.902153	2.15e-07	148	184	332	0.314109	0.136678	CIS control
LOC_Os09g36770.2	22	78	100	1.82597	2.18e-07	61	60	121	-0.0238467	1	CIS control
LOC_Os01g41900.1	85	26	111	-1.70895	2.32e-07	30	11	41	-1.44746	0.0171391	CIS control
LOC_Os05g02220.4	18	70	88	1.95936	2.82e-07	19	45	64	1.24393	0.00698736	CIS control
LOC_Os11g47920.1	191	96	287	-0.992466	2.9e-07	122	113	235	-0.110558	0.731043	CIS control
LOC_Os11g05650.1	103	37	140	-1.47705	2.92e-07	76	60	136	-0.341037	0.293898	CIS control
LOC_Os01g12840.1	125	230	355	0.879706	3.61e-07	152	203	355	0.417408	0.0246886	CIS control
LOC_Os03g22790.1	26	1	27	-4.70044	3.89e-07	19	4	23	-2.24793	0.0108013	CIS control
LOC_Os07g30590.1	26	1	27	-4.70044	3.89e-07	23	11	34	-1.06413	0.14128	CIS control
LOC_Os09g14520.1	1	26	27	4.70044	3.89e-07	30	38	68	0.341037	0.504672	CIS control
LOC_Os05g09620.1	195	100	295	-0.963474	4.43e-07	106	139	245	0.391021	0.107041	CIS control
LOC_Os08g09350.1	158	74	232	-1.09433	4.7e-07	171	176	347	0.0415791	0.931041	CIS control
LOC_Os06g16260.2	70	152	222	1.11864	4.96e-07	110	158	268	0.522421	0.0161666	CIS control
LOC_Os08g03310.2	63	141	204	1.16227	6.2e-07	65	101	166	0.635844	0.0245245	CIS control
LOC_Os08g39860.2	51	122	173	1.25831	8.62e-07	38	64	102	0.752072	0.0384873	CIS control
LOC_Os01g10400.2	522	712	1234	0.447827	8.88e-07	817	949	1766	0.216072	0.00809915	CIS control
LOC_Os11g29970.1	81	26	107	-1.63941	1.18e-06	49	34	83	-0.527247	0.191437	CIS control
LOC_Os03g03910.1	401	263	664	-0.608539	1.2e-06	391	319	710	-0.293612	0.0245245	CIS control
LOC_Os06g18780.1	4	37	41	3.20945	1.27e-06	4	19	23	2.24793	0.0108013	CIS control
LOC_Os08g31810.1	37	4	41	-3.20945	1.27e-06	38	34	72	-0.160465	0.827765	CIS control
LOC_Os01g40250.1	37	4	41	-3.20945	1.27e-06	27	30	57	0.152003	0.892102	CIS control
LOC_Os05g33230.1	7	44	51	2.65208	1.48e-06	23	11	34	-1.06413	0.14128	CIS control
LOC_Os01g10990.1	44	7	51	-2.65208	1.48e-06	23	19	42	-0.275634	0.753751	CIS control
LOC_Os09g12710.1	254	148	402	-0.779231	1.69e-06	167	135	302	-0.306889	0.177333	CIS control
LOC_Os08g09250.1	48	115	163	1.26053	1.93e-06	42	56	98	0.415037	0.280781	CIS control
LOC_Os06g04910.1	283	171	454	-0.726806	1.99e-06	213	195	408	-0.127379	0.509548	CIS control
LOC_Os02g12890.2	188	304	492	0.693339	2.29e-06	99	116	215	0.228624	0.383888	CIS control
LOC_Os08g43190.1	158	78	236	-1.01838	2.5e-06	72	45	117	-0.678072	0.0463934	CIS control
LOC_Os03g02320.2	77	156	233	1.01862	2.97e-06	99	146	245	0.560468	0.0130292	CIS control
LOC_Os02g48116.1	59	15	74	-1.97575	3.01e-06	76	68	144	-0.160465	0.68276	CIS control
LOC_Os09g35940.1	265	159	424	-0.736966	3.48e-06	129	101	230	-0.353016	0.178389	CIS control
LOC_Os02g39740.1	121	215	336	0.82933	3.84e-06	133	158	291	0.248498	0.24023	CIS control
LOC_Os08g19114.2	70	145	215	1.05063	4.01e-06	106	128	234	0.27208	0.254589	CIS control
LOC_Os03g22050.3	305	445	750	0.544996	4.15e-06	372	420	792	0.175087	0.191437	CIS control
LOC_Os11g06320.1	254	152	406	-0.740757	5.32e-06	224	169	393	-0.406475	0.0245245	CIS control
LOC_Os11g45250.2	1	22	23	4.45943	5.32e-06	8	15	23	0.906891	0.3001	CIS control
LOC_Os02g33710.1	165	85	250	-0.956931	5.32e-06	99	83	182	-0.254317	0.371691	CIS control
LOC_Os01g65030.1	29	82	111	1.49957	5.46e-06	49	34	83	-0.527247	0.191437	CIS control
LOC_Os01g42080.1	309	196	505	-0.656753	6.19e-06	277	206	483	-0.427242	0.00642832	CIS control
LOC_Os11g31540.1	7	41	48	2.5502	6.84e-06	15	8	23	-0.906891	0.3001	CIS control
LOC_Os06g50630.1	118	208	326	0.817797	7.72e-06	80	124	204	0.632268	0.0108013	CIS control
LOC_Os07g30300.1	1114	1361	2475	0.288918	8.14e-06	1174	1166	2340	-0.00986462	0.989007	CIS control
LOC_Os10g35960.1	85	163	248	0.939337	8.95e-06	122	101	223	-0.272526	0.270183	CIS control
LOC_Os04g31924.1	99	182	281	0.878438	9.05e-06	110	128	238	0.21864	0.377554	CIS control
LOC_Os06g16260.1	88	167	255	0.924273	9.21e-06	160	158	318	-0.0181473	1	CIS control
LOC_Os02g12870.1	99	41	140	-1.2718	1.1e-05	72	45	117	-0.678072	0.0463934	CIS control
LOC_Os08g13570.1	15	56	71	1.90046	1.1e-05	19	30	49	0.658963	0.230083	CIS control
LOC_Os01g32864.1	15	56	71	1.90046	1.1e-05	8	15	23	0.906891	0.3001	CIS control
LOC_Os09g38900.1	15	56	71	1.90046	1.1e-05	34	38	72	0.160465	0.827765	CIS control
LOC_Os07g49460.4	15	56	71	1.90046	1.1e-05	27	26	53	-0.0544478	1	CIS control
LOC_Os05g39140.1	40	7	47	-2.51457	1.12e-05	46	26	72	-0.823122	0.0664109	CIS control
LOC_Os11g45190.1	40	7	47	-2.51457	1.12e-05	15	8	23	-0.906891	0.3001	CIS control
LOC_Os01g64810.1	4	33	37	3.04439	1.12e-05	34	30	64	-0.180572	0.81302	CIS control
LOC_Os03g49400.1	40	7	47	-2.51457	1.12e-05	23	26	49	0.176878	0.876745	CIS control
LOC_Os10g14180.7	63	19	82	-1.72935	1.18e-05	27	8	35	-1.75489	0.00827405	CIS control
LOC_Os04g23040.1	1640	1931	3571	0.235652	1.24e-05	1528	1605	3133	0.0709288	0.261685	CIS control
LOC_Os11g36050.1	11	48	59	2.12553	1.27e-05	46	68	114	0.563901	0.126902	CIS control
LOC_Os08g08586.1	48	11	59	-2.12553	1.27e-05	15	8	23	-0.906891	0.3001	CIS control
LOC_Os02g07490.1	81	30	111	-1.43296	1.4e-05	27	38	65	0.49304	0.305957	CIS control
LOC_Os06g09540.1	103	185	288	0.844881	1.58e-05	110	131	241	0.252063	0.293129	CIS control
LOC_Os06g09370.2	63	130	193	1.04509	1.63e-05	103	105	208	0.027745	1	CIS control
LOC_Os08g15840.2	55	15	70	-1.87447	1.67e-05	30	11	41	-1.44746	0.0171391	CIS control
LOC_Os01g42260.1	55	15	70	-1.87447	1.67e-05	38	30	68	-0.341037	0.504672	CIS control
LOC_Os02g33560.1	26	74	100	1.50901	1.68e-05	23	45	68	0.968291	0.0316008	CIS control
LOC_Os09g34847.1	26	74	100	1.50901	1.68e-05	42	38	80	-0.14439	0.841504	CIS control
LOC_Os03g50870.1	74	145	219	0.970456	1.85e-05	148	101	249	-0.551242	0.0140532	CIS control
LOC_Os03g02020.3	33	85	118	1.365	1.85e-05	65	68	133	0.065095	0.964753	CIS control
LOC_Os01g02090.1	412	560	972	0.442782	2.32e-05	410	480	890	0.22741	0.0566623	CIS control
LOC_Os04g38525.1	66	22	88	-1.58496	2.86e-05	38	30	68	-0.341037	0.504672	CIS control
LOC_Os11g15570.1	154	82	236	-0.909235	3.17e-05	137	101	238	-0.439821	0.0631342	CIS control
LOC_Os01g37590.1	103	182	285	0.821294	3.28e-05	137	161	298	0.232885	0.273576	CIS control
LOC_Os02g01500.1	221	133	354	-0.73262	3.31e-05	163	131	294	-0.315305	0.170298	CIS control
LOC_Os07g08030.1	44	100	144	1.18442	3.42e-05	65	71	136	0.127379	0.776244	CIS control
LOC_Os10g10180.1	1	19	20	4.24793	3.64e-05	11	26	37	1.24101	0.0552734	CIS control
LOC_Os08g04920.7	1	19	20	4.24793	3.64e-05	23	11	34	-1.06413	0.14128	CIS control
LOC_Os12g32180.1	1	19	20	4.24793	3.64e-05	11	19	30	0.788496	0.294087	CIS control
LOC_Os02g12440.1	1	19	20	4.24793	3.64e-05	38	38	76	0	1	CIS control
LOC_Os01g02090.2	493	649	1142	0.396631	4.13e-05	410	431	841	0.072064	0.613466	CIS control
LOC_Os01g04860.1	268	386	654	0.526368	4.26e-05	312	383	695	0.295798	0.0247015	CIS control
LOC_Os12g42100.1	313	208	521	-0.589579	4.58e-05	285	270	555	-0.0780025	0.680403	CIS control
LOC_Os06g03930.1	136	70	206	-0.95818	4.67e-05	114	98	212	-0.21818	0.418782	CIS control
LOC_Os01g03570.1	7	37	44	2.4021	4.92e-05	27	11	38	-1.29546	0.0408058	CIS control
LOC_Os08g15840.5	37	7	44	-2.4021	4.92e-05	23	11	34	-1.06413	0.14128	CIS control
LOC_Os01g57310.2	7	37	44	2.4021	4.92e-05	38	23	61	-0.724366	0.172749	CIS control
LOC_Os02g47590.1	37	7	44	-2.4021	4.92e-05	23	34	57	0.563901	0.275494	CIS control
LOC_Os01g34350.1	7	37	44	2.4021	4.92e-05	27	19	46	-0.50696	0.417611	CIS control
LOC_Os03g01750.5	177	274	451	0.630427	5.28e-05	247	300	547	0.280451	0.0704883	CIS control
LOC_Os04g02820.1	427	304	731	-0.490165	5.62e-05	369	289	658	-0.352551	0.00896231	CIS control
LOC_Os08g05340.1	4	30	34	2.90689	5.62e-05	11	26	37	1.24101	0.0552734	CIS control
LOC_Os07g30200.2	4	30	34	2.90689	5.62e-05	8	15	23	0.906891	0.3001	CIS control
LOC_Os08g10304.1	4	30	34	2.90689	5.62e-05	15	23	38	0.616671	0.35859	CIS control
LOC_Os04g32920.4	77	30	107	-1.3599	5.72e-05	34	19	53	-0.839535	0.134006	CIS control
LOC_Os11g13420.2	125	63	188	-0.988504	6.5e-05	95	56	151	-0.762501	0.00829999	CIS control
LOC_Os06g03682.2	151	82	233	-0.880853	6.54e-05	95	71	166	-0.420108	0.176549	CIS control
LOC_Os08g13920.1	88	159	247	0.853451	6.61e-05	122	158	280	0.373043	0.0957987	CIS control
LOC_Os02g11130.1	70	26	96	-1.42884	7.06e-05	84	49	133	-0.777608	0.0124525	CIS control
LOC_Os03g17010.1	81	33	114	-1.29546	7.06e-05	46	68	114	0.563901	0.126902	CIS control
LOC_Os08g41420.1	26	70	96	1.42884	7.06e-05	57	53	110	-0.10497	0.876745	CIS control
LOC_Os11g09640.1	11	44	55	2	7.54e-05	19	38	57	1	0.0475449	CIS control
LOC_Os12g19549.2	44	11	55	-2	7.54e-05	53	41	94	-0.370368	0.359019	CIS control
LOC_Os08g13840.2	11	44	55	2	7.54e-05	15	19	34	0.341037	0.731043	CIS control
LOC_Os10g07978.2	44	11	55	-2	7.54e-05	30	30	60	0	1	CIS control
LOC_Os10g12480.1	103	48	151	-1.10154	7.75e-05	76	45	121	-0.756074	0.0237907	CIS control
LOC_Os03g15230.1	63	22	85	-1.51785	8.43e-05	68	38	106	-0.839535	0.018129	CIS control
LOC_Os08g41010.3	22	63	85	1.51785	8.43e-05	34	53	87	0.640458	0.134006	CIS control
LOC_Os03g48770.1	22	63	85	1.51785	8.43e-05	27	34	61	0.332575	0.558129	CIS control
LOC_Os11g06220.1	51	15	66	-1.76553	8.65e-05	23	11	34	-1.06413	0.14128	CIS control
LOC_Os06g50880.1	92	163	255	0.825166	8.83e-05	84	116	200	0.465664	0.0756867	CIS control
LOC_Os01g57110.1	29	74	103	1.35147	9.14e-05	27	41	68	0.602665	0.191437	CIS control
LOC_Os05g34630.1	272	178	450	-0.611729	9.22e-05	308	248	556	-0.31259	0.0366599	CIS control
LOC_Os01g49219.1	29	4	33	-2.85798	9.22e-05	11	15	26	0.447459	0.680403	CIS control
LOC_Os03g52170.1	29	4	33	-2.85798	9.22e-05	30	34	64	0.180572	0.81302	CIS control
LOC_Os05g35520.1	29	4	33	-2.85798	9.22e-05	23	26	49	0.176878	0.876745	CIS control
LOC_Os08g44860.7	18	56	74	1.63743	9.34e-05	65	64	129	-0.0223678	1	CIS control
LOC_Os01g73530.2	445	323	768	-0.462271	0.000101817	350	281	631	-0.316785	0.0245245	CIS control
LOC_Os12g27994.2	445	323	768	-0.462271	0.000101817	281	289	570	0.0404994	0.873431	CIS control
LOC_Os09g33810.5	276	182	458	-0.60073	0.000108864	213	191	404	-0.157281	0.411044	CIS control
LOC_Os01g61630.1	96	44	140	-1.12553	0.000109857	57	56	113	-0.0255351	1	CIS control
LOC_Os11g32270.3	143	78	221	-0.874469	0.000121831	87	94	181	0.111645	0.763083	CIS control
LOC_Os11g06420.2	107	52	159	-1.04103	0.000127963	68	45	113	-0.59561	0.100194	CIS control
LOC_Os12g18650.7	85	152	237	0.838537	0.000132964	87	53	140	-0.715023	0.0198702	CIS control
LOC_Os02g50560.1	37	85	122	1.19994	0.000136501	46	64	110	0.476438	0.191437	CIS control
LOC_Os07g31884.1	63	122	185	0.953457	0.000142185	95	124	219	0.384341	0.142602	CIS control
LOC_Os06g01320.1	77	141	218	0.872765	0.000143713	122	143	265	0.229134	0.311825	CIS control
LOC_Os01g12830.1	66	126	192	0.932886	0.000146876	87	71	158	-0.293196	0.330599	CIS control
LOC_Os02g09400.1	40	89	129	1.15381	0.000157508	19	41	60	1.10962	0.0239682	CIS control
LOC_Os06g03600.1	140	222	362	0.665133	0.000157541	171	124	295	-0.463656	0.0245245	CIS control
LOC_Os08g02050.1	129	208	337	0.689212	0.000162484	103	146	249	0.503324	0.0245245	CIS control
LOC_Os09g08650.1	136	74	210	-0.878009	0.000184507	114	71	185	-0.683143	0.00849797	CIS control
LOC_Os05g31480.2	121	63	184	-0.941583	0.000186985	141	94	235	-0.584963	0.0108657	CIS control
LOC_Os03g48190.1	33	78	111	1.24101	0.000189602	65	49	114	-0.407658	0.240604	CIS control
LOC_Os11g16290.1	81	145	226	0.840059	0.000201274	103	113	216	0.133678	0.671681	CIS control
LOC_Os02g09420.1	26	67	93	1.36565	0.000204654	27	41	68	0.602665	0.191437	CIS control
LOC_Os11g36150.1	184	111	295	-0.729146	0.000204791	167	128	295	-0.383704	0.0720887	CIS control
LOC_Os08g10590.1	180	108	288	-0.736966	0.000211842	175	161	336	-0.120294	0.600408	CIS control
LOC_Os05g41550.5	335	234	569	-0.517653	0.000212879	384	323	707	-0.249572	0.0653454	CIS control
LOC_Os01g36920.2	614	475	1089	-0.370311	0.000227031	521	484	1005	-0.106276	0.358859	CIS control
LOC_Os02g51670.1	136	215	351	0.66073	0.000234225	224	221	445	-0.0194524	1	CIS control
LOC_Os11g47320.1	121	196	317	0.695847	0.000239266	87	135	222	0.633872	0.00696977	CIS control
LOC_Os08g39160.1	121	196	317	0.695847	0.000239266	213	214	427	0.00675737	1	CIS control
LOC_Os05g02250.1	169	100	269	-0.757023	0.000246236	190	210	400	0.14439	0.470358	CIS control
LOC_Os11g43600.1	55	19	74	-1.53343	0.000268545	46	23	69	-1	0.0245245	CIS control
LOC_Os01g34060.1	55	19	74	-1.53343	0.000268545	23	8	31	-1.52356	0.0320308	CIS control
LOC_Os01g02100.4	55	19	74	-1.53343	0.000268545	19	19	38	0	1	CIS control
LOC_Os05g02780.1	416	304	720	-0.452512	0.000270509	293	364	657	0.313038	0.0241648	CIS control
LOC_Os04g08550.1	44	93	137	1.07973	0.000272884	99	105	204	0.0848889	0.830408	CIS control
LOC_Os03g49210.1	11	41	52	1.89812	0.000282463	19	45	64	1.24393	0.00698736	CIS control
LOC_Os11g47120.1	11	41	52	1.89812	0.000282463	27	30	57	0.152003	0.892102	CIS control
LOC_Os01g40670.2	154	89	243	-0.791053	0.000287053	137	98	235	-0.483322	0.0386964	CIS control
LOC_Os11g45040.1	48	15	63	-1.67807	0.000293969	46	30	76	-0.616671	0.191437	CIS control
LOC_Os01g59970.1	48	15	63	-1.67807	0.000293969	8	15	23	0.906891	0.3001	CIS control
LOC_Os06g09910.1	96	163	259	0.763766	0.000293969	160	154	314	-0.0551416	0.879191	CIS control
LOC_Os01g05500.1	63	119	182	0.917538	0.000312569	95	98	193	0.0448542	0.989552	CIS control
LOC_Os01g57360.1	33	7	40	-2.23704	0.000325306	23	45	68	0.968291	0.0316008	CIS control
LOC_Os05g38350.1	33	7	40	-2.23704	0.000325306	34	19	53	-0.839535	0.134006	CIS control
LOC_Os08g31810.3	33	7	40	-2.23704	0.000325306	34	26	60	-0.387023	0.495119	CIS control
LOC_Os01g66610.1	7	33	40	2.23704	0.000325306	23	23	46	0	1	CIS control
LOC_Os02g42310.4	37	82	119	1.1481	0.000347415	34	30	64	-0.180572	0.81302	CIS control
LOC_Os01g40610.1	29	70	99	1.2713	0.000352462	57	94	151	0.721699	0.0132007	CIS control
LOC_Os01g72834.1	92	44	136	-1.06413	0.000359576	42	34	76	-0.304855	0.534025	CIS control
LOC_Os01g62910.1	59	22	81	-1.42321	0.000361761	72	53	125	-0.442005	0.191437	CIS control
LOC_Os05g01990.1	22	59	81	1.42321	0.000361761	30	41	71	0.450661	0.333616	CIS control
LOC_Os03g38740.1	22	59	81	1.42321	0.000361761	19	26	45	0.452512	0.495119	CIS control
LOC_Os12g19040.1	22	59	81	1.42321	0.000361761	27	34	61	0.332575	0.558129	CIS control
LOC_Os03g51930.2	74	133	207	0.845829	0.000376552	99	146	245	0.560468	0.0130292	CIS control
LOC_Os08g44770.1	118	63	181	-0.905363	0.000399074	106	64	170	-0.72792	0.00708459	CIS control
LOC_Os04g53470.1	246	345	591	0.487938	0.000403278	232	214	446	-0.116514	0.533231	CIS control
LOC_Os01g62460.3	26	4	30	-2.70044	0.000420281	27	8	35	-1.75489	0.00827405	CIS control
LOC_Os07g11150.1	4	26	30	2.70044	0.000420281	4	19	23	2.24793	0.0108013	CIS control
LOC_Os10g42710.6	4	26	30	2.70044	0.000420281	27	49	76	0.859822	0.0451912	CIS control
LOC_Os01g65200.2	4	26	30	2.70044	0.000420281	42	68	110	0.695145	0.0486787	CIS control
LOC_Os07g37560.1	4	26	30	2.70044	0.000420281	19	8	27	-1.24793	0.132788	CIS control
LOC_Os10g02584.2	26	4	30	-2.70044	0.000420281	19	8	27	-1.24793	0.132788	CIS control
LOC_Os03g16700.1	40	11	51	-1.8625	0.000420281	11	23	34	1.06413	0.14128	CIS control
LOC_Os09g20480.1	40	11	51	-1.8625	0.000420281	42	60	102	0.514573	0.191437	CIS control
LOC_Os05g48590.1	154	234	388	0.603578	0.000420281	160	191	351	0.255501	0.191437	CIS control
LOC_Os04g38480.2	213	137	350	-0.636678	0.000420281	182	165	347	-0.141472	0.498409	CIS control
LOC_Os09g34010.1	4	26	30	2.70044	0.000420281	34	38	72	0.160465	0.827765	CIS control
LOC_Os02g32970.1	26	4	30	-2.70044	0.000420281	15	15	30	0	1	CIS control
LOC_Os02g40514.1	26	4	30	-2.70044	0.000420281	11	11	22	0	1	CIS control
LOC_Os06g12260.2	132	74	206	-0.834941	0.000443104	106	68	174	-0.640458	0.0191204	CIS control
LOC_Os07g38270.1	1390	1609	2999	0.211079	0.000468317	1254	1230	2484	-0.027879	0.753751	CIS control
LOC_Os01g25010.1	40	85	125	1.08746	0.000482073	129	120	249	-0.104337	0.736401	CIS control
LOC_Os06g44210.1	110	178	288	0.694374	0.000502856	144	146	290	0.0198996	1	CIS control
LOC_Os09g24710.1	151	89	240	-0.762671	0.000517673	144	101	245	-0.511714	0.0245245	CIS control
LOC_Os01g42260.4	70	30	100	-1.22239	0.000534664	38	15	53	-1.34104	0.00944278	CIS control
LOC_Os07g29810.1	70	30	100	-1.22239	0.000534664	46	26	72	-0.823122	0.0664109	CIS control
LOC_Os11g43700.1	33	74	107	1.16506	0.000624142	23	34	57	0.563901	0.275494	CIS control
LOC_Os02g17350.1	202	130	332	-0.635844	0.000624845	95	139	234	0.549085	0.0189366	CIS control
LOC_Os11g05370.1	110	59	169	-0.898717	0.000727199	122	161	283	0.40018	0.0647986	CIS control
LOC_Os02g07740.1	74	130	204	0.812914	0.000727199	68	98	166	0.527247	0.0656594	CIS control
LOC_Os12g34330.1	26	63	89	1.27684	0.000740629	61	38	99	-0.68281	0.0714921	CIS control
LOC_Os03g11560.1	26	63	89	1.27684	0.000740629	65	60	125	-0.115477	0.827043	CIS control
LOC_Os05g41810.1	26	63	89	1.27684	0.000740629	53	49	102	-0.113211	0.870606	CIS control
LOC_Os10g19860.1	26	63	89	1.27684	0.000740629	38	41	79	0.109624	0.923168	CIS control
LOC_Os05g27320.1	85	41	126	-1.05184	0.000741098	30	41	71	0.450661	0.333616	CIS control
LOC_Os01g18840.1	29	67	96	1.20811	0.000884783	49	34	83	-0.527247	0.191437	CIS control
LOC_Os11g35390.1	29	67	96	1.20811	0.000884783	34	26	60	-0.387023	0.495119	CIS control
LOC_Os08g07830.1	368	271	639	-0.441413	0.000949343	296	274	570	-0.111421	0.495119	CIS control
LOC_Os01g05470.1	107	171	278	0.676386	0.000988663	103	90	193	-0.194647	0.495119	CIS control
LOC_Os01g65320.1	22	56	78	1.34792	0.000993511	42	71	113	0.75743	0.0254669	CIS control
LOC_Os12g17600.1	1442	1653	3095	0.197016	0.00105672	1505	1463	2968	-0.0408337	0.568956	CIS control
LOC_Os09g20010.1	88	44	132	-1	0.00106191	99	64	163	-0.629357	0.0245245	CIS control
LOC_Os01g11230.1	99	52	151	-0.928917	0.00107541	99	101	200	0.0288549	1	CIS control
LOC_Os01g61920.1	51	19	70	-1.4245	0.00109722	34	34	68	0	1	CIS control
LOC_Os10g41930.2	7	30	37	2.09954	0.00124236	19	45	64	1.24393	0.00698736	CIS control
LOC_Os03g04060.1	7	30	37	2.09954	0.00124236	23	49	72	1.09115	0.0120459	CIS control
LOC_Os05g01270.1	7	30	37	2.09954	0.00124236	53	26	79	-1.02748	0.0129293	CIS control
LOC_Os08g43360.2	7	30	37	2.09954	0.00124236	11	26	37	1.24101	0.0552734	CIS control
LOC_Os12g22760.1	7	30	37	2.09954	0.00124236	23	11	34	-1.06413	0.14128	CIS control
LOC_Os02g05630.3	7	30	37	2.09954	0.00124236	15	26	41	0.793549	0.191437	CIS control
LOC_Os08g04280.1	7	30	37	2.09954	0.00124236	38	26	64	-0.547488	0.253093	CIS control
LOC_Os01g38480.3	544	675	1219	0.311281	0.00125899	737	679	1416	-0.118253	0.198485	CIS control
LOC_Os05g42210.1	15	44	59	1.55254	0.00131464	38	68	106	0.839535	0.018129	CIS control
LOC_Os11g34370.1	44	15	59	-1.55254	0.00131464	49	30	79	-0.707819	0.110614	CIS control
LOC_Os02g12870.2	15	44	59	1.55254	0.00131464	27	45	72	0.736966	0.11609	CIS control
LOC_Os03g44300.1	15	44	59	1.55254	0.00131464	34	26	60	-0.387023	0.495119	CIS control
LOC_Os07g29750.1	44	15	59	-1.55254	0.00131464	30	26	56	-0.206451	0.795066	CIS control
LOC_Os04g09530.2	70	122	192	0.801454	0.00138224	129	113	242	-0.191048	0.461221	CIS control
LOC_Os02g52450.2	55	22	77	-1.32193	0.00139123	53	45	98	-0.236067	0.601342	CIS control
LOC_Os05g38810.1	55	22	77	-1.32193	0.00139123	34	30	64	-0.180572	0.81302	CIS control
LOC_Os10g04600.2	55	22	77	-1.32193	0.00139123	49	53	102	0.113211	0.870606	CIS control
LOC_Os03g17310.1	11	37	48	1.75002	0.00141035	30	11	41	-1.44746	0.0171391	CIS control
LOC_Os05g41190.1	37	11	48	-1.75002	0.00141035	103	139	242	0.432441	0.0660483	CIS control
LOC_Os11g34980.1	11	37	48	1.75002	0.00141035	15	30	45	1	0.0942943	CIS control
LOC_Os09g39400.2	11	37	48	1.75002	0.00141035	19	34	53	0.839535	0.134006	CIS control
LOC_Os04g02050.2	37	11	48	-1.75002	0.00141035	15	8	23	-0.906891	0.3001	CIS control
LOC_Os08g07880.1	37	11	48	-1.75002	0.00141035	27	34	61	0.332575	0.558129	CIS control
LOC_Os01g62290.1	11	37	48	1.75002	0.00141035	34	30	64	-0.180572	0.81302	CIS control
LOC_Os01g63354.1	77	37	114	-1.05733	0.00143668	49	56	105	0.192645	0.681503	CIS control
LOC_Os05g35710.3	88	145	233	0.720477	0.00144517	118	150	268	0.346176	0.142356	CIS control
LOC_Os11g35870.2	191	271	462	0.50472	0.00145286	258	214	472	-0.26976	0.12445	CIS control
LOC_Os12g23180.1	1703	1494	3197	-0.188898	0.00147397	1650	1598	3248	-0.0461986	0.495119	CIS control
LOC_Os03g22350.1	85	141	226	0.73016	0.00149332	137	98	235	-0.483322	0.0386964	CIS control
LOC_Os01g05500.2	103	56	159	-0.879146	0.00150866	106	105	211	-0.0136749	1	CIS control
LOC_Os03g16800.2	232	159	391	-0.545098	0.00163171	190	188	378	-0.0152668	1	CIS control
LOC_Os02g01560.1	118	182	300	0.625152	0.00163636	243	203	446	-0.259477	0.157185	CIS control
LOC_Os05g38550.2	18	48	66	1.41504	0.00178257	38	60	98	0.658963	0.0889041	CIS control
LOC_Os10g35870.1	18	48	66	1.41504	0.00178257	23	11	34	-1.06413	0.14128	CIS control
LOC_Os01g12180.1	18	48	66	1.41504	0.00178257	19	23	42	0.275634	0.753751	CIS control
LOC_Os02g02770.1	272	193	465	-0.495006	0.00179186	228	210	438	-0.118644	0.52809	CIS control
LOC_Os06g07540.3	140	85	225	-0.719892	0.00185212	160	131	291	-0.288505	0.191437	CIS control
LOC_Os02g39570.6	66	30	96	-1.1375	0.00189217	53	41	94	-0.370368	0.359019	CIS control
LOC_Os03g22050.4	320	419	739	0.388878	0.00189494	380	413	793	0.120142	0.35859	CIS control
LOC_Os03g02480.1	29	7	36	-2.05063	0.00191285	19	8	27	-1.24793	0.132788	CIS control
LOC_Os09g24710.3	136	82	218	-0.729911	0.00191285	148	124	272	-0.255257	0.245244	CIS control
LOC_Os04g02000.1	29	7	36	-2.05063	0.00191285	19	11	30	-0.788496	0.294087	CIS control
LOC_Os03g01530.1	29	7	36	-2.05063	0.00191285	34	26	60	-0.387023	0.495119	CIS control
LOC_Os12g16350.9	29	7	36	-2.05063	0.00191285	15	19	34	0.341037	0.731043	CIS control
LOC_Os04g53540.4	29	7	36	-2.05063	0.00191285	23	19	42	-0.275634	0.753751	CIS control
LOC_Os05g01310.1	63	111	174	0.817136	0.00206883	110	79	189	-0.477579	0.0774569	CIS control
LOC_Os01g58080.3	199	278	477	0.482316	0.00210518	209	278	487	0.411582	0.00888913	CIS control
LOC_Os08g05650.1	125	74	199	-0.756331	0.00224272	80	94	174	0.232661	0.44676	CIS control
LOC_Os12g25700.1	44	85	129	0.949959	0.00235269	23	49	72	1.09115	0.0120459	CIS control
LOC_Os02g41520.1	85	44	129	-0.949959	0.00235269	65	64	129	-0.0223678	1	CIS control
LOC_Os04g38530.1	85	44	129	-0.949959	0.00235269	42	41	83	-0.0347654	1	CIS control
LOC_Os09g08160.1	99	156	255	0.656046	0.00261749	118	105	223	-0.168398	0.534025	CIS control
LOC_Os01g66000.1	99	156	255	0.656046	0.00261749	114	124	238	0.121306	0.68276	CIS control
LOC_Os01g61670.1	110	63	173	-0.80408	0.00264558	87	131	218	0.59048	0.0141246	CIS control
LOC_Os08g14330.1	59	26	85	-1.1822	0.00269141	19	34	53	0.839535	0.134006	CIS control
LOC_Os04g56740.1	191	267	458	0.483267	0.00269141	209	248	457	0.246837	0.179679	CIS control
LOC_Os07g42300.1	26	59	85	1.1822	0.00269141	34	49	83	0.527247	0.191437	CIS control
LOC_Os12g16524.1	59	26	85	-1.1822	0.00269141	46	30	76	-0.616671	0.191437	CIS control
LOC_Os01g03320.1	26	59	85	1.1822	0.00269141	182	176	358	-0.048363	0.892102	CIS control
LOC_Os08g30930.1	81	133	214	0.715432	0.00277935	99	109	208	0.138828	0.662606	CIS control
LOC_Os01g57910.1	243	171	414	-0.50696	0.00281774	285	221	506	-0.366916	0.0196966	CIS control
LOC_Os04g35070.1	29	63	92	1.1193	0.00303996	15	26	41	0.793549	0.191437	CIS control
LOC_Os08g15444.1	4	22	26	2.45943	0.00309191	27	8	35	-1.75489	0.00827405	CIS control
LOC_Os08g14440.2	48	19	67	-1.33703	0.00309191	42	19	61	-1.14439	0.0175541	CIS control
LOC_Os10g41520.2	22	4	26	-2.45943	0.00309191	46	23	69	-1	0.0245245	CIS control
LOC_Os01g07400.2	4	22	26	2.45943	0.00309191	8	23	31	1.52356	0.0320308	CIS control
LOC_Os08g38130.1	22	4	26	-2.45943	0.00309191	23	8	31	-1.52356	0.0320308	CIS control
LOC_Os03g22180.1	4	22	26	2.45943	0.00309191	23	38	61	0.724366	0.172749	CIS control
LOC_Os01g10950.1	48	19	67	-1.33703	0.00309191	30	19	49	-0.658963	0.230083	CIS control
LOC_Os02g16709.1	4	22	26	2.45943	0.00309191	30	19	49	-0.658963	0.230083	CIS control
LOC_Os05g08920.1	4	22	26	2.45943	0.00309191	19	11	30	-0.788496	0.294087	CIS control
LOC_Os03g22560.1	59	104	163	0.817797	0.00309191	80	64	144	-0.321928	0.301628	CIS control
LOC_Os02g39530.1	4	22	26	2.45943	0.00309191	30	23	53	-0.383329	0.519882	CIS control
LOC_Os08g04280.2	4	22	26	2.45943	0.00309191	30	23	53	-0.383329	0.519882	CIS control
LOC_Os01g55900.1	74	37	111	-1	0.0032929	57	75	132	0.395929	0.211334	CIS control
LOC_Os03g52490.1	430	334	764	-0.364489	0.00334399	391	394	785	0.011027	1	CIS control
LOC_Os02g57290.2	85	137	222	0.688641	0.00338962	84	90	174	0.0995357	0.812721	CIS control
LOC_Os11g42350.3	40	78	118	0.963474	0.00342735	30	56	86	0.900464	0.0245245	CIS control
LOC_Os12g25700.2	40	78	118	0.963474	0.00342735	91	86	177	-0.0815299	0.869113	CIS control
LOC_Os02g42600.1	228	308	536	0.433897	0.00361361	346	311	657	-0.153857	0.275494	CIS control
LOC_Os11g37050.1	22	52	74	1.24101	0.0036696	53	26	79	-1.02748	0.0129293	CIS control
LOC_Os09g36770.3	22	52	74	1.24101	0.0036696	53	64	117	0.27208	0.487668	CIS control
LOC_Os06g11990.1	22	52	74	1.24101	0.0036696	65	64	129	-0.0223678	1	CIS control
LOC_Os01g03060.2	103	59	162	-0.803857	0.00388649	53	60	113	0.17897	0.697425	CIS control
LOC_Os01g24980.2	15	41	56	1.45066	0.00389752	19	34	53	0.839535	0.134006	CIS control
LOC_Os02g17500.3	15	41	56	1.45066	0.00389752	49	41	90	-0.257158	0.579337	CIS control
LOC_Os07g10250.1	99	56	155	-0.822002	0.00392894	68	38	106	-0.839535	0.018129	CIS control
LOC_Os04g02780.1	184	256	440	0.476438	0.00394442	103	94	197	-0.131912	0.693471	CIS control
LOC_Os02g15360.1	88	48	136	-0.874469	0.00432222	103	79	182	-0.38272	0.191437	CIS control
LOC_Os02g11820.2	232	311	543	0.42279	0.00452171	236	278	514	0.236298	0.170298	CIS control
LOC_Os02g37030.1	63	30	93	-1.07039	0.00456725	34	60	94	0.819428	0.0293428	CIS control
LOC_Os03g25750.1	63	30	93	-1.07039	0.00456725	80	56	136	-0.514573	0.12568	CIS control
LOC_Os01g01960.1	1188	1357	2545	0.191886	0.00487065	1258	1245	2503	-0.0149862	0.911671	CIS control
LOC_Os02g42890.1	66	111	177	0.750022	0.00490348	72	113	185	0.650254	0.0128899	CIS control
LOC_Os02g42310.2	33	67	100	1.0217	0.00490348	27	49	76	0.859822	0.0451912	CIS control
LOC_Os02g46980.1	268	196	464	-0.451379	0.00490348	380	326	706	-0.221127	0.120126	CIS control
LOC_Os12g34860.1	81	130	211	0.682518	0.00490348	106	124	230	0.226276	0.366652	CIS control
LOC_Os03g29760.2	44	82	126	0.89812	0.00490348	57	49	106	-0.21818	0.620582	CIS control
LOC_Os08g09250.2	33	67	100	1.0217	0.00490348	68	71	139	0.0622843	0.967919	CIS control
LOC_Os05g12410.1	26	19	45	-0.452512	0.508392	42	356	398	3.08342	3.53e-61	CIS stress
LOC_Os07g30670.1	533	638	1171	0.259421	0.010844	490	889	1379	0.859402	1.38e-25	CIS stress
LOC_Os08g19420.1	48	22	70	-1.12553	0.0115815	171	38	209	-2.16993	7.26e-20	CIS stress
LOC_Os03g11780.1	254	211	465	-0.267585	0.131517	338	135	473	-1.32406	1.14e-19	CIS stress
LOC_Os08g14660.1	298	345	643	0.211284	0.173559	160	368	528	1.20163	1.93e-18	CIS stress
LOC_Os08g30060.2	195	141	336	-0.467779	0.0161992	251	86	337	-1.54528	1.99e-18	CIS stress
LOC_Os01g12710.2	463	371	834	-0.319593	0.00758039	798	480	1278	-0.733354	1.3e-17	CIS stress
LOC_Os02g39630.3	496	467	963	-0.0869176	0.504495	756	458	1214	-0.723039	2.64e-16	CIS stress
LOC_Os01g12710.1	375	367	742	-0.0311105	0.901389	760	465	1225	-0.708769	7.65e-16	CIS stress
LOC_Os09g08370.3	143	93	236	-0.620713	0.006508	190	60	250	-1.66297	1.54e-15	CIS stress
LOC_Os04g56070.2	37	56	93	0.597902	0.15502	110	19	129	-2.53343	2.15e-15	CIS stress
LOC_Os02g06205.1	44	67	111	0.606658	0.0970666	30	131	161	2.12653	6.93e-15	CIS stress
LOC_Os09g24670.2	48	22	70	-1.12553	0.0115815	4	68	72	4.08746	1.06e-14	CIS stress
LOC_Os04g35560.1	55	33	88	-0.736966	0.0685196	175	56	231	-1.64386	4.21e-14	CIS stress
LOC_Os12g17480.1	22	22	44	0	1	49	1	50	-5.61471	7.74e-14	CIS stress
LOC_Os02g06500.1	44	41	85	-0.10188	0.930404	76	8	84	-3.24793	1.07e-13	CIS stress
LOC_Os02g39790.2	493	534	1027	0.115252	0.309354	521	803	1324	0.624117	1.89e-13	CIS stress
LOC_Os05g28300.1	441	515	956	0.223794	0.0543031	334	566	900	0.760954	2.02e-13	CIS stress
LOC_Os03g01580.2	118	85	203	-0.473252	0.068113	171	56	227	-1.6105	2.06e-13	CIS stress
LOC_Os07g47510.2	59	82	141	0.474909	0.159807	42	143	185	1.76755	8.67e-13	CIS stress
LOC_Os02g34630.2	11	22	33	1	0.194533	1	45	46	5.49185	1.12e-12	CIS stress
LOC_Os09g19140.1	22	30	52	0.447459	0.459639	1	45	46	5.49185	1.12e-12	CIS stress
LOC_Os10g41930.6	15	37	52	1.30256	0.0138592	4	60	64	3.90689	1.44e-12	CIS stress
LOC_Os11g35320.1	44	48	92	0.125531	0.860991	8	71	79	3.14975	1.88e-12	CIS stress
LOC_Os01g65169.1	680	756	1436	0.152851	0.124256	555	829	1384	0.578884	3.47e-12	CIS stress
LOC_Os02g51470.2	63	74	137	0.232173	0.53479	42	139	181	1.72662	4.76e-12	CIS stress
LOC_Os02g10120.1	132	96	228	-0.459432	0.0570928	414	229	643	-0.854283	5.22e-12	CIS stress
LOC_Os01g05650.1	29	56	85	0.949374	0.01864	34	124	158	1.86673	5.89e-12	CIS stress
LOC_Os01g32460.1	44	19	63	-1.2115	0.0102702	42	1	43	-5.39232	8.53e-12	CIS stress
LOC_Os10g01080.1	37	48	85	0.375509	0.396508	11	75	86	2.76939	1.36e-11	CIS stress
LOC_Os01g73550.1	74	89	163	0.26628	0.39004	65	173	238	1.41226	3e-11	CIS stress
LOC_Os05g33890.1	92	52	144	-0.823122	0.0053822	91	19	110	-2.25987	3.35e-11	CIS stress
LOC_Os06g12160.1	81	96	177	0.245112	0.413697	80	195	275	1.2854	5.31e-11	CIS stress
LOC_Os12g17910.1	1155	1290	2445	0.159478	0.0270525	1083	1433	2516	0.404005	5.63e-11	CIS stress
LOC_Os12g41490.1	173	174	347	0.00831527	1	163	315	478	0.95048	5.74e-11	CIS stress
LOC_Os01g02870.1	177	241	418	0.445284	0.00938833	118	251	369	1.0889	6.49e-11	CIS stress
LOC_Os05g41460.1	614	734	1348	0.257541	0.0058614	1304	1680	2984	0.365517	1.08e-10	CIS stress
LOC_Os05g30530.1	22	15	37	-0.552541	0.450547	80	15	95	-2.41504	1.16e-10	CIS stress
LOC_Os08g03310.4	63	104	167	0.72316	0.00872454	72	180	252	1.32193	1.28e-10	CIS stress
LOC_Os01g35990.1	158	115	273	-0.458291	0.0412945	160	60	220	-1.41504	1.83e-10	CIS stress
LOC_Os02g27400.1	452	408	860	-0.147754	0.215717	578	371	949	-0.63965	3.17e-10	CIS stress
LOC_Os01g40710.1	393	471	864	0.261198	0.033783	471	701	1172	0.573687	3.22e-10	CIS stress
LOC_Os09g35560.1	85	133	218	0.645891	0.00663055	84	195	279	1.21501	4.08e-10	CIS stress
LOC_Os08g30480.1	99	89	188	-0.153623	0.658653	198	86	284	-1.20309	4.08e-10	CIS stress
LOC_Os10g41650.1	305	297	602	-0.0383463	0.882573	217	379	596	0.804503	5.24e-10	CIS stress
LOC_Os11g37970.1	449	419	868	-0.0997652	0.451775	870	615	1485	-0.500429	6.3e-10	CIS stress
LOC_Os05g42140.1	18	41	59	1.18763	0.0161992	76	15	91	-2.34104	8.72e-10	CIS stress
LOC_Os11g03050.1	228	167	395	-0.449186	0.011412	258	131	389	-0.977804	1.8e-09	CIS stress
LOC_Os03g52660.1	151	141	292	-0.0988534	0.709338	205	94	299	-1.12489	1.9e-09	CIS stress
LOC_Os04g56070.1	63	63	126	0	1	129	45	174	-1.51937	2.1e-09	CIS stress
LOC_Os05g32630.1	55	89	144	0.694374	0.0235512	23	90	113	1.96829	2.28e-09	CIS stress
LOC_Os04g11970.1	228	174	402	-0.389947	0.0315435	182	79	261	-1.20401	2.42e-09	CIS stress
LOC_Os02g06210.1	81	63	144	-0.36257	0.235795	49	135	184	1.46211	2.61e-09	CIS stress
LOC_Os09g26620.1	22	37	59	0.750022	0.168465	34	109	143	1.68072	3.5e-09	CIS stress
LOC_Os08g31940.1	40	19	59	-1.074	0.033396	72	15	87	-2.26303	6.35e-09	CIS stress
LOC_Os09g38960.3	371	397	768	0.0977198	0.504526	308	484	792	0.652077	6.36e-09	CIS stress
LOC_Os08g13469.1	22	7	29	-1.65208	0.0315435	46	4	50	-3.52356	6.6e-09	CIS stress
LOC_Os01g19740.1	3192	3225	6417	0.0148385	0.800847	5287	4666	9953	-0.180263	7.5e-09	CIS stress
LOC_Os11g48070.1	33	52	85	0.656046	0.128984	8	56	64	2.80735	8.16e-09	CIS stress
LOC_Os03g29360.1	18	26	44	0.530515	0.411772	8	56	64	2.80735	8.16e-09	CIS stress
LOC_Os01g65130.1	169	119	288	-0.506062	0.0162552	194	90	284	-1.10806	9.34e-09	CIS stress
LOC_Os07g11000.1	48	63	111	0.392317	0.272927	19	79	98	2.05585	1.03e-08	CIS stress
LOC_Os11g11950.1	287	304	591	0.0830206	0.657225	167	300	467	0.845114	1.13e-08	CIS stress
LOC_Os05g41640.1	1037	1183	2220	0.190034	0.00964598	950	1238	2188	0.382012	1.16e-08	CIS stress
LOC_Os04g32950.1	103	100	203	-0.0426443	0.990338	182	83	265	-1.13276	1.62e-08	CIS stress
LOC_Os01g22490.1	88	70	158	-0.330149	0.263548	141	56	197	-1.3322	1.73e-08	CIS stress
LOC_Os08g15230.1	647	745	1392	0.203475	0.035429	726	975	1701	0.425433	2.43e-08	CIS stress
LOC_Os01g63854.1	26	7	33	-1.89308	0.00626054	30	1	31	-4.90689	2.59e-08	CIS stress
LOC_Os03g52840.2	1361	1438	2799	0.0793966	0.227952	1285	1609	2894	0.324396	2.59e-08	CIS stress
LOC_Os06g43660.3	33	44	77	0.415037	0.367513	84	23	107	-1.86876	3.32e-08	CIS stress
LOC_Os09g17870.2	48	37	85	-0.375509	0.396508	11	60	71	2.44746	3.61e-08	CIS stress
LOC_Os05g26954.1	18	15	33	-0.263034	0.837126	11	60	71	2.44746	3.61e-08	CIS stress
LOC_Os11g42200.1	59	37	96	-0.67319	0.0858228	76	19	95	-2	4.09e-08	CIS stress
LOC_Os11g26850.2	327	371	698	0.182129	0.196274	194	330	524	0.766409	4.12e-08	CIS stress
LOC_Os08g41390.1	40	48	88	0.263034	0.609931	15	68	83	2.18057	4.32e-08	CIS stress
LOC_Os07g10610.2	63	56	119	-0.169925	0.691693	42	116	158	1.46566	4.44e-08	CIS stress
LOC_Os06g43430.1	48	33	81	-0.540568	0.196274	27	90	117	1.73697	5.57e-08	CIS stress
LOC_Os05g25770.1	327	297	624	-0.138828	0.356577	429	274	703	-0.646802	7.26e-08	CIS stress
LOC_Os12g18900.1	504	497	1001	-0.0201779	0.951858	661	465	1126	-0.50742	7.48e-08	CIS stress
LOC_Os05g35740.2	309	285	594	-0.116645	0.476726	456	296	752	-0.623437	7.74e-08	CIS stress
LOC_Os08g09170.1	29	59	88	1.02466	0.00852991	4	41	45	3.35755	1.21e-07	CIS stress
LOC_Os05g25430.2	11	26	37	1.24101	0.0566167	4	41	45	3.35755	1.21e-07	CIS stress
LOC_Os10g33040.1	48	37	85	-0.375509	0.396508	4	41	45	3.35755	1.21e-07	CIS stress
LOC_Os08g29669.1	81	74	155	-0.130397	0.7417	42	113	155	1.42786	1.35e-07	CIS stress
LOC_Os06g01700.1	74	70	144	-0.0801703	0.90446	72	158	230	1.13386	1.83e-07	CIS stress
LOC_Os01g73540.1	566	478	1044	-0.243791	0.0283905	726	525	1251	-0.467652	1.86e-07	CIS stress
LOC_Os04g06770.1	81	56	137	-0.532495	0.106172	99	34	133	-1.54189	1.86e-07	CIS stress
LOC_Os11g11770.1	33	19	52	-0.796467	0.174439	27	1	28	-4.75489	1.86e-07	CIS stress
LOC_Os04g25800.1	22	11	33	-1	0.194533	27	1	28	-4.75489	1.86e-07	CIS stress
LOC_Os06g44030.1	151	100	251	-0.594549	0.00729451	236	128	364	-0.882643	2.02e-07	CIS stress
LOC_Os08g29710.1	74	119	193	0.685364	0.00696356	57	135	192	1.24393	2.2e-07	CIS stress
LOC_Os06g02550.1	33	63	96	0.932886	0.0126854	11	56	67	2.34792	2.64e-07	CIS stress
LOC_Os06g06440.1	33	59	92	0.838249	0.033783	11	56	67	2.34792	2.64e-07	CIS stress
LOC_Os09g33690.1	40	30	70	-0.415037	0.401518	11	56	67	2.34792	2.64e-07	CIS stress
LOC_Os09g26620.4	37	48	85	0.375509	0.396508	34	98	132	1.52725	2.73e-07	CIS stress
LOC_Os02g27594.1	70	82	152	0.228269	0.509402	23	79	102	1.78022	2.79e-07	CIS stress
LOC_Os08g14390.1	40	70	110	0.807355	0.0223186	27	86	113	1.67138	2.86e-07	CIS stress
LOC_Os01g02390.2	29	15	44	-0.95109	0.125778	49	8	57	-2.61471	3.29e-07	CIS stress
LOC_Os08g09010.1	26	15	41	-0.793549	0.196274	49	8	57	-2.61471	3.29e-07	CIS stress
LOC_Os10g28009.1	29	41	70	0.499571	0.278858	19	71	90	1.90182	3.74e-07	CIS stress
LOC_Os02g05920.1	265	208	473	-0.349409	0.0378279	334	206	540	-0.697204	4.76e-07	CIS stress
LOC_Os06g43840.1	412	382	794	-0.109072	0.428203	479	323	802	-0.568491	4.76e-07	CIS stress
LOC_Os06g04230.1	74	44	118	-0.750022	0.029367	114	45	159	-1.34104	5.08e-07	CIS stress
LOC_Os01g64960.1	77	59	136	-0.384143	0.218623	114	45	159	-1.34104	5.08e-07	CIS stress
LOC_Os01g02700.1	522	423	945	-0.303392	0.00671881	437	289	726	-0.596564	5.19e-07	CIS stress
LOC_Os01g02560.1	40	15	55	-1.41504	0.00506745	38	4	42	-3.24793	6.56e-07	CIS stress
LOC_Os12g22839.1	33	11	44	-1.58496	0.00611699	38	4	42	-3.24793	6.56e-07	CIS stress
LOC_Os01g03060.3	408	323	731	-0.337035	0.00869779	517	356	873	-0.538287	6.56e-07	CIS stress
LOC_Os07g01214.1	29	26	55	-0.157541	0.892838	4	38	42	3.24793	6.56e-07	CIS stress
LOC_Os05g32710.1	29	30	59	0.0489096	1	4	38	42	3.24793	6.56e-07	CIS stress
LOC_Os01g65080.1	121	89	210	-0.44313	0.0874419	220	120	340	-0.874469	7.42e-07	CIS stress
LOC_Os08g43230.1	276	274	550	-0.0104924	1	403	263	666	-0.615717	7.47e-07	CIS stress
LOC_Os03g44150.1	265	278	543	0.0690925	0.717162	369	236	605	-0.644834	8.22e-07	CIS stress
LOC_Os11g04409.2	74	78	152	0.0759489	0.909521	129	56	185	-1.20387	9.47e-07	CIS stress
LOC_Os08g10470.2	77	56	133	-0.459432	0.196274	76	23	99	-1.72437	9.77e-07	CIS stress
LOC_Os08g14570.1	199	185	384	-0.105243	0.653156	84	169	253	1.00856	1.12e-06	CIS stress
LOC_Os04g54620.1	40	15	55	-1.41504	0.00506745	53	11	64	-2.26849	1.14e-06	CIS stress
LOC_Os05g02220.2	29	37	66	0.351472	0.529959	11	53	64	2.26849	1.14e-06	CIS stress
LOC_Os03g40100.1	37	56	93	0.597902	0.15502	19	68	87	1.83954	1.39e-06	CIS stress
LOC_Os12g16520.1	29	41	70	0.499571	0.278858	46	8	54	-2.52356	1.55e-06	CIS stress
LOC_Os03g22340.1	81	44	125	-0.880418	0.0058931	133	60	193	-1.14839	1.75e-06	CIS stress
LOC_Os05g25850.1	210	263	473	0.324673	0.050074	194	311	505	0.680858	2.4e-06	CIS stress
LOC_Os02g28830.1	7	26	33	1.89308	0.00626054	8	45	53	2.49185	2.54e-06	CIS stress
LOC_Os03g49464.1	4	19	23	2.24793	0.0115815	1	23	24	4.52356	2.54e-06	CIS stress
LOC_Os11g06934.1	18	4	22	-2.16993	0.0180429	23	1	24	-4.52356	2.54e-06	CIS stress
LOC_Os10g12130.1	29	56	85	0.949374	0.01864	8	45	53	2.49185	2.54e-06	CIS stress
LOC_Os03g49180.1	18	33	51	0.874469	0.125778	8	45	53	2.49185	2.54e-06	CIS stress
LOC_Os11g05820.1	33	41	74	0.313158	0.562193	23	1	24	-4.52356	2.54e-06	CIS stress
LOC_Os11g43934.1	37	41	78	0.148099	0.843188	23	1	24	-4.52356	2.54e-06	CIS stress
LOC_Os11g33330.1	1427	1312	2739	-0.121218	0.0803605	1517	1245	2762	-0.285075	2.62e-06	CIS stress
LOC_Os02g34810.1	173	230	403	0.410862	0.0214779	160	266	426	0.733354	3.36e-06	CIS stress
LOC_Os12g33150.1	40	22	62	-0.862496	0.0817739	91	34	125	-1.42033	3.67e-06	CIS stress
LOC_Os11g09280.2	48	41	89	-0.22741	0.662569	27	79	106	1.54889	4.53e-06	CIS stress
LOC_Os06g17290.1	44	22	66	-1	0.035107	65	19	84	-1.77444	4.93e-06	CIS stress
LOC_Os02g05370.1	40	26	66	-0.621488	0.196274	72	23	95	-1.64636	4.93e-06	CIS stress
LOC_Os11g12810.1	26	30	56	0.206451	0.800203	65	19	84	-1.77444	4.93e-06	CIS stress
LOC_Os01g61670.3	48	85	133	0.824428	0.00792872	61	131	192	1.10269	4.98e-06	CIS stress
LOC_Os03g01750.7	210	278	488	0.404696	0.0109573	243	368	611	0.598749	4.98e-06	CIS stress
LOC_Os06g50450.1	165	130	295	-0.343954	0.12381	156	79	235	-0.981621	5.89e-06	CIS stress
LOC_Os08g05910.2	331	260	591	-0.34832	0.0168316	201	315	516	0.648156	6.08e-06	CIS stress
LOC_Os04g54564.1	81	67	148	-0.273761	0.405541	122	214	336	0.81073	6.08e-06	CIS stress
LOC_Os01g24070.2	15	30	45	1	0.0959239	4	34	38	3.08746	6.1e-06	CIS stress
LOC_Os10g35960.2	15	30	45	1	0.0959239	34	4	38	-3.08746	6.1e-06	CIS stress
LOC_Os08g09020.1	37	22	59	-0.750022	0.168465	34	4	38	-3.08746	6.1e-06	CIS stress
LOC_Os02g01080.1	11	22	33	1	0.194533	4	34	38	3.08746	6.1e-06	CIS stress
LOC_Os10g12050.1	15	7	22	-1.09954	0.203003	34	4	38	-3.08746	6.1e-06	CIS stress
LOC_Os05g11510.1	18	26	44	0.530515	0.411772	4	34	38	3.08746	6.1e-06	CIS stress
LOC_Os08g41010.1	44	41	85	-0.10188	0.930404	57	15	72	-1.926	6.56e-06	CIS stress
LOC_Os05g42250.1	26	37	63	0.509014	0.302734	23	71	94	1.62619	7.26e-06	CIS stress
LOC_Os10g04510.1	37	15	52	-1.30256	0.0138592	76	26	102	-1.54749	7.43e-06	CIS stress
LOC_Os05g03540.1	44	19	63	-1.2115	0.0102702	49	11	60	-2.15528	7.46e-06	CIS stress
LOC_Os01g37050.1	44	78	122	0.825971	0.0118448	11	49	60	2.15528	7.46e-06	CIS stress
LOC_Os01g41430.1	29	52	81	0.842459	0.0468955	11	49	60	2.15528	7.46e-06	CIS stress
LOC_Os12g06260.1	22	11	33	-1	0.194533	49	11	60	-2.15528	7.46e-06	CIS stress
LOC_Os05g39140.2	22	33	55	0.584963	0.263548	49	11	60	-2.15528	7.46e-06	CIS stress
LOC_Os06g15810.1	107	82	189	-0.383915	0.195527	133	64	197	-1.05528	9.78e-06	CIS stress
LOC_Os11g05540.1	11	33	44	1.58496	0.00611699	42	8	50	-2.39232	1.14e-05	CIS stress
LOC_Os01g02840.1	22	7	29	-1.65208	0.0315435	42	8	50	-2.39232	1.14e-05	CIS stress
LOC_Os01g64110.1	26	15	41	-0.793549	0.196274	42	8	50	-2.39232	1.14e-05	CIS stress
LOC_Os08g43320.1	235	285	520	0.278301	0.0858228	220	334	554	0.602345	1.41e-05	CIS stress
LOC_Os09g13740.1	132	93	225	-0.505235	0.0420364	182	101	283	-0.849583	1.64e-05	CIS stress
LOC_Os06g02510.2	103	82	185	-0.328949	0.213815	141	71	212	-0.989804	1.69e-05	CIS stress
LOC_Os02g42310.3	37	70	107	0.91983	0.00857022	8	41	49	2.35755	1.88e-05	CIS stress
LOC_Os12g22760.4	7	22	29	1.65208	0.0315435	8	41	49	2.35755	1.88e-05	CIS stress
LOC_Os08g02640.1	37	44	81	0.249978	0.650847	8	41	49	2.35755	1.88e-05	CIS stress
LOC_Os08g05480.1	74	44	118	-0.750022	0.029367	49	109	158	1.15347	1.95e-05	CIS stress
LOC_Os04g35760.1	235	248	483	0.0776794	0.694546	236	143	379	-0.722772	1.95e-05	CIS stress
LOC_Os08g42590.3	63	67	130	0.0888093	0.897182	27	75	102	1.47393	2.04e-05	CIS stress
LOC_Os01g62840.1	118	171	289	0.535209	0.0100266	95	173	268	0.864773	2.07e-05	CIS stress
LOC_Os04g38920.1	44	67	111	0.606658	0.0970666	34	86	120	1.3388	2.14e-05	CIS stress
LOC_Os01g63890.1	305	363	668	0.25116	0.0758985	300	428	728	0.512648	2.23e-05	CIS stress
LOC_Os06g03600.2	165	215	380	0.381871	0.04464	118	203	321	0.782693	2.26e-05	CIS stress
LOC_Os03g25620.1	268	211	479	-0.34499	0.0396237	319	210	529	-0.603167	2.3e-05	CIS stress
LOC_Os03g17570.5	191	156	347	-0.292027	0.169265	239	146	385	-0.711042	2.3e-05	CIS stress
LOC_Os02g39570.5	29	11	40	-1.39855	0.0259135	61	19	80	-1.68281	2.52e-05	CIS stress
LOC_Os12g16524.3	74	52	126	-0.509014	0.154286	61	19	80	-1.68281	2.52e-05	CIS stress
LOC_Os06g04070.1	136	159	295	0.22542	0.293876	205	120	325	-0.77259	2.58e-05	CIS stress
LOC_Os10g10170.2	33	26	59	-0.343954	0.584208	46	11	57	-2.06413	3.04e-05	CIS stress
LOC_Os04g02050.1	22	19	41	-0.211504	0.860991	46	11	57	-2.06413	3.04e-05	CIS stress
LOC_Os04g59520.1	18	7	25	-1.36257	0.112959	1	19	20	4.24793	3.27e-05	CIS stress
LOC_Os04g03796.1	40	56	96	0.485427	0.196592	72	26	98	-1.46949	3.27e-05	CIS stress
LOC_Os04g02820.2	353	348	701	-0.0205809	0.981996	407	285	692	-0.514067	3.43e-05	CIS stress
LOC_Os04g35380.4	4	19	23	2.24793	0.0115815	15	53	68	1.82103	3.49e-05	CIS stress
LOC_Os12g13174.1	37	15	52	-1.30256	0.0138592	15	53	68	1.82103	3.49e-05	CIS stress
LOC_Os11g04390.3	33	15	48	-1.1375	0.0468955	53	15	68	-1.82103	3.49e-05	CIS stress
LOC_Os10g41520.1	7	15	22	1.09954	0.203003	15	53	68	1.82103	3.49e-05	CIS stress
LOC_Os06g07130.1	22	22	44	0	1	53	15	68	-1.82103	3.49e-05	CIS stress
LOC_Os01g57930.1	29	33	62	0.186413	0.815164	19	60	79	1.65896	3.55e-05	CIS stress
LOC_Os08g19114.1	88	89	177	0.0163018	1	61	124	185	1.02346	3.56e-05	CIS stress
LOC_Os05g40180.1	287	267	554	-0.104211	0.566797	293	416	709	0.505683	3.69e-05	CIS stress
LOC_Os01g73000.2	456	419	875	-0.122084	0.325496	517	379	896	-0.447966	3.82e-05	CIS stress
LOC_Os01g04550.1	40	52	92	0.378512	0.364044	72	139	211	0.949016	3.9e-05	CIS stress
LOC_Os08g09180.1	596	549	1145	-0.118506	0.261092	791	619	1410	-0.353738	4.31e-05	CIS stress
LOC_Os06g16420.2	511	423	934	-0.272666	0.0182226	422	566	988	0.423559	4.35e-05	CIS stress
LOC_Os02g01150.3	291	222	513	-0.390459	0.011778	315	210	525	-0.584963	4.42e-05	CIS stress
LOC_Os06g03930.2	92	78	170	-0.23816	0.448481	133	68	201	-0.96782	4.45e-05	CIS stress
LOC_Os01g58150.1	33	26	59	-0.343954	0.584208	11	45	56	2.03242	4.45e-05	CIS stress
LOC_Os03g29350.2	11	11	22	0	1	11	45	56	2.03242	4.45e-05	CIS stress
LOC_Os01g24690.1	1052	1153	2205	0.132258	0.0901143	1330	1106	2436	-0.266075	5.02e-05	CIS stress
LOC_Os02g06430.1	22	11	33	-1	0.194533	30	4	34	-2.90689	5.02e-05	CIS stress
LOC_Os04g04060.1	18	22	40	0.289507	0.746138	30	4	34	-2.90689	5.02e-05	CIS stress
LOC_Os06g43550.1	15	15	30	0	1	4	30	34	2.90689	5.02e-05	CIS stress
LOC_Os02g49800.1	63	93	156	0.561879	0.0566167	34	83	117	1.28758	5.51e-05	CIS stress
LOC_Os01g04480.1	96	93	189	-0.0458037	0.986328	76	143	219	0.911944	5.7e-05	CIS stress
LOC_Os02g16650.1	143	156	299	0.125531	0.630458	201	120	321	-0.744161	5.84e-05	CIS stress
LOC_Os02g39630.1	434	348	782	-0.318608	0.0108039	677	521	1198	-0.377872	5.93e-05	CIS stress
LOC_Os01g20120.1	151	119	270	-0.343587	0.149687	152	83	235	-0.872888	6.42e-05	CIS stress
LOC_Os11g45590.1	66	74	140	0.165059	0.662569	65	23	88	-1.49881	6.83e-05	CIS stress
LOC_Os08g06530.1	40	37	77	-0.112475	0.921576	65	23	88	-1.49881	6.83e-05	CIS stress
LOC_Os10g11110.1	74	44	118	-0.750022	0.029367	76	30	106	-1.34104	7.27e-05	CIS stress
LOC_Os03g29810.1	33	44	77	0.415037	0.367513	8	38	46	2.24793	7.31e-05	CIS stress
LOC_Os03g53760.1	29	22	51	-0.398549	0.544592	38	8	46	-2.24793	7.31e-05	CIS stress
LOC_Os12g35360.1	26	30	56	0.206451	0.800203	8	38	46	2.24793	7.31e-05	CIS stress
LOC_Os02g30840.2	18	15	33	-0.263034	0.837126	38	8	46	-2.24793	7.31e-05	CIS stress
LOC_Os02g40030.1	22	19	41	-0.211504	0.860991	38	8	46	-2.24793	7.31e-05	CIS stress
LOC_Os01g58080.1	191	245	436	0.359209	0.0418376	152	240	392	0.658963	8.08e-05	CIS stress
LOC_Os01g24680.2	824	856	1680	0.0549665	0.602352	745	926	1671	0.313772	8.23e-05	CIS stress
LOC_Os10g42700.1	40	52	92	0.378512	0.364044	125	64	189	-0.965784	8.49e-05	CIS stress
LOC_Os08g07850.1	18	33	51	0.874469	0.125778	23	64	87	1.47644	9.89e-05	CIS stress
LOC_Os08g08820.1	48	56	104	0.222392	0.636534	23	64	87	1.47644	9.89e-05	CIS stress
LOC_Os04g55920.2	29	33	62	0.186413	0.815164	23	64	87	1.47644	9.89e-05	CIS stress
LOC_Os07g29794.1	298	274	572	-0.121136	0.464705	255	165	420	-0.628031	0.00010233	CIS stress
LOC_Os06g43140.1	412	356	768	-0.210767	0.122764	141	225	366	0.67423	0.000103142	CIS stress
LOC_Os03g22120.1	99	141	240	0.510195	0.0315435	179	105	284	-0.76957	0.000103631	CIS stress
LOC_Os12g34874.1	44	52	96	0.241008	0.623067	87	38	125	-1.19502	0.000107665	CIS stress
LOC_Os11g15520.1	74	96	170	0.375509	0.196274	72	135	207	0.906891	0.000110124	CIS stress
LOC_Os01g55100.1	33	30	63	-0.137504	0.903785	57	19	76	-1.58496	0.000114969	CIS stress
LOC_Os02g07420.1	59	48	107	-0.297681	0.461419	91	41	132	-1.15024	0.000123867	CIS stress
LOC_Os02g27220.1	169	174	343	0.0420641	0.930796	133	71	204	-0.905535	0.000130455	CIS stress
LOC_Os06g43560.1	55	48	103	-0.196397	0.662569	68	26	94	-1.38702	0.000133286	CIS stress
LOC_Os02g52770.1	232	293	525	0.336776	0.033783	300	203	503	-0.563483	0.000135449	CIS stress
LOC_Os11g47320.2	165	226	391	0.453857	0.0108769	125	203	328	0.699552	0.000149157	CIS stress
LOC_Os01g37560.3	184	196	380	0.0911479	0.680198	137	218	355	0.670152	0.000153867	CIS stress
LOC_Os08g05750.1	96	93	189	-0.0458037	0.986328	76	139	215	0.871014	0.00015813	CIS stress
LOC_Os06g43640.1	110	82	192	-0.423808	0.130877	152	86	238	-0.821663	0.000170537	CIS stress
LOC_Os08g15650.1	103	119	222	0.208317	0.442529	148	83	231	-0.834414	0.000171635	CIS stress
LOC_Os05g51610.1	33	15	48	-1.1375	0.0468955	49	15	64	-1.70782	0.000183227	CIS stress
LOC_Os03g29540.3	37	19	56	-0.961526	0.0623646	49	15	64	-1.70782	0.000183227	CIS stress
LOC_Os06g02550.2	37	56	93	0.597902	0.15502	15	49	64	1.70782	0.000183227	CIS stress
LOC_Os01g41630.1	29	26	55	-0.157541	0.892838	15	49	64	1.70782	0.000183227	CIS stress
LOC_Os07g04840.1	2026	2083	4109	0.0400287	0.52225	2011	1752	3763	-0.19891	0.000194058	CIS stress
LOC_Os11g38030.1	732	630	1362	-0.216492	0.0251297	734	581	1315	-0.337242	0.000203828	CIS stress
LOC_Os01g34330.1	66	70	136	0.0848889	0.901389	110	56	166	-0.974005	0.000250035	CIS stress
LOC_Os05g01310.2	48	26	74	-0.884523	0.0468955	27	4	31	-2.75489	0.000250141	CIS stress
LOC_Os01g09850.3	22	11	33	-1	0.194533	27	4	31	-2.75489	0.000250141	CIS stress
LOC_Os05g09630.2	15	26	41	0.793549	0.196274	27	4	31	-2.75489	0.000250141	CIS stress
LOC_Os02g35310.1	15	7	22	-1.09954	0.203003	27	4	31	-2.75489	0.000250141	CIS stress
LOC_Os11g06390.1	11	15	26	0.447459	0.662569	27	4	31	-2.75489	0.000250141	CIS stress
LOC_Os07g30970.1	1739	1676	3415	-0.0532358	0.410337	1745	1999	3744	0.196051	0.00025951	CIS stress
LOC_Os08g12680.1	85	126	211	0.567889	0.0235512	42	90	132	1.09954	0.000262149	CIS stress
LOC_Os12g41660.1	33	19	52	-0.796467	0.174439	11	41	52	1.89812	0.000262149	CIS stress
LOC_Os06g07000.3	29	41	70	0.499571	0.278858	11	41	52	1.89812	0.000262149	CIS stress
LOC_Os06g43900.1	48	22	70	-1.12553	0.0115815	84	38	122	-1.14439	0.000276105	CIS stress
LOC_Os02g40810.1	66	41	107	-0.686842	0.0566167	84	38	122	-1.14439	0.000276105	CIS stress
LOC_Os12g06510.2	70	89	159	0.34645	0.231285	84	38	122	-1.14439	0.000276105	CIS stress
LOC_Os03g01750.6	199	271	470	0.445524	0.0051621	270	375	645	0.473931	0.000295936	CIS stress
LOC_Os10g40950.1	37	22	59	-0.750022	0.168465	61	23	84	-1.40718	0.000295936	CIS stress
LOC_Os08g06170.1	309	348	657	0.17148	0.209174	582	450	1032	-0.371094	0.000321639	CIS stress
LOC_Os12g18650.3	143	130	273	-0.137504	0.623067	125	68	193	-0.878321	0.000357208	CIS stress
LOC_Os02g38840.1	66	33	99	-1	0.0058614	65	26	91	-1.32193	0.000383126	CIS stress
LOC_Os01g65080.4	140	122	262	-0.198546	0.414948	266	180	446	-0.563429	0.000391	CIS stress
LOC_Os05g12260.1	1427	1513	2940	0.0844267	0.196274	1429	1654	3083	0.210953	0.0003915	CIS stress
LOC_Os06g03700.1	40	70	110	0.807355	0.0223186	23	60	83	1.38333	0.000403996	CIS stress
LOC_Os04g56230.1	26	11	37	-1.24101	0.0566167	4	26	30	2.70044	0.000403996	CIS stress
LOC_Os10g36480.1	48	74	122	0.624491	0.0646842	46	94	140	1.03103	0.000403996	CIS stress
LOC_Os04g54330.2	48	30	78	-0.678072	0.136268	23	60	83	1.38333	0.000403996	CIS stress
LOC_Os05g02220.1	26	41	67	0.657112	0.196274	4	26	30	2.70044	0.000403996	CIS stress
LOC_Os02g02750.2	15	26	41	0.793549	0.196274	4	26	30	2.70044	0.000403996	CIS stress
LOC_Os01g74180.1	77	63	140	-0.289507	0.388855	87	41	128	-1.08539	0.000403996	CIS stress
LOC_Os03g15720.1	33	26	59	-0.343954	0.584208	4	26	30	2.70044	0.000403996	CIS stress
LOC_Os02g39730.3	77	67	144	-0.200697	0.60735	87	41	128	-1.08539	0.000403996	CIS stress
LOC_Os08g43160.1	246	293	539	0.252242	0.123547	372	270	642	-0.462343	0.000429159	CIS stress
LOC_Os06g03760.3	125	178	303	0.509949	0.012224	91	154	245	0.758992	0.000446008	CIS stress
LOC_Os09g24990.1	26	11	37	-1.24101	0.0566167	8	34	42	2.08746	0.000446008	CIS stress
LOC_Os06g16980.1	29	15	44	-0.95109	0.125778	34	8	42	-2.08746	0.000446008	CIS stress
LOC_Os04g53380.1	18	33	51	0.874469	0.125778	8	34	42	2.08746	0.000446008	CIS stress
LOC_Os09g20900.1	18	11	29	-0.710493	0.379363	34	8	42	-2.08746	0.000446008	CIS stress
LOC_Os10g20090.1	18	26	44	0.530515	0.411772	34	8	42	-2.08746	0.000446008	CIS stress
LOC_Os02g06270.1	40	33	73	-0.277534	0.624709	8	34	42	2.08746	0.000446008	CIS stress
LOC_Os08g07540.2	33	30	63	-0.137504	0.903785	34	8	42	-2.08746	0.000446008	CIS stress
LOC_Os03g53510.2	33	33	66	0	1	8	34	42	2.08746	0.000446008	CIS stress
LOC_Os02g16600.2	132	156	288	0.241008	0.262832	133	75	208	-0.826464	0.000454017	CIS stress
LOC_Os04g32920.3	70	37	107	-0.91983	0.00857022	53	19	72	-1.47999	0.000485902	CIS stress
LOC_Os03g15930.3	15	33	48	1.1375	0.0468955	19	53	72	1.47999	0.000485902	CIS stress
LOC_Os04g25550.1	33	15	48	-1.1375	0.0468955	53	19	72	-1.47999	0.000485902	CIS stress
LOC_Os05g26954.2	18	37	55	1.03953	0.0468955	19	53	72	1.47999	0.000485902	CIS stress
LOC_Os02g32930.1	33	22	55	-0.584963	0.263548	53	19	72	-1.47999	0.000485902	CIS stress
LOC_Os02g06120.1	44	37	81	-0.249978	0.650847	53	19	72	-1.47999	0.000485902	CIS stress
LOC_Os10g10190.1	11	15	26	0.447459	0.662569	19	53	72	1.47999	0.000485902	CIS stress
LOC_Os05g02240.1	96	63	159	-0.607683	0.0413594	76	34	110	-1.16046	0.00049287	CIS stress
LOC_Os03g25970.2	59	78	137	0.402759	0.196274	76	34	110	-1.16046	0.00049287	CIS stress
LOC_Os11g06420.1	88	78	166	-0.174029	0.626953	103	53	156	-0.95858	0.00049287	CIS stress
LOC_Os01g72950.1	51	52	103	0.0280144	1	76	34	110	-1.16046	0.00049287	CIS stress
LOC_Os05g28290.1	235	182	417	-0.368722	0.0409601	209	135	344	-0.630544	0.000499895	CIS stress
LOC_Os06g06980.3	886	816	1702	-0.118738	0.196274	829	675	1504	-0.296485	0.000502698	CIS stress
LOC_Os01g37770.1	77	74	151	-0.0573332	0.972733	80	139	219	0.797013	0.000516912	CIS stress
LOC_Os04g54630.1	232	245	477	0.0786569	0.691875	171	105	276	-0.703607	0.000541186	CIS stress
LOC_Os10g29240.1	29	11	40	-1.39855	0.0259135	46	15	61	-1.61667	0.000560989	CIS stress
LOC_Os07g48040.1	22	11	33	-1	0.194533	46	15	61	-1.61667	0.000560989	CIS stress
LOC_Os06g18820.1	213	234	447	0.135655	0.475227	281	195	476	-0.527096	0.000594619	CIS stress
LOC_Os01g02100.1	92	70	162	-0.394279	0.196274	91	45	136	-1.01594	0.000625224	CIS stress
LOC_Os03g52670.1	59	44	103	-0.423211	0.251715	91	45	136	-1.01594	0.000625224	CIS stress
LOC_Os09g13610.1	81	52	133	-0.63941	0.0468955	122	68	190	-0.843274	0.000689397	CIS stress
LOC_Os03g04130.1	33	59	92	0.838249	0.033783	42	86	128	1.03395	0.000788473	CIS stress
LOC_Os08g07430.1	18	33	51	0.874469	0.125778	42	86	128	1.03395	0.000788473	CIS stress
LOC_Os08g42590.1	51	48	99	-0.0874628	0.942943	42	86	128	1.03395	0.000788473	CIS stress
LOC_Os09g33882.1	22	19	41	-0.211504	0.860991	27	64	91	1.24511	0.000830516	CIS stress
LOC_Os03g52130.1	11	30	41	1.44746	0.0180429	15	45	60	1.58496	0.000841447	CIS stress
LOC_Os10g42710.4	15	33	48	1.1375	0.0468955	15	45	60	1.58496	0.000841447	CIS stress
LOC_Os01g64770.1	37	19	56	-0.961526	0.0623646	15	45	60	1.58496	0.000841447	CIS stress
LOC_Os02g30230.2	11	22	33	1	0.194533	15	45	60	1.58496	0.000841447	CIS stress
LOC_Os01g68040.1	70	89	159	0.34645	0.231285	53	101	154	0.930291	0.000848004	CIS stress
LOC_Os02g48210.1	88	63	151	-0.482152	0.129393	80	38	118	-1.074	0.000860832	CIS stress
LOC_Os07g49400.2	37	33	70	-0.165059	0.832328	80	38	118	-1.074	0.000860832	CIS stress
LOC_Os07g32350.2	18	4	22	-2.16993	0.0180429	38	11	49	-1.7885	0.000877718	CIS stress
LOC_Os05g08750.1	55	30	85	-0.874469	0.0339198	38	11	49	-1.7885	0.000877718	CIS stress
LOC_Os01g02180.1	51	70	121	0.456858	0.196274	11	38	49	1.7885	0.000877718	CIS stress
LOC_Os10g42710.2	15	26	41	0.793549	0.196274	11	38	49	1.7885	0.000877718	CIS stress
LOC_Os08g04310.1	33	22	55	-0.584963	0.263548	38	11	49	-1.7885	0.000877718	CIS stress
LOC_Os05g51630.1	18	26	44	0.530515	0.411772	11	38	49	1.7885	0.000877718	CIS stress
LOC_Os09g11460.2	18	19	37	0.0780025	1	11	38	49	1.7885	0.000877718	CIS stress
LOC_Os09g33810.3	213	219	432	0.0400774	0.911716	270	188	458	-0.522227	0.00091423	CIS stress
LOC_Os07g32430.1	81	59	140	-0.457207	0.186746	84	41	125	-1.03477	0.000925688	CIS stress
LOC_Os02g17400.1	85	70	155	-0.280108	0.376485	110	60	170	-0.874469	0.000954296	CIS stress
LOC_Os01g24480.1	191	234	425	0.292936	0.109783	160	236	396	0.560715	0.00096499	CIS stress
LOC_Os05g02990.2	51	48	99	-0.0874628	0.942943	95	49	144	-0.955146	0.00096499	CIS stress
LOC_Os05g01540.2	121	159	280	0.39402	0.074556	76	131	207	0.785495	0.000986197	CIS stress
LOC_Os08g03579.2	177	193	370	0.124851	0.584832	201	285	486	0.503766	0.000986197	CIS stress
LOC_Os09g34060.1	99	141	240	0.510195	0.0315435	118	184	302	0.640919	0.00106462	CIS stress
LOC_Os04g35090.1	787	716	1503	-0.136404	0.175746	726	589	1315	-0.301702	0.00106469	CIS stress
LOC_Os02g39570.4	63	41	104	-0.619728	0.103832	57	23	80	-1.30933	0.00111211	CIS stress
LOC_Os05g01360.1	26	15	41	-0.793549	0.196274	57	23	80	-1.30933	0.00111211	CIS stress
LOC_Os06g02420.1	88	70	158	-0.330149	0.263548	57	23	80	-1.30933	0.00111211	CIS stress
LOC_Os07g04040.1	51	52	103	0.0280144	1	68	120	188	0.819428	0.00111211	CIS stress
LOC_Os04g32600.1	85	82	167	-0.0518389	0.978962	129	75	204	-0.782409	0.00115918	CIS stress
LOC_Os11g32480.1	857	764	1621	-0.165723	0.0624311	836	690	1526	-0.276907	0.00123461	CIS stress
LOC_Os01g05560.1	125	122	247	-0.0350469	1	167	105	272	-0.669459	0.00123913	CIS stress
LOC_Os03g11460.1	63	67	130	0.0888093	0.897182	49	94	143	0.939879	0.00126769	CIS stress
LOC_Os05g07690.1	66	33	99	-1	0.0058614	61	26	87	-1.2303	0.00134664	CIS stress
LOC_Os08g07760.1	48	26	74	-0.884523	0.0468955	61	26	87	-1.2303	0.00134664	CIS stress
LOC_Os11g38170.1	37	56	93	0.597902	0.15502	61	26	87	-1.2303	0.00134664	CIS stress
LOC_Os01g34660.1	40	26	66	-0.621488	0.196274	61	26	87	-1.2303	0.00134664	CIS stress
LOC_Os11g44810.3	154	174	328	0.176157	0.415623	156	229	385	0.553802	0.00140447	CIS stress
LOC_Os09g30160.1	37	33	70	-0.165059	0.832328	99	53	152	-0.901436	0.00142311	CIS stress
LOC_Os10g28050.1	110	89	199	-0.305626	0.235515	103	56	159	-0.879146	0.00143823	CIS stress
LOC_Os08g44770.2	74	78	152	0.0759489	0.909521	103	56	159	-0.879146	0.00143823	CIS stress
LOC_Os05g25370.1	107	122	229	0.18927	0.488783	23	56	79	1.28379	0.001572	CIS stress
LOC_Os08g25624.4	151	167	318	0.1453	0.544197	84	139	223	0.726624	0.0016704	CIS stress
LOC_Os09g24710.2	114	111	225	-0.0384741	0.996211	99	158	257	0.674424	0.00167149	CIS stress
LOC_Os12g17600.2	59	48	107	-0.297681	0.461419	72	34	106	-1.08246	0.00169071	CIS stress
LOC_Os04g31270.1	63	74	137	0.232173	0.53479	72	34	106	-1.08246	0.00169071	CIS stress
LOC_Os12g42550.2	265	271	536	0.0323005	0.930796	266	188	454	-0.500694	0.00173495	CIS stress
LOC_Os08g42640.1	40	15	55	-1.41504	0.00506745	23	4	27	-2.52356	0.00178784	CIS stress
LOC_Os05g03934.1	279	222	501	-0.329705	0.0459719	274	195	469	-0.490702	0.00178784	CIS stress
LOC_Os10g36690.4	22	11	33	-1	0.194533	4	23	27	2.52356	0.00178784	CIS stress
LOC_Os06g01170.1	26	41	67	0.657112	0.196274	23	4	27	-2.52356	0.00178784	CIS stress
LOC_Os09g13630.1	11	19	30	0.788496	0.293876	23	4	27	-2.52356	0.00178784	CIS stress
LOC_Os04g31340.1	29	37	66	0.351472	0.529959	42	83	125	0.982722	0.00178784	CIS stress
LOC_Os08g01430.1	33	41	74	0.313158	0.562193	42	83	125	0.982722	0.00178784	CIS stress
LOC_Os05g41190.2	33	26	59	-0.343954	0.584208	175	113	288	-0.631032	0.00178784	CIS stress
LOC_Os10g21920.1	15	11	26	-0.447459	0.662569	23	4	27	-2.52356	0.00178784	CIS stress
LOC_Os05g39380.1	26	22	48	-0.241008	0.775888	4	23	27	2.52356	0.00178784	CIS stress
LOC_Os02g12880.3	18	19	37	0.0780025	1	23	4	27	-2.52356	0.00178784	CIS stress
LOC_Os03g15900.2	195	193	388	-0.0148733	1	220	150	370	-0.552541	0.00185003	CIS stress
LOC_Os04g37660.1	59	85	144	0.526748	0.0983728	87	45	132	-0.95109	0.00185149	CIS stress
LOC_Os02g12650.1	59	82	141	0.474909	0.159807	87	45	132	-0.95109	0.00185149	CIS stress
LOC_Os03g26229.1	74	63	137	-0.232173	0.53479	87	45	132	-0.95109	0.00185149	CIS stress
LOC_Os01g22510.1	110	152	262	0.466568	0.042143	114	176	290	0.626542	0.00186117	CIS stress
LOC_Os11g26850.3	327	356	683	0.122587	0.40404	247	334	581	0.435337	0.00200978	CIS stress
LOC_Os01g62290.2	26	41	67	0.657112	0.196274	19	49	68	1.36678	0.00202891	CIS stress
LOC_Os01g02730.1	26	15	41	-0.793549	0.196274	49	19	68	-1.36678	0.00202891	CIS stress
LOC_Os07g29610.1	22	15	37	-0.552541	0.450547	49	19	68	-1.36678	0.00202891	CIS stress
LOC_Os07g38360.3	70	67	137	-0.0631938	0.966554	34	71	105	1.06228	0.00220904	CIS stress
LOC_Os08g17330.1	51	33	84	-0.628031	0.158618	65	30	95	-1.11548	0.0023959	CIS stress
LOC_Os04g06770.2	81	59	140	-0.457207	0.186746	65	30	95	-1.11548	0.0023959	CIS stress
LOC_Os11g45750.1	40	15	55	-1.41504	0.00506745	42	15	57	-1.48543	0.0025797	CIS stress
LOC_Os01g64630.1	37	22	59	-0.750022	0.168465	42	15	57	-1.48543	0.0025797	CIS stress
LOC_Os02g30974.1	59	41	100	-0.525091	0.196274	42	15	57	-1.48543	0.0025797	CIS stress
LOC_Os01g41870.2	44	30	74	-0.552541	0.203003	42	15	57	-1.48543	0.0025797	CIS stress
LOC_Os02g10390.2	33	37	70	0.165059	0.832328	42	15	57	-1.48543	0.0025797	CIS stress
LOC_Os05g39650.1	26	56	82	1.10692	0.00600072	30	8	38	-1.90689	0.0025899	CIS stress
LOC_Os12g35060.2	22	41	63	0.89812	0.0629482	8	30	38	1.90689	0.0025899	CIS stress
LOC_Os11g06130.2	11	22	33	1	0.194533	30	8	38	-1.90689	0.0025899	CIS stress
LOC_Os01g64630.4	44	30	74	-0.552541	0.203003	30	8	38	-1.90689	0.0025899	CIS stress
LOC_Os04g56520.2	7	15	22	1.09954	0.203003	8	30	38	1.90689	0.0025899	CIS stress
LOC_Os06g16390.1	33	22	55	-0.584963	0.263548	30	8	38	-1.90689	0.0025899	CIS stress
LOC_Os08g30980.1	11	19	30	0.788496	0.293876	8	30	38	1.90689	0.0025899	CIS stress
LOC_Os04g53200.1	37	26	63	-0.509014	0.302734	30	8	38	-1.90689	0.0025899	CIS stress
LOC_Os02g27870.1	18	11	29	-0.710493	0.379363	30	8	38	-1.90689	0.0025899	CIS stress
LOC_Os06g43190.3	29	37	66	0.351472	0.529959	8	30	38	1.90689	0.0025899	CIS stress
LOC_Os12g34990.2	29	33	62	0.186413	0.815164	8	30	38	1.90689	0.0025899	CIS stress
LOC_Os09g19940.1	18	15	33	-0.263034	0.837126	30	8	38	-1.90689	0.0025899	CIS stress
LOC_Os12g16280.1	11	11	22	0	1	8	30	38	1.90689	0.0025899	CIS stress
LOC_Os03g07370.1	66	56	122	-0.237039	0.562193	76	38	114	-1	0.00260538	CIS stress
LOC_Os02g01150.1	143	159	302	0.153012	0.529798	213	146	359	-0.544885	0.00261989	CIS stress
LOC_Os02g40840.1	44	44	88	0	1	91	49	140	-0.893085	0.00265623	CIS stress
LOC_Os12g06280.1	26	37	63	0.509014	0.302734	80	41	121	-0.964376	0.00272486	CIS stress
LOC_Os08g13060.1	114	133	247	0.222392	0.364993	125	75	200	-0.736966	0.00272526	CIS stress
LOC_Os08g16559.1	254	226	480	-0.168506	0.317176	293	214	507	-0.45329	0.00283336	CIS stress
LOC_Os06g43850.1	26	19	45	-0.452512	0.508392	27	60	87	1.152	0.0028545	CIS stress
LOC_Os03g01970.1	48	48	96	0	1	27	60	87	1.152	0.0028545	CIS stress
LOC_Os10g40780.3	99	130	229	0.393011	0.122919	194	131	325	-0.56649	0.0030603	CIS stress
LOC_Os06g01400.1	66	96	162	0.540568	0.0627305	57	101	158	0.825321	0.00315064	CIS stress
LOC_Os01g02180.2	63	59	122	-0.0946369	0.892838	30	64	94	1.09311	0.00318532	CIS stress
LOC_Os08g43060.2	177	215	392	0.280587	0.155289	179	251	430	0.487728	0.00325436	CIS stress
LOC_Os05g02400.1	180	141	321	-0.352302	0.0915842	239	169	408	-0.499987	0.00334122	CIS stress
LOC_Os08g03390.1	173	182	355	0.0731664	0.782166	148	94	242	-0.654865	0.00338496	CIS stress
LOC_Os12g42150.1	74	70	144	-0.0801703	0.90446	49	90	139	0.877143	0.00344209	CIS stress
LOC_Os08g05320.2	40	74	114	0.887525	0.0086882	38	75	113	0.980891	0.00344463	CIS stress
LOC_Os04g26850.2	18	41	59	1.18763	0.0161992	38	75	113	0.980891	0.00344463	CIS stress
LOC_Os11g46970.1	33	48	81	0.540568	0.196274	38	75	113	0.980891	0.00344463	CIS stress
LOC_Os08g38160.1	81	122	203	0.590887	0.0200976	72	120	192	0.736966	0.00351581	CIS stress
LOC_Os10g42020.1	29	19	48	-0.610053	0.285573	15	41	56	1.45066	0.00365971	CIS stress
LOC_Os01g61930.1	18	11	29	-0.710493	0.379363	15	41	56	1.45066	0.00365971	CIS stress
LOC_Os01g65580.1	18	26	44	0.530515	0.411772	15	41	56	1.45066	0.00365971	CIS stress
LOC_Os01g10890.1	48	30	78	-0.678072	0.136268	99	56	155	-0.822002	0.00368654	CIS stress
LOC_Os08g39630.1	85	70	155	-0.280108	0.376485	99	56	155	-0.822002	0.00368654	CIS stress
LOC_Os12g19030.1	77	59	136	-0.384143	0.218623	95	53	148	-0.841935	0.00371699	CIS stress
LOC_Os12g44170.1	154	148	302	-0.0573332	0.880643	156	101	257	-0.627191	0.00385577	CIS stress
LOC_Os01g42090.1	427	526	953	0.300827	0.0070194	608	495	1103	-0.296643	0.00392243	CIS stress
LOC_Os03g24560.1	59	48	107	-0.297681	0.461419	84	45	129	-0.900464	0.00401333	CIS stress
LOC_Os08g44860.5	22	44	66	1	0.035107	23	53	76	1.20436	0.00403458	CIS stress
LOC_Os11g11210.1	48	30	78	-0.678072	0.136268	53	23	76	-1.20436	0.00403458	CIS stress
LOC_Os02g13170.1	29	41	70	0.499571	0.278858	53	23	76	-1.20436	0.00403458	CIS stress
LOC_Os09g20830.3	29	19	48	-0.610053	0.285573	23	53	76	1.20436	0.00403458	CIS stress
LOC_Os04g32690.1	40	44	84	0.137504	0.852872	53	23	76	-1.20436	0.00403458	CIS stress
LOC_Os03g54920.1	140	111	251	-0.334867	0.189824	179	120	299	-0.576925	0.00405151	CIS stress
LOC_Os12g18650.6	118	82	200	-0.525091	0.0468955	114	68	182	-0.745427	0.00422602	CIS stress
LOC_Os12g42430.1	44	19	63	-1.2115	0.0102702	34	11	45	-1.62803	0.00425714	CIS stress
LOC_Os06g43190.1	15	37	52	1.30256	0.0138592	11	34	45	1.62803	0.00425714	CIS stress
LOC_Os06g12260.3	18	37	55	1.03953	0.0468955	34	11	45	-1.62803	0.00425714	CIS stress
LOC_Os08g17150.1	22	11	33	-1	0.194533	34	11	45	-1.62803	0.00425714	CIS stress
LOC_Os11g13420.3	22	33	55	0.584963	0.263548	11	34	45	1.62803	0.00425714	CIS stress
LOC_Os01g61150.1	29	19	48	-0.610053	0.285573	34	11	45	-1.62803	0.00425714	CIS stress
LOC_Os02g34630.1	22	15	37	-0.552541	0.450547	11	34	45	1.62803	0.00425714	CIS stress
LOC_Os04g54420.1	15	22	37	0.552541	0.450547	11	34	45	1.62803	0.00425714	CIS stress
LOC_Os11g06130.4	26	22	48	-0.241008	0.775888	34	11	45	-1.62803	0.00425714	CIS stress
LOC_Os11g35110.1	26	22	48	-0.241008	0.775888	34	11	45	-1.62803	0.00425714	CIS stress
LOC_Os06g10690.1	77	104	181	0.433653	0.135254	53	94	147	0.826668	0.00448281	CIS stress
LOC_Os05g11060.1	37	22	59	-0.750022	0.168465	57	26	83	-1.13245	0.00448281	CIS stress
LOC_Os06g44080.1	81	59	140	-0.457207	0.186746	103	60	163	-0.77961	0.00448281	CIS stress
LOC_Os04g53195.1	96	74	170	-0.375509	0.196274	141	90	231	-0.647698	0.00448281	CIS stress
LOC_Os03g17570.4	92	108	200	0.231326	0.41041	103	60	163	-0.77961	0.00448281	CIS stress
LOC_Os02g40040.1	202	189	391	-0.0959691	0.662569	232	165	397	-0.491659	0.00448281	CIS stress
LOC_Os09g10930.2	118	126	244	0.0946369	0.766461	141	90	231	-0.647698	0.00448281	CIS stress
LOC_Os08g39860.1	66	67	133	0.0216951	1	53	94	147	0.826668	0.00448281	CIS stress
LOC_Os10g04600.1	37	70	107	0.91983	0.00857022	42	79	121	0.911463	0.00449749	CIS stress
LOC_Os02g39730.2	59	56	115	-0.0752881	0.954253	42	79	121	0.911463	0.00449749	CIS stress
LOC_Os06g03860.3	66	63	129	-0.0671142	0.962759	42	79	121	0.911463	0.00449749	CIS stress
LOC_Os02g06370.1	33	52	85	0.656046	0.128984	34	68	102	1	0.00450455	CIS stress
LOC_Os07g05050.2	33	30	63	-0.137504	0.903785	68	34	102	-1	0.00450455	CIS stress
LOC_Os07g30970.2	1765	1587	3352	-0.153366	0.0102727	1657	1853	3510	0.161289	0.00453638	CIS stress
LOC_Os02g50240.2	445	419	864	-0.0868551	0.537384	236	169	405	-0.481764	0.00463039	CIS stress
LOC_Os01g32660.2	29	48	77	0.726982	0.105179	68	113	181	0.732716	0.0046405	CIS stress
LOC_Os02g10200.2	357	412	769	0.20672	0.131665	350	443	793	0.339952	0.00489154	CIS stress
LOC_Os06g43875.1	44	26	70	-0.758992	0.109554	46	19	65	-1.27563	0.00495434	CIS stress
LOC_Os01g19400.1	22	22	44	0	1	46	19	65	-1.27563	0.00495434	CIS stress
LOC_Os01g24090.1	427	478	905	0.162775	0.196274	429	529	958	0.30229	0.00620528	no ASE
LOC_Os10g18220.1	59	78	137	0.402759	0.196274	87	49	136	-0.828234	0.00641791	no ASE
LOC_Os11g05400.1	85	82	167	-0.0518389	0.978962	87	49	136	-0.828234	0.00641791	no ASE
LOC_Os04g02850.1	70	93	163	0.409876	0.196274	61	30	91	-1.02385	0.00683374	no ASE
LOC_Os05g49970.2	51	37	88	-0.462972	0.249084	61	30	91	-1.02385	0.00683374	no ASE
LOC_Os04g38420.1	55	48	103	-0.196397	0.662569	61	30	91	-1.02385	0.00683374	no ASE
LOC_Os06g02510.4	59	52	111	-0.182203	0.676281	61	30	91	-1.02385	0.00683374	no ASE
LOC_Os01g01830.1	96	59	155	-0.702319	0.0158777	72	38	110	-0.921997	0.00690375	no ASE
LOC_Os08g44810.1	228	167	395	-0.449186	0.011412	198	139	337	-0.510416	0.00694205	no ASE
LOC_Os06g01934.1	147	108	255	-0.444785	0.0513172	76	41	117	-0.890376	0.00698508	no ASE
LOC_Os03g02020.6	55	41	96	-0.423808	0.273684	76	41	117	-0.890376	0.00698508	no ASE
LOC_Os08g05880.1	66	52	118	-0.343954	0.336266	76	41	117	-0.890376	0.00698508	no ASE
LOC_Os05g10670.1	77	70	147	-0.137504	0.731924	76	41	117	-0.890376	0.00698508	no ASE
LOC_Os03g17010.3	40	33	73	-0.277534	0.624709	19	45	64	1.24393	0.00698736	no ASE
LOC_Os03g03034.4	33	33	66	0	1	19	45	64	1.24393	0.00698736	no ASE
LOC_Os01g10400.1	1081	1149	2230	0.0880123	0.235348	1718	1909	3627	0.152087	0.00715423	no ASE
LOC_Os06g16420.1	519	534	1053	0.0411052	0.776581	464	566	1030	0.286677	0.00730277	no ASE
LOC_Os01g38480.1	732	615	1347	-0.251257	0.00736757	889	761	1650	-0.224287	0.00785106	no ASE
LOC_Os08g14760.1	110	159	269	0.531523	0.0145532	49	86	135	0.811555	0.00817443	no ASE
LOC_Os03g51650.1	99	63	162	-0.652077	0.0236202	49	86	135	0.811555	0.00817443	no ASE
LOC_Os07g01060.1	59	74	133	0.32681	0.326894	49	86	135	0.811555	0.00817443	no ASE
LOC_Os12g21789.2	4	19	23	2.24793	0.0115815	27	8	35	-1.75489	0.00827405	no ASE
LOC_Os08g13890.1	40	22	62	-0.862496	0.0817739	27	8	35	-1.75489	0.00827405	no ASE
LOC_Os12g07970.2	18	30	48	0.736966	0.196274	27	8	35	-1.75489	0.00827405	no ASE
LOC_Os06g43790.1	29	19	48	-0.610053	0.285573	27	8	35	-1.75489	0.00827405	no ASE
LOC_Os06g18830.1	51	26	77	-0.971986	0.023868	95	56	151	-0.762501	0.00829999	no ASE
LOC_Os03g02020.5	74	63	137	-0.232173	0.53479	95	56	151	-0.762501	0.00829999	no ASE
LOC_Os12g42380.1	26	37	63	0.509014	0.302734	27	56	83	1.05247	0.00848673	no ASE
LOC_Os02g42406.1	140	111	251	-0.334867	0.189824	91	53	144	-0.779874	0.00852459	no ASE
LOC_Os05g33280.1	165	159	324	-0.0534393	0.888576	141	199	340	0.497073	0.00854464	no ASE
LOC_Os08g03640.1	96	93	189	-0.0458037	0.986328	141	199	340	0.497073	0.00854464	no ASE
LOC_Os04g56140.1	44	67	111	0.606658	0.0970666	38	71	109	0.90182	0.00889964	no ASE
LOC_Os12g19530.1	70	41	111	-0.771731	0.0303348	30	60	90	1	0.00898396	no ASE
LOC_Os10g21460.1	33	19	52	-0.796467	0.174439	30	60	90	1	0.00898396	no ASE
LOC_Os06g12790.1	26	41	67	0.657112	0.196274	30	60	90	1	0.00898396	no ASE
LOC_Os10g32930.1	44	44	88	0	1	30	60	90	1	0.00898396	no ASE
LOC_Os10g33140.1	732	745	1477	0.0253968	0.860991	787	915	1702	0.217408	0.00903065	no ASE
LOC_Os11g11980.1	88	130	218	0.562936	0.0220585	61	101	162	0.727474	0.00906972	no ASE
LOC_Os03g54970.1	55	74	129	0.428094	0.196274	61	101	162	0.727474	0.00906972	no ASE
LOC_Os05g04510.2	412	452	864	0.133678	0.274002	494	401	895	-0.300909	0.00906972	no ASE
LOC_Os03g22690.1	114	111	225	-0.0384741	0.996211	61	101	162	0.727474	0.00906972	no ASE
LOC_Os09g15835.1	162	159	321	-0.026967	1	209	150	359	-0.47854	0.00938871	no ASE
LOC_Os12g21710.1	51	26	77	-0.971986	0.023868	38	15	53	-1.34104	0.00944278	no ASE
LOC_Os10g04270.1	7	19	26	1.44057	0.0793037	38	15	53	-1.34104	0.00944278	no ASE
LOC_Os01g04020.1	22	37	59	0.750022	0.168465	38	15	53	-1.34104	0.00944278	no ASE
LOC_Os01g63250.1	15	11	26	-0.447459	0.662569	38	15	53	-1.34104	0.00944278	no ASE
LOC_Os03g01330.1	55	48	103	-0.196397	0.662569	38	15	53	-1.34104	0.00944278	no ASE
LOC_Os05g01970.3	15	19	34	0.341037	0.717162	15	38	53	1.34104	0.00944278	no ASE
LOC_Os02g32469.1	40	37	77	-0.112475	0.921576	15	38	53	1.34104	0.00944278	no ASE
LOC_Os10g17454.2	22	22	44	0	1	38	15	53	-1.34104	0.00944278	no ASE
LOC_Os02g39840.3	48	52	100	0.115477	0.870672	80	45	125	-0.830075	0.00959328	no ASE
LOC_Os10g40780.1	107	122	229	0.18927	0.488783	110	161	271	0.549557	0.010011	no ASE
LOC_Os08g39080.1	107	148	255	0.467986	0.0453307	190	255	445	0.424498	0.0102222	no ASE
LOC_Os04g01290.2	18	44	62	1.28951	0.00626054	65	34	99	-0.934905	0.010292	no ASE
LOC_Os09g18360.1	287	215	502	-0.416714	0.00709691	118	75	193	-0.653824	0.0103648	no ASE
LOC_Os03g52840.3	1361	1361	2722	0	1	1380	1545	2925	0.162939	0.0103914	no ASE
LOC_Os02g38980.3	70	52	122	-0.428843	0.196274	99	60	159	-0.722466	0.0106023	no ASE
LOC_Os12g34400.1	81	74	155	-0.130397	0.7417	99	60	159	-0.722466	0.0106023	no ASE
LOC_Os02g32430.2	26	7	33	-1.89308	0.00626054	4	19	23	2.24793	0.0108013	no ASE
LOC_Os08g25590.1	37	15	52	-1.30256	0.0138592	19	4	23	-2.24793	0.0108013	no ASE
LOC_Os02g01210.1	15	30	45	1	0.0959239	19	4	23	-2.24793	0.0108013	no ASE
LOC_Os01g15390.1	15	26	41	0.793549	0.196274	19	4	23	-2.24793	0.0108013	no ASE
LOC_Os10g41640.1	15	7	22	-1.09954	0.203003	19	4	23	-2.24793	0.0108013	no ASE
LOC_Os08g12830.1	11	19	30	0.788496	0.293876	4	19	23	2.24793	0.0108013	no ASE
LOC_Os07g30130.1	15	11	26	-0.447459	0.662569	4	19	23	2.24793	0.0108013	no ASE
LOC_Os08g44820.5	22	19	41	-0.211504	0.860991	4	19	23	2.24793	0.0108013	no ASE
LOC_Os03g15870.1	184	189	373	0.0386805	0.938252	182	128	310	-0.507795	0.0108013	no ASE
LOC_Os01g74350.1	11	11	22	0	1	4	19	23	2.24793	0.0108013	no ASE
LOC_Os08g39820.2	15	15	30	0	1	4	19	23	2.24793	0.0108013	no ASE
LOC_Os08g07540.3	26	26	52	0	1	19	4	23	-2.24793	0.0108013	no ASE
LOC_Os03g45280.1	114	108	222	-0.0780025	0.846413	141	94	235	-0.584963	0.0108657	no ASE
LOC_Os10g40650.1	125	82	207	-0.608232	0.0147793	65	105	170	0.691878	0.0110867	no ASE
LOC_Os03g16800.1	294	248	542	-0.245476	0.135556	198	263	461	0.409562	0.0117456	no ASE
LOC_Os03g29460.1	232	271	503	0.224168	0.196274	198	263	461	0.409562	0.0117456	no ASE
LOC_Os06g44150.1	33	11	44	-1.58496	0.00611699	49	23	72	-1.09115	0.0120459	no ASE
LOC_Os02g40110.1	15	37	52	1.30256	0.0138592	8	26	34	1.70044	0.0120459	no ASE
LOC_Os03g11440.1	37	15	52	-1.30256	0.0138592	8	26	34	1.70044	0.0120459	no ASE
LOC_Os10g36650.1	7	19	26	1.44057	0.0793037	8	26	34	1.70044	0.0120459	no ASE
LOC_Os06g02555.1	18	33	51	0.874469	0.125778	23	49	72	1.09115	0.0120459	no ASE
LOC_Os05g09550.2	37	22	59	-0.750022	0.168465	42	75	117	0.836501	0.0120459	no ASE
LOC_Os03g01350.1	29	44	73	0.601451	0.196274	23	49	72	1.09115	0.0120459	no ASE
LOC_Os05g34720.1	59	41	100	-0.525091	0.196274	8	26	34	1.70044	0.0120459	no ASE
LOC_Os02g58460.1	26	19	45	-0.452512	0.508392	23	49	72	1.09115	0.0120459	no ASE
LOC_Os05g02220.5	33	41	74	0.313158	0.562193	23	49	72	1.09115	0.0120459	no ASE
LOC_Os01g41240.1	140	126	266	-0.152003	0.574656	42	75	117	0.836501	0.0120459	no ASE
LOC_Os11g32360.2	29	33	62	0.186413	0.815164	8	26	34	1.70044	0.0120459	no ASE
LOC_Os05g41210.1	55	63	118	0.19592	0.662569	122	79	201	-0.626957	0.0120906	no ASE
LOC_Os01g22520.1	456	471	927	0.0466932	0.75704	331	413	744	0.319311	0.0120906	no ASE
LOC_Os03g02330.1	55	37	92	-0.571906	0.187129	84	49	133	-0.777608	0.0124525	no ASE
LOC_Os08g25624.2	114	122	236	0.0978473	0.760366	84	128	212	0.607683	0.0124528	no ASE
LOC_Os06g03514.2	88	82	170	-0.10188	0.814017	84	128	212	0.607683	0.0124528	no ASE
LOC_Os02g15550.1	180	193	373	0.100604	0.662569	118	169	287	0.518236	0.0126188	no ASE
LOC_Os01g65330.1	44	56	100	0.347923	0.388173	53	26	79	-1.02748	0.0129293	no ASE
LOC_Os09g37100.1	121	152	273	0.329064	0.17272	99	146	245	0.560468	0.0130292	no ASE
LOC_Os11g45590.3	125	108	233	-0.210897	0.41595	57	94	151	0.721699	0.0132007	no ASE
LOC_Os04g54430.1	118	171	289	0.535209	0.0100266	122	173	295	0.503891	0.0142651	no ASE
LOC_Os05g46210.1	96	104	200	0.115477	0.731915	122	173	295	0.503891	0.0142651	no ASE
LOC_Os09g39230.1	132	119	251	-0.149576	0.601769	144	98	242	-0.555215	0.0150621	no ASE
LOC_Os03g17570.1	268	241	509	-0.1532	0.361462	262	199	461	-0.396798	0.0154743	no ASE
LOC_Os02g17500.1	37	70	107	0.91983	0.00857022	46	79	125	0.780219	0.0162144	no ASE
LOC_Os02g05370.2	55	78	133	0.504043	0.14243	46	79	125	0.780219	0.0162144	no ASE
LOC_Os06g16430.1	291	367	658	0.334761	0.0148442	334	263	597	-0.344785	0.016642	no ASE
LOC_Os02g39730.1	51	56	107	0.13493	0.811477	61	98	159	0.683973	0.0167336	no ASE
LOC_Os01g65200.3	11	33	44	1.58496	0.00611699	11	30	41	1.44746	0.0171391	no ASE
LOC_Os11g31620.1	7	26	33	1.89308	0.00626054	11	30	41	1.44746	0.0171391	no ASE
LOC_Os02g39530.3	11	26	37	1.24101	0.0566167	11	30	41	1.44746	0.0171391	no ASE
LOC_Os11g30270.1	26	44	70	0.758992	0.109554	11	30	41	1.44746	0.0171391	no ASE
LOC_Os11g28104.1	51	33	84	-0.628031	0.158618	30	11	41	-1.44746	0.0171391	no ASE
LOC_Os12g16200.1	15	7	22	-1.09954	0.203003	30	11	41	-1.44746	0.0171391	no ASE
LOC_Os05g31062.1	18	11	29	-0.710493	0.379363	11	30	41	1.44746	0.0171391	no ASE
LOC_Os10g16974.1	22	30	52	0.447459	0.459639	11	30	41	1.44746	0.0171391	no ASE
LOC_Os02g56310.1	33	41	74	0.313158	0.562193	30	11	41	-1.44746	0.0171391	no ASE
LOC_Os07g10300.1	22	26	48	0.241008	0.775888	11	30	41	1.44746	0.0171391	no ASE
LOC_Os10g42780.3	11	11	22	0	1	30	11	41	-1.44746	0.0171391	no ASE
LOC_Os10g42020.3	29	11	40	-1.39855	0.0259135	42	19	61	-1.14439	0.0175541	no ASE
LOC_Os01g64770.2	44	30	74	-0.552541	0.203003	42	19	61	-1.14439	0.0175541	no ASE
LOC_Os08g13930.2	26	19	45	-0.452512	0.508392	42	19	61	-1.14439	0.0175541	no ASE
LOC_Os01g49110.1	26	30	56	0.206451	0.800203	42	19	61	-1.14439	0.0175541	no ASE
LOC_Os02g11665.1	51	30	81	-0.765535	0.0713036	72	41	113	-0.812373	0.0179765	no ASE
LOC_Os01g58080.2	177	196	373	0.147104	0.484257	194	255	449	0.394441	0.0180541	no ASE
LOC_Os12g34854.1	74	41	115	-0.851901	0.0119347	38	68	106	0.839535	0.018129	no ASE
LOC_Os01g25484.3	15	30	45	1	0.0959239	38	68	106	0.839535	0.018129	no ASE
LOC_Os01g20120.2	63	85	148	0.432111	0.196274	38	68	106	0.839535	0.018129	no ASE
LOC_Os09g20350.1	88	74	162	-0.249978	0.433118	38	68	106	0.839535	0.018129	no ASE
LOC_Os07g31420.2	55	44	99	-0.321928	0.443138	68	38	106	-0.839535	0.018129	no ASE
LOC_Os03g44210.1	169	148	317	-0.191426	0.377108	133	90	223	-0.563429	0.018836	no ASE
LOC_Os05g41810.2	33	22	55	-0.584963	0.263548	27	53	80	0.973033	0.0190545	no ASE
LOC_Os12g42260.2	29	30	59	0.0489096	1	27	53	80	0.973033	0.0190545	no ASE
LOC_Os02g01450.1	250	219	469	-0.190997	0.249722	198	259	457	0.387452	0.0193556	no ASE
LOC_Os03g17170.1	70	37	107	-0.91983	0.00857022	57	30	87	-0.925999	0.0195681	no ASE
LOC_Os04g54640.1	33	41	74	0.313158	0.562193	57	30	87	-0.925999	0.0195681	no ASE
LOC_Os09g33690.4	22	19	41	-0.211504	0.860991	57	30	87	-0.925999	0.0195681	no ASE
LOC_Os07g29600.1	63	82	145	0.380272	0.204255	87	53	140	-0.715023	0.0198702	no ASE
LOC_Os06g03860.2	85	78	163	-0.123989	0.749043	87	53	140	-0.715023	0.0198702	no ASE
LOC_Os03g22050.1	412	512	924	0.313499	0.00554225	452	371	823	-0.284904	0.0204793	no ASE
LOC_Os03g49510.1	81	93	174	0.199309	0.548913	114	75	189	-0.604071	0.0216387	no ASE
LOC_Os04g31924.2	199	211	410	0.0844746	0.696695	99	143	242	0.530515	0.0217442	no ASE
LOC_Os01g40860.1	353	352	705	-0.00409276	1	296	368	664	0.314109	0.0226092	no ASE
LOC_Os06g09390.1	379	456	835	0.266836	0.0329124	262	330	592	0.332899	0.0226918	no ASE
LOC_Os02g17350.2	143	152	295	0.0880562	0.75222	160	214	374	0.419539	0.0235019	no ASE
LOC_Os12g41700.1	132	93	225	-0.505235	0.0420364	95	60	155	-0.662965	0.0237749	no ASE
LOC_Os02g15640.1	114	78	192	-0.547488	0.0427882	76	45	121	-0.756074	0.0237907	no ASE
LOC_Os11g31900.3	77	56	133	-0.459432	0.196274	76	45	121	-0.756074	0.0237907	no ASE
LOC_Os08g06140.2	40	37	77	-0.112475	0.921576	76	45	121	-0.756074	0.0237907	no ASE
LOC_Os02g02810.1	37	52	89	0.490986	0.208048	19	41	60	1.10962	0.0239682	no ASE
LOC_Os01g65992.1	48	37	85	-0.375509	0.396508	19	41	60	1.10962	0.0239682	no ASE
LOC_Os06g12790.3	29	37	66	0.351472	0.529959	19	41	60	1.10962	0.0239682	no ASE
LOC_Os01g11070.1	48	41	89	-0.22741	0.662569	19	41	60	1.10962	0.0239682	no ASE
LOC_Os07g04160.2	107	148	255	0.467986	0.0453307	106	150	256	0.500898	0.0245245	no ASE
LOC_Os04g55860.1	18	37	55	1.03953	0.0468955	30	56	86	0.900464	0.0245245	no ASE
LOC_Os10g20600.1	48	30	78	-0.678072	0.136268	61	34	95	-0.843274	0.0245245	no ASE
LOC_Os08g14440.3	51	33	84	-0.628031	0.158618	46	23	69	-1	0.0245245	no ASE
LOC_Os07g49300.1	180	215	395	0.25634	0.196274	122	169	291	0.470142	0.0245245	no ASE
LOC_Os08g44860.2	48	33	81	-0.540568	0.196274	61	34	95	-0.843274	0.0245245	no ASE
LOC_Os02g50570.1	15	26	41	0.793549	0.196274	30	56	86	0.900464	0.0245245	no ASE
LOC_Os02g05500.1	305	271	576	-0.170516	0.254042	338	270	608	-0.324064	0.0245245	no ASE
LOC_Os02g32460.1	136	115	251	-0.241973	0.302734	65	101	166	0.635844	0.0245245	no ASE
LOC_Os01g29390.1	26	19	45	-0.452512	0.508392	46	23	69	-1	0.0245245	no ASE
LOC_Os05g41640.3	1055	1094	2149	0.0523697	0.559411	1038	1166	2204	0.167761	0.0245245	no ASE
LOC_Os05g41930.1	15	19	34	0.341037	0.717162	30	56	86	0.900464	0.0245245	no ASE
LOC_Os02g50230.1	70	74	144	0.0801703	0.90446	118	79	197	-0.578862	0.0245245	no ASE
LOC_Os11g26860.1	107	108	215	0.0134205	1	53	86	139	0.698344	0.0245245	no ASE
LOC_Os06g12876.1	478	393	871	-0.282481	0.0182326	494	413	907	-0.258369	0.0246761	no ASE
LOC_Os08g11480.1	70	41	111	-0.771731	0.0303348	80	49	129	-0.707218	0.02508	no ASE
LOC_Os01g49830.1	40	48	88	0.263034	0.609931	80	49	129	-0.707218	0.02508	no ASE
LOC_Os01g25386.1	77	93	170	0.272372	0.362345	110	154	264	0.485427	0.0250847	no ASE
LOC_Os12g42110.1	55	52	107	-0.08092	0.948876	57	90	147	0.658963	0.0253073	no ASE
LOC_Os02g17292.1	74	111	185	0.584963	0.0315435	42	71	113	0.75743	0.0254669	no ASE
LOC_Os11g07124.1	48	67	115	0.481127	0.196274	42	71	113	0.75743	0.0254669	no ASE
LOC_Os04g54830.1	224	167	391	-0.423651	0.0188442	281	221	502	-0.346524	0.02621	no ASE
LOC_Os06g50300.1	184	185	369	0.0078195	1	239	184	423	-0.377305	0.0267648	no ASE
LOC_Os03g54980.1	165	137	302	-0.26829	0.196274	76	113	189	0.572251	0.0269787	no ASE
LOC_Os09g33690.2	63	52	115	-0.27684	0.484046	76	113	189	0.572251	0.0269787	no ASE
LOC_Os02g51470.3	55	93	148	0.757799	0.010334	91	131	222	0.525628	0.0271245	no ASE
LOC_Os06g50780.1	118	145	263	0.297266	0.196274	91	131	222	0.525628	0.0271245	no ASE
LOC_Os08g03390.2	147	137	284	-0.10164	0.703774	125	86	211	-0.53952	0.0272068	no ASE
LOC_Os01g12870.1	1688	1613	3301	-0.0655685	0.291595	1657	1812	3469	0.129009	0.0277652	no ASE
LOC_Os08g06480.1	162	226	388	0.480329	0.00641332	179	233	412	0.38037	0.0278205	no ASE
LOC_Os02g10090.1	103	100	203	-0.0426443	0.990338	103	68	171	-0.599038	0.0283638	no ASE
LOC_Os09g33810.4	206	200	406	-0.0426443	0.90585	243	188	431	-0.370224	0.0286372	no ASE
LOC_Os05g31000.1	405	330	735	-0.295456	0.0255994	357	431	788	0.271764	0.0287831	no ASE
LOC_Os01g65520.1	18	7	25	-1.36257	0.112959	34	15	49	-1.18057	0.0289379	no ASE
LOC_Os02g01230.1	15	26	41	0.793549	0.196274	15	34	49	1.18057	0.0289379	no ASE
LOC_Os07g04690.2	26	15	41	-0.793549	0.196274	34	15	49	-1.18057	0.0289379	no ASE
LOC_Os08g07300.1	15	26	41	0.793549	0.196274	34	15	49	-1.18057	0.0289379	no ASE
LOC_Os04g31210.3	26	37	63	0.509014	0.302734	15	34	49	1.18057	0.0289379	no ASE
LOC_Os01g32800.1	18	11	29	-0.710493	0.379363	15	34	49	1.18057	0.0289379	no ASE
LOC_Os05g32660.1	22	15	37	-0.552541	0.450547	34	15	49	-1.18057	0.0289379	no ASE
LOC_Os08g08586.3	15	22	37	0.552541	0.450547	15	34	49	1.18057	0.0289379	no ASE
LOC_Os11g26910.1	22	15	37	-0.552541	0.450547	34	15	49	-1.18057	0.0289379	no ASE
LOC_Os04g31190.1	37	30	67	-0.302563	0.619174	34	15	49	-1.18057	0.0289379	no ASE
LOC_Os05g09630.1	15	11	26	-0.447459	0.662569	34	15	49	-1.18057	0.0289379	no ASE
LOC_Os02g29550.1	26	30	56	0.206451	0.800203	15	34	49	1.18057	0.0289379	no ASE
LOC_Os07g30120.1	18	19	37	0.0780025	1	34	15	49	-1.18057	0.0289379	no ASE
LOC_Os07g48410.2	29	30	59	0.0489096	1	15	34	49	1.18057	0.0289379	no ASE
LOC_Os08g05510.2	63	33	96	-0.932886	0.0126854	34	60	94	0.819428	0.0293428	no ASE
LOC_Os06g09820.1	18	26	44	0.530515	0.411772	34	60	94	0.819428	0.0293428	no ASE
LOC_Os01g57210.1	40	41	81	0.0356239	1	34	60	94	0.819428	0.0293428	no ASE
LOC_Os08g08110.1	51	89	140	0.803308	0.00782992	65	38	103	-0.77444	0.0308582	no ASE
LOC_Os01g65140.1	66	37	103	-0.834941	0.0226406	65	38	103	-0.77444	0.0308582	no ASE
LOC_Os05g26990.3	59	41	100	-0.525091	0.196274	65	38	103	-0.77444	0.0308582	no ASE
LOC_Os09g24700.1	48	41	89	-0.22741	0.662569	65	38	103	-0.77444	0.0308582	no ASE
LOC_Os05g37690.1	33	33	66	0	1	65	38	103	-0.77444	0.0308582	no ASE
LOC_Os03g17490.1	257	311	568	0.275146	0.0724381	270	334	604	0.306889	0.0315863	no ASE
LOC_Os06g50310.1	48	26	74	-0.884523	0.0468955	23	45	68	0.968291	0.0316008	no ASE
LOC_Os04g36910.2	22	33	55	0.584963	0.263548	23	45	68	0.968291	0.0316008	no ASE
LOC_Os08g40420.1	33	44	77	0.415037	0.367513	23	45	68	0.968291	0.0316008	no ASE
LOC_Os11g34970.1	48	85	133	0.824428	0.00792872	46	75	121	0.705257	0.0320308	no ASE
LOC_Os01g36950.2	26	52	78	1	0.0180429	49	26	75	-0.91427	0.0320308	no ASE
LOC_Os12g35060.1	22	41	63	0.89812	0.0629482	23	8	31	-1.52356	0.0320308	no ASE
LOC_Os09g36090.1	70	96	166	0.455679	0.133041	46	75	121	0.705257	0.0320308	no ASE
LOC_Os08g39050.1	11	22	33	1	0.194533	23	8	31	-1.52356	0.0320308	no ASE
LOC_Os03g51000.1	26	15	41	-0.793549	0.196274	49	26	75	-0.91427	0.0320308	no ASE
LOC_Os03g26210.1	40	26	66	-0.621488	0.196274	49	26	75	-0.91427	0.0320308	no ASE
LOC_Os03g51700.2	18	26	44	0.530515	0.411772	8	23	31	1.52356	0.0320308	no ASE
LOC_Os03g51140.1	15	22	37	0.552541	0.450547	8	23	31	1.52356	0.0320308	no ASE
LOC_Os01g63270.1	33	41	74	0.313158	0.562193	49	26	75	-0.91427	0.0320308	no ASE
LOC_Os01g66600.1	37	30	67	-0.302563	0.619174	23	8	31	-1.52356	0.0320308	no ASE
LOC_Os03g15950.1	11	15	26	0.447459	0.662569	49	26	75	-0.91427	0.0320308	no ASE
LOC_Os08g44850.1	81	89	170	0.135883	0.701642	49	26	75	-0.91427	0.0320308	no ASE
LOC_Os07g31440.3	18	22	40	0.289507	0.746138	8	23	31	1.52356	0.0320308	no ASE
LOC_Os05g42020.1	18	15	33	-0.263034	0.837126	8	23	31	1.52356	0.0320308	no ASE
LOC_Os03g22400.1	40	44	84	0.137504	0.852872	49	26	75	-0.91427	0.0320308	no ASE
LOC_Os08g32980.1	22	19	41	-0.211504	0.860991	49	26	75	-0.91427	0.0320308	no ASE
LOC_Os02g02424.2	29	26	55	-0.157541	0.892838	23	8	31	-1.52356	0.0320308	no ASE
LOC_Os10g04450.1	11	11	22	0	1	8	23	31	1.52356	0.0320308	no ASE
LOC_Os03g01750.1	202	211	413	0.0628877	0.805747	277	341	618	0.299886	0.0336097	no ASE
LOC_Os06g09610.2	177	204	381	0.20482	0.271975	198	150	348	-0.400538	0.0348855	no ASE
LOC_Os01g11590.2	147	148	295	0.00978102	1	198	150	348	-0.400538	0.0348855	no ASE
LOC_Os02g39920.1	63	93	156	0.561879	0.0566167	87	56	143	-0.635589	0.0354672	no ASE
LOC_Os11g36070.1	125	100	225	-0.321928	0.196274	87	56	143	-0.635589	0.0354672	no ASE
LOC_Os08g15080.1	831	827	1658	-0.00696115	1	806	911	1717	0.176671	0.0360686	no ASE
LOC_Os08g02130.1	110	82	192	-0.423808	0.130877	110	75	185	-0.552541	0.0365202	no ASE
LOC_Os05g01540.1	114	141	255	0.306661	0.196274	80	116	196	0.536053	0.0365202	no ASE
LOC_Os06g01650.1	125	108	233	-0.210897	0.41595	80	116	196	0.536053	0.0365202	no ASE
LOC_Os08g06140.1	40	41	81	0.0356239	1	68	41	109	-0.729911	0.037028	no ASE
LOC_Os04g38330.1	305	289	594	-0.0777397	0.662569	251	311	562	0.309227	0.0380442	no ASE
LOC_Os07g38280.1	33	63	96	0.932886	0.0126854	38	64	102	0.752072	0.0384873	no ASE
LOC_Os12g08790.1	44	37	81	-0.249978	0.650847	38	64	102	0.752072	0.0384873	no ASE
LOC_Os10g04600.3	40	41	81	0.0356239	1	38	64	102	0.752072	0.0384873	no ASE
LOC_Os01g26120.1	96	63	159	-0.607683	0.0413594	137	98	235	-0.483322	0.0386964	no ASE
LOC_Os02g57200.1	107	78	185	-0.456065	0.104513	137	98	235	-0.483322	0.0386964	no ASE
LOC_Os05g02420.1	272	237	509	-0.19872	0.203003	315	255	570	-0.304855	0.0398148	no ASE
LOC_Os08g24390.4	92	85	177	-0.114171	0.764215	68	101	169	0.570749	0.0403957	no ASE
LOC_Os04g31210.5	26	48	74	0.884523	0.0468955	27	11	38	-1.29546	0.0408058	no ASE
LOC_Os08g15840.4	37	19	56	-0.961526	0.0623646	27	11	38	-1.29546	0.0408058	no ASE
LOC_Os01g04870.1	18	7	25	-1.36257	0.112959	27	11	38	-1.29546	0.0408058	no ASE
LOC_Os04g35480.1	129	100	229	-0.367371	0.161003	175	131	306	-0.417788	0.0408058	no ASE
LOC_Os12g07970.3	11	22	33	1	0.194533	27	11	38	-1.29546	0.0408058	no ASE
LOC_Os09g24924.1	15	7	22	-1.09954	0.203003	27	11	38	-1.29546	0.0408058	no ASE
LOC_Os11g04980.2	29	19	48	-0.610053	0.285573	27	11	38	-1.29546	0.0408058	no ASE
LOC_Os02g12880.1	22	30	52	0.447459	0.459639	27	11	38	-1.29546	0.0408058	no ASE
LOC_Os03g18080.2	37	41	78	0.148099	0.843188	27	11	38	-1.29546	0.0408058	no ASE
LOC_Os02g40510.1	121	96	217	-0.333901	0.196274	91	60	151	-0.600904	0.0422621	no ASE
LOC_Os12g16350.5	44	30	74	-0.552541	0.203003	91	60	151	-0.600904	0.0422621	no ASE
LOC_Os02g37060.1	118	100	218	-0.238787	0.361961	122	86	208	-0.504473	0.0442213	no ASE
LOC_Os01g02130.1	11	22	33	1	0.194533	30	53	83	0.82103	0.0446963	no ASE
LOC_Os04g01310.1	22	33	55	0.584963	0.263548	30	53	83	0.82103	0.0446963	no ASE
LOC_Os06g02540.2	33	26	59	-0.343954	0.584208	30	53	83	0.82103	0.0446963	no ASE
LOC_Os04g53310.1	33	30	63	-0.137504	0.903785	30	53	83	0.82103	0.0446963	no ASE
LOC_Os02g40880.1	18	19	37	0.0780025	1	30	53	83	0.82103	0.0446963	no ASE
LOC_Os05g25260.1	11	33	44	1.58496	0.00611699	27	49	76	0.859822	0.0451912	no ASE
LOC_Os03g56160.1	22	15	37	-0.552541	0.450547	27	49	76	0.859822	0.0451912	no ASE
LOC_Os07g37550.1	40	33	73	-0.277534	0.624709	27	49	76	0.859822	0.0451912	no ASE
LOC_Os01g57210.2	40	44	84	0.137504	0.852872	27	49	76	0.859822	0.0451912	no ASE
LOC_Os08g10020.1	552	530	1082	-0.0586759	0.662569	696	608	1304	-0.195016	0.0466331	no ASE
LOC_Os06g12960.1	11	30	41	1.44746	0.0180429	19	38	57	1	0.0475449	no ASE
LOC_Os02g05630.4	26	48	74	0.884523	0.0468955	38	19	57	-1	0.0475449	no ASE
LOC_Os04g30740.1	66	41	107	-0.686842	0.0566167	38	19	57	-1	0.0475449	no ASE
LOC_Os01g59990.1	40	22	62	-0.862496	0.0817739	19	38	57	1	0.0475449	no ASE
LOC_Os01g73500.2	33	22	55	-0.584963	0.263548	38	19	57	-1	0.0475449	no ASE
LOC_Os07g10970.1	29	19	48	-0.610053	0.285573	38	19	57	-1	0.0475449	no ASE
LOC_Os09g01290.2	11	19	30	0.788496	0.293876	19	38	57	1	0.0475449	no ASE
LOC_Os05g28840.1	18	11	29	-0.710493	0.379363	38	19	57	-1	0.0475449	no ASE
LOC_Os02g06360.1	22	26	48	0.241008	0.775888	19	38	57	1	0.0475449	no ASE
LOC_Os09g12770.1	63	70	133	0.152003	0.714249	95	64	159	-0.569856	0.0496242	no ASE
LOC_Os11g48080.1	96	96	192	0	1	76	109	185	0.520257	0.0533892	no ASE
LOC_Os06g09880.1	81	52	133	-0.63941	0.0468955	103	71	174	-0.536753	0.0534315	no ASE
LOC_Os03g44200.2	158	119	277	-0.408963	0.0623646	118	158	276	0.421138	0.0534315	no ASE
LOC_Os04g33110.1	51	74	125	0.537028	0.125778	57	86	143	0.593375	0.0534315	no ASE
LOC_Os08g14610.1	55	67	122	0.284729	0.449095	57	86	143	0.593375	0.0534315	no ASE
LOC_Os12g43370.1	51	48	99	-0.0874628	0.942943	57	86	143	0.593375	0.0534315	no ASE
LOC_Os01g65904.1	199	245	444	0.300013	0.0885548	171	218	389	0.350332	0.0544043	no ASE
LOC_Os03g18510.1	169	148	317	-0.191426	0.377108	141	184	325	0.384011	0.0546913	no ASE
LOC_Os08g44820.3	33	11	44	-1.58496	0.00611699	11	26	37	1.24101	0.0552734	no ASE
LOC_Os11g47330.1	18	41	59	1.18763	0.0161992	11	26	37	1.24101	0.0552734	no ASE
LOC_Os12g24540.1	22	44	66	1	0.035107	11	26	37	1.24101	0.0552734	no ASE
LOC_Os08g32610.1	88	56	144	-0.652077	0.0363099	11	26	37	1.24101	0.0552734	no ASE
LOC_Os01g09570.1	44	70	114	0.669851	0.0549257	99	68	167	-0.541894	0.0552734	no ASE
LOC_Os06g01440.1	15	30	45	1	0.0959239	11	26	37	1.24101	0.0552734	no ASE
LOC_Os10g42710.5	22	37	59	0.750022	0.168465	11	26	37	1.24101	0.0552734	no ASE
LOC_Os01g62650.2	81	67	148	-0.273761	0.405541	99	68	167	-0.541894	0.0552734	no ASE
LOC_Os11g34750.1	15	19	34	0.341037	0.717162	11	26	37	1.24101	0.0552734	no ASE
LOC_Os11g02464.1	81	74	155	-0.130397	0.7417	99	68	167	-0.541894	0.0552734	no ASE
LOC_Os05g06980.1	18	22	40	0.289507	0.746138	11	26	37	1.24101	0.0552734	no ASE
LOC_Os05g03040.2	22	22	44	0	1	11	26	37	1.24101	0.0552734	no ASE
LOC_Os11g32260.2	29	30	59	0.0489096	1	11	26	37	1.24101	0.0552734	no ASE
LOC_Os05g02220.3	37	37	74	0	1	11	26	37	1.24101	0.0552734	no ASE
LOC_Os02g30630.2	1250	1335	2585	0.0949116	0.196274	1239	1125	2364	-0.139251	0.0553255	no ASE
LOC_Os01g68120.1	110	122	232	0.149378	0.623067	125	90	215	-0.473931	0.0555341	no ASE
LOC_Os02g51570.1	173	171	344	-0.0167757	1	125	90	215	-0.473931	0.0555341	no ASE
LOC_Os03g16050.1	184	163	347	-0.174834	0.402747	194	150	344	-0.371094	0.0557669	no ASE
LOC_Os04g22900.2	173	193	366	0.157829	0.450547	194	150	344	-0.371094	0.0557669	no ASE
LOC_Os10g41030.3	40	19	59	-1.074	0.033396	57	34	91	-0.745427	0.0564303	no ASE
LOC_Os03g15390.1	29	15	44	-0.95109	0.125778	57	34	91	-0.745427	0.0564303	no ASE
LOC_Os08g10260.1	48	63	111	0.392317	0.272927	57	34	91	-0.745427	0.0564303	no ASE
LOC_Os08g24770.1	48	52	100	0.115477	0.870672	57	34	91	-0.745427	0.0564303	no ASE
LOC_Os03g29540.2	70	67	137	-0.0631938	0.966554	57	34	91	-0.745427	0.0564303	no ASE
LOC_Os09g08072.1	96	145	241	0.594947	0.00894525	99	135	234	0.447459	0.0600606	no ASE
LOC_Os03g43930.2	70	108	178	0.625604	0.0221681	84	56	140	-0.584963	0.0606397	no ASE
LOC_Os04g54790.1	316	256	572	-0.303781	0.0468955	319	263	582	-0.278494	0.0616602	no ASE
LOC_Os09g34070.2	169	208	377	0.29956	0.128984	182	229	411	0.331409	0.0632912	no ASE
LOC_Os11g16290.2	99	126	225	0.347923	0.196274	122	161	283	0.40018	0.0647986	no ASE
LOC_Os08g42560.1	912	845	1757	-0.110082	0.196274	802	713	1515	-0.1697	0.0648108	no ASE
LOC_Os12g16350.15	88	52	140	-0.758992	0.0130217	80	53	133	-0.594008	0.0649129	no ASE
LOC_Os05g31056.1	48	63	111	0.392317	0.272927	80	53	133	-0.594008	0.0649129	no ASE
LOC_Os02g17320.3	63	70	133	0.152003	0.714249	80	53	133	-0.594008	0.0649129	no ASE
LOC_Os12g06510.3	40	70	110	0.807355	0.0223186	68	98	166	0.527247	0.0656594	no ASE
LOC_Os09g36040.1	26	11	37	-1.24101	0.0566167	46	26	72	-0.823122	0.0664109	no ASE
LOC_Os05g32570.1	37	52	89	0.490986	0.208048	46	26	72	-0.823122	0.0664109	no ASE
LOC_Os03g17010.2	51	41	92	-0.314873	0.480125	46	26	72	-0.823122	0.0664109	no ASE
LOC_Os04g01290.1	26	30	56	0.206451	0.800203	46	26	72	-0.823122	0.0664109	no ASE
LOC_Os12g24080.1	165	159	324	-0.0534393	0.888576	205	161	366	-0.348563	0.0664109	no ASE
LOC_Os08g39300.4	44	44	88	0	1	46	26	72	-0.823122	0.0664109	no ASE
LOC_Os07g30250.1	125	104	229	-0.265345	0.276243	163	124	287	-0.394532	0.0670806	no ASE
LOC_Os11g43404.2	29	11	40	-1.39855	0.0259135	42	23	65	-0.868755	0.067217	no ASE
LOC_Os11g34910.1	22	7	29	-1.65208	0.0315435	42	23	65	-0.868755	0.067217	no ASE
LOC_Os03g52340.2	37	22	59	-0.750022	0.168465	42	23	65	-0.868755	0.067217	no ASE
LOC_Os10g04780.1	18	15	33	-0.263034	0.837126	42	23	65	-0.868755	0.067217	no ASE
LOC_Os08g06640.1	63	37	100	-0.767827	0.0451581	65	41	106	-0.664816	0.0677309	no ASE
LOC_Os08g09690.1	268	263	531	-0.0271702	0.96473	243	296	539	0.284641	0.0677309	no ASE
LOC_Os02g11820.3	96	119	215	0.309855	0.203003	106	75	181	-0.499102	0.0689542	no ASE
LOC_Os04g58640.1	92	63	155	-0.546282	0.0673916	46	71	117	0.626185	0.070446	no ASE
LOC_Os04g52900.2	63	89	152	0.498454	0.111514	65	94	159	0.532221	0.070446	no ASE
LOC_Os06g03920.1	40	59	99	0.560715	0.17403	46	71	117	0.626185	0.070446	no ASE
LOC_Os06g03830.1	44	37	81	-0.249978	0.650847	46	71	117	0.626185	0.070446	no ASE
LOC_Os06g04920.1	44	67	111	0.606658	0.0970666	34	56	90	0.719892	0.0709454	no ASE
LOC_Os08g41010.6	26	41	67	0.657112	0.196274	34	56	90	0.719892	0.0709454	no ASE
LOC_Os02g50850.2	29	19	48	-0.610053	0.285573	34	56	90	0.719892	0.0709454	no ASE
LOC_Os07g30210.2	44	33	77	-0.415037	0.367513	61	38	99	-0.68281	0.0714921	no ASE
LOC_Os12g44150.1	294	248	542	-0.245476	0.135556	399	338	737	-0.239366	0.0727642	no ASE
LOC_Os05g01470.1	158	156	314	-0.0183785	1	110	146	256	0.408465	0.0766888	no ASE
LOC_Os06g02440.1	96	133	229	0.47032	0.0513355	179	139	318	-0.364875	0.0768581	no ASE
LOC_Os12g21500.1	603	556	1159	-0.117073	0.263548	536	611	1147	0.188939	0.0774728	no ASE
LOC_Os01g62040.1	63	33	96	-0.932886	0.0126854	53	79	132	0.57586	0.0782878	no ASE
LOC_Os01g64270.1	77	67	144	-0.200697	0.60735	53	79	132	0.57586	0.0782878	no ASE
LOC_Os01g73514.1	1173	1320	2493	0.170335	0.0149021	1091	1196	2287	0.132566	0.0794872	no ASE
LOC_Os02g06180.1	125	171	296	0.452068	0.0338196	114	150	264	0.395929	0.0831659	no ASE
LOC_Os02g15550.2	147	167	314	0.184032	0.403572	114	150	264	0.395929	0.0831659	no ASE
LOC_Os01g59980.1	195	178	373	-0.131597	0.552939	266	218	484	-0.287098	0.0871652	no ASE
LOC_Os05g41510.1	40	22	62	-0.862496	0.0817739	23	41	64	0.83399	0.0875238	no ASE
LOC_Os03g23950.1	18	30	48	0.736966	0.196274	23	41	64	0.83399	0.0875238	no ASE
LOC_Os10g36470.2	22	33	55	0.584963	0.263548	23	41	64	0.83399	0.0875238	no ASE
LOC_Os08g08840.1	88	70	158	-0.330149	0.263548	23	41	64	0.83399	0.0875238	no ASE
LOC_Os02g10390.1	33	33	66	0	1	23	41	64	0.83399	0.0875238	no ASE
LOC_Os12g35060.4	33	33	66	0	1	23	41	64	0.83399	0.0875238	no ASE
LOC_Os05g01310.3	51	89	140	0.803308	0.00782992	72	101	173	0.488286	0.0880003	no ASE
LOC_Os08g42850.1	63	37	100	-0.767827	0.0451581	72	101	173	0.488286	0.0880003	no ASE
LOC_Os12g12934.1	33	15	48	-1.1375	0.0468955	38	60	98	0.658963	0.0889041	no ASE
LOC_Os02g53770.1	85	100	185	0.234465	0.428193	38	60	98	0.658963	0.0889041	no ASE
LOC_Os09g39350.1	11	33	44	1.58496	0.00611699	15	30	45	1	0.0942943	no ASE
LOC_Os12g34850.1	33	15	48	-1.1375	0.0468955	30	15	45	-1	0.0942943	no ASE
LOC_Os09g14960.2	40	22	62	-0.862496	0.0817739	30	15	45	-1	0.0942943	no ASE
LOC_Os02g57010.1	29	15	44	-0.95109	0.125778	15	30	45	1	0.0942943	no ASE
LOC_Os08g14440.1	33	52	85	0.656046	0.128984	30	15	45	-1	0.0942943	no ASE
LOC_Os03g15540.1	26	15	41	-0.793549	0.196274	15	30	45	1	0.0942943	no ASE
LOC_Os01g37750.1	7	15	22	1.09954	0.203003	30	15	45	-1	0.0942943	no ASE
LOC_Os11g10760.1	7	15	22	1.09954	0.203003	15	30	45	1	0.0942943	no ASE
LOC_Os11g04730.1	33	22	55	-0.584963	0.263548	15	30	45	1	0.0942943	no ASE
LOC_Os10g36690.3	18	26	44	0.530515	0.411772	15	30	45	1	0.0942943	no ASE
LOC_Os12g26290.4	26	19	45	-0.452512	0.508392	15	30	45	1	0.0942943	no ASE
LOC_Os01g09620.1	40	48	88	0.263034	0.609931	15	30	45	1	0.0942943	no ASE
LOC_Os01g22480.1	18	15	33	-0.263034	0.837126	30	15	45	-1	0.0942943	no ASE
LOC_Os03g49700.1	15	15	30	0	1	30	15	45	-1	0.0942943	no ASE
LOC_Os09g36860.1	26	26	52	0	1	15	30	45	1	0.0942943	no ASE
LOC_Os08g04440.1	55	59	114	0.101283	0.886187	91	64	155	-0.507795	0.0961354	no ASE
LOC_Os01g65220.1	324	267	591	-0.279154	0.0596599	319	375	694	0.233334	0.0969419	no ASE
LOC_Os11g43934.2	85	63	148	-0.432111	0.196274	68	45	113	-0.59561	0.100194	no ASE
LOC_Os10g10080.3	63	63	126	0	1	68	45	113	-0.59561	0.100194	no ASE
LOC_Os01g12880.1	70	96	166	0.455679	0.133041	99	71	170	-0.47961	0.100274	no ASE
LOC_Os11g40140.1	3111	3003	6114	-0.0509739	0.256985	3056	2896	5952	-0.0775829	0.103491	no ASE
LOC_Os05g48630.1	305	237	542	-0.363922	0.0168883	346	293	639	-0.239871	0.104227	no ASE
LOC_Os02g49880.1	125	163	288	0.382944	0.079557	179	221	400	0.304087	0.105861	no ASE
LOC_Os03g17240.1	92	111	203	0.270854	0.302278	99	131	230	0.404066	0.107047	no ASE
LOC_Os09g13920.1	22	44	66	1	0.035107	42	64	106	0.607683	0.107385	no ASE
LOC_Os12g18770.1	59	70	129	0.24664	0.517377	42	64	106	0.607683	0.107385	no ASE
LOC_Os08g10020.2	552	497	1049	-0.151422	0.196274	646	574	1220	-0.170483	0.110402	no ASE
LOC_Os08g07790.1	33	33	66	0	1	49	30	79	-0.707819	0.110614	no ASE
LOC_Os08g08830.1	151	152	303	0.00952277	1	110	143	253	0.378512	0.115449	no ASE
LOC_Os07g38150.1	11	22	33	1	0.194533	27	45	72	0.736966	0.11609	no ASE
LOC_Os08g44860.8	22	11	33	-1	0.194533	27	45	72	0.736966	0.11609	no ASE
LOC_Os01g03070.1	26	30	56	0.206451	0.800203	27	45	72	0.736966	0.11609	no ASE
LOC_Os03g17660.1	33	30	63	-0.137504	0.903785	27	45	72	0.736966	0.11609	no ASE
LOC_Os09g17870.1	22	22	44	0	1	27	45	72	0.736966	0.11609	no ASE
LOC_Os04g38450.1	99	82	181	-0.271805	0.340455	72	49	121	-0.555215	0.117782	no ASE
LOC_Os01g32660.1	26	33	59	0.343954	0.584208	72	49	121	-0.555215	0.117782	no ASE
LOC_Os04g01780.2	81	100	181	0.304006	0.269031	84	113	197	0.427862	0.119586	no ASE
LOC_Os11g05552.1	107	122	229	0.18927	0.488783	84	113	197	0.427862	0.119586	no ASE
LOC_Os01g68700.1	103	63	166	-0.709221	0.0108769	80	56	136	-0.514573	0.12568	no ASE
LOC_Os02g10440.1	51	37	88	-0.462972	0.249084	46	68	114	0.563901	0.126902	no ASE
LOC_Os06g50679.1	44	52	96	0.241008	0.623067	46	68	114	0.563901	0.126902	no ASE
LOC_Os08g39820.1	55	52	107	-0.08092	0.948876	68	94	162	0.467126	0.12802	no ASE
LOC_Os07g10610.1	331	334	665	0.0130169	1	323	274	597	-0.237358	0.128512	no ASE
LOC_Os10g36550.2	26	56	82	1.10692	0.00600072	8	19	27	1.24793	0.132788	no ASE
LOC_Os06g43210.1	746	853	1599	0.19337	0.0315435	844	765	1609	-0.141783	0.132788	no ASE
LOC_Os11g46980.1	7	22	29	1.65208	0.0315435	8	19	27	1.24793	0.132788	no ASE
LOC_Os11g20179.1	15	30	45	1	0.0959239	8	19	27	1.24793	0.132788	no ASE
LOC_Os11g06910.3	44	26	70	-0.758992	0.109554	8	19	27	1.24793	0.132788	no ASE
LOC_Os05g07690.2	22	11	33	-1	0.194533	19	8	27	-1.24793	0.132788	no ASE
LOC_Os12g18860.1	7	15	22	1.09954	0.203003	8	19	27	1.24793	0.132788	no ASE
LOC_Os01g56150.1	18	11	29	-0.710493	0.379363	19	8	27	-1.24793	0.132788	no ASE
LOC_Os09g14960.1	40	30	70	-0.415037	0.401518	8	19	27	1.24793	0.132788	no ASE
LOC_Os10g20090.3	18	26	44	0.530515	0.411772	8	19	27	1.24793	0.132788	no ASE
LOC_Os01g11370.1	15	11	26	-0.447459	0.662569	8	19	27	1.24793	0.132788	no ASE
LOC_Os10g20090.2	15	11	26	-0.447459	0.662569	8	19	27	1.24793	0.132788	no ASE
LOC_Os04g53540.2	26	22	48	-0.241008	0.775888	19	8	27	-1.24793	0.132788	no ASE
LOC_Os04g35770.1	15	15	30	0	1	19	8	27	-1.24793	0.132788	no ASE
LOC_Os08g43390.1	22	22	44	0	1	8	19	27	1.24793	0.132788	no ASE
LOC_Os01g49330.1	7	26	33	1.89308	0.00626054	34	19	53	-0.839535	0.134006	no ASE
LOC_Os06g12810.1	26	7	33	-1.89308	0.00626054	34	19	53	-0.839535	0.134006	no ASE
LOC_Os04g53620.1	26	52	78	1	0.0180429	19	34	53	0.839535	0.134006	no ASE
LOC_Os08g10470.1	26	11	37	-1.24101	0.0566167	34	19	53	-0.839535	0.134006	no ASE
LOC_Os08g15040.1	77	108	185	0.488101	0.075338	34	53	87	0.640458	0.134006	no ASE
LOC_Os01g61890.4	18	7	25	-1.36257	0.112959	34	19	53	-0.839535	0.134006	no ASE
LOC_Os09g36770.1	33	48	81	0.540568	0.196274	53	34	87	-0.640458	0.134006	no ASE
LOC_Os12g16720.1	15	26	41	0.793549	0.196274	19	34	53	0.839535	0.134006	no ASE
LOC_Os11g07470.1	33	48	81	0.540568	0.196274	34	19	53	-0.839535	0.134006	no ASE
LOC_Os05g03040.3	44	30	74	-0.552541	0.203003	34	19	53	-0.839535	0.134006	no ASE
LOC_Os04g30330.1	37	26	63	-0.509014	0.302734	34	19	53	-0.839535	0.134006	no ASE
LOC_Os08g44820.4	26	37	63	0.509014	0.302734	19	34	53	0.839535	0.134006	no ASE
LOC_Os09g16910.3	37	26	63	-0.509014	0.302734	34	19	53	-0.839535	0.134006	no ASE
LOC_Os08g44860.4	33	44	77	0.415037	0.367513	34	53	87	0.640458	0.134006	no ASE
LOC_Os02g11720.1	29	22	51	-0.398549	0.544592	34	19	53	-0.839535	0.134006	no ASE
LOC_Os08g31810.2	29	22	51	-0.398549	0.544592	34	19	53	-0.839535	0.134006	no ASE
LOC_Os10g21910.1	33	26	59	-0.343954	0.584208	34	19	53	-0.839535	0.134006	no ASE
LOC_Os06g43270.1	40	33	73	-0.277534	0.624709	34	19	53	-0.839535	0.134006	no ASE
LOC_Os02g02690.1	37	37	74	0	1	53	34	87	-0.640458	0.134006	no ASE
LOC_Os08g08240.1	22	22	44	0	1	19	34	53	0.839535	0.134006	no ASE
LOC_Os09g35960.1	22	22	44	0	1	34	19	53	-0.839535	0.134006	no ASE
LOC_Os05g51450.1	33	33	66	0	1	34	19	53	-0.839535	0.134006	no ASE
LOC_Os01g11580.2	136	159	295	0.22542	0.293876	114	146	260	0.356935	0.136138	no ASE
LOC_Os04g23820.1	291	360	651	0.306978	0.0305704	407	353	760	-0.205361	0.136442	no ASE
LOC_Os01g02920.1	44	70	114	0.669851	0.0549257	49	71	120	0.535037	0.137069	no ASE
LOC_Os03g51080.1	63	67	130	0.0888093	0.897182	49	71	120	0.535037	0.137069	no ASE
LOC_Os06g02510.3	96	59	155	-0.702319	0.0158777	84	60	144	-0.485427	0.137275	no ASE
LOC_Os09g08370.1	63	41	104	-0.619728	0.103832	84	60	144	-0.485427	0.137275	no ASE
LOC_Os04g32650.1	107	96	203	-0.156504	0.624709	148	116	264	-0.351472	0.140459	no ASE
LOC_Os10g17990.1	37	15	52	-1.30256	0.0138592	23	11	34	-1.06413	0.14128	no ASE
LOC_Os12g41650.4	11	26	37	1.24101	0.0566167	23	11	34	-1.06413	0.14128	no ASE
LOC_Os03g29980.2	22	41	63	0.89812	0.0629482	11	23	34	1.06413	0.14128	no ASE
LOC_Os07g49380.1	7	19	26	1.44057	0.0793037	11	23	34	1.06413	0.14128	no ASE
LOC_Os12g42130.1	22	37	59	0.750022	0.168465	11	23	34	1.06413	0.14128	no ASE
LOC_Os12g42090.2	22	11	33	-1	0.194533	11	23	34	1.06413	0.14128	no ASE
LOC_Os12g08550.1	7	15	22	1.09954	0.203003	23	11	34	-1.06413	0.14128	no ASE
LOC_Os01g65450.1	33	22	55	-0.584963	0.263548	11	23	34	1.06413	0.14128	no ASE
LOC_Os05g08910.1	22	33	55	0.584963	0.263548	23	11	34	-1.06413	0.14128	no ASE
LOC_Os03g17634.1	18	11	29	-0.710493	0.379363	11	23	34	1.06413	0.14128	no ASE
LOC_Os05g11060.2	18	26	44	0.530515	0.411772	11	23	34	1.06413	0.14128	no ASE
LOC_Os08g38410.3	22	15	37	-0.552541	0.450547	23	11	34	-1.06413	0.14128	no ASE
LOC_Os01g04020.2	22	30	52	0.447459	0.459639	11	23	34	1.06413	0.14128	no ASE
LOC_Os02g09359.1	26	19	45	-0.452512	0.508392	11	23	34	1.06413	0.14128	no ASE
LOC_Os02g13530.1	29	22	51	-0.398549	0.544592	11	23	34	1.06413	0.14128	no ASE
LOC_Os11g05930.3	44	37	81	-0.249978	0.650847	11	23	34	1.06413	0.14128	no ASE
LOC_Os07g39920.1	15	11	26	-0.447459	0.662569	23	11	34	-1.06413	0.14128	no ASE
LOC_Os10g36690.2	15	11	26	-0.447459	0.662569	11	23	34	1.06413	0.14128	no ASE
LOC_Os06g43760.1	18	22	40	0.289507	0.746138	11	23	34	1.06413	0.14128	no ASE
LOC_Os02g12840.1	22	19	41	-0.211504	0.860991	23	11	34	-1.06413	0.14128	no ASE
LOC_Os08g06090.1	22	19	41	-0.211504	0.860991	11	23	34	1.06413	0.14128	no ASE
LOC_Os11g05930.2	22	22	44	0	1	11	23	34	1.06413	0.14128	no ASE
LOC_Os11g06910.1	29	30	59	0.0489096	1	23	11	34	-1.06413	0.14128	no ASE
LOC_Os08g10320.3	129	163	292	0.337501	0.135832	95	124	219	0.384341	0.142602	no ASE
LOC_Os11g38260.1	125	141	266	0.173767	0.492585	95	124	219	0.384341	0.142602	no ASE
LOC_Os11g37990.1	1206	1223	2429	0.0201945	0.854811	1034	949	1983	-0.123756	0.14492	no ASE
LOC_Os03g15880.4	37	67	104	0.856636	0.0180171	61	41	102	-0.573185	0.145199	no ASE
LOC_Os11g45410.1	44	33	77	-0.415037	0.367513	61	41	102	-0.573185	0.145199	no ASE
LOC_Os08g04440.2	63	74	137	0.232173	0.53479	61	41	102	-0.573185	0.145199	no ASE
LOC_Os06g50330.1	96	100	196	0.0588937	0.932159	152	120	272	-0.341037	0.146506	no ASE
LOC_Os05g08840.1	272	256	528	-0.0874628	0.661425	304	353	657	0.215597	0.149084	no ASE
LOC_Os06g03760.1	121	126	247	0.0584167	0.903291	122	154	276	0.336049	0.151021	no ASE
LOC_Os01g68020.1	217	200	417	-0.117695	0.584208	251	210	461	-0.257298	0.152185	no ASE
LOC_Os06g15990.1	478	475	953	-0.0090831	1	433	379	812	-0.192169	0.153305	no ASE
LOC_Os02g58790.1	180	174	354	-0.0489096	0.89539	99	128	227	0.370643	0.153354	no ASE
LOC_Os08g10630.1	40	48	88	0.263034	0.609931	53	75	128	0.500898	0.153583	no ASE
LOC_Os02g27960.2	51	48	99	-0.0874628	0.942943	53	75	128	0.500898	0.153583	no ASE
LOC_Os03g15890.2	110	119	229	0.113458	0.707865	190	229	419	0.269348	0.154152	no ASE
LOC_Os10g41030.1	51	26	77	-0.971986	0.023868	57	38	95	-0.584963	0.15613	no ASE
LOC_Os05g07860.1	22	33	55	0.584963	0.263548	57	38	95	-0.584963	0.15613	no ASE
LOC_Os01g42260.3	44	37	81	-0.249978	0.650847	57	38	95	-0.584963	0.15613	no ASE
LOC_Os08g44860.1	40	37	77	-0.112475	0.921576	57	38	95	-0.584963	0.15613	no ASE
LOC_Os01g64770.3	55	52	107	-0.08092	0.948876	57	38	95	-0.584963	0.15613	no ASE
LOC_Os08g07690.1	33	19	52	-0.796467	0.174439	42	26	68	-0.691878	0.165218	no ASE
LOC_Os08g08080.2	40	26	66	-0.621488	0.196274	42	26	68	-0.691878	0.165218	no ASE
LOC_Os01g60790.1	48	33	81	-0.540568	0.196274	42	26	68	-0.691878	0.165218	no ASE
LOC_Os08g39300.1	40	33	73	-0.277534	0.624709	42	26	68	-0.691878	0.165218	no ASE
LOC_Os03g15570.1	15	15	30	0	1	42	26	68	-0.691878	0.165218	no ASE
LOC_Os05g36320.1	33	33	66	0	1	42	26	68	-0.691878	0.165218	no ASE
LOC_Os02g11820.1	371	337	708	-0.138671	0.313297	315	270	585	-0.222392	0.166796	no ASE
LOC_Os01g62900.1	66	33	99	-1	0.0058614	65	45	110	-0.530515	0.168371	no ASE
LOC_Os02g02390.1	51	89	140	0.803308	0.00782992	65	45	110	-0.530515	0.168371	no ASE
LOC_Os04g52970.1	77	56	133	-0.459432	0.196274	65	45	110	-0.530515	0.168371	no ASE
LOC_Os02g15540.1	26	19	45	-0.452512	0.508392	65	45	110	-0.530515	0.168371	no ASE
LOC_Os07g10540.2	55	52	107	-0.08092	0.948876	65	45	110	-0.530515	0.168371	no ASE
LOC_Os06g09910.2	129	122	251	-0.0804899	0.816697	163	131	294	-0.315305	0.170298	no ASE
LOC_Os02g09340.1	88	104	192	0.241008	0.397827	76	101	177	0.410284	0.171393	no ASE
LOC_Os02g30640.1	70	74	144	0.0801703	0.90446	76	101	177	0.410284	0.171393	no ASE
LOC_Os04g33110.2	99	85	184	-0.219966	0.466742	57	79	136	0.470891	0.172335	no ASE
LOC_Os01g59990.2	48	22	70	-1.12553	0.0115815	38	23	61	-0.724366	0.172749	no ASE
LOC_Os10g17454.1	18	41	59	1.18763	0.0161992	38	23	61	-0.724366	0.172749	no ASE
LOC_Os11g04950.1	11	30	41	1.44746	0.0180429	23	38	61	0.724366	0.172749	no ASE
LOC_Os08g41010.5	26	52	78	1	0.0180429	38	23	61	-0.724366	0.172749	no ASE
LOC_Os04g56110.1	66	37	103	-0.834941	0.0226406	38	23	61	-0.724366	0.172749	no ASE
LOC_Os10g41030.2	48	26	74	-0.884523	0.0468955	38	23	61	-0.724366	0.172749	no ASE
LOC_Os08g01859.1	7	19	26	1.44057	0.0793037	23	38	61	0.724366	0.172749	no ASE
LOC_Os09g13570.1	29	48	77	0.726982	0.105179	23	38	61	0.724366	0.172749	no ASE
LOC_Os09g33690.3	29	15	44	-0.95109	0.125778	23	38	61	0.724366	0.172749	no ASE
LOC_Os01g70720.1	33	19	52	-0.796467	0.174439	23	38	61	0.724366	0.172749	no ASE
LOC_Os10g10170.4	33	19	52	-0.796467	0.174439	38	23	61	-0.724366	0.172749	no ASE
LOC_Os06g07010.2	33	44	77	0.415037	0.367513	38	23	61	-0.724366	0.172749	no ASE
LOC_Os04g56140.2	37	48	85	0.375509	0.396508	23	38	61	0.724366	0.172749	no ASE
LOC_Os01g41870.1	18	26	44	0.530515	0.411772	38	23	61	-0.724366	0.172749	no ASE
[truncated: 1,059 more rows]
