# Supplementary material for: Unraveling regulatory divergence, heterotic malleability, and allelic imbalance switching in rice due to drought stress
Source: Sci Rep. 2021 Jun 29;11:13489. doi: 10.1038/s41598-021-92938-x (PMC8241847; doi:10.1038/s41598-021-92938-x)
Supplement: Supplementary file 24 — Supplementary Information 24. [file 41598_2021_92938_MOESM24_ESM.xlsx]

## Sheet: Sheet1
FDR level	Name	Description/Function	fromAPO_ctrl	fromIR64_ctrl	LOG.F1IR64_F1APO.	FC	fdr.binomF.trtC	fromAPO_stress	fromIR64_stress	LOG_F1IR64overF1APO	FC	fdr.binomF.trtS	Classification	Pattern
0.005	LOC_Os07g48970.2	OsPOP17 - Putative Prolyl Oligopeptidase homologue, expressed	74	15	-2.30256	4.93333	2.49e-09	15	41	1.45066	2.73333	0.00365971	CIS control/stress	Apo- (non-stress) to IR64-specific allele (water-stress)
0.005	LOC_Os01g41420.1	transmembrane amino acid transporter protein, putative, expressed	85	41	-1.05184	2.07317	0.000741098	57	120	1.074	2.10526	2.33e-05	CIS control/stress	Apo- (non-stress) to IR64-specific allele (water-stress)
0.005	LOC_Os01g01790.1	expressed protein	114	67	-0.766801	1.70149	0.00339363	42	79	0.911463	1.88095	0.00449749	CIS control/stress	Apo- (non-stress) to IR64-specific allele (water-stress)
0.005	LOC_Os03g17070.1	ATP synthase B chain, chloroplast precursor, putative, expressed	5431	4030	-0.430438	1.34764	2.33e-45	2577	3417	0.407038	1.32596	7.14e-26	CIS control/stress	Apo- (non-stress) to IR64-specific allele (water-stress)
0.005	LOC_Os08g27840.1	phosphoenolpyruvate carboxylase, putative, expressed	4906	4434	-0.145938	1.10645	1.13e-05	4048	4516	0.157836	1.11561	4.67e-06	CIS control/stress	Apo- (non-stress) to IR64-specific allele (water-stress)
0.005	LOC_Os03g22370.1	ultraviolet-B-repressible protein, putative, expressed	916	1357	0.567001	1.48144	5.74e-19	1193	866	-0.462155	1.3776	1.12e-11	CIS control/stress	R64- (non-stress) to Apo-specific allele (water-stress)
0.005	LOC_Os01g72940.1	phosphatidylserine decarboxylase, putative, expressed	22	56	1.34792	2.54545	0.000993511	34	11	-1.62803	3.09091	0.00425714	CIS control/stress	IR64- (non-stress) to Apo-specific allele (water-stress)
0.005	LOC_Os01g23620.1	miro, putative, expressed	22	63	1.51785	2.86364	8.43e-05	61	23	-1.40718	2.65217	0.000295936	CIS control/stress	IR64- (non-stress) to Apo-specific allele (water-stress)
0.005	LOC_Os02g57270.1	MYB family transcription factor, putative, expressed	22	63	1.51785	2.86364	8.43e-05	53	23	-1.20436	2.30435	0.00403458	CIS control/stress	IR64- (non-stress) to Apo-specific allele (water-stress)
0.005	LOC_Os02g40860.1	CK1_CaseinKinase_1.5 - CK1 includes the casein kinase 1 kinases, expressed	18	59	1.71272	3.27778	3.02e-05	65	23	-1.49881	2.82609	6.83e-05	CIS control/stress	IR64- (non-stress) to Apo-specific allele (water-stress)
0.005	LOC_Os07g38230.1	expressed protein	7	30	2.09954	4.28571	0.00124236	34	11	-1.62803	3.09091	0.00425714	CIS control/stress	IR64- (non-stress) to Apo-specific allele (water-stress)
0.05	LOC_Os07g48970.2	OsPOP17 - Putative Prolyl Oligopeptidase homologue, expressed	74	15	-2.30256	4.93333	2.49e-09	15	41	1.45066	2.73333	0.00365971	CIS control/stress	Apo- (non-stress) to IR64-specific allele (water-stress)
0.05	LOC_Os01g57360.1	acyltransferase, putative, expressed	33	7	-2.23704	4.71429	0.000325306	23	45	0.968291	1.95652	0.0316008	CIS control/stress	Apo- (non-stress) to IR64-specific allele (water-stress)
0.05	LOC_Os02g32430.2	WD domain, G-beta repeat domain containing protein, expressed	26	7	-1.89308	3.71429	0.00626054	4	19	2.24793	4.75	0.0108013	CIS control/stress	Apo- (non-stress) to IR64-specific allele (water-stress)
0.05	LOC_Os03g11440.1	protein transport protein Sec61 subunit alpha, putative, expressed	37	15	-1.30256	2.46667	0.0138592	8	26	1.70044	3.25	0.0120459	CIS control/stress	Apo- (non-stress) to IR64-specific allele (water-stress)
0.05	LOC_Os12g13174.1	expressed protein	37	15	-1.30256	2.46667	0.0138592	15	53	1.82103	3.53333	3.49e-05	CIS control/stress	Apo- (non-stress) to IR64-specific allele (water-stress)
0.05	LOC_Os09g24670.2	CAAX amino terminal protease family protein, putative, expressed	48	22	-1.12553	2.18182	0.0115815	4	68	4.08746	17	1.06e-14	CIS control/stress	Apo- (non-stress) to IR64-specific allele (water-stress)
0.05	LOC_Os02g37030.1	protein binding protein, putative, expressed	63	30	-1.07039	2.1	0.00456725	34	60	0.819428	1.76471	0.0293428	CIS control/stress	Apo- (non-stress) to IR64-specific allele (water-stress)
0.05	LOC_Os01g41420.1	transmembrane amino acid transporter protein, putative, expressed	85	41	-1.05184	2.07317	0.000741098	57	120	1.074	2.10526	2.33e-05	CIS control/stress	Apo- (non-stress) to IR64-specific allele (water-stress)
0.05	LOC_Os12g19530.1	ATP-binding region, ATPase-like domain-containing protein, putative, expressed	70	41	-0.771731	1.70732	0.0303348	30	60	1	2	0.00898396	CIS control/stress	Apo- (non-stress) to IR64-specific allele (water-stress)
0.05	LOC_Os08g05480.1	OsFBX261 - F-box domain containing protein, expressed	74	44	-0.750022	1.68182	0.029367	49	109	1.15347	2.22449	1.95e-05	CIS control/stress	Apo- (non-stress) to IR64-specific allele (water-stress)
0.05	LOC_Os04g31210.5	bile acid sodium symporter family protein, putative, expressed	26	48	0.884523	1.84615	0.0468955	27	11	-1.29546	2.45455	0.0408058	CIS control/stress	IR64- (non-stress) to Apo-specific allele (water-stress)
0.05	LOC_Os02g05630.4	protein phosphatase 2C, putative, expressed	26	48	0.884523	1.84615	0.0468955	38	19	-1	2	0.0475449	CIS control/stress	IR64- (non-stress) to Apo-specific allele (water-stress)
0.05	LOC_Os01g36950.2	N-rich protein, putative, expressed	26	52	1	2	0.0180429	49	26	-0.91427	1.88462	0.0320308	CIS control/stress	IR64- (non-stress) to Apo-specific allele (water-stress)
0.05	LOC_Os06g12260.3	N-rich protein, putative, expressed	18	37	1.03953	2.05556	0.0468955	34	11	-1.62803	3.09091	0.00425714	CIS control/stress	IR64- (non-stress) to Apo-specific allele (water-stress)
0.05	LOC_Os05g39650.1	phytanoyl-CoA dioxygenase, putative, expressed	26	56	1.10692	2.15385	0.00600072	30	8	-1.90689	3.75	0.0025899	CIS control/stress	IR64- (non-stress) to Apo-specific allele (water-stress)
0.05	LOC_Os05g42140.1	methyltransferase domain containing protein, expressed	18	41	1.18763	2.27778	0.0161992	76	15	-2.34104	5.06667	8.72e-10	CIS control/stress	IR64- (non-stress) to Apo-specific allele (water-stress)
0.05	LOC_Os11g37050.1	expressed protein	22	52	1.24101	2.36364	0.0036696	53	26	-1.02748	2.03846	0.0129293	CIS control/stress	IR64- (non-stress) to Apo-specific allele (water-stress)
0.05	LOC_Os04g01290.2	proteasome subunit, putative, expressed	18	44	1.28951	2.44444	0.00626054	65	34	-0.934905	1.91176	0.010292	CIS control/stress	IR64- (non-stress) to Apo-specific allele (water-stress)
0.05	LOC_Os01g72940.1	phosphatidylserine decarboxylase, putative, expressed	22	56	1.34792	2.54545	0.000993511	34	11	-1.62803	3.09091	0.00425714	CIS control/stress	IR64- (non-stress) to Apo-specific allele (water-stress)
0.05	LOC_Os01g23620.1	miro, putative, expressed	22	63	1.51785	2.86364	8.43e-05	61	23	-1.40718	2.65217	0.000295936	CIS control/stress	IR64- (non-stress) to Apo-specific allele (water-stress)
0.05	LOC_Os02g57270.1	MYB family transcription factor, putative, expressed	22	63	1.51785	2.86364	8.43e-05	53	23	-1.20436	2.30435	0.00403458	CIS control/stress	IR64- (non-stress) to Apo-specific allele (water-stress)
0.05	LOC_Os11g05540.1	rhoGAP domain containing protein, expressed	11	33	1.58496	3	0.00611699	42	8	-2.39232	5.25	1.14e-05	CIS control/stress	IR64- (non-stress) to Apo-specific allele (water-stress)
0.05	LOC_Os02g40860.1	CK1_CaseinKinase_1.5 - CK1 includes the casein kinase 1 kinases, expressed	18	59	1.71272	3.27778	3.02e-05	65	23	-1.49881	2.82609	6.83e-05	CIS control/stress	IR64- (non-stress) to Apo-specific allele (water-stress)
0.05	LOC_Os03g17310.1	calcium-transporting ATPase, endoplasmic reticulum-type, putative, expressed	11	37	1.75002	3.36364	0.00141035	30	11	-1.44746	2.72727	0.0171391	CIS control/stress	IR64- (non-stress) to Apo-specific allele (water-stress)
0.05	LOC_Os07g38230.1	expressed protein	7	30	2.09954	4.28571	0.00124236	34	11	-1.62803	3.09091	0.00425714	CIS control/stress	IR64- (non-stress) to Apo-specific allele (water-stress)
0.05	LOC_Os05g01270.1	peptidyl-prolyl cis-trans isomerase, putative, expressed	7	30	2.09954	4.28571	0.00124236	53	26	-1.02748	2.03846	0.0129293	CIS control/stress	IR64- (non-stress) to Apo-specific allele (water-stress)
0.05	LOC_Os12g21789.2	expressed protein	4	19	2.24793	4.75	0.0115815	27	8	-1.75489	3.375	0.00827405	CIS control/stress	IR64- (non-stress) to Apo-specific allele (water-stress)
0.05	LOC_Os01g03570.1	transcription factor X1, putative, expressed	7	37	2.4021	5.28571	4.92e-05	27	11	-1.29546	2.45455	0.0408058	CIS control/stress	IR64- (non-stress) to Apo-specific allele (water-stress)
0.05	LOC_Os08g15444.1	expressed protein	4	22	2.45943	5.5	0.00309191	27	8	-1.75489	3.375	0.00827405	CIS control/stress	IR64- (non-stress) to Apo-specific allele (water-stress)
0.05	LOC_Os02g01220.1	rhodanese-like domain containing protein, putative, expressed	11	78	2.82597	7.09091	2.73e-12	30	11	-1.44746	2.72727	0.0171391	CIS control/stress	IR64- (non-stress) to Apo-specific allele (water-stress)
0.05	LOC_Os05g08790.1	MAR-binding filament-like protein 1, putative, expressed	4	41	3.35755	10.25	1.31e-07	49	23	-1.09115	2.13043	0.0120459	CIS control/stress	IR64- (non-stress) to Apo-specific allele (water-stress)
